# Supplementary material for: Expression profile and bioinformatics analysis of circRNA and its associated ceRNA networks in longissimus dorsi from Lufeng cattle and Leiqiong cattle
Source: BMC Genomics. 2023 Aug 29;24:499. doi: 10.1186/s12864-023-09566-0 (PMC10466722; doi:10.1186/s12864-023-09566-0)
Supplement: Supplementary file 2 — Supplementary Material 2 Table S1. RNA sequencing information statistics [file 12864_2023_9566_MOESM2_ESM.xlsx]

## Sheet: Sheet A-miRNA
Table S1_RNA sequencing information statistics Sheet A_Statistics of sequencing data for miRNA
Sample	known_miRNA							novo_miRAN
	raw_reads	clean_reads	num	precursor	unique_reads	total_reads		num	unique_reads	total_reads
LQC_1	18785219	18177734	508	559	14850	16629645		37	62	127
LQC_2	17180351	16655275	522	564	15147	14915714		36	71	140
LQC_3	16976543	16437481	508	552	14334	15420919		30	55	92
LQC_4	15961760	15386188	495	541	13917	13994305		40	68	127
LFC_1	48508179	46806757	574	621	21323	42458900		46	99	276
LFC_2	22697496	22235226	432	476	10162	21096869		29	48	83
LFC_3	30076891	29176599	498	541	14516	26901585		41	81	146
LFC_4	22145625	21624517	407	450	9162	20351925		20	33	52

## Sheet: Sheet B-mRAN
Table S1_RNA sequencing information statistics Sheet B-1_Raw data statistics for RNA sequencing
Sample	Reads No.	Bases (bp)	Q30 (bp)	N (%)	Q20 (%)	Q30 (%)
LQC_1	111492786	16723917900	15961299389	0.00039	98.53	95.43
LQC_2	101765594	15264839100	14558009697	0.000382	98.49	95.36
LQC_3	107554762	16133214300	15370257303	0.000385	98.45	95.27
LQC_4	106939752	16040962800	15316860323	0.00039	98.55	95.48
LFC_1	101446262	15216939300	14515673270	0.000388	98.5	95.39
LFC_2	109348060	16402209000	15441907923	0.000389	97.96	94.14
LFC_3	110755482	16613322300	15836623569	0.000387	98.44	95.32
LFC_4	121056834	18158525100	17324468695	0.000389	98.51	95.4
sample: the name of the sample.
Reads No.: total number of Reads.
Bases (bp): total number of bases.
Q30 (bp): total number of bases with base recognition accuracy of 99.9% or higher.
N (%): percentage of ambiguous bases.
Q20 (%): percentage of bases with a base recognition accuracy of 99% or higher.
Q30(%): percentage of bases with base identification accuracy of 99.9% or higher.
Table S1_RNA sequencing information statistics Sheet B-2_Data statistics after quality control
Sample	Clean Reads No.	Clean Data (bp)	Clean Reads %	Clean Data %
LQC_1	98145834	14721875100	88.02	88.02
LQC_2	91508214	13726232100	89.92	89.92
LQC_3	95821166	14373174900	89.09	89.09
LQC_4	95271436	14290715400	89.08	89.08
LFC_1	86805788	13020868200	85.56	85.56
LFC_2	90108836	13516325400	82.4	82.4
LFC_3	94989688	14248453200	85.76	85.76
LFC_4	106209020	15931353000	87.73	87.73
sample: the name of the sample.
Clean Reads No: number of high quality sequence reads.
Clean Data (bp): number of bases of high quality sequences.
Clean Reads %: percentage of high quality sequence reads to sequencing reads.
Clean Data %: high quality sequence bases as a percentage of sequenced bases.
Table S1_RNA sequencing information statistics Sheet B-3_Alignment of sequencing data
Sample	Clean_Reads	Total_Mapped	Multiple_Mapped	Uniquely_Mapped
LQC_1	98145834	95661057 (97.47%)	2926741 (3.06%)	92734316 (96.94%)
LQC_2	91508214	88863720 (97.11%)	2301024 (2.59%)	86562696 (97.41%)
LQC_3	95821166	93216939 (97.28%)	2673484 (2.87%)	90543455 (97.13%)
LQC_4	95271436	92949325 (97.56%)	2230124 (2.40%)	90719201 (97.60%)
LFC_1	86805788	84232915 (97.04%)	2103508 (2.50%)	82129407 (97.50%)
LFC_2	90108836	87375487 (96.97%)	2637734 (3.02%)	84737753 (96.98%)
LFC_3	94989688	91867438 (96.71%)	3122825 (3.40%)	88744613 (96.60%)
LFC_4	106209020	102974473 (96.95%)	3104386 (3.01%)	99870087 (96.99%)
sample: the name of the sample.
Clean Reads: the total number of sequence used for the comparison.
Total Mapped: the total number of sequences compared to the reference genome, as a percentage of Total Mapped / Clean Reads.
Multiple Mapped: the total number of sequences mapped to multiple positions, as a percentage of Multiple Mapped / Total Mapped.
Uniquely Mapped: the total number of sequences mapped to only one position, as a percentage of Uniquely Mapped / Total Mapped.
Table S1_RNA sequencing information statistics Sheet B-4_Statistics of RNA types
Sample	snRNA	Mt_rRNA	TR_J_gene	miRNA	pseudogene	scaRNA	snoRNA	protein_coding	rRNA	misc_RNA	ribozyme	processed_pseudogene	TR_C_gene	IG_V_gene	Mt_tRNA	TR_V_gene	IG_C_gene	lncRNA	sRNA
LQC_1	1138	5451	0	4391	10805	651	5778	18658301	705	160284	14924	1736	0	0	220	0	0	60559	75
LQC_2	1444	6941	20	4684	11122	257	6100	16794109	776	116185	13071	1601	0	0	247	0	1	82804	78
LQC_3	1251	10760	3	3948	12097	747	6205	18333604	796	134254	14343	482	0	0	139	0	0	77522	115
LQC_4	1251	6422	4	4515	12270	855	4789	17432739	671	145794	15086	634	2	0	384	0	6	76894	85
LFC_1	950	21594	4	2235	11917	288	2533	14389554	508	105571	10247	889	0	0	225	0	0	61710	97
LFC_2	1029	17775	3	4573	9620	270	2795	16294984	572	136976	15523	561	0	0	421	0	0	64149	107
LFC_3	893	21706	3	2064	10905	234	1758	16761681	567	125614	13142	2801	0	0	134	0	0	74424	71
LFC_4	959	11395	1	3288	10645	284	2287	18976633	481	116051	12736	757	0	0	276	0	0	61299	133
Note: The first column is the name of the sample, all subsequent columns are different gene types and the types are derived from the annotation file of the genome.

## Sheet: Sheet C-circRNA
Table S1_RNA sequencing information statistics Sheet C_Statistics of sequencing data for circRNA
Sample	Anchors Reads	Map Reads	Map Reads (%)	Unique Reads	Unique Reads (%)	Multiple Reads	Multiple Reads (%)
LQC_1	4969554	4315794	86.84	1703287	34.27	2612507	52.57
LQC_2	5288988	4646624	87.85	1808304	34.19	2838320	53.66
LQC_3	5208454	4054687	77.84	1620592	31.11	2434095	46.73
LQC_4	4644222	3959500	85.26	1552380	33.43	2407120	51.83
LFC_1	5145746	4530611	88.05	1795854	34.9	2734757	53.15
LFC_2	5466698	4827947	88.32	1915013	35.03	2912934	53.29
LFC_3	6244500	5480699	87.77	2221069	35.57	3259630	52.2
LFC_4	6469094	5466713	84.5	2275329	35.17	3191384	49.33
