# Supplementary material for: Expression profile and bioinformatics analysis of circRNA and its associated ceRNA networks in longissimus dorsi from Lufeng cattle and Leiqiong cattle
Source: BMC Genomics. 2023 Aug 29;24:499. doi: 10.1186/s12864-023-09566-0 (PMC10466722; doi:10.1186/s12864-023-09566-0)
Supplement: Supplementary file 3 — Supplementary Material 3 Table S2. Differentially Expressed Gene Catalog [file 12864_2023_9566_MOESM3_ESM.xlsx]

## Sheet: Sheet A-DE miRNAs
Table S2_Differentially Expressed Gene Catalog Sheet A_Statistics of differentially expressed miRNAs
miRNA ID	baseMean_LQC	baseMean_LFC	foldChange(LFC/LQC)	log2FoldChange	pval	padj
bta-miR-483	38.5992	6.00612	0.155602	-2.68407	0.000770189	0.525269
bta-miR-206	286680	1.2568e+06	4.38399	2.13224	0.00158938	0.541979
bta-miR-2285bz	10.4382	0.765827	0.0733678	-3.76871	0.0042514	0.966484
bta-miR-134	215.282	66.8102	0.310337	-1.68809	0.00899149	1
bta-miR-380-5p	22.0309	7.86837	0.357151	-1.48539	0.00917013	1
bta-miR-136	23.2873	5.41567	0.232559	-2.10433	0.0136435	1
bta-miR-29c	53.4481	130.384	2.43945	1.28656	0.0200919	1
bta-miR-2285ba	13.1238	33.6374	2.56308	1.35788	0.0211665	1
bta-miR-29d-5p	259.018	571.005	2.2045	1.14045	0.0295097	1
bta-let-7a-3p	67.1302	143.11	2.13183	1.09209	0.0360517	1
bta-miR-3613a	8.33419	24.9973	2.99937	1.58466	0.0364663	1
bta-miR-380-3p	182.78	58.8875	0.322177	-1.63407	0.0393434	1
bta-miR-29b	76.3292	157.233	2.05994	1.0426	0.0413901	1
bta-miR-409a	776.895	163.699	0.210709	-2.24668	0.0500041	1
bta-miR-12034	6.19796	15.3753	2.48071	1.31075	0.0517101	1
bta-miR-154c	830.812	210.355	0.253191	-1.9817	0.0536366	1
bta-miR-499	13250.5	33192.1	2.50497	1.32479	0.0558971	1
bta-miR-2339	2.9223	0	0	-Inf	0.0586072	1
bta-miR-1197	12.6406	3.42803	0.271192	-1.88261	0.0685439	1
bta-miR-204	60.2585	114.386	1.89826	0.924677	0.0707394	1
bta-miR-6523a	16.1735	32.5719	2.01391	1.01	0.0738225	1
bta-miR-410	59.0841	16.8036	0.284402	-1.814	0.0777073	1
bta-miR-628	14.9499	30.2156	2.02113	1.01516	0.0813571	1
bta-miR-2285cp	0	1.80326	Inf	Inf	0.0896903	1
bta-miR-127	41714.3	9872.98	0.236681	-2.07899	0.0898829	1
bta-miR-452	85.66	42.394	0.49491	-1.01476	0.0938726	1
bta-miR-1	9.93053e+06	2.90528e+07	2.9256	1.54873	0.0987353	1
bta-miR-16a	635.409	1134.2	1.785	0.835921	0.10135	1
bta-miR-411c-3p	17.4527	5.86809	0.336228	-1.57249	0.106635	1
bta-miR-11998	5.81861	0	0	-Inf	0.112783	1
bta-miR-210	67.2421	35.8683	0.53342	-0.906656	0.118644	1
bta-miR-92b	16.9363	6.94874	0.410287	-1.28529	0.119527	1
bta-miR-98	552.801	931.366	1.68481	0.752589	0.119925	1
bta-miR-3956	120.097	26.4408	0.220162	-2.18336	0.122363	1
bta-miR-208b	167.34	344.554	2.05901	1.04195	0.123721	1
bta-miR-411a	9147.56	2810.86	0.30728	-1.70237	0.124147	1
bta-miR-11991	91.8226	186.523	2.03134	1.02243	0.12563	1
bta-miR-3431	256.031	136.193	0.531941	-0.910662	0.126516	1
bta-miR-302b	22.9481	9.23148	0.402277	-1.31374	0.134099	1
bta-miR-2299-3p	0.834442	3.67279	4.40149	2.13799	0.138599	1
bta-miR-379	12305.4	3812.44	0.309819	-1.6905	0.138824	1
bta-miR-2284c	0.390394	2.75941	7.06828	2.82136	0.142378	1
bta-miR-338	39.6308	10.622	0.268023	-1.89957	0.144261	1
bta-miR-369-5p	93.478	31.9466	0.341755	-1.54896	0.150373	1
bta-miR-299	107.011	38.0269	0.355355	-1.49267	0.150839	1
bta-miR-211	4.74275	1.12557	0.237325	-2.07507	0.158938	1
bta-miR-2285bg	75.5655	132.966	1.75962	0.815262	0.165412	1
bta-miR-382	131.662	32.7392	0.248661	-2.00775	0.167036	1
bta-miR-874	18.0205	28.7921	1.59774	0.67603	0.167444	1
bta-miR-29a	1716.68	3044	1.77318	0.826343	0.169265	1
bta-miR-12024	0	1.58595	Inf	Inf	0.171063	1
bta-miR-323b-3p	5.30092	0.729009	0.137525	-2.86223	0.172667	1
bta-miR-542-5p	15.0217	6.25268	0.416243	-1.2645	0.173102	1
bta-miR-323	39.618	16.0636	0.405463	-1.30236	0.17529	1
bta-miR-2425-5p	8.32718	4.48087	0.538101	-0.89405	0.176426	1
bta-miR-130a	232.129	125.337	0.539946	-0.889114	0.178238	1
bta-miR-22-5p	702.305	1205.08	1.71589	0.778957	0.184036	1
bta-miR-9-5p	212.776	103.706	0.487398	-1.03683	0.186072	1
bta-miR-154b	96.2551	29.3829	0.305261	-1.71189	0.18675	1
bta-miR-2285m	1.03771	5.43843	5.24079	2.38978	0.194246	1
bta-miR-23a	2232.7	3044.17	1.36345	0.447262	0.197766	1
bta-miR-485	17.234	9.23729	0.535993	-0.899713	0.198085	1
bta-miR-15a	33.5238	56.6996	1.69132	0.758153	0.198172	1
bta-miR-432	241.779	66.4975	0.275035	-1.86232	0.20286	1
bta-miR-412	5.33273	1.89482	0.355319	-1.49281	0.205383	1
bta-miR-142-3p	14.0294	7.998	0.570088	-0.810744	0.206273	1
bta-miR-381	504360	55744.3	0.110525	-3.17756	0.206297	1
bta-miR-433	18.0626	7.85728	0.435002	-1.2009	0.209298	1
bta-miR-376b	3.60588	0.0847115	0.0234926	-5.41165	0.215256	1
bta-miR-218	196.159	111.678	0.569326	-0.812673	0.220087	1
bta-miR-192	4402.69	6730.55	1.52874	0.612339	0.224685	1
bta-miR-376c	8.95782	1.67876	0.187407	-2.41575	0.224967	1
bta-miR-2285cj	6.54157	12.9872	1.98534	0.989384	0.228295	1
bta-miR-11992	9.95443	5.73451	0.576076	-0.795669	0.229671	1
bta-miR-185	287.44	425.827	1.48144	0.567004	0.230447	1
bta-miR-654	46.51	11.9597	0.257143	-1.95936	0.233644	1
bta-miR-2285j	1.56339	4.39073	2.80846	1.48978	0.242745	1
bta-miR-493	627.672	192.457	0.30662	-1.70548	0.243393	1
bta-miR-10020	857.03	1952.31	2.278	1.18777	0.243393	1
bta-miR-545-5p	0.444049	2.67515	6.02445	2.59083	0.244393	1
bta-miR-885	36.9158	62.139	1.68327	0.751262	0.245322	1
bta-miR-101	49279	31700.7	0.64329	-0.636458	0.252319	1
bta-miR-487b	83.4157	19.8245	0.237659	-2.07303	0.256682	1
bta-miR-2478	381.453	555.112	1.45526	0.541275	0.257096	1
bta-miR-496	1.52358	0	0	-Inf	0.257659	1
bta-miR-411c-5p	258.185	96.297	0.372977	-1.42284	0.258763	1
bta-miR-224	156.502	97.2487	0.621391	-0.686426	0.259058	1
bta-miR-2284ab	18.6032	33.042	1.77615	0.828752	0.259196	1
bta-miR-758	11.3698	5.50477	0.484156	-1.04646	0.260478	1
bta-miR-19a	30.0284	19.6205	0.653397	-0.613969	0.261552	1
bta-miR-133b	4388.81	6221.87	1.41767	0.503518	0.262209	1
bta-miR-299-2	91.7756	28.6744	0.31244	-1.67835	0.262774	1
bta-miR-363	25.1247	13.8429	0.550967	-0.859963	0.268202	1
bta-miR-6522	172.174	411.328	2.38903	1.25642	0.277638	1
bta-miR-494	225.56	83.0287	0.3681	-1.44183	0.278876	1
bta-miR-539	16.7425	2.07532	0.123955	-3.01211	0.281063	1
bta-miR-378b	1874.62	1522.12	0.81196	-0.300519	0.285634	1
bta-miR-2431-5p	3.12894	7.38925	2.36158	1.23975	0.288372	1
bta-miR-24-3p	4480.96	5857.12	1.30711	0.386383	0.293751	1
bta-miR-19b	163.535	110.558	0.676049	-0.5648	0.297624	1
bta-let-7f	49252.5	72802	1.47814	0.563781	0.301097	1
bta-miR-370	218.213	49.8147	0.228285	-2.13109	0.302595	1
bta-miR-10174-5p	3.21937	5.87916	1.82619	0.868833	0.302973	1
bta-miR-302d	21.5318	9.12006	0.423562	-1.23935	0.3049	1
bta-miR-195	264.885	379.247	1.43174	0.517773	0.307166	1
bta-miR-196b	198.445	133.457	0.672516	-0.572359	0.310304	1
bta-miR-6119-3p	3.93325	8.48537	2.15734	1.10926	0.315448	1
bta-miR-103	1124.55	1561.45	1.38851	0.473539	0.318591	1
bta-miR-2285p	31.219	56.6842	1.81569	0.860521	0.321865	1
bta-miR-302a	31.9922	19.4275	0.607259	-0.719617	0.325198	1
bta-miR-2285by	1.19916	4.15749	3.46701	1.79369	0.326467	1
bta-miR-6119-5p	90.0209	143.76	1.59697	0.675334	0.327923	1
bta-miR-12060	1.91398	4.91892	2.57	1.36177	0.328553	1
bta-miR-1343-5p	0.188203	1.56408	8.3106	3.05495	0.338989	1
bta-miR-200b	3.01866	6.06412	2.00888	1.00639	0.339224	1
bta-miR-376a	6.56518	1.04086	0.158543	-2.65706	0.339535	1
bta-miR-2318	0	1.81309	Inf	Inf	0.34029	1
bta-miR-150	103.375	78.8793	0.76304	-0.390169	0.340769	1
bta-miR-20b	6.20675	3.66172	0.589957	-0.761318	0.344223	1
bta-miR-2285cm	1.88614	5.02395	2.66361	1.41338	0.346494	1
bta-miR-200a	4.28605	16.8808	3.93855	1.97766	0.34921	1
bta-miR-188	11.458	6.62298	0.578022	-0.790803	0.353236	1
bta-miR-677	6.30527	12.2672	1.94555	0.960177	0.354408	1
bta-miR-665	11.5145	3.23176	0.280669	-1.83306	0.357613	1
bta-miR-655	263.677	56.8209	0.215494	-2.21428	0.360513	1
bta-miR-2350	4.41515	6.31677	1.4307	0.516726	0.362695	1
bta-miR-16b	266.042	361.573	1.35908	0.442632	0.367716	1
bta-miR-190b	19.2081	25.8681	1.34673	0.42946	0.369375	1
bta-miR-2285bb	5.0005	7.91967	1.58378	0.663369	0.370957	1
bta-miR-411b	30.9764	17.5994	0.568155	-0.815644	0.374104	1
bta-miR-30c	7445.26	10481.1	1.40775	0.493391	0.380225	1
bta-miR-24	59.8385	78.5495	1.31269	0.392527	0.383727	1
bta-miR-2285v	0.459116	1.94569	4.23791	2.08335	0.383897	1
bta-miR-502a	138.983	40.1594	0.288952	-1.7911	0.387577	1
bta-miR-2285ay	0	1.1037	Inf	Inf	0.388002	1
bta-miR-181d	58.2209	61.9933	1.06479	0.0905745	0.389766	1
bta-miR-375	2.56144	5.48706	2.14218	1.09908	0.391274	1
bta-miR-107	88.6875	105.846	1.19347	0.255166	0.391523	1
bta-miR-147	21.6704	12.5805	0.580537	-0.784539	0.392347	1
bta-miR-145	2099.75	1553.13	0.739672	-0.435042	0.395572	1
bta-miR-2396	4.63363	1.76689	0.38132	-1.39093	0.39642	1
bta-miR-2285ak-5p	2.02251	0.305452	0.151026	-2.72713	0.403805	1
bta-miR-543	93.6412	37.0378	0.395529	-1.33814	0.405157	1
bta-miR-2483-5p	1.85924	0.305452	0.164288	-2.6057	0.406633	1
bta-miR-22-3p	11568.1	16792	1.45158	0.537622	0.409182	1
bta-miR-2285ai-5p	4.03103	7.23232	1.79416	0.843311	0.41147	1
bta-miR-2457	6.78912	9.10585	1.34124	0.423569	0.413445	1
bta-miR-450a	1327.15	834.731	0.628966	-0.668945	0.413814	1
bta-miR-200c	2.18273	4.83719	2.21611	1.14803	0.414036	1
bta-miR-21-3p	1.14502	0	0	-Inf	0.41992	1
bta-miR-105b	0.188203	1.69156	8.98796	3.16799	0.420878	1
bta-miR-151-5p	318.926	493.695	1.54799	0.630398	0.421037	1
bta-miR-340	39.4575	65.1463	1.65105	0.723382	0.421601	1
bta-miR-335	42.0955	19.53	0.463945	-1.10797	0.422015	1
bta-miR-6120-3p	102.034	107.728	1.05581	0.0783471	0.424781	1
bta-miR-18a	3.52995	1.15599	0.327481	-1.61052	0.426483	1
bta-miR-2285bj	0	0.882961	Inf	Inf	0.427277	1
bta-miR-769	342.847	216.041	0.630137	-0.666264	0.432656	1
bta-miR-495	297.765	132.421	0.444718	-1.16904	0.432705	1
bta-miR-2422	83.4279	97.3546	1.16693	0.222719	0.433096	1
bta-miR-27a-3p	5085.46	6166.71	1.21262	0.278122	0.437177	1
bta-miR-7862	80.7464	69.7686	0.864046	-0.21082	0.437611	1
bta-miR-2370-3p	0.202191	1.20731	5.97112	2.578	0.43904	1
bta-miR-99b	3847.84	3037.15	0.789314	-0.341329	0.439726	1
bta-miR-425-3p	34.7708	42.9538	1.23534	0.30491	0.442835	1
bta-miR-2284u	0	1.38611	Inf	Inf	0.443964	1
bta-miR-214	154.465	107.931	0.698739	-0.517175	0.444396	1
bta-miR-29d-3p	8.9388	16.308	1.82441	0.867427	0.444609	1
bta-miR-2285am-5p	0	0.592981	Inf	Inf	0.445327	1
bta-miR-2285dc	0	0.592981	Inf	Inf	0.445327	1
bta-miR-2465	2.46656	3.7909	1.53692	0.620041	0.448712	1
bta-miR-11987	8.77424	14.3784	1.6387	0.712554	0.451774	1
bta-miR-376e	23.2997	9.41779	0.404202	-1.30685	0.451931	1
bta-miR-197	165.951	211.673	1.27551	0.351078	0.452369	1
bta-miR-31	1.73835	2.30856	1.32802	0.409276	0.45769	1
bta-miR-184	2.04867	5.1674	2.52232	1.33475	0.459664	1
bta-miR-142-5p	163.67	119.313	0.728988	-0.456033	0.463836	1
bta-miR-2284ac	4.03103	6.92687	1.71839	0.781056	0.465466	1
bta-miR-2285d	0.459116	1.37971	3.00514	1.58743	0.466437	1
bta-miR-2484	81.7833	98.9149	1.20948	0.274382	0.468739	1
bta-miR-532	20478.7	15774.8	0.770301	-0.376505	0.469256	1
bta-miR-2376	0.941013	2.31198	2.4569	1.29684	0.471199	1
bta-miR-377	3.88465	2.35378	0.605918	-0.722805	0.471272	1
bta-miR-421	17.176	23.9901	1.39672	0.482044	0.471637	1
bta-miR-223	3.40905	6.26108	1.83661	0.877043	0.477686	1
bta-miR-431	3.45842	0.817144	0.236277	-2.08145	0.480468	1
bta-miR-652	336.523	373.097	1.10868	0.148847	0.484187	1
bta-miR-9851	0	0.610904	Inf	Inf	0.485355	1
bta-miR-149-5p	75.3799	79.046	1.04864	0.0685132	0.492328	1
bta-miR-1949	1.19686	3.22619	2.69554	1.43058	0.494313	1
bta-miR-3065	0.256925	1.1226	4.36936	2.12742	0.49557	1
bta-miR-153	0.444049	1.2407	2.79407	1.48237	0.495619	1
bta-miR-328	138.779	157.493	1.13484	0.182494	0.498442	1
bta-miR-1814c	1.42884	2.03553	1.4246	0.510554	0.500278	1
bta-miR-2310	1.42884	2.03553	1.4246	0.510554	0.500278	1
bta-let-7g	31084.5	41077.1	1.32147	0.402139	0.504482	1
bta-miR-2284z	3.43339	7.27554	2.11905	1.08342	0.505123	1
bta-miR-2460	0.202191	1.12557	5.56688	2.47687	0.505366	1
bta-let-7a-5p	15656.7	19980.7	1.27617	0.351823	0.505868	1
bta-miR-541	1.47175	0.22074	0.149985	-2.73711	0.506383	1
bta-miR-2419-5p	14.8951	27.2195	1.82741	0.8698	0.506652	1
bta-miR-2320-3p	6.18882	7.42532	1.19979	0.262787	0.508469	1
bta-miR-339b	271.492	225.497	0.830585	-0.267801	0.50927	1
bta-miR-6518	1.87215	0.390163	0.208403	-2.26255	0.510169	1
bta-miR-329a	3.95033	1.54913	0.392152	-1.35052	0.511109	1
bta-miR-30f	653.037	858.417	1.3145	0.394513	0.511492	1
bta-miR-656	1.99453	0.526192	0.263817	-1.92239	0.512372	1
bta-let-7d	862.408	1027.61	1.19156	0.252851	0.518202	1
bta-miR-339a	721.604	603.203	0.83592	-0.258564	0.521806	1
bta-miR-2285ad	8.83195	5.29116	0.599093	-0.739147	0.52189	1
bta-miR-3432a	889.702	667.728	0.750508	-0.414061	0.523395	1
bta-miR-26b	11577	15647	1.35156	0.434626	0.527226	1
bta-miR-23b-3p	2892.85	3137.71	1.08464	0.117221	0.527521	1
bta-miR-182	9.29121	27.4201	2.95119	1.5613	0.528497	1
bta-miR-2320-5p	0.188203	1.46487	7.78345	2.96041	0.529377	1
bta-miR-1307	287.299	349.242	1.21561	0.281676	0.529942	1
bta-miR-2300b-3p	1.12922	0	0	-Inf	0.530259	1
bta-miR-2284f	16.6285	24.8796	1.49621	0.581312	0.532837	1
bta-miR-2285al-5p	0	1.16239	Inf	Inf	0.532899	1
bta-miR-365-5p	365.896	341.544	0.933445	-0.0993631	0.53414	1
bta-miR-11994	9.16619	12.639	1.37887	0.463487	0.535429	1
bta-miR-2416	0.970808	0	0	-Inf	0.535914	1
bta-miR-2285ac	0.95682	0	0	-Inf	0.538151	1
bta-miR-194	191.232	238.384	1.24657	0.317967	0.543796	1
bta-miR-11995	1.87108	2.61401	1.39706	0.482396	0.545323	1
bta-miR-653	1.21315	0	0	-Inf	0.546792	1
bta-miR-2346	0.904243	0	0	-Inf	0.546927	1
bta-miR-2395	0.904243	0	0	-Inf	0.546927	1
bta-miR-935	4.49786	2.34738	0.521888	-0.938187	0.546986	1
bta-miR-1343-3p	91.378	104.539	1.14403	0.194128	0.549185	1
bta-miR-11973	0.888098	0	0	-Inf	0.549745	1
bta-miR-2284t-3p	0.888098	0	0	-Inf	0.549745	1
bta-miR-3432b	51.6375	36.8202	0.713051	-0.487923	0.550033	1
bta-miR-455-3p	72.3921	79.6079	1.09968	0.137079	0.550483	1
bta-miR-877	6.50496	8.94388	1.37493	0.459361	0.551188	1
bta-miR-2332	3.97218	6.82922	1.71926	0.78179	0.553978	1
bta-miR-105a	28.4409	28.0827	0.987407	-0.0182835	0.555884	1
bta-miR-2355-3p	1.21374	2.21277	1.82309	0.866388	0.5562	1
bta-miR-100	17550.3	20639	1.17599	0.233876	0.556255	1
bta-miR-193a-5p	116.015	137.608	1.18613	0.24626	0.559435	1
bta-miR-1246	30.3026	34.2486	1.13022	0.176607	0.560301	1
bta-miR-302c	1.79524	0.169423	0.0943736	-3.40547	0.561679	1
bta-miR-196a	195.606	179.34	0.916843	-0.125253	0.562384	1
bta-miR-708	78.9235	91.2014	1.15557	0.208602	0.563523	1
bta-miR-199a-5p	4440.93	3599.34	0.810493	-0.303129	0.56451	1
bta-miR-11977	3.80052	4.76297	1.25324	0.325663	0.564913	1
bta-miR-3957	3.89864	1.52726	0.391742	-1.35202	0.565616	1
bta-miR-2366	0.513849	1.01996	1.98494	0.989098	0.565841	1
bta-miR-155	136.144	123.405	0.906431	-0.14173	0.569301	1
bta-miR-383	0	0.871438	Inf	Inf	0.569621	1
bta-miR-10174-3p	6340.7	7156.47	1.12866	0.174606	0.579422	1
bta-miR-27b	71831	85537.3	1.19081	0.251947	0.583806	1
bta-miR-34c	12.9122	10.1595	0.786808	-0.345916	0.585048	1
bta-miR-181c	12.2768	6.27825	0.511394	-0.967493	0.587303	1
bta-miR-2285t	23.2637	24.2668	1.04312	0.0609055	0.587656	1
bta-miR-369-3p	154.035	68.1975	0.44274	-1.17547	0.588668	1
bta-miR-11989	2.3162	2.71322	1.17141	0.228245	0.588784	1
bta-miR-139	842.321	1063.83	1.26298	0.336831	0.589088	1
bta-miR-2285n	7.65767	12.7159	1.66055	0.731657	0.590394	1
bta-miR-484	192.515	148.741	0.772623	-0.372164	0.590652	1
bta-miR-2285e	0.889176	1.10125	1.23851	0.308601	0.592875	1
bta-miR-2284y	116.684	129.519	1.11	0.150564	0.594465	1
bta-miR-17-3p	7.67044	4.50586	0.587431	-0.767509	0.595212	1
bta-miR-7857-3p	0.376405	1.01996	2.70974	1.43816	0.596491	1
bta-miR-30b-3p	39.469	44.7898	1.13481	0.18245	0.599353	1
bta-miR-15b	42.8754	31.7637	0.740837	-0.432772	0.601885	1
bta-miR-181a	3526.98	2826.59	0.801417	-0.319374	0.603258	1
bta-miR-2285o	20.719	17.7386	0.85615	-0.224064	0.607037	1
bta-miR-10a	9658.7	10629.8	1.10054	0.138213	0.610689	1
bta-miR-181b	176.207	185.118	1.05057	0.0711747	0.614636	1
bta-miR-2285ax	0.996967	0.511692	0.513249	-0.962269	0.61572	1
bta-miR-2370-5p	0	0.596404	Inf	Inf	0.621136	1
bta-miR-21-5p	31181.1	40413.5	1.29609	0.374165	0.621928	1
bta-miR-582	0.255846	0.508269	1.98662	0.990316	0.627009	1
bta-miR-2285f	83.095	146.535	1.76346	0.818408	0.627338	1
bta-miR-194b-3p	1.80849	3.03289	1.67703	0.745911	0.62951	1
bta-miR-194b	1.80849	3.03289	1.67703	0.745911	0.62951	1
bta-miR-424-3p	47.4229	30.1529	0.635829	-0.653289	0.631166	1
bta-miR-6524	55.6259	42.0371	0.755712	-0.404091	0.632689	1
bta-miR-6529a	253.088	312.849	1.23612	0.305823	0.632868	1
bta-miR-217	0.511692	0.916356	1.79083	0.840631	0.635393	1
bta-miR-12046	1.00974	0.0847115	0.0838948	-3.57528	0.636146	1
bta-miR-2448-5p	0.256925	0.559586	2.17802	1.12302	0.637083	1
bta-miR-143	373721	319542	0.85503	-0.225952	0.637172	1
bta-miR-2284k	2.3191	0.986567	0.42541	-1.23308	0.639543	1
bta-let-7b	6965.96	7780.04	1.11686	0.159455	0.644382	1
bta-miR-365-3p	1334.42	1843.31	1.38136	0.466088	0.647165	1
bta-miR-12008	1.21267	2.3154	1.90935	0.933082	0.650639	1
bta-miR-374a	324.09	324.773	1.0021	0.00303315	0.650643	1
bta-miR-374c	1.69794	4.27047	2.51509	1.33061	0.652309	1
bta-miR-4286	6.68471	8.8417	1.32267	0.403459	0.65232	1
bta-miR-423-3p	877.29	1007.7	1.14866	0.199946	0.655511	1
bta-miR-11985	4.89115	3.78183	0.773198	-0.37109	0.656058	1
bta-miR-219	0.188203	0.508269	2.70065	1.43331	0.656986	1
bta-miR-2285i	1.60232	2.53867	1.58437	0.663912	0.657822	1
bta-miR-767	26.6933	23.8688	0.894185	-0.161355	0.659933	1
bta-miR-488	1.41378	0.169423	0.119837	-3.06085	0.661363	1
bta-miR-212	1.33538	0.441481	0.330603	-1.59683	0.66195	1
bta-miR-2285s	1.22484	0.732433	0.597984	-0.741821	0.662401	1
bta-miR-11982	0	0.441481	Inf	Inf	0.662572	1
bta-miR-2443	4.19125	3.87018	0.923395	-0.114981	0.667356	1
bta-miR-191	2059.54	2366.37	1.14898	0.200355	0.669124	1
bta-miR-361	203.612	220.678	1.08382	0.116124	0.670302	1
bta-miR-2285cc	3.18044	1.46144	0.459509	-1.12183	0.67197	1
bta-miR-451	1043.41	798.553	0.765329	-0.385847	0.673036	1
bta-miR-744	13.1499	10.4772	0.796746	-0.327808	0.673709	1
bta-miR-345-3p	279.518	324.368	1.16046	0.214694	0.675367	1
bta-miR-2285b	98.4611	94.8551	0.963376	-0.0538289	0.682327	1
bta-miR-11980	1.18517	1.85458	1.56482	0.646001	0.684178	1
bta-miR-216b	0.511692	0.986567	1.92805	0.947141	0.68497	1
bta-miR-2285bo	1.68395	0.474875	0.282	-1.82623	0.685258	1
bta-miR-760-3p	10.2532	12.4614	1.21537	0.281391	0.685992	1
bta-miR-2415-3p	4.45	4.50541	1.01245	0.0178536	0.686668	1
bta-miR-2285bc	0.256925	0.423558	1.64857	0.721213	0.68803	1
bta-miR-12001	3.91646	0.762404	0.194667	-2.36092	0.689012	1
bta-miR-2285av	55.8756	57.0071	1.02025	0.0289215	0.689096	1
bta-miR-10162-5p	6.47261	9.41921	1.45524	0.541258	0.689614	1
bta-miR-6775	6.27817	7.60456	1.21127	0.276521	0.690657	1
bta-miR-1185	0.769695	0	0	-Inf	0.691691	1
bta-miR-500	224.389	213.108	0.949729	-0.0744128	0.692009	1
bta-miR-423-5p	2118.55	2363.37	1.11556	0.157773	0.692308	1
bta-miR-362-5p	279.652	247.402	0.884678	-0.176775	0.692541	1
bta-miR-30b-5p	936.934	986.014	1.05238	0.0736599	0.692611	1
bta-miR-2285r	12.2054	15.8825	1.30127	0.379926	0.693299	1
bta-miR-2398	5.23075	2.75644	0.526968	-0.924212	0.694254	1
bta-miR-215	610.093	353.756	0.57984	-0.786274	0.694849	1
bta-miR-27a-5p	79.5286	81.046	1.01908	0.0272678	0.695051	1
bta-miR-2285co	0.404382	1.1037	2.72935	1.44856	0.696407	1
bta-miR-2404	0.459116	0.967673	2.10769	1.07566	0.696996	1
bta-miR-2285ci	1.80849	0.610904	0.337798	-1.56577	0.697251	1
bta-miR-12045	0.71604	0	0	-Inf	0.701783	1
bta-miR-429	0.714962	0	0	-Inf	0.701994	1
bta-miR-2334	3.13002	2.16346	0.691196	-0.532834	0.702842	1
bta-miR-1247-5p	4.59456	5.69427	1.23935	0.309585	0.703053	1
bta-miR-2409	0.700973	0	0	-Inf	0.704768	1
bta-miR-2397-3p	0.699895	0	0	-Inf	0.704984	1
bta-miR-2887	21.8536	16.7278	0.765451	-0.385618	0.705482	1
bta-miR-92a	4428.91	3722.35	0.840466	-0.250739	0.706436	1
bta-miR-130b	11.6787	6.22864	0.533335	-0.906885	0.707673	1
bta-miR-10180-3p	0.256925	0.474875	1.8483	0.886202	0.70901	1
bta-miR-191b	0.256925	0.474875	1.8483	0.886202	0.70901	1
bta-miR-2448-3p	0.256925	0.474875	1.8483	0.886202	0.70901	1
bta-miR-2311	4.60996	9.85542	2.13785	1.09616	0.71	1
bta-miR-10182-3p	0	0.254135	Inf	Inf	0.710206	1
bta-miR-2285bs	1.87323	0.989543	0.528254	-0.920696	0.710897	1
bta-miR-2284l	0	0.305452	Inf	Inf	0.711219	1
bta-miR-12004	0.202191	0.423558	2.09484	1.06684	0.711376	1
bta-miR-2285au	11.8157	7.8877	0.667559	-0.583033	0.711604	1
bta-miR-12052	0.404382	2.0368	5.03683	2.33252	0.712648	1
bta-miR-378c	25959.1	25882.8	0.997061	-0.00424625	0.7154	1
bta-miR-503-5p	28.3298	16.9785	0.599318	-0.738607	0.718299	1
bta-miR-2285x	50.5662	73.0925	1.44548	0.53155	0.71891	1
bta-miR-2411-5p	18.3177	19.1196	1.04378	0.0618189	0.724296	1
bta-miR-2387	18.2288	11.2342	0.616289	-0.698321	0.725855	1
bta-miR-2336	129.701	116.901	0.901312	-0.149902	0.726978	1
bta-miR-122	1083.67	170.997	0.157794	-2.66388	0.730776	1
bta-miR-2285dd	3.12463	1.52726	0.488781	-1.03274	0.731089	1
bta-miR-199c	748.879	616.302	0.822967	-0.281094	0.731373	1
bta-miR-12030	4.78262	3.82994	0.800804	-0.320479	0.733996	1
bta-miR-2408	10.0381	14.9873	1.49304	0.578251	0.734851	1
bta-miR-126-3p	29525.6	37246.5	1.2615	0.335142	0.736086	1
bta-miR-2419-3p	14.2787	20.2667	1.41936	0.505242	0.736405	1
bta-miR-135b	1.87505	1.88798	1.00689	0.00991063	0.738461	1
bta-miR-2285br	1.57846	3.68106	2.33206	1.2216	0.743831	1
bta-miR-11993	2.46764	1.56408	0.633836	-0.657818	0.747297	1
bta-miR-146a	50.6206	62.2688	1.23011	0.298784	0.747725	1
bta-miR-1468	1590.43	1543.01	0.970179	-0.0436771	0.748041	1
bta-miR-671	0.903164	0.898432	0.994761	-0.0075785	0.749156	1
bta-miR-12003	0.766799	0.511692	0.66731	-0.583572	0.751055	1
bta-miR-326	9.16835	6.56965	0.716558	-0.480845	0.753435	1
bta-miR-10179-5p	0.256925	0.338846	1.31885	0.399285	0.755143	1
bta-miR-7860	0.970808	0.0847115	0.0872588	-3.51856	0.758303	1
bta-miR-378d	1371.4	1330.51	0.970187	-0.0436659	0.761812	1
bta-miR-2285cy	3.45277	4.80476	1.39157	0.476711	0.762653	1
bta-miR-199b	5325.95	4883.32	0.916892	-0.125176	0.76636	1
bta-miR-301b	1.23882	0.254135	0.205142	-2.28531	0.768811	1
bta-miR-7857-5p	0.982978	0.169423	0.172357	-2.53653	0.769329	1
bta-miR-154a	1.0277	0.511692	0.497901	-1.00607	0.771876	1
bta-miR-497	43.2897	47.4983	1.09722	0.133852	0.775251	1
bta-miR-133a	208169	256586	1.23259	0.301688	0.775624	1
bta-miR-10166-5p	0	0.169423	Inf	Inf	0.77815	1
bta-miR-12020	0	0.169423	Inf	Inf	0.77815	1
bta-miR-12043	0	0.169423	Inf	Inf	0.77815	1
bta-miR-219-3p	0	0.169423	Inf	Inf	0.77815	1
bta-miR-2285ca	0	0.169423	Inf	Inf	0.77815	1
bta-miR-2284x	1679.76	1823.38	1.0855	0.118361	0.778216	1
bta-miR-132	26.9889	27.5302	1.02006	0.0286486	0.781019	1
bta-miR-374b	1969.18	1935.86	0.983078	-0.0246222	0.783134	1
bta-miR-3533	0.766799	2.20325	2.87331	1.52271	0.783392	1
bta-miR-106a	6.11888	3.56718	0.582979	-0.778483	0.784154	1
bta-miR-331-5p	207.264	184.383	0.889603	-0.168767	0.784483	1
bta-miR-2399-5p	3.301	3.99319	1.20969	0.27464	0.786342	1
bta-miR-28	341.704	401.197	1.17411	0.231564	0.790504	1
bta-miR-6123	13.2701	12.1371	0.914623	-0.128751	0.791052	1
bta-miR-202	1.02338	0.22074	0.215696	-2.21293	0.793562	1
bta-miR-11976	1.22665	1.51574	1.23567	0.30529	0.793736	1
bta-miR-1247-3p	4.88054	3.79574	0.77773	-0.362659	0.79395	1
bta-miR-125a	1461.87	1635.23	1.11859	0.161679	0.794246	1
bta-miR-2285bu	2.4827	1.24368	0.500937	-0.997298	0.799807	1
bta-miR-296-5p	26.751	22.2447	0.831548	-0.266129	0.805815	1
bta-miR-1306	29.6312	34.1656	1.15303	0.205426	0.808872	1
bta-miR-30a-5p	49423.8	54436.8	1.10143	0.139377	0.819352	1
bta-miR-664b	216.109	202.216	0.935712	-0.0958638	0.819738	1
bta-miR-503-3p	6.53677	3.12525	0.478104	-1.0646	0.821894	1
bta-miR-2323	2.89696	5.24112	1.80918	0.855337	0.824337	1
bta-miR-199a-3p	5900.97	5057.01	0.856979	-0.222668	0.826678	1
bta-miR-11999	0	0.650697	Inf	Inf	0.826727	1
bta-miR-2285ah-5p	0	0.650697	Inf	Inf	0.826727	1
bta-miR-2388-5p	0	0.650697	Inf	Inf	0.826727	1
bta-miR-29e	0	0.650697	Inf	Inf	0.826727	1
bta-miR-193a	0	0.511692	Inf	Inf	0.827207	1
bta-miR-2285af	0	0.511692	Inf	Inf	0.827207	1
bta-miR-2285bw	0	0.511692	Inf	Inf	0.827207	1
bta-miR-2285ct	0	0.511692	Inf	Inf	0.827207	1
bta-miR-2316	0	0.511692	Inf	Inf	0.827207	1
bta-miR-12010	0	0.22074	Inf	Inf	0.82823	1
bta-miR-12036	0	0.22074	Inf	Inf	0.82823	1
bta-miR-2382-3p	0	0.22074	Inf	Inf	0.82823	1
bta-miR-7865	0	0.22074	Inf	Inf	0.82823	1
bta-miR-12011	0	0.0847115	Inf	Inf	0.828719	1
bta-miR-12014	0	0.0847115	Inf	Inf	0.828719	1
bta-miR-12023	0	0.0847115	Inf	Inf	0.828719	1
bta-miR-12028	0	0.0847115	Inf	Inf	0.828719	1
bta-miR-1301	0	0.0847115	Inf	Inf	0.828719	1
bta-miR-148c	0	0.0847115	Inf	Inf	0.828719	1
bta-miR-2284g	0	0.0847115	Inf	Inf	0.828719	1
bta-miR-2284n	0	0.0847115	Inf	Inf	0.828719	1
bta-miR-2284o	0	0.0847115	Inf	Inf	0.828719	1
bta-miR-2285cf	0	0.0847115	Inf	Inf	0.828719	1
bta-miR-2307	0	0.0847115	Inf	Inf	0.828719	1
bta-miR-2330-3p	0	0.0847115	Inf	Inf	0.828719	1
bta-miR-2400	0	0.0847115	Inf	Inf	0.828719	1
bta-miR-2407	0	0.0847115	Inf	Inf	0.828719	1
bta-miR-2428	0	0.0847115	Inf	Inf	0.828719	1
bta-miR-2438	0	0.0847115	Inf	Inf	0.828719	1
bta-miR-3064	0	0.0847115	Inf	Inf	0.828719	1
bta-miR-615	0	0.0847115	Inf	Inf	0.828719	1
bta-miR-2435	0.255846	0.254135	0.99331	-0.00968391	0.830354	1
bta-miR-2285ce	20.6073	18.1937	0.882878	-0.179714	0.833478	1
bta-miR-99a-3p	53.0336	40.2841	0.759596	-0.396695	0.833849	1
bta-miR-140	7491.84	6454.88	0.861588	-0.21493	0.834525	1
bta-miR-378	674514	735052	1.08975	0.123998	0.837871	1
bta-miR-7180	10.2076	10.529	1.03148	0.0447226	0.84049	1
bta-miR-660	2625.56	2624.4	0.999561	-0.000634012	0.840868	1
bta-miR-342	574.854	537.261	0.934603	-0.0975742	0.841523	1
bta-miR-20a	319.789	327.681	1.02468	0.0351726	0.842311	1
bta-miR-454	9.08274	8.85107	0.974493	-0.0372757	0.843374	1
bta-miR-2284aa	2.3431	1.17049	0.499547	-1.00131	0.843843	1
bta-miR-144	3.5142	0.729009	0.207447	-2.26919	0.844203	1
bta-miR-2285k	5.32169	4.04846	0.760746	-0.394512	0.844565	1
bta-miR-2285cs	1.68469	1.79932	1.06804	0.0949653	0.845462	1
bta-miR-6520	17.4594	18.0214	1.03219	0.0457099	0.846188	1
bta-miR-2904	73.7998	70.6327	0.957085	-0.0632812	0.84667	1
bta-miR-17-5p	141.801	137.111	0.966926	-0.0485223	0.847358	1
bta-miR-455-5p	136.667	114.733	0.839506	-0.252387	0.847774	1
bta-miR-2285l	2.37323	2.82665	1.19105	0.252238	0.849371	1
bta-miR-1249	22.9255	21.0671	0.918936	-0.121964	0.852992	1
bta-miR-2284v	3.10204	3.75795	1.21144	0.276727	0.853788	1
bta-miR-99a-5p	56391.6	56502.6	1.00197	0.00283667	0.854467	1
bta-miR-7	1257.5	1355.11	1.07762	0.107854	0.859231	1
bta-miR-301a	2.11509	2.93226	1.38635	0.471293	0.863577	1
bta-miR-6533	0.390394	1.38611	3.55053	1.82804	0.864312	1
bta-miR-6525	3.52961	3.7285	1.05635	0.079089	0.865481	1
bta-miR-187	1.30647	0.338846	0.25936	-1.94697	0.866977	1
bta-miR-2285da	3.31283	2.18948	0.660909	-0.597476	0.867243	1
bta-miR-2431-3p	3.42445	4.46592	1.30413	0.383082	0.870395	1
bta-miR-574	80.4225	76.7376	0.95418	-0.0676668	0.872583	1
bta-miR-2285bq	2.37323	2.5357	1.06846	0.0955274	0.874832	1
bta-miR-2284w	9.86029	9.35636	0.948893	-0.0756825	0.878481	1
bta-miR-2285bd	0.256925	0.596404	2.32132	1.21494	0.881124	1
bta-miR-2285bl	3.07157	4.24064	1.38061	0.465306	0.881622	1
bta-let-7e	1019.62	1117.47	1.09596	0.1322	0.890035	1
bta-miR-34a	22.0383	19.3881	0.879747	-0.18484	0.892471	1
bta-miR-296-3p	29.7692	27.5741	0.926261	-0.110509	0.894581	1
bta-miR-129	12.8286	9.05521	0.70586	-0.502546	0.895128	1
bta-miR-129-5p	12.8286	9.05521	0.70586	-0.502546	0.895128	1
bta-miR-424-5p	208.776	189.015	0.905349	-0.143454	0.898937	1
bta-miR-486	23791	23850.9	1.00252	0.00362936	0.899772	1
bta-miR-30d	48726.1	50830.7	1.04319	0.0610053	0.901722	1
bta-miR-2466-3p	0.820454	0.305452	0.372296	-1.42548	0.903259	1
bta-miR-2285aw	0.769695	1.32884	1.72644	0.787804	0.903829	1
bta-miR-6536	12.0592	12.6444	1.04853	0.0683633	0.903902	1
bta-miR-33a	3.22442	2.41759	0.749775	-0.41547	0.904902	1
bta-miR-1224	0.256925	0.305452	1.18888	0.2496	0.905308	1
bta-miR-138	0.513849	0	0	-Inf	0.905503	1
bta-miR-545-3p	0.513849	0	0	-Inf	0.905503	1
bta-miR-668-3p	0.513849	0	0	-Inf	0.905503	1
bta-miR-2299-5p	28.4914	27.5607	0.967334	-0.0479141	0.905697	1
bta-miR-183	7.16596	8.83293	1.23262	0.301732	0.905831	1
bta-miR-2285cn	0.511692	0	0	-Inf	0.905904	1
bta-miR-507b	0.511692	0	0	-Inf	0.905904	1
bta-miR-2903	0.390394	0.953173	2.44157	1.28781	0.907631	1
bta-miR-1839	625.931	648.767	1.03648	0.051697	0.908124	1
bta-miR-2285aa	43.6461	47.5849	1.09024	0.12465	0.908162	1
bta-miR-2284b	0.512771	0.82012	1.59939	0.677521	0.90851	1
bta-miR-23b-5p	0.64624	0.559586	0.865911	-0.207709	0.912824	1
bta-miR-2285q	50.6079	56.0256	1.10705	0.146723	0.913094	1
bta-miR-12042	0.714962	0.0847115	0.118484	-3.07724	0.914982	1
bta-miR-490	0.714962	0.0847115	0.118484	-3.07724	0.914982	1
bta-miR-2425-3p	0.578596	0.22074	0.38151	-1.39021	0.914982	1
bta-miR-33b	0.700973	0.0847115	0.120848	-3.04873	0.914985	1
bta-miR-11988	0.699895	0.0847115	0.121035	-3.04651	0.914985	1
bta-miR-2436-3p	0.660228	0.22074	0.33434	-1.58061	0.91502	1
bta-miR-551b	0.64624	0.0847115	0.131084	-2.93144	0.915026	1
bta-miR-128	30312.5	28432.1	0.937966	-0.0923931	0.915313	1
bta-miR-449a	0.578596	0.650697	1.12461	0.169429	0.915854	1
bta-miR-12031	0.592585	0.650697	1.09807	0.134965	0.915903	1
bta-miR-10175-5p	0.459116	0	0	-Inf	0.916238	1
bta-miR-2284d	0.459116	0	0	-Inf	0.916238	1
bta-miR-1277	0.458037	0	0	-Inf	0.916462	1
bta-miR-2450a	0.458037	0	0	-Inf	0.916462	1
bta-miR-208a	3.81053	1.66084	0.435854	-1.19808	0.917734	1
bta-miR-93	262.179	272.764	1.04037	0.0571035	0.91918	1
bta-miR-1434-5p	0.444049	0	0	-Inf	0.919406	1
bta-miR-2285bm	0.444049	0	0	-Inf	0.919406	1
bta-miR-2466-5p	0.444049	0	0	-Inf	0.919406	1
bta-miR-3120	0.256925	0.169423	0.659427	-0.600715	0.919679	1
bta-miR-12019	0.255846	0.169423	0.662207	-0.594646	0.919803	1
bta-miR-1388-5p	383.579	337.98	0.881123	-0.182585	0.919875	1
bta-miR-148a	233111	225483	0.967275	-0.0480016	0.920406	1
bta-miR-2285h	1.84815	1.34631	0.728464	-0.457071	0.920499	1
bta-miR-1260b	216.52	230.731	1.06563	0.0917117	0.92139	1
bta-miR-1296	42.5382	38.0115	0.893586	-0.162322	0.924012	1
bta-miR-11971	2.9915	2.92288	0.977064	-0.0334754	0.924629	1
bta-miR-148b	8039.78	8185.16	1.01808	0.0258531	0.925009	1
bta-miR-2454-3p	0.202191	0.169423	0.837936	-0.255089	0.926196	1
bta-miR-10164-3p	1.92811	1.85458	0.961866	-0.0560918	0.927471	1
bta-miR-2285at	1.57846	1.27752	0.809346	-0.305172	0.927764	1
bta-miR-12049	0.188203	0.169423	0.900216	-0.151657	0.927939	1
bta-miR-450b	1483.25	1238.8	0.835189	-0.259825	0.928942	1
bta-miR-320a	744.499	743.391	0.998513	-0.00214723	0.929518	1
bta-let-7i	49093.5	48178.6	0.981364	-0.0271391	0.932141	1
bta-miR-10172-3p	8.32588	4.97686	0.597758	-0.742366	0.934504	1
bta-miR-11974	0.376405	0	0	-Inf	0.93492	1
bta-miR-346	1.44102	1.53366	1.06429	0.0898917	0.935459	1
bta-miR-141	0.511692	0.526192	1.02834	0.0403135	0.935975	1
bta-miR-125b	6781.4	6514.18	0.960594	-0.0580008	0.937159	1
bta-miR-345-5p	15.5563	16.7246	1.0751	0.104468	0.939997	1
bta-miR-491	20.5347	16.6593	0.811278	-0.301731	0.940475	1
bta-miR-151-3p	40071.2	40627.5	1.01388	0.0198889	0.941993	1
bta-miR-2285bn	15.597	14.3113	0.917565	-0.124117	0.944088	1
bta-miR-1248	7.56529	7.78789	1.02942	0.041838	0.945504	1
bta-let-7c	4833.45	4661.59	0.964445	-0.0522297	0.948406	1
bta-miR-331-3p	323.76	342.966	1.05932	0.0831378	0.953953	1
bta-miR-592	14.1998	18.2396	1.2845	0.36121	0.956798	1
bta-miR-135a	1.11934	1.50124	1.34117	0.423497	0.959098	1
bta-miR-25	5655.21	5371.88	0.9499	-0.0741528	0.960336	1
bta-miR-2368-3p	1.58725	1.84008	1.15929	0.213238	0.963856	1
bta-miR-2285g	0.903164	0.508269	0.562765	-0.829396	0.965302	1
bta-miR-193a-3p	8.29033	6.89005	0.831095	-0.266914	0.967199	1
bta-miR-2285cd	0.512771	0.254135	0.49561	-1.01272	0.968245	1
bta-miR-12006	0.511692	0.254135	0.496655	-1.00968	0.968391	1
bta-miR-10225a	4.09354	1.44352	0.352634	-1.50376	0.972449	1
bta-miR-193b	1153.18	1142.02	0.990316	-0.0140386	0.972995	1
bta-miR-504	1014.92	1036.75	1.0215	0.03069	0.977048	1
bta-miR-11986b	2.14199	2.14553	1.00165	0.00238549	0.97913	1
bta-miR-152	5282.81	5117.68	0.968743	-0.0458141	0.983649	1
bta-miR-2285ab	1.41701	1.44694	1.02112	0.0301536	0.985084	1
bta-miR-146b	84.7073	91.8999	1.08491	0.117577	0.985721	1
bta-miR-30e-5p	6819.19	7578.66	1.11137	0.152344	0.986142	1
bta-miR-1291	1.34721	0.695615	0.516336	-0.953617	0.986292	1
bta-miR-11997	0.376405	0.254135	0.675162	-0.566695	0.988111	1
bta-miR-2403	0.376405	0.254135	0.675162	-0.566695	0.988111	1
bta-miR-2285ar	2.55128	2.09422	0.820848	-0.284813	0.991639	1
bta-miR-502b	93.7166	112.637	1.20189	0.265309	0.997402	1
bta-miR-10167-3p	0.376405	0.305452	0.811497	-0.301342	1	1
bta-miR-10173-5p	0.255846	0	0	-Inf	1	1
bta-miR-10175-3p	0.255846	0	0	-Inf	1	1
bta-miR-10176-5p	0.202191	0	0	-Inf	1	1
bta-miR-10182-5p	0.95682	0.390163	0.407771	-1.29417	1	1
bta-miR-10184-3p	0.202191	0	0	-Inf	1	1
bta-miR-10225b	0.255846	0.22074	0.862786	-0.212926	1	1
bta-miR-106b	90.384	92.5962	1.02448	0.0348863	1	1
bta-miR-10b	249008	315995	1.26901	0.343709	1	1
bta-miR-11975	0.512771	0.305452	0.595689	-0.747369	1	1
bta-miR-11984	5.24128	6.09225	1.16236	0.217057	1	1
bta-miR-11986c	0.255846	0.0847115	0.331103	-1.59465	1	1
bta-miR-11990	0.256925	0	0	-Inf	1	1
bta-miR-12000	0.188203	0	0	-Inf	1	1
bta-miR-12002b	1.02446	0.254135	0.248066	-2.0112	1	1
bta-miR-12013	0.188203	0	0	-Inf	1	1
bta-miR-12027	0.202191	0	0	-Inf	1	1
bta-miR-12041	0.202191	0	0	-Inf	1	1
bta-miR-12044	0.794776	0.681115	0.856991	-0.222648	1	1
bta-miR-12053	0.202191	0.0847115	0.418968	-1.25509	1	1
bta-miR-12062	0.512771	0.0847115	0.165203	-2.59768	1	1
bta-miR-124a	1.22881	1.04086	0.847047	-0.239486	1	1
bta-miR-124b	1.22881	1.04086	0.847047	-0.239486	1	1
bta-miR-126-5p	837.661	974.86	1.16379	0.218829	1	1
bta-miR-1271	1793.67	1625.1	0.906018	-0.142388	1	1
bta-miR-129-3p	0.188203	0	0	-Inf	1	1
bta-miR-1298	0.256925	0	0	-Inf	1	1
bta-miR-1388-3p	13.2674	11.4004	0.859281	-0.218798	1	1
bta-miR-1434-3p	0.256925	0.650697	2.53264	1.34064	1	1
bta-miR-149-3p	0.202191	0.0847115	0.418968	-1.25509	1	1
bta-miR-1842	0.444049	0.0847115	0.190771	-2.39009	1	1
bta-miR-186	2804.61	2920.76	1.04141	0.058542	1	1
bta-miR-18b	0.202191	0.0847115	0.418968	-1.25509	1	1
bta-miR-190a	19.084	23.2043	1.2159	0.282029	1	1
bta-miR-219b-3p	0.661307	0.526192	0.795686	-0.329729	1	1
bta-miR-221	87.2971	85.6696	0.981356	-0.0271513	1	1
bta-miR-222	43.6388	40.489	0.92782	-0.108083	1	1
bta-miR-2284h-5p	1.30755	1.07128	0.819305	-0.287528	1	1
bta-miR-2284j	0.794776	0.526192	0.662064	-0.594958	1	1
bta-miR-2284m	3.22045	2.75346	0.854994	-0.226014	1	1
bta-miR-2284r	1.21482	0.610904	0.502875	-0.991729	1	1
bta-miR-2285ag-3p	0.770774	0.596404	0.773773	-0.370018	1	1
bta-miR-2285aj-5p	9.5151	8.357	0.878288	-0.187234	1	1
bta-miR-2285an	0.202191	0	0	-Inf	1	1
bta-miR-2285ao	0.256925	0.0847115	0.329714	-1.60072	1	1
bta-miR-2285ap	2.62908	2.31496	0.880519	-0.183573	1	1
bta-miR-2285aq	0.188203	0.511692	2.71884	1.44299	1	1
bta-miR-2285as	1.50974	1.22181	0.809285	-0.305281	1	1
bta-miR-2285az	0.903164	1.1081	1.2269	0.295022	1	1
bta-miR-2285bf	4.55671	3.77342	0.828103	-0.272118	1	1
bta-miR-2285bi	0.188203	0.511692	2.71884	1.44299	1	1
bta-miR-2285bk	0.188203	0	0	-Inf	1	1
bta-miR-2285bp	0.390394	0.732433	1.87614	0.907766	1	1
bta-miR-2285bt	0.390394	0.22074	0.56543	-0.822579	1	1
bta-miR-2285c	1.80573	1.46144	0.809336	-0.30519	1	1
bta-miR-2285ch	0.445127	0.735409	1.65213	0.724328	1	1
bta-miR-2285cv	0.202191	0	0	-Inf	1	1
bta-miR-2285cw	0.188203	0.0847115	0.450108	-1.15166	1	1
bta-miR-2285cz	0.256925	0.0847115	0.329714	-1.60072	1	1
bta-miR-2285dg	0.188203	0.0847115	0.450108	-1.15166	1	1
bta-miR-2285dh	4.97096	5.40117	1.08654	0.119746	1	1
bta-miR-2285dk	0.770774	1.1081	1.43764	0.523703	1	1
bta-miR-2285dl-3p	0.256925	0	0	-Inf	1	1
bta-miR-2285u	6.57002	5.60056	0.852442	-0.230327	1	1
bta-miR-2289	0.256925	0.22074	0.859164	-0.218995	1	1
bta-miR-2300a-5p	0.188203	0	0	-Inf	1	1
bta-miR-2308	2.53851	2.42057	0.953537	-0.0686392	1	1
bta-miR-2331-5p	0.445127	0.0847115	0.190309	-2.39359	1	1
bta-miR-2331-3p	0.390394	0.169423	0.43398	-1.2043	1	1
bta-miR-2388-3p	0.513849	0.441481	0.859164	-0.218995	1	1
bta-miR-2394	0.202191	0	0	-Inf	1	1
bta-miR-2402	0.445127	0.169423	0.380617	-1.39359	1	1
bta-miR-2410	0.390394	0.0847115	0.21699	-2.2043	1	1
bta-miR-2411-3p	16.0036	17.7477	1.10898	0.149234	1	1
bta-miR-2423	0.202191	0	0	-Inf	1	1
bta-miR-2424	0.955741	0.956149	1.00043	0.000615728	1	1
bta-miR-2426	0.188203	0	0	-Inf	1	1
bta-miR-2432	0.255846	0	0	-Inf	1	1
bta-miR-2440	0.255846	0	0	-Inf	1	1
bta-miR-2447	0.404382	0.441481	1.09174	0.126632	1	1
bta-miR-2461-3p	1.75052	1.89437	1.08218	0.113941	1	1
bta-miR-2463	0.647318	0.390163	0.602738	-0.730397	1	1
bta-miR-2468	5.64396	8.2148	1.4555	0.541517	1	1
bta-miR-2469	0.256925	0	0	-Inf	1	1
bta-miR-2474	1.05062	0.644298	0.613254	-0.705443	1	1
bta-miR-2483-3p	0.578596	0.169423	0.292817	-1.77193	1	1
bta-miR-26a	230318	287255	1.24721	0.318706	1	1
bta-miR-3154	0.768617	0.441481	0.574383	-0.799914	1	1
bta-miR-32	173.522	201.878	1.16342	0.218368	1	1
bta-miR-324	1.87323	1.95722	1.04483	0.0632729	1	1
bta-miR-330	1.2399	2.27049	1.83118	0.872774	1	1
bta-miR-34b	0.188203	0	0	-Inf	1	1
bta-miR-362-3p	2.52237	2.68667	1.06514	0.0910413	1	1
bta-miR-3660	0.256925	0.0847115	0.329714	-1.60072	1	1
bta-miR-367	0.255846	0	0	-Inf	1	1
bta-miR-376d	0.702052	0.390163	0.555747	-0.847499	1	1
bta-miR-425-5p	154.473	168.255	1.08922	0.123298	1	1
bta-miR-487a	1.14718	0.610904	0.532527	-0.909074	1	1
bta-miR-505	17.0305	18.5533	1.08942	0.123555	1	1
bta-miR-507-3p	0.256925	0	0	-Inf	1	1
bta-miR-6121-3p	0.188203	0	0	-Inf	1	1
bta-miR-6516	2.00562	2.48483	1.23893	0.309094	1	1
bta-miR-6517	31.8787	25.726	0.806997	-0.309365	1	1
bta-miR-6527	0.445127	0.732433	1.64545	0.718478	1	1
bta-miR-6530	0.202191	0	0	-Inf	1	1
bta-miR-6531	2.07327	0.931827	0.449449	-1.15377	1	1
bta-miR-6532	0.661307	0.305452	0.461891	-1.11437	1	1
bta-miR-6534	1.34613	1.01996	0.757696	-0.400308	1	1
bta-miR-6535	0.376405	0.305452	0.811497	-0.301342	1	1
bta-miR-664a	0.256925	0	0	-Inf	1	1
bta-miR-760-5p	0.188203	0.650697	3.45743	1.7897	1	1
bta-miR-7859	10.2519	12.9178	1.26003	0.333464	1	1
bta-miR-7863	0.256925	0	0	-Inf	1	1
bta-miR-873	0.256925	0.22074	0.859164	-0.218995	1	1
bta-miR-9-3p	0.256925	0.0847115	0.329714	-1.60072	1	1
bta-miR-95	1299.63	1081.38	0.832064	-0.265234	1	1
bta-miR-96	0.511692	0.0847115	0.165552	-2.59465	1	1

## Sheet: Sheet B-DE mRNAs
Table S2_Differentially Expressed Gene Catalog Sheet B_Statistics of differentially expressed mRNAs
Gene ID	baseMean_LQC	baseMean_LFC	foldChange(LFC/LQC)	log2FoldChange	pval	padj	Chromosome	Start Site	End Site	Direction	Length	Name	EC	eggNOG Class	eggNOG	Description	Entrez_geneID	UniProtAC
ENSBTAG00000020459	185.211	24.6009	0.132826	-2.91239	1.91778e-11	3.32025e-07	5	56937139	56964713	+	5804	TIMELESS	-	K;L	09U3E;KOG1974;0UTVM;1CZ85;12NCY;0V52I;0DQNZ	timeless circadian regulator [Source:VGNC Symbol;Acc:VGNC:35869]	522884	F1MQI4
ENSBTAG00000016194	2928.57	11249.2	3.84119	1.94155	2.90168e-09	2.51184e-05	14	16328949	16361047	+	1492	FBXO32	-	E	13KG9;0VDZE;1CZVB;0DJS5;0A34D;KOG3926;0UGXB	F-box protein 32 [Source:VGNC Symbol;Acc:VGNC:28905]	513776	Q2KHT6
ENSBTAG00000011059	55.1869	210.368	3.81191	1.93051	1.0861e-07	0.000626789	3	95337691	95342769	-	1671	CDKN2C	-	S;E	0VC7G;0A1BW;KOG0504;0UJGG;13NHT;0DNZD;1CXWZ	cyclin dependent kinase inhibitor 2C [Source:VGNC Symbol;Acc:VGNC:27146]	505691	A7MBB9
ENSBTAG00000021508	2490.55	7295.45	2.92926	1.55053	2.35111e-07	0.000879509	22	32416730	32433834	+	2835	LMOD3	-	Z	KOG3735;0V6HV;13HBZ;0UT16;1CRHD;0DGTB;09VIM	leiomodin 3 [Source:VGNC Symbol;Acc:VGNC:30940]	509978	A6QP99
ENSBTAG00000054572	618.657	136.742	0.221031	-2.17768	2.54003e-07	0.000879509	18	64099930	64118980	-	10977	PEG3	-	-	-	paternally expressed 3 [Source:NCBI gene (formerly Entrezgene);Acc:444864]	-	-
ENSBTAG00000011473	585.511	205.888	0.351637	-1.50784	8.09845e-07	0.00217137	13	65646954	65655870	+	1648	MYL9	-	Z	0UUKW;0DIUJ;0V8F4;12SKP;KOG0031;09XH2;1CY6F	myosin light chain 9 [Source:VGNC Symbol;Acc:VGNC:57010]	505964	Q1LZF9
ENSBTAG00000032150	19.9068	0	0	-Inf	8.7793e-07	0.00217137	5	35523616	35524047	-	432	-	-	-	-	-	-	-
ENSBTAG00000014655	27.9719	1.07472	0.0384213	-4.70195	1.36292e-06	0.00294952	5	56378741	56406111	+	4227	MYO1A	-	Z	0DG5F;0V5VQ;1CQV0;09U49;0UPMS;KOG0164;12N1J	myosin IA [Source:VGNC Symbol;Acc:VGNC:31816]	281936	P10568
ENSBTAG00000001414	166.291	44.7469	0.269088	-1.89385	2.28484e-06	0.00439527	12	52003904	52004884	-	981	KCTD12	-	S;G	1CVUH;13I8F;KOG2723;0V5CN;09XVV;0DKZQ;0UI5J	potassium channel tetramerization domain containing 12 [Source:VGNC Symbol;Acc:VGNC:30502]	616416	G3N3D4
ENSBTAG00000003658	507.259	113.402	0.223559	-2.16127	5.46908e-06	0.00798691	4	44653832	45211015	-	10572	RELN	EC:3.4.21.-	T	0IEXI;0DIAF;0V7Y6;1CT0W;12PXW;0UKRA;09X02	reelin [Source:VGNC Symbol;Acc:VGNC:53666]	281450	F1MUS6
ENSBTAG00000019669	419.66	158.84	0.378496	-1.40165	5.86692e-06	0.00798691	5	101786078	101818046	+	3420	CD163	-	S	0IHBC;0V8QG;09XSX;0DEP1;12TK3;1CSUG;0UJ6I	CD163 molecule [Source:NCBI gene (formerly Entrezgene);Acc:533844]	533844	P85521
ENSBTAG00000026247	424.101	101.698	0.239797	-2.06011	6.26362e-06	0.00798691	14	54884631	55054360	-	12728	PKHD1L1	-	S	0UR32;09YZI;0DKEH;0IEIF;12SRH;0V9X3;1CWRH	PKHD1 like 1 [Source:NCBI gene (formerly Entrezgene);Acc:100336824]	-	-
ENSBTAG00000013669	26.5131	103.355	3.89825	1.96283	6.38368e-06	0.00798691	25	26438296	26453320	-	2754	KIF22	-	Z	1CW0T;0DNEJ;12TEW;0VBPW;0A0CM;0UQPY;KOG0242	kinesin family member 22 [Source:VGNC Symbol;Acc:VGNC:30596]	506294	A6QPL4
ENSBTAG00000000706	1972.18	770.15	0.390506	-1.35658	6.45854e-06	0.00798691	1	9583345	9592271	+	4488	ADAMTS1	EC:3.4.24.-	O	0V69U;0DHEM;0UK4M;1CSJ9;12PII;09U5N;KOG3538	ADAM metallopeptidase with thrombospondin type 1 motif 1 [Source:VGNC Symbol;Acc:VGNC:25614]	512171	A7MB07
ENSBTAG00000021565	42.578	0	0	-Inf	7.95374e-06	0.0091802	4	106071878	106075654	+	808	PRSS2	EC:3.4.21.4	O;E	KOG3627;12SJR;0V5QU;0UPNP;0DK7J;0A05W;1CTUX	serine protease 2 [Source:NCBI gene (formerly Entrezgene);Acc:282603]	282603	Q547S4
ENSBTAG00000019964	792.753	324.03	0.408741	-1.29074	1.06388e-05	0.0115118	12	86810337	86838896	-	2734	GAS6	-	T	1CT5S;0DIF7;0UJHC;0V9VU;12RD2;0IGK1;09YY3	growth arrest specific 6 [Source:VGNC Symbol;Acc:VGNC:29261]	504526	-
ENSBTAG00000012370	204.66	69.3903	0.339051	-1.56042	1.28284e-05	0.0130646	5	95024682	95028653	+	1176	MGP	-	S	0E0WT;0AJEB;148CQ;0JFR9;0UYQT;1D8XU;0VWZ5	matrix Gla protein [Source:NCBI gene (formerly Entrezgene);Acc:282660]	-	-
ENSBTAG00000051199	119.74	310.336	2.59174	1.37392	1.50563e-05	0.0144817	3	27309043	27311368	-	2071	-	-	-	-	-	-	-
ENSBTAG00000021531	35.3478	119.436	3.37887	1.75654	1.70992e-05	0.015581	21	8090744	8103335	-	855	PGPEP1L	-	O	1D30E;12STS;KOG4755;0DTNK;0UV0D;0A0FD;0VBBN	pyroglutamyl-peptidase I like [Source:VGNC Symbol;Acc:VGNC:32800]	617726	-
ENSBTAG00000017223	257.215	42.6055	0.165642	-2.59386	2.13067e-05	0.0184441	4	94250156	94263796	+	2746	MEST	-	I	13BR3;0INNB;0E7SD;1DES9;0B3M4;0WG0X;0V2U2	mesoderm specific transcript [Source:VGNC Symbol;Acc:VGNC:31393]	404180	Q2HJM9
ENSBTAG00000007071	260.246	618.543	2.37676	1.249	2.79965e-05	0.0230811	20	39314838	39473962	-	3555	RAI14	-	S	0VCJ9;0DPBF;0A1PH;13MNT;0IEWD;0UJXP;1CY9H	retinoic acid induced 14 [Source:VGNC Symbol;Acc:VGNC:33696]	525869	-
ENSBTAG00000005711	23.3639	1.35842	0.058142	-4.10428	3.596e-05	0.0264454	6	104705029	104738615	-	2412	NSG1	-	U	0USWU;0VBI2;0IM0N;0DN98;1CX5X;0A0MT;13N3F	neuronal vesicle trafficking associated 1 [Source:VGNC Symbol;Acc:VGNC:32276]	523110	Q08DZ1
ENSBTAG00000009021	149.733	370.79	2.47633	1.30821	3.61705e-05	0.0264454	11	19023725	19068890	-	2090	FEZ2	-	U	KOG3919;0DG58;0UHST;1CQUU;13IWP;09UVU;0V5VG	fasciculation and elongation protein zeta 2 [Source:VGNC Symbol;Acc:VGNC:28958]	100299092	E1BG64
ENSBTAG00000005021	417.824	169.76	0.406296	-1.2994	3.66598e-05	0.0264454	20	63654369	64216207	+	4592	SEMA5A	-	T	0UH2P;1CRJ2;0DGUX;0V6JI;09VKC;12T02;KOG3611	semaphorin 5A [Source:VGNC Symbol;Acc:VGNC:34439]	506636	-
ENSBTAG00000012244	2745.09	1265.43	0.460981	-1.11722	4.72592e-05	0.0321445	5	30699220	30703581	+	2503	TUBA1B	-	Z	0DGS2;09VHD;12P5T;1CRG5;0V6GK;0UIAH;KOG1376	tubulin, alpha 1b [Source:NCBI gene (formerly Entrezgene);Acc:539882]	539882	P81947
ENSBTAG00000015361	330.76	136.742	0.413417	-1.27433	4.82734e-05	0.0321445	8	75920507	75958549	-	3244	CNTFR	-	T	0A1GB;0IH2U;13HSF;0UUFR;0VCBV;0DP3Y;1CY1X	ciliary neurotrophic factor receptor [Source:VGNC Symbol;Acc:VGNC:27535]	539548	-
ENSBTAG00000054082	8.17957	45.7648	5.59502	2.48414	6.35214e-05	0.0407313	3	52005944	52006452	-	258	-	-	-	-	-	-	-
ENSBTAG00000002157	3785.28	8909.74	2.35378	1.23498	6.64191e-05	0.0410251	4	87959332	87968300	+	2091	LMOD2	-	Z	KOG3735;0VB20;1CW4P;13G0A;0DM9I;0US62;0A05U	leiomodin 2 [Source:VGNC Symbol;Acc:VGNC:30939]	521024	A7Z068
ENSBTAG00000017680	511.398	219.445	0.429107	-1.22059	6.87188e-05	0.0410251	4	113577087	113597490	+	6103	NOS3	EC:1.14.13.39	C	0UFUE;09TG9;1CPGY;0V4FA;12PXV;KOG1158;0DET5	nitric oxide synthase 3 [Source:VGNC Symbol;Acc:VGNC:32174]	287024	A0A3Q1LSD1
ENSBTAG00000000575	551.679	179.2	0.324826	-1.62226	7.67736e-05	0.043444	8	104208978	104311676	-	8105	TNC	-	T;W;E	1CPFP;12U12;0V4DZ;KOG1225;KOG2579;0UFJT;0DERY;09TEW	Bos taurus tenascin C (TNC), mRNA. [Source:RefSeq mRNA;Acc:NM_001372074]	540664	A0JN60
ENSBTAG00000006719	215.531	62.9812	0.292214	-1.7749	7.77892e-05	0.043444	28	44160950	44213073	+	3494	ZFAND4	-	O	12NU5;KOG0001;1CQK5;KOG3173;0V5KJ;0DFWS;09UM3;0UHE7	zinc finger AN1-type containing 4 [Source:VGNC Symbol;Acc:VGNC:37152]	514391	E1BLQ7
ENSBTAG00000027197	4.60964	45.6473	9.90257	3.3078	8.55662e-05	0.046294	23	13196359	13617580	-	3592	KIF6	-	Z	0V4GP;12N87;0DEUI;09THQ;1CPI7;0UFVZ;KOG4280	kinesin family member 6 [Source:NCBI gene (formerly Entrezgene);Acc:104968668]	-	-
ENSBTAG00000001801	361.882	0	0	-Inf	9.23107e-05	0.0484296	24	12650269	12660064	+	3877	SYT4	-	T;U	12QMV;09VWJ;0V6V3;KOG1028;0DH4P;0UJ66;1CPA1	synaptotagmin 4 [Source:VGNC Symbol;Acc:VGNC:35543]	539867	A5D7F2
ENSBTAG00000004792	170.328	64.2715	0.37734	-1.40606	0.000116087	0.058226	14	80824602	80853922	-	1623	CHMP4C	-	U	KOG1656;0A258;0VD0Q;0UTYS;1CZGT;0DPTF;12UDW	charged multivesicular body protein 4C [Source:VGNC Symbol;Acc:VGNC:27303]	507572	Q2HJ35
ENSBTAG00000045994	19.805	1.13482	0.0572997	-4.12533	0.000119084	0.058226	6	115172940	115174325	-	1386	ADRA2C	-	-	-	adrenoceptor alpha 2C [Source:NCBI gene (formerly Entrezgene);Acc:407139]	-	-
ENSBTAG00000026437	3.96193	33.6371	8.49008	3.08578	0.000121901	0.058226	NKLS02000657.1	86279	92859	-	906	-	-	S	1D436;0DUSB;13XQM;0UW1C;0A7HD;0J4VC;0VJ2E	-	508495	A6QQ87
ENSBTAG00000016649	134.397	47.6389	0.354463	-1.49629	0.000125599	0.058226	5	105763459	105787132	-	1775	CCND2	-	D	09WBY;0V7AD;1CSBQ;0DHMA;0UIEE;12TGV;KOG0656	cyclin D2 [Source:VGNC Symbol;Acc:VGNC:26963]	615414	Q0P5D3
ENSBTAG00000018753	18.4497	0.791011	0.042874	-4.54375	0.000127799	0.058226	2	62513122	62781938	+	1798	TMEM163	-	S	0UHCG;0VB0R;12SR5;0DMG5;0IE9N;0A04G;1CWBI	transmembrane protein 163 [Source:VGNC Symbol;Acc:VGNC:35988]	534678	A6QQX9
ENSBTAG00000004237	964.95	2006.11	2.07898	1.05587	0.000144834	0.061313	6	89681975	89731873	-	3360	BTC	-	T	13QTI;0VHGC;0UUMU;0DTMV;0IWUI;0A6N6;1D2ZE	betacellulin [Source:VGNC Symbol;Acc:VGNC:26593]	280737	A2VE27
ENSBTAG00000000160	118.694	40.8632	0.344272	-1.53838	0.000145585	0.061313	1	143219189	143242441	-	3155	CBS	EC:4.2.1.22	E	0VA5B;1CX03;KOG1252;0UHT6;0DN8N;12RSH;0A0M7	cystathionine beta-synthase [Source:NCBI gene (formerly Entrezgene);Acc:514525]	514525	A7MBF8
ENSBTAG00000012931	3917.39	9423.08	2.40545	1.26631	0.000148483	0.061313	9	32402831	32413602	-	2617	PLN	-	P	13Z0W;1D5GJ;0VMDP;0DW6P;0UWN2;0AAFI;0J7H0	phospholamban [Source:VGNC Symbol;Acc:VGNC:33038]	100125240	A4IFH6
ENSBTAG00000016401	1978.31	4191.28	2.11862	1.08312	0.00014874	0.061313	13	27800706	27840043	+	2385	OPTN	-	U	1CQGV;12NS2;09UHR;0IE97;0V5GY;0DFTE;0URKK	optineurin [Source:VGNC Symbol;Acc:VGNC:32442]	534150	Q3ZC32
ENSBTAG00000019406	31.0057	4.30607	0.13888	-2.84809	0.000167439	0.065279	4	31943617	32088119	-	4266	IGF2BP3	-	A	12QIR;0V8ED;1CTJ6;KOG2193;09XGB;0UH54;0DITV	insulin like growth factor 2 mRNA binding protein 3 [Source:VGNC Symbol;Acc:VGNC:30081]	539650	F1MPB2
ENSBTAG00000018862	348.167	763.163	2.19195	1.13221	0.000169369	0.065279	22	29921569	29961920	+	2700	EIF4E3	-	J	13ETM;1CVF6;0UPA1;09Z51;0IHHQ;0DKKR;0VA26	eukaryotic translation initiation factor 4E family member 3 [Source:VGNC Symbol;Acc:VGNC:28411]	616906	A6QLX0
ENSBTAG00000019822	159.042	364.858	2.2941	1.19793	0.000169673	0.065279	18	34997818	35005559	-	1766	TPPP3	-	Z;T	1CUAT;13QIN;0DJIA;09Y50;0UN9C;0V92F;KOG4070	tubulin polymerization promoting protein family member 3 [Source:VGNC Symbol;Acc:VGNC:36260]	614988	Q3ZCC8
ENSBTAG00000012237	310.745	128.368	0.413097	-1.27545	0.000203767	0.0766917	4	77200840	77209981	-	3513	AEBP1	-	O;T;K;E;U	12P19;0UQQY;0DHEZ;09V9C;0V6KB;1CUB4;KOG2649	AE binding protein 1 [Source:VGNC Symbol;Acc:VGNC:25703]	317693	-
ENSBTAG00000051364	14.4036	219.61	15.2468	3.93044	0.000210785	0.0775677	2	121569848	121575674	-	1314	-	-	-	-	-	-	-
ENSBTAG00000053911	111.228	37.9456	0.341153	-1.55151	0.000215055	0.0775677	9	14662145	14662321	-	177	-	-	-	-	-	-	-
ENSBTAG00000006262	780.163	364.983	0.467829	-1.09595	0.000223481	0.0789617	2	4842239	4887427	+	2761	LIMS2	-	T	1CQPI;12TMT;0DG02;KOG2272;0V5PR;09UQ4;0UIMX	LIM zinc finger domain containing 2 [Source:VGNC Symbol;Acc:VGNC:30891]	515401	Q2KJ33
ENSBTAG00000006548	362.276	164.515	0.454117	-1.13886	0.000231562	0.0801805	1	83960686	84019357	+	2699	MCCC1	EC:6.4.1.4	C;I;E	0VB7S;1CX1A;09Z3F;0DN4T;12N20;KOG0238;0URDU	methylcrotonoyl-CoA carboxylase 1 [Source:VGNC Symbol;Acc:VGNC:31298]	513504	A0A3Q1LRD6
ENSBTAG00000010366	103.556	35.4694	0.342514	-1.54576	0.000244961	0.0816569	2	122097791	122108116	-	3374	HCRTR1	-	T	KOG3656;0DH23;1CPK2;0V6SH;12QK8;09VTR;0UJ2N	hypocretin receptor 1 [Source:VGNC Symbol;Acc:VGNC:29781]	282248	Q0GBZ5
ENSBTAG00000021993	13.9426	0.280006	0.0200828	-5.6379	0.000247351	0.0816569	23	8591537	8608865	-	1935	SPDEF	-	K	0VCB7;12REC;0A1FJ;KOG3805;0UK86;0DP39;1CY18	SAM pointed domain containing ETS transcription factor [Source:VGNC Symbol;Acc:VGNC:35198]	497620	A2VDR4
ENSBTAG00000000802	127.45	47.3921	0.371847	-1.42722	0.000249975	0.0816569	15	42102179	42116460	+	1692	LYVE1	-	T	0UGYQ;0DSIR;0IHIF;0VFUW;1D1UU;13MEN;0A54T	lymphatic vessel endothelial hyaluronan receptor 1 [Source:VGNC Symbol;Acc:VGNC:31116]	-	-
ENSBTAG00000016026	317.22	141.759	0.446878	-1.16205	0.000257254	0.0824786	1	126132067	126231903	+	2389	PCOLCE2	-	O	0DI6V;0V7UK;09WWE;1CSX8;0IEMJ;12Q5Y;0UIY8	procollagen C-endopeptidase enhancer 2 [Source:VGNC Symbol;Acc:VGNC:32643]	513618	Q1RMV2
ENSBTAG00000048591	264.271	114.701	0.434028	-1.20414	0.000281926	0.0887453	13	41849505	41854998	-	2504	THBD	-	-	-	thrombomodulin [Source:HGNC Symbol;Acc:HGNC:11784]	-	-
ENSBTAG00000015935	258.667	72.2536	0.279331	-1.83995	0.000301337	0.0916512	9	87457227	87509744	+	3415	IYD	-	C	1CSIU;0UPW3;12PYS;0V7HK;KOG3936;0DH3Y;09WJ0	iodotyrosine deiodinase [Source:VGNC Symbol;Acc:VGNC:30355]	-	-
ENSBTAG00000012870	332.322	1004.73	3.02336	1.59615	0.000301745	0.0916512	23	4470532	4614742	+	3044	BMP5	-	T	13HHG;0V4EJ;KOG3900;1CPG8;0DESH;0UQIH;09TFG	bone morphogenetic protein 5 [Source:VGNC Symbol;Acc:VGNC:26520]	507682	-
ENSBTAG00000001576	453.292	1184	2.61199	1.38515	0.000309848	0.0924897	4	98798511	98812609	+	2087	TMEM140	-	S	13S63;0IWZ5;0A6RA;1D328;0UUZP;0DTQD;0VH2Z	transmembrane protein 140 [Source:VGNC Symbol;Acc:VGNC:35973]	515475	A6QQJ2
ENSBTAG00000012771	185.931	74.6711	0.401607	-1.31614	0.000325861	0.0956209	7	61380054	61411558	-	3817	CSF1R	EC:2.7.10.1	T	0V4N9;0UN2X;KOG0200;1CPP7;13IKF;09TP3;0DEZH	colony stimulating factor 1 receptor [Source:VGNC Symbol;Acc:VGNC:27754]	509418	A7Z067
ENSBTAG00000009260	447.213	193.483	0.432642	-1.20875	0.00034299	0.0963395	X	129564690	129724677	+	3964	GPM6B	-	U	KOG4800;1CZ4Z;0A2GI;0DQ3Y;0VDCC;136KP;0UKIU	glycoprotein M6B [Source:VGNC Symbol;Acc:VGNC:29537]	516689	A8E4P5
ENSBTAG00000009080	653.393	1596.42	2.44327	1.28881	0.000343569	0.0963395	2	36097616	36247251	+	3742	ITGB6	-	W	0V602;09V0A;0DJ2J;12SZY;KOG1226;0UMRM;1CTU8	integrin subunit beta 6 [Source:VGNC Symbol;Acc:VGNC:30331]	282644	Q8SQB8
ENSBTAG00000013960	62.4303	17.2341	0.276053	-1.85698	0.000346893	0.0963395	8	54216465	54245158	+	2646	PSAT1	EC:2.6.1.52	E	1CU7F;09Y1X;KOG2790;0DJEX;0UN5J;12QVY;0V8ZE	phosphoserine aminotransferase 1 [Source:VGNC Symbol;Acc:VGNC:55075]	533044	A6QR28
ENSBTAG00000003334	35.67	101.063	2.83326	1.50246	0.000350568	0.0963395	19	18013982	18039921	-	1643	ADAP2	-	T	09XNT;KOG0703;12PIM;1CTS1;0USDS;0V8KG;0DJ0J	ArfGAP with dual PH domains 2 [Source:VGNC Symbol;Acc:VGNC:25634]	534106	-
ENSBTAG00000047265	150.732	329.9	2.18865	1.13004	0.000363824	0.0984201	29	42547910	42550015	-	1038	-	-	T	0VIQJ;0DUKK;0URZ8;0A6NW;0IYZK;13T9Y;1D3XZ	protein phosphatase 1 regulatory inhibitor subunit 14B [Source:NCBI gene (formerly Entrezgene);Acc:617154]	-	-
ENSBTAG00000039731	702.743	304.989	0.433998	-1.20424	0.000380962	0.101471	2	45698139	45719676	+	2739	RND3	-	Z;S	0A27X;1CWQ4;0VB41;0DMUP;0UR1Q;KOG0393;138RW	Rho family GTPase 3 [Source:VGNC Symbol;Acc:VGNC:34006]	783333	A5PKJ7
ENSBTAG00000015094	158.607	465.329	2.93384	1.55279	0.000392745	0.103024	9	70835488	70854194	-	1803	VNN1	EC:3.5.1.92	E	KOG0806;0US5J;1CSW6;0V6Z8;0DI5S;09TVY;12P3E	vanin 1 [Source:VGNC Symbol;Acc:VGNC:36807]	526704	Q58CQ9;A0A140T891
ENSBTAG00000054195	208.479	506.607	2.43002	1.28097	0.000411727	0.106392	22	50752499	50753719	+	960	GPX1	-	-	-	glutathione peroxidase 1 [Source:NCBI gene (formerly Entrezgene);Acc:281209]	-	-
ENSBTAG00000000667	9.47253	41.624	4.39418	2.13559	0.000422501	0.10757	5	74694651	74711373	+	1809	APOL3	-	S	0UKBI;0VAS1;0IWES;1CSM0;13Q1H;0DMDZ;09ZVH	apolipoprotein L, 3 [Source:NCBI gene (formerly Entrezgene);Acc:512905]	512905	A6QPR4
ENSBTAG00000010285	323.269	74.1528	0.229384	-2.12416	0.000439184	0.110197	6	34655101	34767415	-	4821	MMRN1	-	T	0DM2W;0UQ63;0IEM1;12S50;0VAGD;09ZJK;1CVXZ	multimerin 1 [Source:VGNC Symbol;Acc:VGNC:31532]	516574	A5PJU2
ENSBTAG00000047223	63.3005	18.7919	0.296869	-1.7521	0.000449647	0.110289	13	57465320	57532635	-	2806	GNAS	-	S;T	1D2RU;0DSJ8;13P36;0VH4Q;0IK62;0A34Z;0UU2P;1CQP8;KOG0099;12Q7M;09UPX;0UHJ6;0DFZT;0V5PH	GNAS complex locus [Source:NCBI gene (formerly Entrezgene);Acc:281793]	-	-
ENSBTAG00000016709	257.761	529.521	2.05431	1.03865	0.000452293	0.110289	4	63788270	63807500	+	1749	NT5C3A	-	F	0VAEZ;09ZHN;1CVVH;0DM0N;KOG3128;13JZ1;0USM7	5'-nucleotidase, cytosolic IIIA [Source:VGNC Symbol;Acc:VGNC:32292]	511858	Q32L46
ENSBTAG00000000570	1921.5	415.16	0.21606	-2.2105	0.000487064	0.117119	28	13467070	13522040	+	5545	RET	EC:2.7.10.1	T	09U4P;12P10;KOG0200;0UMGH;0V53S;1CXCZ;0DNFN	ret proto-oncogene [Source:VGNC Symbol;Acc:VGNC:33876]	515924	-
ENSBTAG00000032899	15.8208	87.3776	5.52297	2.46544	0.000496858	0.117789	5	28913670	28916339	-	591	-	-	Q	1435Y;0UH6Q;0VH7C;0A6CZ;KOG4300;0DTFQ;1D2T9	-	-	-
ENSBTAG00000008091	184.092	71.0768	0.386093	-1.37298	0.000511139	0.117789	3	19442661	19451510	+	1843	SELENBP1	EC:1.8.3.4	P	KOG0918;09V4A;1CR2Y;0UI4I;0DGDF;0V63Y;12P41	selenium binding protein 1 [Source:VGNC Symbol;Acc:VGNC:34422]	510154	Q2KJ32
ENSBTAG00000045604	1133.42	2214.97	1.95423	0.966601	0.000524716	0.117789	10	82281701	82314251	+	1516	TTC9	-	S	13QX3;0DJNA;0IWRH;0V96I;0UNEE;09Y8Z;1CUF5	tetratricopeptide repeat domain 9 [Source:VGNC Symbol;Acc:VGNC:55151]	-	-
ENSBTAG00000020056	2296.05	950.621	0.414024	-1.27221	0.000531332	0.117789	9	14663442	14776366	-	9198	COL12A1	-	W	0E5VX;14TN1;1DCVE;0WCYH;0KDFK;0B0FC;0V1A0	collagen type XII alpha 1 chain [Source:VGNC Symbol;Acc:VGNC:52756]	359712	Q7YQK2
ENSBTAG00000013369	1123.39	497.158	0.442552	-1.17608	0.000532877	0.117789	14	81512830	81729606	+	5528	COL14A1	-	T;W	0V1AC;14TNG;KOG1217;0E5WD;1DCVW;0WCYY;KOG3544;0B0FT	collagen type XIV alpha 1 chain [Source:VGNC Symbol;Acc:VGNC:53851]	781493	-
ENSBTAG00000001545	14.3548	0.484002	0.033717	-4.89038	0.000538088	0.117789	6	45178485	45205946	+	4540	SLC34A2	-	P	09XTY;0IE8P;12QR1;1CTXX;0V8RJ;0DJ62;0URPR	solute carrier family 34 member 2 [Source:VGNC Symbol;Acc:VGNC:34818]	282484	Q27960
ENSBTAG00000003880	159.159	67.6253	0.424891	-1.23484	0.000563662	0.117789	24	37076794	37135870	+	3911	EMILIN2	-	S	1CTVS;12QPY;0V8PG;0UIT5;0DJ3W;09XRR;0IFE8	elastin microfibril interfacer 2 [Source:VGNC Symbol;Acc:VGNC:28474]	514291	-
ENSBTAG00000003222	179.832	64.5487	0.358939	-1.47819	0.000565188	0.117789	4	15128694	15276513	-	2867	ASNS	EC:6.3.5.4	E	0UI68;09Z7C;KOG0571;12TZU;0DMGE;1CWBS;0V5NA	asparagine synthetase (glutamine-hydrolyzing) [Source:NCBI gene (formerly Entrezgene);Acc:514209]	514209	Q1LZA3
ENSBTAG00000008963	35.8549	6.74458	0.188108	-2.41037	0.000572287	0.117789	17	55569766	55740689	+	6890	CIT	EC:2.7.11.1	T	KOG0612;0DHTB;0UICV;12SJ6;1CSHS;0V7GM;KOG0976;09WI2	citron rho-interacting serine/threonine kinase [Source:VGNC Symbol;Acc:VGNC:27375]	786852	-
ENSBTAG00000040215	2947.22	5635.49	1.91214	0.935187	0.000572926	0.117789	2	131485408	131837484	+	6639	EIF4G3	-	J	12TR9;1CTR5;KOG0401;0UQA8;0DIZS;0VCAJ;09WY1	eukaryotic translation initiation factor 4 gamma 3 [Source:VGNC Symbol;Acc:VGNC:28417]	534618	A0A3Q1M8U3
ENSBTAG00000015002	39.805	105.744	2.65655	1.40956	0.000584061	0.117789	18	46773367	46775387	-	1207	POLR2I	-	K	0UUXE;0DTTD;1D35J;0VHNN;KOG2691;0A6UI;13RUT	RNA polymerase II subunit I [Source:VGNC Symbol;Acc:VGNC:33143]	614472	Q32P73
ENSBTAG00000052562	57.9764	16.2682	0.280601	-1.83341	0.000591925	0.117789	23	38099867	38101537	-	700	ID4	-	-	-	inhibitor of DNA binding 4, HLH protein [Source:NCBI gene (formerly Entrezgene);Acc:100848012]	-	-
ENSBTAG00000001462	57.541	16.1468	0.280614	-1.83334	0.000593633	0.117789	7	496572	537888	+	5882	FLT4	EC:2.7.10.1	T	0V51R;1CQ26;09U2S;KOG0200;0USB4;0DFCG;12TBY	fms related receptor tyrosine kinase 4 [Source:VGNC Symbol;Acc:VGNC:29044]	338031	-
ENSBTAG00000006775	340.638	159.926	0.46949	-1.09083	0.000597373	0.117789	20	71281294	71301030	+	3984	SLC12A7	-	P	1CZQF;KOG2082;0UQCD;0DITF;12RG5;0V4WR;09XFV	solute carrier family 12 member 7 [Source:VGNC Symbol;Acc:VGNC:34670]	100337431	-
ENSBTAG00000004256	2545.52	1180.07	0.463588	-1.10909	0.00059849	0.117789	11	87197374	87204771	+	2236	ODC1	EC:4.1.1.17	E	0V441;12P9T;KOG0622;09T5B;0DGPX;1CRDR;0UH37	ornithine decarboxylase 1 [Source:NCBI gene (formerly Entrezgene);Acc:281365]	281365	P27117
ENSBTAG00000047559	15.4226	0.851115	0.0551861	-4.17955	0.000610674	0.117789	16	67448413	67448793	+	381	-	-	B	KOG1744	histone H2B type 1-L-like [Source:NCBI gene (formerly Entrezgene);Acc:107133263]	107133263	G5E6I9
ENSBTAG00000002880	5361.44	10309.1	1.92282	0.943225	0.000610794	0.117789	26	16820342	17053812	-	6195	SORBS1	-	T	12NSI;1CQ2F;09U33;KOG4225;0V524;0DFCR;0UGMW	sorbin and SH3 domain containing 1 [Source:VGNC Symbol;Acc:VGNC:55972]	-	-
ENSBTAG00000001609	1051.52	2025.03	1.92582	0.945474	0.000612315	0.117789	19	61130415	61236793	-	2253	MAP2K6	EC:2.7.12.2	T	KOG0984;0V5YT;0DG8H;12S0B;09UYZ;0UG1R;1CQXZ	mitogen-activated protein kinase kinase 6 [Source:VGNC Symbol;Acc:VGNC:31187]	286883	Q5E9X2
ENSBTAG00000011824	370.731	174.703	0.471239	-1.08547	0.000661516	0.125855	8	84019514	84035380	-	2434	OGN	-	-	-	osteoglycin [Source:VGNC Symbol;Acc:VGNC:32414]	280884	P19879
ENSBTAG00000007700	2892.07	5473.13	1.89246	0.920264	0.000704809	0.13059	13	27975607	27996366	-	1424	PHYH	EC:1.14.11.18	I	1DEZP;0V2Z7;0WGE1;0B3YX;0IPBI;13CBD;0E80A	phytanoyl-CoA 2-hydroxylase [Source:NCBI gene (formerly Entrezgene);Acc:281400]	281400	O18778
ENSBTAG00000007840	571.674	281.276	0.492022	-1.02321	0.000704917	0.13059	10	6763962	6784639	+	4593	HMGCR	EC:1.1.1.34	I	12RVD;0DKU1;KOG2480;1CVNY;0V8UA;0UNT4;09ZBN	3-hydroxy-3-methylglutaryl-CoA reductase [Source:VGNC Symbol;Acc:VGNC:29879]	407159	A7Z064
ENSBTAG00000002015	314.2	129.987	0.413707	-1.27332	0.000709423	0.13059	X	68487958	68686374	+	3574	RPS6KA6	EC:2.7.11.1	T	0V44X;0UJWA;1CP76;KOG0598;12P0N;0DEHF;09T66	ribosomal protein S6 kinase A6 [Source:VGNC Symbol;Acc:VGNC:34145]	526227	A0A3Q1M4X3
ENSBTAG00000018513	46051.6	90574.5	1.9668	0.975853	0.000722517	0.13059	NKLS02002208.1	8690275	8755071	-	2824	FHL1	-	T	0B3J2;13BKS;0WFYJ;0V2T5;0E7QW;1DEQX;0INGE	four and a half LIM domains 1 [Source:VGNC Symbol;Acc:VGNC:28999]	509056	Q3T173
ENSBTAG00000017442	71.1838	23.1897	0.325773	-1.61806	0.000724118	0.13059	10	4660062	4671522	-	1191	CDO1	EC:1.13.11.20	E	0VBPB;0A0SU;0DNE3;1CXBB;12T2Y;0UJAU;KOG4064	cysteine dioxygenase type 1 [Source:VGNC Symbol;Acc:VGNC:27150]	514462	Q3SZU4
ENSBTAG00000006679	953.776	1822.45	1.91077	0.934156	0.000741289	0.132309	22	31617620	31843533	-	3213	MITF	-	K	12SEP;0V8E6;0UHJ8;1CQ2G;09XG5;KOG1318;0DFCS	melanocyte inducing transcription factor [Source:VGNC Symbol;Acc:VGNC:31487]	407219	Q6TGR1
ENSBTAG00000051116	155.449	65.1134	0.418874	-1.25541	0.000757497	0.133062	23	15831094	15865906	-	5864	C23H6orf132	-	-	-	chromosome 23 C6orf132 homolog [Source:VGNC Symbol;Acc:VGNC:53962]	-	-
ENSBTAG00000011324	248.233	113.096	0.455604	-1.13415	0.000760884	0.133062	11	72551220	72559504	-	4015	EMILIN1	-	W	0V4G9;0DEU2;09TH9;12QJG;0IKJ2;1CPHU;0UFVH	elastin microfibril interfacer 1 [Source:VGNC Symbol;Acc:VGNC:28473]	540451	E1BLS8
ENSBTAG00000014915	234.521	105.29	0.44896	-1.15534	0.00084977	0.144924	1	81135305	81194599	+	4008	ETV5	-	K	09WFK;1CW0S;0DM5P;KOG3806;0UJGZ;0VAIM;12SGW	ETS variant transcription factor 5 [Source:VGNC Symbol;Acc:VGNC:28631]	541166	E1BCP8
ENSBTAG00000013533	291.225	134.829	0.46297	-1.11101	0.000850295	0.144924	23	27575514	27581255	+	1278	CLIC1	-	P	13BMJ;0E7RC;1DERC;0WFZ7;0B3JN;0V2TF;0INGZ	chloride intracellular channel 1 [Source:VGNC Symbol;Acc:VGNC:27439]	515646	Q5E9B7
ENSBTAG00000011538	52.2081	6.18093	0.11839	-3.07838	0.00086005	0.144924	3	120040007	120127795	-	8171	KIF1A	-	Z	0V8TH;KOG0245;1CX9X;09Y8U;0DFGB;12QSJ;0URPM	kinesin family member 1A [Source:VGNC Symbol;Acc:VGNC:30590]	527883	-
ENSBTAG00000051810	0	39.7208	Inf	Inf	0.000867722	0.144924	7	17984999	17985379	-	381	-	-	B	KOG1744	-	-	-
ENSBTAG00000017007	59.3741	12.4493	0.209676	-2.25376	0.000870564	0.144924	13	60634440	60645432	-	1972	TRIB3	-	T;K	0UFUB;KOG0583;0DET1;09TG4;1CPGU;0V4F6;13N9B	tribbles pseudokinase 3 [Source:VGNC Symbol;Acc:VGNC:36310]	538465	Q0VCE3
ENSBTAG00000031184	373.443	182.987	0.49	-1.02915	0.000880574	0.145194	29	48728420	48730918	+	1861	CDKN1C	-	T	0DMMW;1CWHH;0UJEK;0A02A;0VAYP;13IFC;KOG4743	cyclin dependent kinase inhibitor 1C [Source:VGNC Symbol;Acc:VGNC:27144]	510972	Q08DQ5
ENSBTAG00000000813	204.129	417.251	2.04405	1.03143	0.000908847	0.148442	7	4275960	4283926	+	1299	HOMER3	-	Z;T	13KV4;0DNAI;0UUAP;0A1HW;0VCDE;1CX7G;0IIX6	homer scaffold protein 3 [Source:VGNC Symbol;Acc:VGNC:29903]	508124	F1MW19
ENSBTAG00000015058	50.8273	122.803	2.41608	1.27267	0.000949382	0.153614	13	55175303	55306529	-	6169	CDH4	-	Z;U	09Z7X;0VA54;0DINR;KOG3594;12SG5;1CVII;0UPQF	cadherin 4 [Source:VGNC Symbol;Acc:VGNC:27104]	525796	-
ENSBTAG00000013793	1595.69	2971.75	1.86236	0.89713	0.000978961	0.156933	10	54425968	54570727	+	8257	NEDD4	EC:2.3.2.26	O	09V5M;KOG0940;0USHQ;0DMHH;1CY3G;0VBKI;12NJ4	NEDD4 E3 ubiquitin protein ligase [Source:VGNC Symbol;Acc:VGNC:55128]	507781	A0A3Q1LT33
ENSBTAG00000019927	1503.5	3967.75	2.63901	1.4	0.00100549	0.159707	16	79860458	79865626	+	1586	CYB5R1	EC:1.6.2.2	H;C	12N8U;0V4I2;0DF8U;0UPSY;1CVKV;09TJ4;KOG0534	cytochrome b5 reductase 1 [Source:VGNC Symbol;Acc:VGNC:97257]	516287	Q3MHW9
ENSBTAG00000008062	181.713	81.1931	0.44682	-1.16223	0.00101794	0.160215	8	43506897	43513871	-	2426	DMRT2	-	K	1CU27;09XX7;KOG3815;0UMZB;0V8UU;0DEKW;13VDM	doublesex and mab-3 related transcription factor 2 [Source:VGNC Symbol;Acc:VGNC:28111]	514435	E1BC71
ENSBTAG00000013869	235.178	479.444	2.03864	1.02761	0.00104384	0.161423	3	114535147	114633955	+	5148	SH3BP4	-	T	12P27;09V12;0DGAE;0IEE9;0UI0H;0V60P;1CQZU	SH3 domain binding protein 4 [Source:VGNC Symbol;Acc:VGNC:34567]	520462	E1BB46
ENSBTAG00000011298	183.383	422.776	2.30543	1.20504	0.0010483	0.161423	14	34786252	35146514	-	4492	EYA1	EC:3.1.3.48	S;K	0V5ZE;09UZM;0DG95;KOG3107;12P1J;0UN7J;1CQYK	EYA transcriptional coactivator and phosphatase 1 [Source:VGNC Symbol;Acc:VGNC:28670]	511188	-
ENSBTAG00000021467	415.462	207.548	0.499559	-1.00127	0.00105359	0.161423	5	26878956	26883908	-	1736	IGFBP6	-	A;T	1CTFY;09XDF;0DIQX;0V8BI;0IVZ3;0UMAP;13PQS	insulin like growth factor binding protein 6 [Source:VGNC Symbol;Acc:VGNC:30088]	404186	Q05718
ENSBTAG00000016299	52.3755	178.702	3.41195	1.77059	0.00107442	0.163171	18	61921781	61924820	+	2530	ZNF784	-	K	0UKWH;143N5;09X35;0DIE3;0V81K;KOG1721;1CT4P	zinc finger protein 784 [Source:VGNC Symbol;Acc:VGNC:37344]	789593	A5PJI8
ENSBTAG00000020704	92.441	24.091	0.26061	-1.94004	0.00110134	0.165805	4	76444976	76493685	-	2386	RAMP3	-	T;U	13RFR;1D39W;0A6JP;0UUZ8;0VHUS;0DTYV;0IXGF	receptor activity modifying protein 3 [Source:VGNC Symbol;Acc:VGNC:33708]	613547	A4FUG3
ENSBTAG00000006507	72.5571	22.4679	0.309659	-1.69125	0.00112208	0.167207	6	87427184	87706738	-	4996	ADAMTS3	EC:3.4.24.-	O	13BI5;0WFWP;0V2SE;0E7PS;1DEPW;0INDA;0B3HE	ADAM metallopeptidase with thrombospondin type 1 motif 3 [Source:VGNC Symbol;Acc:VGNC:25626]	534082	E1BC50
ENSBTAG00000055014	84.111	30.6179	0.364017	-1.45792	0.00115825	0.167207	9	19256542	19330621	+	3960	SH3BGRL2	-	-	-	SH3 domain binding glutamate rich protein like 2 [Source:NCBI gene (formerly Entrezgene);Acc:785404]	-	-
ENSBTAG00000013653	8488.99	19700.3	2.32068	1.21455	0.001159	0.167207	19	38420711	38433852	-	5925	NFE2L1	-	K	12QXZ;0UT5C;1CZZP;KOG3863;0DQVP;0VE2W;0A1Z7	nuclear factor, erythroid 2 like 1 [Source:VGNC Symbol;Acc:VGNC:32035]	534582	A5D7E9
ENSBTAG00000016990	3108.83	5750.67	1.84978	0.887357	0.00115928	0.167207	3	91131528	91284630	+	8095	USP24	EC:3.4.19.12	O	KOG1866;0DF80;09TXR;12PGW;0UGEZ;1CPXJ;0V4WT	ubiquitin specific peptidase 24 [Source:VGNC Symbol;Acc:VGNC:36717]	532257	E1BND0
ENSBTAG00000015681	0	50.2422	Inf	Inf	0.00116553	0.167207	28	39216724	39229082	+	3160	RGR	-	T	KOG3656;1CVNW;0UT2G;0DKTZ;12UA1;0VA8T;09ZBK	retinal G protein coupled receptor [Source:VGNC Symbol;Acc:VGNC:33909]	280911	P47803
ENSBTAG00000018775	115.5	326.81	2.82953	1.50056	0.00117022	0.167207	13	61285805	61340092	+	3162	TPX2	-	Z	09WN2;0IIEY;0DHXK;13HQ9;0UQI8;1CSNB;0V7KN	TPX2 microtubule nucleation factor [Source:VGNC Symbol;Acc:VGNC:36266]	507226	A6H6Z7
ENSBTAG00000051913	125.847	52.0755	0.413799	-1.273	0.00118343	0.167207	9	86010125	86327460	+	2959	UST	-	-	-	uronyl 2-sulfotransferase [Source:NCBI gene (formerly Entrezgene);Acc:535975]	-	-
ENSBTAG00000000897	129.379	54.3797	0.420313	-1.25046	0.00118792	0.167207	10	7624974	7934460	+	6398	IQGAP2	-	T	12NUK;1CQKC;0V5KR;0UHFT;0DFWY;KOG2128;09UM7	IQ motif containing GTPase activating protein 2 [Source:VGNC Symbol;Acc:VGNC:30259]	782315	-
ENSBTAG00000019694	53.7854	16.1695	0.300631	-1.73393	0.00125004	0.174531	2	94711218	94906499	+	4367	ADAM23	EC:3.4.24.-	O	1CU3N;12RXZ;0DJBE;0UN12;09VEK;KOG3607;0V6DS	ADAM metallopeptidase domain 23 [Source:VGNC Symbol;Acc:VGNC:25609]	531241	A4FUX7
ENSBTAG00000010637	319.644	80.7432	0.252604	-1.98505	0.00128177	0.175375	19	61782347	61886528	-	3275	ARSG	EC:3.1.6.-	P;G	12T1I;0V6MV;09VNZ;0DGXA;KOG3867;0UG79;1CRMJ	arylsulfatase G [Source:VGNC Symbol;Acc:VGNC:55034]	513067	A6QLR7
ENSBTAG00000020512	9.91695	0	0	-Inf	0.00128416	0.175375	X	79421765	79428791	-	1592	GJB1	-	T	0UT3R;12R0F;1CUES;0DJMX;0IFM8;09Y6S;0V7CT	gap junction protein beta 1 [Source:VGNC Symbol;Acc:VGNC:29376]	281194	O18968;A0A654IDI6
ENSBTAG00000046193	38.6869	9.71703	0.251171	-1.99326	0.00128647	0.175375	23	4249733	4261772	+	2618	-	-	W	09TXA;0UZIV;0V4WD;1CPX7;12SVM;KOG3544;0DF7P	-	-	-
ENSBTAG00000032007	199.813	405.745	2.03063	1.02192	0.00130467	0.176467	9	86964642	87022100	-	3286	LRP11	-	S;T	0A0WY;0DNI7;1CXFI;0VBTC;0IIM4;13KBM;0UQYY	LDL receptor related protein 11 [Source:VGNC Symbol;Acc:VGNC:30988]	617450	E1BFN8
ENSBTAG00000013204	2414.95	1272.68	0.527003	-0.924118	0.00133093	0.177718	1	73048103	73125832	+	6231	ATP13A3	EC:7.2.2.-	P	12PU6;0DEPA;0V4B6;0UNB9;09TBZ;KOG0208;1CPD1	ATPase 13A3 [Source:VGNC Symbol;Acc:VGNC:26279]	523889	E1BG26
ENSBTAG00000002108	704.533	366.206	0.519786	-0.944011	0.00133445	0.177718	11	87861882	87893172	+	2967	YWHAQ	-	O	KOG0841;0DJIQ;09Y5E;0V92X;1CUBA;0UN9V;13N33	tyrosine 3-monooxygenase/tryptophan 5-monooxygenase activation protein theta [Source:VGNC Symbol;Acc:VGNC:37047]	768311	Q3SZI4;B0JYM5
ENSBTAG00000005448	279.708	657.698	2.35137	1.2335	0.00135071	0.17851	25	34549739	34572255	+	3711	-	-	T	KOG2059;13IZY;0V7E6;09V18;0DH3Q;0UHSC;1CRTX	ras GTPase-activating protein 4 [Source:NCBI gene (formerly Entrezgene);Acc:521224]	521224	-
ENSBTAG00000013066	7288.47	2024.04	0.277704	-1.84838	0.00143068	0.187647	29	49394907	49422468	+	6184	IGF2	-	T	0A630;0IY3P;13SBM;1CZ8G;0UKZP;0DMSM;0VG2N	Bos taurus insulin like growth factor 2 (IGF2), transcript variant 2, mRNA. [Source:RefSeq mRNA;Acc:NM_001367627]	281240	P07456;B8QGI3
ENSBTAG00000005247	274.364	536.813	1.95657	0.96833	0.00147763	0.192347	8	76429785	76773898	-	4255	FRMD3	-	S	0UGTA;0V6MD;09VND;12RW1;0DGWU;1CRM2;KOG3530	FERM domain containing 3 [Source:VGNC Symbol;Acc:VGNC:29113]	-	-
ENSBTAG00000013922	172.508	345.39	2.00218	1.00157	0.0015462	0.199771	X	18574679	18598914	-	4994	MOSPD1	-	U	1DCTY;0WCWA;0KDD3;0B0DA;0E5U8;0V18Y;14TJK	motile sperm domain containing 1 [Source:VGNC Symbol;Acc:VGNC:31564]	523578	Q2T9W7
ENSBTAG00000023144	186.115	72.2066	0.387968	-1.36599	0.00157438	0.201906	16	77600496	77669271	+	3732	PTPRC	EC:3.1.3.48	T	09X67;0V9ZZ;0DIIC;12SQH;KOG4228;0UM2Q;1CT8Z	protein tyrosine phosphatase receptor type C [Source:VGNC Symbol;Acc:VGNC:33546]	407152	A6QNL1
ENSBTAG00000020835	358.764	676.084	1.88448	0.914166	0.0016086	0.203381	18	11137546	11185073	+	2673	KIAA0513	-	S	0VCM8;0UIHK;0IDYE;13IIA;1CUU5;0A1RM;0DK05	KIAA0513 [Source:VGNC Symbol;Acc:VGNC:30553]	507534	E1BGF1
ENSBTAG00000014764	194.803	90.6873	0.465534	-1.10304	0.00160938	0.203381	5	104123609	104159392	-	1301	CD9	-	S;T;G	1CRZV;0DH9X;12PMD;09W0P;0V6Z3;0UJC9;KOG3882	CD9 molecule [Source:VGNC Symbol;Acc:VGNC:27053]	280746	P30932
ENSBTAG00000009190	3308.48	1789.67	0.540933	-0.886479	0.00165188	0.205031	19	26983928	26990339	+	3293	SLC2A4	-	G	0UH20;1CVN1;0V4US;09TVJ;KOG0569;0DKR7;12P9V	solute carrier family 2 member 4 [Source:VGNC Symbol;Acc:VGNC:34801]	282359	Q27994
ENSBTAG00000017165	370.797	143.975	0.388284	-1.36481	0.00165763	0.205031	14	66186820	66359721	-	3609	MATN2	-	T	0WHJQ;0E8MG;0V3C4;0IR7H;13DXA;1DFJ8;0B501	matrilin 2 [Source:VGNC Symbol;Acc:VGNC:31265]	781953	A5D7D5
ENSBTAG00000004556	199.391	387.683	1.94433	0.959277	0.00166922	0.205031	5	101438341	101451219	-	4066	SLC2A3	-	P;G	1CVJS;0V4US;0UTRK;09TVJ;KOG0569;0DKR7;12P9V	solute carrier family 2 member 3 [Source:NCBI gene (formerly Entrezgene);Acc:282358]	282358	A2VDL2
ENSBTAG00000006934	11.1666	0	0	-Inf	0.0016698	0.205031	21	34328403	34342900	+	2041	CYP11A1	EC:1.14.15.6	Q	0V9S9;09YUC;0UKCQ;KOG0159;12VHD;1CV2W;0DK92	cytochrome P450, family 11, subfamily A, polypeptide 1 [Source:NCBI gene (formerly Entrezgene);Acc:338048]	338048	P00189
ENSBTAG00000009226	16.8554	0.525706	0.0311892	-5.00281	0.00169095	0.205756	23	9192525	9224847	+	3030	SCUBE3	-	T	09TSP;1CPSU;KOG1217;0V4S0;0UNBX;0DF30;12SW5	signal peptide, CUB domain and EGF like domain containing 3 [Source:VGNC Symbol;Acc:VGNC:34373]	100300124	E1BJX6
ENSBTAG00000001754	1719.4	3143.81	1.82844	0.870613	0.00170945	0.205756	4	93142664	93333822	+	5414	AHCYL2	EC:3.3.1.1	H	0V7XN;1CV0T;KOG1370;0DK6X;09WZP;0UNSU;12NN6	adenosylhomocysteinase like 2 [Source:VGNC Symbol;Acc:VGNC:25752]	532836	A6QLP2
ENSBTAG00000024269	2048.8	1132.3	0.552663	-0.855528	0.00171136	0.205756	3	51501752	51709606	+	4972	TGFBR3	-	T	13JHN;0A229;0DRCK;0UUA3;0VAQX;1CZZ0;0IK7K	transforming growth factor beta receptor 3 [Source:VGNC Symbol;Acc:VGNC:49979]	784894	E1B9H5
ENSBTAG00000005633	161.317	72.293	0.448142	-1.15797	0.00173701	0.207399	20	7683041	7967728	-	7632	ARHGEF28	-	T	KOG3520;0UJ07;0V661;KOG4305;0DH0B;12QRG;1CRQP;09V6G	Rho guanine nucleotide exchange factor 28 [Source:VGNC Symbol;Acc:VGNC:26114]	616969	A6QP67;A0A3Q1LIP3
ENSBTAG00000034586	92.4991	15.1264	0.16353	-2.61237	0.00175989	0.208692	11	1848632	1873328	+	1422	MAL	-	V	KOG4788;1D35M;0VHNQ;0UV4D;0DTTF;13RKG;0A6UK	mal, T cell differentiation protein [Source:NCBI gene (formerly Entrezgene);Acc:510077]	510077	Q3ZBY0
ENSBTAG00000008024	375.681	711.091	1.89281	0.920527	0.00177551	0.209111	12	50598782	50648820	+	2069	UCHL3	EC:3.4.19.12	O	0UHP5;0DEP9;1CPCZ;0V4B3;09TBX;13PP3;KOG1415	ubiquitin C-terminal hydrolase L3 [Source:VGNC Symbol;Acc:VGNC:36632]	520170	Q2TBG8
ENSBTAG00000009206	128.851	56.4718	0.438271	-1.1901	0.00180569	0.210167	13	61378626	61379933	-	1308	FOXS1	-	K	09XJI;0V8HH;1CTNJ;13P9N;0UMJI;0DIX4;KOG2294	forkhead box S1 [Source:VGNC Symbol;Acc:VGNC:29108]	540142	A5PJI1
ENSBTAG00000013577	209.55	99.5997	0.475304	-1.07308	0.00181956	0.210167	18	53864327	53893245	-	3057	SLC1A5	-	E	KOG3787;09YDS;0VDFD;1CZ8A;12QNC;0UTHS;0DQ6Y	solute carrier family 1 member 5 [Source:VGNC Symbol;Acc:VGNC:34715]	282355	Q95JC7;A0A0A8J2N9
ENSBTAG00000022155	1618.07	897.968	0.554963	-0.849536	0.00184615	0.210167	1	65138529	65198315	-	3688	FSTL1	-	W	0UKJ7;0DH36;12TTW;1CRTF;09VUY;0V6TM;0IIPU	follistatin like 1 [Source:VGNC Symbol;Acc:VGNC:29135]	534482	Q58D84
ENSBTAG00000005990	1558.84	855.518	0.548816	-0.865604	0.00185208	0.210167	3	42027458	42039822	-	4189	S1PR1	-	T	13190;0DENT;09TH0;0IIA7;1CPCM;0V4G0;0UFVA	sphingosine-1-phosphate receptor 1 [Source:VGNC Symbol;Acc:VGNC:34252]	281135	Q5E9P3
ENSBTAG00000007153	171.654	50.8843	0.296435	-1.75421	0.00186114	0.210167	2	130189849	130193588	-	2016	C1QA	-	W	0DS0F;0VE5Q;0IK45;12NSD;1D2HT;0UU52;0A5Z8	complement C1q A chain [Source:VGNC Symbol;Acc:VGNC:26616]	534961	Q5E9E3
ENSBTAG00000009430	21.8563	64.4715	2.94979	1.56061	0.00186428	0.210167	22	12922611	13149096	+	4314	MYRIP	-	Z	1CYRC;0IHBX;0VCZQ;0UUDW;0DPS8;13KEJ;0A248	myosin VIIA and Rab interacting protein [Source:VGNC Symbol;Acc:VGNC:31846]	522113	A0A3Q1LSJ3
ENSBTAG00000018186	1273.17	519.655	0.40816	-1.29279	0.00186945	0.210167	1	143782380	143810301	+	3445	PDXK	EC:2.7.1.35	H	09X8K;1CTAX;0V879;12QTC;KOG2599;0UM4Y;0DIK4	pyridoxal kinase [Source:VGNC Symbol;Acc:VGNC:50243]	514168	Q0II59
ENSBTAG00000017514	49.5592	15.2309	0.307327	-1.70215	0.00189148	0.21073	29	46888863	46898541	+	1405	CCND1	-	D	09WBY;1CYMJ;0V7AD;12TGV;0DNGX;0USZU;KOG0656	cyclin D1 [Source:VGNC Symbol;Acc:VGNC:26962]	524530	Q2KI22
ENSBTAG00000015609	348.952	123.471	0.353833	-1.49886	0.0018988	0.21073	13	76841312	77021815	-	6141	PREX1	-	T	14TZU;1DD53;0V1I8;0B0SP;0WDA1;0KDSM;0E65V	phosphatidylinositol-3,4,5-trisphosphate dependent Rac exchange factor 1 [Source:VGNC Symbol;Acc:VGNC:57017]	-	-
ENSBTAG00000033197	237.756	552.925	2.32559	1.2176	0.00193059	0.212894	4	49750583	49787423	+	2486	EPDR1	-	S	0UPRC;0IIY9;0VD4H;13D3W;0DPWJ;0A28N;1CYW2	ependymin related 1 [Source:VGNC Symbol;Acc:VGNC:28530]	615376	A6QLI0
ENSBTAG00000005412	1063.92	2114.49	1.98744	0.990912	0.00197853	0.216155	24	57348965	57546293	+	5205	NEDD4L	EC:2.3.2.26	O	1CXEV;09V5M;KOG0940;0DMHH;0UUEU;0VBKI;12NJ4	NEDD4 like E3 ubiquitin protein ligase [Source:VGNC Symbol;Acc:VGNC:31983]	510003	-
ENSBTAG00000018123	519.478	275.338	0.530027	-0.915862	0.00198885	0.216155	21	56567085	56659651	-	2575	FBLN5	-	T	1DFIT;13DWS;0B4ZH;0WHJ4;0E8M0;0IR76;0V3BK	fibulin 5 [Source:VGNC Symbol;Acc:VGNC:28883]	535185	Q5EA62
ENSBTAG00000022886	165.709	60.7627	0.366683	-1.4474	0.00199762	0.216155	28	9910803	10517659	+	16022	RYR2	-	T	0UHQX;KOG2243;09V8Y;0DGHB;1CR71;12SR8;0V68C	ryanodine receptor 2 [Source:VGNC Symbol;Acc:VGNC:34234]	537376	-
ENSBTAG00000003124	423.954	215.161	0.507511	-0.978489	0.00207758	0.222206	8	244184	374863	+	3491	MFSD14B	-	Z;O;G	12PJI;0V48C;09T9C;0UTNY;KOG2816;0DGWB;1CWIX	major facilitator superfamily domain containing 14B [Source:VGNC Symbol;Acc:VGNC:50087]	510635	A4IF94
ENSBTAG00000053044	291.846	144.726	0.4959	-1.01188	0.00208371	0.222206	19	58037532	58058085	+	2667	CDC42EP4	-	-	-	CDC42 effector protein 4 [Source:NCBI gene (formerly Entrezgene);Acc:540152]	-	-
ENSBTAG00000001142	468.11	251.245	0.536722	-0.897754	0.00209205	0.222206	8	60494277	60528253	-	5667	GNE	-	G	0DMBY;09ZTP;1CW73;0UQHD;12RXM;0VAPZ;0IE3W	glucosamine (UDP-N-acetyl)-2-epimerase/N- acetylmannosamine kinase [Source:VGNC Symbol;Acc:VGNC:56970]	782201	F1MIL9
ENSBTAG00000024957	50.4818	5.53078	0.10956	-3.19021	0.00213511	0.223534	6	34853388	35000312	+	2000	SNCA	-	T	1D342;0DTS0;0A6SH;13Q47;0VHKB;0UV4M;0IWI2	synuclein alpha [Source:VGNC Symbol;Acc:VGNC:35059]	282857	Q3T0G8
ENSBTAG00000015265	156.137	314.997	2.01744	1.01252	0.00213987	0.223534	6	35692061	35693638	-	1578	TIGD2	-	D;B	KOG3105;13HB0;0UQT7;09TN5;0VCG0;1D082;0DR34	tigger transposable element derived 2 [Source:VGNC Symbol;Acc:VGNC:35864]	101903701	G3N133
ENSBTAG00000002683	209.384	102.46	0.489339	-1.03109	0.00216372	0.223534	13	45107041	45161102	-	3883	PFKP	EC:2.7.1.11	G	09U07;0DFA0;KOG2440;0V4Z1;0UH05;12PSE;1CPZP	phosphofructokinase, platelet [Source:VGNC Symbol;Acc:VGNC:32775]	507119	-
ENSBTAG00000009579	1292.31	2394.57	1.85294	0.889812	0.00216755	0.223534	2	126841741	126876537	-	2440	CEP85	-	S	0V5IW;12SE9;09UJQ;0DFVC;0UJQQ;0IGFN;1CQIR	centrosomal protein 85 [Source:VGNC Symbol;Acc:VGNC:27216]	517520	F1N7M6
ENSBTAG00000009863	1216.25	2270.76	1.86702	0.900739	0.00218097	0.223534	22	21400624	21406265	-	2920	BHLHE40	-	K	0UHQ1;0DR7U;0VEG1;KOG4304;13K2M;0A3M1;1D0D9	basic helix-loop-helix family member e40 [Source:VGNC Symbol;Acc:VGNC:26486]	506945	Q5EA15
ENSBTAG00000003608	32.831	99.3176	3.02512	1.59699	0.00218202	0.223534	13	56624611	56685728	+	4695	SYCP2	-	S	13IJC;1CWXB;0UG6I;0VEW7;0DRKY;0IIGE;0A41A	synaptonemal complex protein 2 [Source:VGNC Symbol;Acc:VGNC:35509]	784000	-
ENSBTAG00000024751	70.5283	24.2089	0.343251	-1.54266	0.00225859	0.230018	9	87170608	87183814	+	1914	ULBP17	-	S	1D436;0DUSB;13XQM;0UW1C;0A7HD;0J4VC;0VJ2E	UL16-binding protein 17 [Source:NCBI gene (formerly Entrezgene);Acc:100124404]	-	-
ENSBTAG00000007882	29.789	6.32189	0.212222	-2.23635	0.00228706	0.231555	11	106722392	106933600	+	8015	CACNA1B	-	P	0V7QC;09WS0;0UGXN;KOG2301;1CQ9B;12QBQ;0DFJK	calcium voltage-gated channel subunit alpha1 B [Source:VGNC Symbol;Acc:VGNC:26673]	282410	Q9TTA4
ENSBTAG00000016406	118.291	250.398	2.11679	1.08188	0.00231036	0.232193	13	27854518	27891168	+	4587	MCM10	-	D	0V9ZU;1CT8F;KOG3056;09Z2C;0DKHR;0UT0P;13KH9	minichromosome maintenance 10 replication initiation factor [Source:VGNC Symbol;Acc:VGNC:31307]	527595	F1N1H5
ENSBTAG00000009151	575.454	1050.79	1.82602	0.868699	0.00232019	0.232193	10	54810099	54830804	+	1833	PYGO1	-	S	0UHUG;1CSIR;0IDYF;12PYR;0DHUB;0V7HH;09WIY	pygopus family PHD finger 1 [Source:VGNC Symbol;Acc:VGNC:33590]	527394	F1MHP8
ENSBTAG00000019315	124.4	334.633	2.68999	1.4276	0.00241358	0.239545	23	19924777	19963342	-	2985	PLA2G7	EC:3.1.1.47	I	09Y9U;KOG3847;0V978;0UNY5;13MQP;1CUG7;0DJP9	phospholipase A2 group VII [Source:VGNC Symbol;Acc:VGNC:32965]	282311	Q1RML9
ENSBTAG00000048876	64.4348	22.6439	0.351423	-1.50872	0.00242132	0.239545	2	91060088	91131852	+	3318	FAM117B	-	-	-	family with sequence similarity 117 member B [Source:NCBI gene (formerly Entrezgene);Acc:614932]	-	-
ENSBTAG00000004178	462.777	884.628	1.91156	0.934753	0.00243746	0.239771	22	42836607	42867384	+	2473	ACOX2	EC:1.17.99.3	I	0V7AZ;12PUD;0DHMU;0UNNZ;1CSC9;09W20;KOG0136	acyl-CoA oxidase 2 [Source:VGNC Symbol;Acc:VGNC:25553]	514969	A6QPZ7
ENSBTAG00000000306	38.9432	10.2578	0.263403	-1.92466	0.00245846	0.240471	7	68871861	68934053	+	4431	ITK	EC:2.7.10.2	T	0V4AE;12TTS;1CRCG;KOG0197;0UGU0;09VT7;0DH1H	IL2 inducible T cell kinase [Source:VGNC Symbol;Acc:VGNC:30338]	522311	A7Z039
ENSBTAG00000016566	504.607	268.72	0.532532	-0.909059	0.00248013	0.241228	22	10908546	11272063	+	5475	ITGA9	-	W	0UJ1P;1CRRM;0V44B;0DFI4;KOG3637;12N24;09VT0	integrin subunit alpha 9 [Source:VGNC Symbol;Acc:VGNC:30320]	532127	F1MMH2
ENSBTAG00000031377	0.207623	15.0895	72.6775	6.18344	0.00249628	0.241442	23	45261108	45302248	-	2146	SYCP2L	-	S	13IJC;0UGJ6;1CWXB;0VEW7;0DRKY;0IIGE;0A41A	synaptonemal complex protein 2 like [Source:VGNC Symbol;Acc:VGNC:54239]	-	-
ENSBTAG00000000590	32.8754	5.92667	0.180277	-2.47171	0.0025328	0.242302	17	44523016	44583195	+	7442	POLE	EC:2.7.7.7	L	0A26P;0DGHM;0UHBB;0VD29;12QSV;KOG1798;1D0XC	DNA polymerase epsilon, catalytic subunit [Source:VGNC Symbol;Acc:VGNC:33118]	785457	E1BIF0
ENSBTAG00000005108	88.8092	22.5558	0.25398	-1.97721	0.00253927	0.242302	6	39779895	40182890	+	4605	SLIT2	-	T	KOG4237;0VBMR;0A0RC;1CX9Y;0UMYE;0DNCR;12U4V	slit guidance ligand 2 [Source:VGNC Symbol;Acc:VGNC:34960]	534164	F1MLJ7
ENSBTAG00000016563	5728.51	10025.3	1.75007	0.807416	0.00255301	0.242302	22	10776195	10886175	+	11306	GOLGA4	-	U	12NUG;0V5M3;1CQKP;0IEA5;0UHF2;09UMI;0DFXC	golgin A4 [Source:VGNC Symbol;Acc:VGNC:29485]	538893	E1B7E3
ENSBTAG00000017287	75.0716	29.1592	0.388418	-1.36432	0.00256116	0.242302	5	65703174	65738912	+	2629	DRAM1	-	S;T	KOG4320;0A1B4;13IZ4;0DNYR;0VC6S;0UG0B;1CXW9	DNA damage regulated autophagy modulator 1 [Source:VGNC Symbol;Acc:VGNC:28201]	533992	F1MEI9
ENSBTAG00000024490	8.50197	0	0	-Inf	0.00259475	0.243788	NKLS02000657.1	3907	5600	+	831	-	-	S	1D436;0DUSB;13XQM;0UW1C;0A7HD;0J4VC;0VJ2E	-	-	-
ENSBTAG00000020262	6246.01	10866.2	1.73971	0.798843	0.0026109	0.243788	11	36572842	36673067	-	7169	PSME4	-	O	0VC9F;0USDJ;0DP1E;12NQ3;1CWTH;09WZK;KOG1851	proteasome activator subunit 4 [Source:VGNC Symbol;Acc:VGNC:33476]	528142	A0A452DIY4
ENSBTAG00000002471	94.1669	19.2464	0.204386	-2.29063	0.00261911	0.243788	22	25984691	26207536	-	6022	CHL1	-	T	0DGEG;12P91;1CR3Y;KOG3513;09V5A;0UTYU;0V64Z	cell adhesion molecule L1 like [Source:VGNC Symbol;Acc:VGNC:27296]	504415	-
ENSBTAG00000022635	4395.82	2503.94	0.56962	-0.811928	0.0026763	0.24778	22	50883645	50897890	+	5583	LAMB2	-	W	12QDN;KOG0994;09UG2;0UPFZ;1CWX8;0DN12;0V5FE	laminin, beta 2 (laminin S) [Source:NCBI gene (formerly Entrezgene);Acc:520167]	520167	Q2KJA7
ENSBTAG00000003581	4269.68	7433.67	1.74104	0.799948	0.00273577	0.251938	17	18155442	18207948	+	1809	SETD7	EC:2.1.1.364	K	0UFDZ;1CP6Z;0V44U;KOG1079;0DEH8;09T61;13I14	SET domain containing 7, histone lysine methyltransferase [Source:VGNC Symbol;Acc:VGNC:34497]	515928	-
ENSBTAG00000018024	1554.96	2733.33	1.75782	0.813786	0.00277552	0.254246	27	41987493	42013751	-	2675	NR1D2	-	T;K	KOG4846;0UQQB;09Z9X;0DKS5;12ZHI;0VA72;1CV32	nuclear receptor subfamily 1 group D member 2 [Source:VGNC Symbol;Acc:VGNC:32229]	532076	-
ENSBTAG00000002107	84.3356	34.2223	0.405787	-1.30121	0.00280164	0.255288	4	8665915	8670064	+	4150	FZD1	-	T	1CYYR;0V4SV;0URE0;12NRT;0DN6E;KOG3577;09TTI	frizzled class receptor 1 [Source:VGNC Symbol;Acc:VGNC:29165]	445417	A7MB15
ENSBTAG00000027524	562.01	1173.44	2.08794	1.06208	0.00283965	0.256294	15	80805386	80814111	+	1639	SMTNL1	-	Z	0A4DD;KOG4678;1D15G;0DRWN;0VF89;0UGMU;13H7V	smoothelin like 1 [Source:VGNC Symbol;Acc:VGNC:52828]	614015	-
ENSBTAG00000018013	124.752	47.4967	0.380729	-1.39316	0.00284228	0.256294	18	55038414	55042752	+	959	EMP3	-	U	13RZU;0DRMF;0VEWW;0IY40;0A421;1D0UJ;0URXX	epithelial membrane protein 3 [Source:VGNC Symbol;Acc:VGNC:28483]	535273	Q58DR6
ENSBTAG00000008952	12.8764	0.807347	0.0626999	-3.99539	0.00288234	0.258559	2	131095681	131165889	+	4523	RAP1GAP	-	T	0DGI0;0UIBJ;1CR7R;0V68W;09V9N;12P6U;KOG3686	RAP1 GTPase activating protein [Source:VGNC Symbol;Acc:VGNC:33716]	532839	Q08E64
ENSBTAG00000020193	238.174	446.66	1.87535	0.907159	0.00296507	0.264211	26	34282210	34306714	-	4118	DCLRE1A	-	L	1CYZU;12RAI;0DMA9;KOG1361;0UT9X;0VD7N;0A2BS	DNA cross-link repair 1A [Source:VGNC Symbol;Acc:VGNC:27916]	504377	-
ENSBTAG00000016779	5709.58	9881.02	1.7306	0.791275	0.00297587	0.264211	17	52998851	53115871	+	6487	CLIP1	-	Z	1CQKX;0DFCM;0V51X;12NUN;KOG4568;0UHFC;09U2X	CAP-Gly domain containing linker protein 1 [Source:VGNC Symbol;Acc:VGNC:27444]	534624	E3W9A2
ENSBTAG00000036078	2741.15	1016.8	0.370938	-1.43075	0.00300694	0.264827	5	96633068	96654177	-	2136	EMP1	-	U	1D35G;0VHND;0UV06;0DTTB;13PXT;0IW7W;0A6UE	epithelial membrane protein 1 [Source:VGNC Symbol;Acc:VGNC:28481]	786490	E1BI85
ENSBTAG00000040367	197.384	432.533	2.19132	1.1318	0.00301339	0.264827	2	92575447	92576061	-	615	-	-	J	KOG1678	-	-	-
ENSBTAG00000021474	83.9528	33.8753	0.403504	-1.30935	0.00303603	0.265468	14	1139890	1146602	-	2882	GSDMD	-	S	0DNXD;0VC5J;13MKM;1CXUU;0IKA4;0UH4T;0A19S	gasdermin D [Source:VGNC Symbol;Acc:VGNC:29675]	513939	Q29S10
ENSBTAG00000052230	235.341	58.8179	0.249926	-2.00042	0.00305833	0.266074	9	87151124	87154450	-	387	-	-	-	-	-	-	-
ENSBTAG00000010167	59.0858	21.1799	0.358459	-1.48012	0.00311369	0.269537	19	9512391	9662512	-	5054	TEX14	-	D	0VD30;1CYUM;09WCA;0DPV7;12RP8;0USR1;0IHZA	testis expressed 14, intercellular bridge forming factor [Source:VGNC Symbol;Acc:VGNC:35762]	522810	F1MJR8
ENSBTAG00000023377	469.466	846.128	1.80232	0.849855	0.00319519	0.274775	1	152286347	152366452	-	1356	SH3BP5	-	T	0UQ5B;0V80F;KOG2008;1CT3D;13KXD;09X27;0DICX	SH3 domain binding protein 5 [Source:VGNC Symbol;Acc:VGNC:34568]	618056	E1BIF7
ENSBTAG00000010610	3087.56	8280.08	2.68175	1.42318	0.00320594	0.274775	6	24526441	24531397	+	2788	DDIT4L	-	S	09Z1Y;0UJHX;1CZI6;0J0CV;0VDPK;0DQG3;13UEI	DNA damage inducible transcript 4 like [Source:VGNC Symbol;Acc:VGNC:27949]	510906	A2VDT9
ENSBTAG00000031464	43.4234	101.853	2.34557	1.22994	0.00322387	0.27495	4	83946063	83946737	+	675	-	-	-	-	-	-	-
ENSBTAG00000020600	12.4988	0.791011	0.0632869	-3.98195	0.00324226	0.275163	29	45039827	45049329	+	1135	RHOD	-	Z;S	09Z3Q;0VA14;0UPI0;1CVDE;KOG0393;0DKJ8;13JDB	ras homolog family member D [Source:VGNC Symbol;Acc:VGNC:33947]	512924	F1N7C7
ENSBTAG00000011684	46.5001	14.4916	0.311646	-1.68202	0.00331485	0.279951	27	33119234	33151979	-	4590	RAB11FIP1	-	S;U	0DGS4;13IMZ;0IGQZ;0VFEU;1CRG7;0UFVX;0A3X9	RAB11 family interacting protein 1 [Source:VGNC Symbol;Acc:VGNC:33616]	518839	A0A3Q1N1R3
ENSBTAG00000004767	51.6897	17.2686	0.334082	-1.58173	0.00334619	0.281226	8	86977449	87083681	-	3412	SYK	EC:2.7.10.2	T	0IH0T;13I3G;0UJB4;0VDHS;0DH8V;0A2MV;1CRYW	spleen associated tyrosine kinase [Source:VGNC Symbol;Acc:VGNC:35513]	515515	Q32PK0
ENSBTAG00000012351	41.5325	12.2927	0.295978	-1.75644	0.00338885	0.282712	21	26266857	26459510	+	6142	ARNT2	-	K	1CQC4;KOG3561;12R9T;09UCW;0V5C2;0DFNM;0UIQW	aryl hydrocarbon receptor nuclear translocator 2 [Source:NCBI gene (formerly Entrezgene);Acc:533445]	-	-
ENSBTAG00000021077	0	25.3123	Inf	Inf	0.00339653	0.282712	23	25607502	25622150	+	1432	BOLA-DQB	-	W;U	09VEG;0IWG3;13QV7;0DGPB;1CRD4;0V6DP;09VEG;0UFM8;0IWG3;13QV7;0DGPB;1CRD4;0V6DP	major histocompatibility complex, class II, DQ beta [Source:NCBI gene (formerly Entrezgene);Acc:282495]	282495	A2VDX2
ENSBTAG00000006546	28.4906	1.63103	0.057248	-4.12663	0.00342437	0.283666	23	25074938	25088616	-	909	GSTA2	EC:2.5.1.18	O	0UFYS;1310J;0DEYG;KOG1695;0A2JA;1CPN6;0VD1Q	glutathione S-transferase alpha 2 [Source:NCBI gene (formerly Entrezgene);Acc:281805]	281805	O18879
ENSBTAG00000000565	823.308	1470.47	1.78605	0.836771	0.00345557	0.284425	10	54224948	54365426	+	7274	RFX7	-	K	0IT80;1DG6C;13FQV;0E9AX;0B63Z;0V3R7;0WITN	regulatory factor X7 [Source:VGNC Symbol;Acc:VGNC:33899]	541058	E1BFW7
ENSBTAG00000015831	518.839	947.802	1.82677	0.869298	0.00346639	0.284425	7	5279449	5283023	-	806	RPL18A	-	J	0UTN3;09YA1;0V97H;1CUGH;KOG0829;0DJPK;12NBI	ribosomal protein L18a [Source:VGNC Symbol;Acc:VGNC:34112]	404142	Q3T003
ENSBTAG00000039015	52.7945	115.261	2.1832	1.12644	0.00359274	0.292515	18	50963258	50973065	-	2264	TMEM145	-	J;T	0VABN;09Z3P;12RY8;KOG4290;0DKWU;0UGHC;1CVS1	transmembrane protein 145 [Source:VGNC Symbol;Acc:VGNC:35977]	513015	A8QQK1
ENSBTAG00000009708	79.4779	167.864	2.11209	1.07867	0.00360572	0.292515	19	22860572	22898946	-	4102	SMYD4	-	B	0DJYP;09YI9;0V9G1;1CUSB;KOG2084;13JYN;0URHU	SET and MYND domain containing 4 [Source:VGNC Symbol;Acc:VGNC:35045]	512868	-
ENSBTAG00000018138	62.084	23.2772	0.374931	-1.4153	0.00361567	0.292515	1	126736159	126814507	+	2815	GK5	-	G	09UF8;KOG2517;0V5EJ;12NQN;0DFR0;0UH5W;1CQEK	glycerol kinase 5 [Source:VGNC Symbol;Acc:VGNC:54783]	-	-
ENSBTAG00000001105	393.134	212.872	0.541473	-0.885038	0.00366078	0.294787	11	68096833	68171538	+	2056	ANXA4	-	U	09XNR;12NA8;0UGK5;1CQ18;0V4Z8;0DFBG;KOG0819	annexin A4 [Source:VGNC Symbol;Acc:VGNC:25966]	281625	P13214
ENSBTAG00000048655	48.8516	16.8779	0.345494	-1.53327	0.00368136	0.295071	9	63953759	64026731	-	3551	NT5E	-	-	-	5'-nucleotidase ecto [Source:NCBI gene (formerly Entrezgene);Acc:281363]	-	-
ENSBTAG00000020243	1208.28	617.927	0.511409	-0.96745	0.00374892	0.299101	8	99929908	100106553	-	10689	SVEP1	-	T;V	0UGVU;KOG1217;0DFI8;12QB8;0V4ZJ;KOG4297;1CQ80;09U0T	sushi, von Willebrand factor type A, EGF and pentraxin domain containing 1 [Source:VGNC Symbol;Acc:VGNC:56985]	-	-
ENSBTAG00000007616	9.84935	36.1722	3.67255	1.87678	0.00379058	0.299824	18	36484583	36489822	-	937	TMED6	-	U	12QXC;1CU9P;KOG3287;09UQN;0UN7W;0V91I;0DJH6	transmembrane p24 trafficking protein 6 [Source:NCBI gene (formerly Entrezgene);Acc:533277]	533277	Q0VCA9
ENSBTAG00000054131	697.231	1414.22	2.02833	1.0203	0.00379261	0.299824	22	48665158	48674430	+	2274	TWF2	-	-	-	twinfilin actin binding protein 2 [Source:NCBI gene (formerly Entrezgene);Acc:282024]	-	-
ENSBTAG00000011572	26.9406	5.85388	0.217289	-2.20232	0.00385436	0.30332	14	66852944	66854263	+	1320	TSPYL5	-	L	0A1N7;0DPAI;1CY8E;13MRV;KOG1508;0VCHZ;0USIF	TSPY like 5 [Source:NCBI gene (formerly Entrezgene);Acc:615997]	-	-
ENSBTAG00000009987	181.572	89.0161	0.490252	-1.02841	0.00390769	0.305674	19	46329945	46392416	+	6268	ITGB3	-	W	0DG9T;0V602;09V0A;1CSSC;0UIWD;12SZY;KOG1226	integrin subunit beta 3 [Source:NCBI gene (formerly Entrezgene);Acc:282642]	282642	F1MTN1
ENSBTAG00000051752	67.5326	26.0285	0.385421	-1.37549	0.00391957	0.305674	1	153472750	153543136	-	336	-	-	-	-	-	-	-
ENSBTAG00000019741	31.465	7.98198	0.253678	-1.97893	0.00394459	0.306246	5	101566575	101575901	-	3441	C3AR1	-	T	0V8M9;0DJ1B;09XPM;1CTST;0IUVF;0UG6N;13IP7	complement C3a receptor 1 [Source:VGNC Symbol;Acc:VGNC:26639]	540702	A4IFF5
ENSBTAG00000054309	587.297	1052.06	1.79136	0.841055	0.00397177	0.306868	9	89304906	89319603	-	2635	-	-	-	-	-	-	-
ENSBTAG00000027425	51.0663	13.8584	0.271381	-1.88161	0.00402967	0.306868	3	6567409	6576468	+	2807	CCDC190	-	S	0VDKZ;0UTN1;0IUBU;1CZF3;0A2R9;13KTN;0DQD5	coiled-coil domain containing 190 [Source:VGNC Symbol;Acc:VGNC:26883]	617478	Q1RMX6
ENSBTAG00000001835	319.044	142.141	0.445521	-1.16643	0.00403647	0.306868	9	29748660	29761667	-	3090	GJA1	-	T	0UNWZ;13J4J;0IF97;09WA4;1CUUB;0V9HT;0DK0B	gap junction protein alpha 1 [Source:VGNC Symbol;Acc:VGNC:29370]	281193	P18246;A0A654IE56
ENSBTAG00000000310	246.635	129.119	0.523521	-0.93368	0.00405696	0.306868	5	101190160	101203715	+	1975	MFAP5	-	O	0A5UY;0UIB4;1D2JY;0VGJ5;13PZN;0DSDG;0J1DR	microfibril associated protein 5 [Source:VGNC Symbol;Acc:VGNC:31425]	281908	Q28022
ENSBTAG00000012800	56.2219	123.617	2.19873	1.13667	0.00407241	0.306868	17	12653032	12681867	-	1616	MMAA	EC:2.7.-.-	E	0IFVS;1CX8E;12NDY;09VW8;0DNBD;0VBK8;0UHHJ	metabolism of cobalamin associated A [Source:VGNC Symbol;Acc:VGNC:57121]	511673	A6QQK5
ENSBTAG00000011022	2584.79	4422.66	1.71103	0.774865	0.00407754	0.306868	10	57819020	57834446	+	2120	ARPP19	-	T;U	0UVC5;0DUWI;13R0S;KOG4076;0VJ6C;0A8AQ;1D47F	cAMP regulated phosphoprotein 19 [Source:VGNC Symbol;Acc:VGNC:26167]	282658	Q28055
ENSBTAG00000007522	126.303	57.9284	0.458647	-1.12454	0.00408927	0.306868	6	26124919	26275541	-	2546	RAP1GDS1	-	T	0A48H;0VF39;13I7J;0DNZ6;1CXWM;KOG4500;0URSG	Rap1 GTPase-GDP dissociation stimulator 1 [Source:VGNC Symbol;Acc:VGNC:33718]	282516	Q2KIA8
ENSBTAG00000021189	143.158	30.8412	0.215436	-2.21467	0.00410791	0.306868	X	15104472	15112740	+	2653	ARHGAP36	-	T	0DKBZ;13JAQ;0UI7X;KOG2710;1CV5U;0V9UJ;09YWU	Rho GTPase activating protein 36 [Source:VGNC Symbol;Acc:VGNC:26093]	514137	A7MB27
ENSBTAG00000014151	1190.84	2070.95	1.73906	0.798312	0.00412085	0.306868	3	1011191	1083046	-	3228	RCSD1	-	S	1CXEF;0IKAV;0DHBZ;0V7G3;0URUS;13P19;09TAM	RCSD domain containing 1 [Source:VGNC Symbol;Acc:VGNC:33837]	512205	Q3ZBT0
ENSBTAG00000001748	331.068	1038.8	3.13774	1.64972	0.00412987	0.306868	3	26099795	26109125	+	2469	TRIM45	-	O	0WJ16;0E9G2;1DGBB;13FZA;0ITG2;0B6BB;0V3UE	tripartite motif containing 45 [Source:VGNC Symbol;Acc:VGNC:36337]	539091	Q5BIM1
ENSBTAG00000011412	2459.71	1420.31	0.577431	-0.79228	0.00415213	0.307204	4	48985684	49062759	-	6133	LAMB1	-	W	12QDN;KOG0994;09UG2;1CWX8;0UR9M;0DN12;0V5FE	laminin subunit beta 1 [Source:VGNC Symbol;Acc:VGNC:30772]	520030	-
ENSBTAG00000005946	4402	7578.69	1.72165	0.78379	0.0042037	0.309696	1	87355950	87482259	-	2765	USP13	EC:3.4.19.12	O	0DM6G;KOG0944;0VAJF;0UK1R;12RCK;09ZNR;1CW1N	ubiquitin specific peptidase 13 [Source:VGNC Symbol;Acc:VGNC:52841]	100141289	E1BMF7
ENSBTAG00000011940	7.81462	0	0	-Inf	0.00426447	0.312842	13	57147352	57251774	-	5563	ZNF831	-	K	0A27N;0VD3H;0UT69;KOG1721;0DPVQ;133KC;1CYV8	zinc finger protein 831 [Source:VGNC Symbol;Acc:VGNC:37355]	100140850	F1MDR1
ENSBTAG00000011700	60.4733	11.449	0.189323	-2.40108	0.00430564	0.313097	18	25260164	25290238	-	1510	PLLP	-	-	-	plasmolipin [Source:VGNC Symbol;Acc:VGNC:33037]	613446	A6H7B0
ENSBTAG00000006474	7.79109	0	0	-Inf	0.00430983	0.313097	11	29782764	29793436	+	1566	EPCAM	-	T	0DPIM;0A1WG;1CWPF;0US33;13HKF;0V7KZ;0IFI6	epithelial cell adhesion molecule [Source:VGNC Symbol;Acc:VGNC:28529]	514039	Q3T0L5
ENSBTAG00000021901	49.5816	17.173	0.346358	-1.52966	0.0043222	0.313097	1	144361187	144410547	+	5456	TRPM2	EC:3.6.1.13	P	0DF4T;12RHT;0V4TP;09TUG;1CPUM;KOG4195;0UGAM;KOG3614	transient receptor potential cation channel subfamily M member 2 [Source:VGNC Symbol;Acc:VGNC:36389]	508029	A0A3Q1MRB2
ENSBTAG00000000828	725.574	299.532	0.41282	-1.27641	0.00435288	0.313726	X	59413796	59439573	-	3643	CAPN6	EC:3.4.22.-	O;T	12RVK;0DJ9T;KOG0045;0V8UF;0UK04;1CU1S;09XWX	calpain 6 [Source:VGNC Symbol;Acc:VGNC:26749]	539360	E1BJ18
ENSBTAG00000015307	476.22	63.2864	0.132893	-2.91166	0.00437339	0.313726	7	25484714	25706699	+	10279	FBN2	-	T	1CQDZ;KOG1217;13HFH;0V4DH;0UH4J;09UEG;0DFQB	fibrillin 2 [Source:VGNC Symbol;Acc:VGNC:52231]	-	-
ENSBTAG00000052508	138.45	263.31	1.90184	0.9274	0.00438741	0.313726	4	14054960	14079935	-	464	SEM1	-	-	-	SEM1 26S proteasome complex subunit [Source:NCBI gene (formerly Entrezgene);Acc:767981]	-	-
ENSBTAG00000048486	22.3499	60.4364	2.7041	1.43515	0.00440336	0.313726	14	1006976	1027840	-	2514	IQANK1	-	-	-	IQ motif and ankyrin repeat containing 1 [Source:NCBI gene (formerly Entrezgene);Acc:506831]	-	-
ENSBTAG00000007681	63.7612	24.6841	0.387133	-1.3691	0.00444845	0.31564	7	80733293	80748878	-	2159	DHFR	EC:1.5.1.3	H	0UKWD;13IMJ;KOG1324;1CZV6;0A348;0DQRW;0VDZ7	dihydrofolate reductase [Source:NCBI gene (formerly Entrezgene);Acc:508809]	508809	P00376;A0A140T872
ENSBTAG00000012449	113.278	46.0409	0.406443	-1.29888	0.00447283	0.316074	11	4665771	5289303	-	4110	AFF3	-	K	1CPFG;0V6ID;0UFSA;13I7E;09VJ9;0IGJB;0DERP	AF4/FMR2 family member 3 [Source:VGNC Symbol;Acc:VGNC:59202]	-	-
ENSBTAG00000047420	425.482	762.804	1.7928	0.842216	0.00450107	0.316289	7	40086627	40109449	+	2322	BTNL9	-	S	09XY5;0IJI4;0UN0K;0DJ60;1CTXW;12TZ8;0V8VY	butyrophilin like 9 [Source:NCBI gene (formerly Entrezgene);Acc:100125313]	100125313	A6QPT8
ENSBTAG00000039851	1070.81	1863.49	1.74027	0.799307	0.00451414	0.316289	11	103462731	103481943	-	3141	UBAC1	-	O	0UQEQ;0IHU5;0DQ4K;1CZ5W;0VDD5;12ZVT;0A2H5	UBA domain containing 1 [Source:VGNC Symbol;Acc:VGNC:36567]	613652	Q0VBZ2
ENSBTAG00000000995	143.253	68.0188	0.474815	-1.07456	0.00453069	0.316289	9	21497810	21504915	-	2196	TENT5A	EC:2.7.7.-	S	1CRRF;12P1E;0V8F9;KOG3852;09XC6;0DH16;0UP82	terminal nucleotidyltransferase 5A [Source:VGNC Symbol;Acc:VGNC:28815]	540234	-
ENSBTAG00000003955	38.5535	11.8012	0.3061	-1.70793	0.00457576	0.316959	15	56532192	56637170	+	8669	MYO7A	-	Z	0V4MW;1CPNW;0UG2G;12NAI;KOG4229;09TNR;0DEZ5	myosin VIIA [Source:VGNC Symbol;Acc:VGNC:31830]	535092	-
ENSBTAG00000030593	271.411	144.603	0.532781	-0.908386	0.00458432	0.316959	1	153335376	153514351	-	3156	-	-	S	12PQI;1CS5B;0UJK8;0DHF7;09W5U;0IETJ;0V747	raftlin, lipid raft linker 1 [Source:NCBI gene (formerly Entrezgene);Acc:506782]	-	-
ENSBTAG00000007379	39.0646	11.7367	0.300444	-1.73483	0.0045952	0.316959	11	70153921	70661150	+	5374	ALK	EC:2.7.10.1	T	0V445;KOG1095;1CP67;09T5F;0DEGI;0UFEE;12RFY	ALK receptor tyrosine kinase [Source:VGNC Symbol;Acc:VGNC:25832]	536642	-
ENSBTAG00000001120	4017.14	6864.19	1.70872	0.772918	0.0046182	0.317281	19	20865348	20873587	-	2837	CORO6	-	Z	12NEF;0V4FS;09TGS;1CQGI;KOG0303;0UNAM;0DFT4	coronin 6 [Source:VGNC Symbol;Acc:VGNC:27625]	614661	A6QLZ8
ENSBTAG00000021809	41.1142	12.8297	0.312049	-1.68015	0.0047315	0.322371	15	63659355	63688683	+	1942	DEPDC7	-	S;T	0UQWM;09UG5;0V5FH;0DFRZ;1CQFG;0IKPJ;13J3R	DEP domain containing 7 [Source:VGNC Symbol;Acc:VGNC:28007]	532586	-
ENSBTAG00000050451	9.43448	0	0	-Inf	0.00475313	0.322371	4	102241193	102242311	-	1119	-	-	-	-	-	-	-
ENSBTAG00000017187	66.8279	26.3375	0.39411	-1.34333	0.0047702	0.322371	X	4830043	4875887	-	1324	TMEM255A	-	S	1CSTE;12ZUV;0DI2Z;0V9QG;0IDX1;0UH0K;09X5K	transmembrane protein 255A [Source:VGNC Symbol;Acc:VGNC:36064]	533569	A4IFG3
ENSBTAG00000013774	1137.67	1972.28	1.73361	0.79378	0.0047852	0.322371	10	35947853	35956754	-	4829	CCDC9B	-	S	0IKY1;0UFP4;0A3TU;1CX40;0VEN8;12RG7;0DNC3	coiled-coil domain containing 9B [Source:VGNC Symbol;Acc:VGNC:55108]	-	-
ENSBTAG00000038128	0	23.5563	Inf	Inf	0.00483904	0.322371	23	25636255	25643878	-	1701	BOLA-DQA5	-	U	0UGFH;0V94A;13SP4;1CUD0;0IZMF;09Y6U;0DJK8	major histocompatibility complex, class II, DQ alpha 5 [Source:NCBI gene (formerly Entrezgene);Acc:282494]	282494	F1N0X9
ENSBTAG00000008306	543.026	935.269	1.72233	0.784361	0.00486086	0.322371	4	103825066	103842924	-	1717	MKRN1	EC:2.3.2.27	O	0DMBF;0VAJZ;0A0QQ;0UKAR;1CW6J;KOG1039;12S9U	makorin ring finger protein 1 [Source:NCBI gene (formerly Entrezgene);Acc:514986]	514986	A2VDX6
ENSBTAG00000013792	259.258	520.22	2.00657	1.00473	0.00486755	0.322371	19	55443082	55449253	-	1847	UBALD2	-	S	0J092;0VBIX;13VBR;1D0WA;0DJRV;0A4N1;0UNH8	UBA like domain containing 2 [Source:VGNC Symbol;Acc:VGNC:36570]	618617	E1B848
ENSBTAG00000016650	224.218	116.564	0.519869	-0.943781	0.00487713	0.322371	5	105732531	105747498	-	1269	TIGAR	EC:3.1.3.46	G	0V40A;0WJHH;1DGJA;13GPD;0B6RT;0IUDB;0E9QZ	TP53 induced glycolysis regulatory phosphatase [Source:VGNC Symbol;Acc:VGNC:35863]	615392	Q1JQA7
ENSBTAG00000014906	1041.66	600.718	0.576695	-0.794119	0.00487779	0.322371	7	83356440	83476139	+	11174	VCAN	-	T	0V7NH;13H8H;0IFXS;1CT6T;0UJU6;09XRW;0DIG4	versican [Source:VGNC Symbol;Acc:VGNC:36778]	282662	P81282
ENSBTAG00000053984	59.7727	23.2342	0.388709	-1.36324	0.00487849	0.322371	12	25346719	25593295	+	1041	-	-	-	-	-	-	-
ENSBTAG00000017719	2291.87	4212.01	1.83781	0.877986	0.00496865	0.326127	21	42714751	43212928	+	7970	AKAP6	-	T	0A1NE;0UFPU;0IJDE;13IG2;0VCI4;1CY5V;0DP7Z	A-kinase anchoring protein 6 [Source:VGNC Symbol;Acc:VGNC:25787]	537810	F1N0Q2
ENSBTAG00000046726	10.5477	0.283705	0.0268974	-5.21639	0.004973	0.326127	9	91886265	91886978	+	714	CLDN20	-	U	0IJXC;09UC3;0DFMM;1CQBA;13IWD;0UH0J;0V5B7	claudin 20 [Source:VGNC Symbol;Acc:VGNC:27411]	101907895	G3MYT0
ENSBTAG00000045954	156.168	320.201	2.05037	1.03588	0.00499585	0.326389	20	71824870	71853183	-	2824	LRRC14B	-	S	0UPCK;0IHBR;0DKF4;0V8TR;1CV97;13KZB;09UIA	leucine rich repeat containing 14B [Source:VGNC Symbol;Acc:VGNC:31000]	100301203	G3N001
ENSBTAG00000022986	19.1845	3.20084	0.166845	-2.58342	0.00506583	0.329717	5	118304835	118480508	+	1712	TAFA5	-	S	0DV8E;1D4IS;13TAC;0VJDC;0UVSX;0IZKE;0A8TH	TAFA chemokine like family member 5 [Source:VGNC Symbol;Acc:VGNC:28779]	767927	Q3ZBS2
ENSBTAG00000008111	57.0287	21.4384	0.375924	-1.41149	0.00514249	0.331234	1	130610161	130664345	-	2860	ESYT3	-	S	0E6C2;0WDIA;0B10G;0ISCB;1DDB0;0V1NK;14U9K	extended synaptotagmin 3 [Source:VGNC Symbol;Acc:VGNC:28615]	530157	-
ENSBTAG00000046017	401.187	811.148	2.02187	1.01569	0.00515525	0.331234	9	44857715	44860928	+	1321	POPDC3	-	T;U	0IGHK;1CUT1;0V9GJ;12T79;0UNVD;0DJZ6;09VN4	popeye domain containing 3 [Source:VGNC Symbol;Acc:VGNC:33168]	100139174	G3N3W7
ENSBTAG00000047059	140.816	264.828	1.88067	0.911248	0.00516024	0.331234	16	80532691	80543813	-	516	TIMM17A	-	U	0DR42;0A3GY;KOG1652;13PWW;0UMTV;0VEBX;1CUJZ	translocase of inner mitochondrial membrane 17A [Source:VGNC Symbol;Acc:VGNC:49572]	509797	G3N1S8
ENSBTAG00000010775	328.087	584.614	1.78189	0.833406	0.00516566	0.331234	3	2051963	2069922	-	5074	POGK	-	D;B	KOG3105;0V9ZG;1CVBH;09Z22;0DKHI;0USJI;12RFT	pogo transposable element derived with KRAB domain [Source:VGNC Symbol;Acc:VGNC:33107]	539790	A5PJT5
ENSBTAG00000014599	31.3096	82.5695	2.63719	1.399	0.00520519	0.332175	6	67852541	67875658	-	4455	LRRC66	-	T	KOG0619;12SMB;0VAFA;09ZI7;0DM17;0UKXJ;1CVW5	leucine rich repeat containing 66 [Source:VGNC Symbol;Acc:VGNC:31024]	516507	E1BQ13
ENSBTAG00000015698	3779.85	6373.07	1.68606	0.753658	0.00521984	0.332175	22	53336390	53403928	+	7747	FYCO1	-	S;T	0UIH6;1CQCQ;09UDD;KOG1729;0V5CU;0DFP7;12TBR	FYVE and coiled-coil domain autophagy adaptor 1 [Source:VGNC Symbol;Acc:VGNC:29162]	100139246	-
ENSBTAG00000013148	115.196	20.4542	0.17756	-2.49362	0.00523789	0.332175	1	76973808	76989396	+	1236	CLDN1	-	T;U	0DF4P;0V4TM;13MY5;0IG63;09TUD;1CPUI;0UGAC	claudin 1 [Source:VGNC Symbol;Acc:VGNC:27402]	414922	Q6L708
ENSBTAG00000001009	87.6108	23.6179	0.269578	-1.89123	0.00528431	0.332494	1	66112082	66145729	-	3109	HCLS1	-	Z	0IFV2;12STU;0DIR8;09VCP;0V8BW;1CTGA;0UP8V	hematopoietic cell-specific Lyn substrate 1 [Source:VGNC Symbol;Acc:VGNC:29775]	508445	Q3SYW3
ENSBTAG00000004617	14.5739	1.66216	0.114051	-3.13225	0.00529793	0.332494	19	57052694	57110943	-	6668	KIF19	-	Z	12RJM;1CVQP;0UPXT;0DKVI;09TF8;KOG0242;0V4EB	kinesin family member 19 [Source:VGNC Symbol;Acc:VGNC:30589]	538109	E1BFF4
ENSBTAG00000025005	271.667	511.885	1.88424	0.91398	0.00531565	0.332494	5	28996023	29007097	-	1858	METTL7A	-	S	0V37C;13DB0;0WH4J;0IQG5;1DFC9;0E8DW;0B4KH	methyltransferase like 7A [Source:NCBI gene (formerly Entrezgene);Acc:613844]	613844	Q3MHK8
ENSBTAG00000011640	1872.24	1110.82	0.59331	-0.753141	0.00532751	0.332494	3	89608083	89696904	+	2753	PLPP3	EC:3.1.3.4	I	1CU3S;13HIE;0UMQ3;0DJBJ;09ZKD;0VAH6;KOG3030	phospholipid phosphatase 3 [Source:VGNC Symbol;Acc:VGNC:33046]	617707	Q3SZE3
ENSBTAG00000003068	228.522	119.528	0.523046	-0.934992	0.0053442	0.332494	17	517313	534143	+	2054	MSMO1	EC:1.14.18.9	I	0V7J1;12PV1;1CSKH;09WKE;0UI04;KOG0873;0DHVU	methylsterol monooxygenase 1 [Source:VGNC Symbol;Acc:VGNC:31701]	504481	A6H7G3
ENSBTAG00000020089	1546.1	2638.38	1.70648	0.771025	0.00537344	0.332494	19	12577140	12778987	+	5082	USP32	EC:3.4.19.12	O	12QDF;0DNAQ;0V59F;KOG1870;0URMK;0A2F0;1CX7Q	ubiquitin specific peptidase 32 [Source:VGNC Symbol;Acc:VGNC:36722]	537257	-
ENSBTAG00000010664	1387.83	2364.83	1.70398	0.768906	0.00537737	0.332494	13	17008653	17100097	+	3182	PRKCQ	EC:2.7.11.13	T	KOG0694;09V0U;0DHYR;1CX2D;0UKRR;12NBF;0V6DY	protein kinase C theta [Source:VGNC Symbol;Acc:VGNC:33334]	505901	E1BMG4
ENSBTAG00000004688	100.609	40.2982	0.400544	-1.31997	0.00541044	0.333349	3	91411766	91445037	+	3354	DHCR24	-	C	0VAFM;09ZIP;12T3B;0DM1R;1CVWS;0UKEM;KOG1262	24-dehydrocholesterol reductase [Source:VGNC Symbol;Acc:VGNC:28033]	533726	A6QR14
ENSBTAG00000017147	1307.31	2245.47	1.71763	0.780419	0.00543599	0.333735	8	39797196	39819493	+	4025	AK3	EC:2.7.4.10	F	1CVEX;0UPAZ;0A134;0DKKG;0VBZE;12TZ9;KOG3078	adenylate kinase 3 [Source:VGNC Symbol;Acc:VGNC:25772]	281613	P08760
ENSBTAG00000034529	112.813	214.283	1.89945	0.925582	0.00555747	0.339988	23	8313843	8322713	+	2276	HMGA1	-	S	0DWEW;147N5;0VMYJ;0UWVB;0AAYE;1D5Q5;0JF3H	high mobility group AT-hook 1 [Source:VGNC Symbol;Acc:VGNC:29874]	618849	Q0VC27
ENSBTAG00000001497	448.83	249.116	0.555036	-0.849347	0.00559168	0.340876	1	130707102	130773432	-	5041	MRAS	-	S;J;L	0A36J;0VCZT;0DQTU;13CV3;1CZXG;0UQ4E;KOG0395	muscle RAS oncogene homolog [Source:VGNC Symbol;Acc:VGNC:31597]	540803	A5D7L6
ENSBTAG00000046046	1026.78	1715.28	1.67055	0.74032	0.00565011	0.342486	24	40126526	40129341	+	2816	LRRC30	-	T	KOG0619;0UFGN;0DEI6;1CP80;09T70;0V45R;12Q1S	leucine rich repeat containing 30 [Source:VGNC Symbol;Acc:VGNC:56367]	-	-
ENSBTAG00000047545	203.002	104.168	0.513137	-0.962583	0.00565765	0.342486	X	78545112	78549456	+	2160	RTL5	-	S	0VBT8;0J99I;0A1K4;1CY67;0URH8;0DN9G;141H8	retrotransposon Gag like 5 [Source:VGNC Symbol;Acc:VGNC:34200]	100851574	-
ENSBTAG00000010229	5675.6	3377.54	0.595098	-0.7488	0.0058192	0.351038	9	67153459	67556512	+	6159	LAMA2	-	W	0WGAR;0IP6E;13C72;1DEXU;0V2XW;0E7Y9;0B3W2	laminin subunit alpha 2 [Source:VGNC Symbol;Acc:VGNC:57353]	-	-
ENSBTAG00000047186	101.933	194.345	1.9066	0.931001	0.00587237	0.352849	19	35584422	35588719	-	665	NME2	EC:2.7.4.6	F	KOG0888;13RKT;0UIW9;0V6N5;0DGXN;09VP9;1CRMW	non-metastatic cells 2, protein (NM23B) expressed in [Source:NCBI gene (formerly Entrezgene);Acc:615447]	615447	Q3T0Q4
ENSBTAG00000046765	2688.56	1302.23	0.48436	-1.04585	0.00588998	0.352849	19	27151658	27171770	+	6341	POLR2A	EC:2.7.7.6	K	0DJYZ;KOG0260;09UGP;1CUSR;0UFW5;12NCH;0V5FZ	RNA polymerase II subunit A [Source:VGNC Symbol;Acc:VGNC:33135]	282312	G3MZY8
ENSBTAG00000040347	25.8787	6.36259	0.245862	-2.02408	0.00596987	0.355209	12	67702395	68209239	+	465	GPC6	-	T	KOG3821	glypican 6 [Source:NCBI gene (formerly Entrezgene);Acc:536153]	536153	A1L539
ENSBTAG00000013957	11.4974	0.726003	0.0631448	-3.98519	0.00597042	0.355209	2	30545764	30569913	+	2613	GALNT3	EC:2.4.1.41	O	0V43X;09T56;KOG3736;0UFJF;12N1X;0DEKF;1CPAC	polypeptide N-acetylgalactosaminyltransferase 3 [Source:VGNC Symbol;Acc:VGNC:29232]	535458	E1BBP1
ENSBTAG00000012858	721.643	2000.21	2.77174	1.47079	0.00599281	0.35532	26	23739169	23813190	-	4965	NT5C2	EC:3.1.3.5	F	0V83M;1CT6R;12QBE;KOG2469;0DIG2;0UKZY;09TPY	5'-nucleotidase, cytosolic II [Source:VGNC Symbol;Acc:VGNC:32291]	281951	O46411;B1H0W4
ENSBTAG00000032166	140.884	262.516	1.86335	0.897897	0.00601804	0.355558	4	74533033	74559891	+	1655	GTPBP10	-	S;J;L	0UIDQ;09UBJ;0V5AP;KOG1489;0DGJK;12QRC;1CR9G	GTP binding protein 10 [Source:VGNC Symbol;Acc:VGNC:50102]	613957	Q3MHG6
ENSBTAG00000040564	16.3887	45.9498	2.80374	1.48735	0.0060379	0.355558	11	26736270	26736446	+	177	-	-	C	0DVK8;KOG4527;0A9R4;0UWG3;13X30;0VKNM;1D53I	-	101902937	P00430
ENSBTAG00000003994	401.65	221.75	0.552097	-0.857006	0.00607824	0.356721	4	76116349	76124835	+	2466	IGFBP3	-	T	0UMK5;0VAEQ;09ZHE;1CVV8;0DM0D;12V3E;0IHZU	insulin like growth factor binding protein 3 [Source:VGNC Symbol;Acc:VGNC:30085]	282261	P20959;I6XXP7
ENSBTAG00000006383	935.53	1570.06	1.67826	0.746963	0.00614014	0.357297	X	119014567	119015361	+	795	-	-	J	KOG1628	-	-	-
ENSBTAG00000039130	24.9802	61.296	2.45378	1.29501	0.00617307	0.357297	7	13545544	13547385	-	1842	-	-	O	12P4R;1CXCD;0DNF2;09YCX;0V9AD;KOG0362	-	-	-
ENSBTAG00000046110	36.6765	100.094	2.72911	1.44843	0.00617526	0.357297	29	45264284	45274069	-	2035	CLCF1	-	T	13QUJ;0VFD4;0DNAE;0UGU6;1CX7B;0IVWG;0A3N0	cardiotrophin like cytokine factor 1 [Source:VGNC Symbol;Acc:VGNC:56260]	-	-
ENSBTAG00000000232	30.2867	71.6801	2.36672	1.24289	0.00620361	0.357297	15	50400981	50401955	-	975	OR51D1	-	T	0DHTJ;09WIB;13J8H;0J8YP;1CSHZ;0V7GV;0UK34	olfactory receptor, family 51, subfamily E, member 1 [Source:NCBI gene (formerly Entrezgene);Acc:526623]	-	-
ENSBTAG00000010178	277.563	147.9	0.532852	-0.908193	0.00620459	0.357297	8	36145265	36600302	+	6280	PTPRD	EC:3.1.3.48	T	0DJQ1;0V9ZZ;12SQH;KOG4228;09Z2G;1CUGZ;0UINW	protein tyrosine phosphatase receptor type D [Source:VGNC Symbol;Acc:VGNC:33548]	532751	-
ENSBTAG00000016152	387.891	210.574	0.54287	-0.88132	0.00621189	0.357297	20	35003821	35062931	+	3628	DAB2	-	T	1CXXC;0A1CA;0UFXS;13HB9;0VC7V;0DFNJ;KOG3535	DAB adaptor protein 2 [Source:VGNC Symbol;Acc:VGNC:27865]	509221	F1N371
ENSBTAG00000002964	2454.5	4142.77	1.68783	0.755166	0.00634944	0.363573	9	76913942	76973629	-	2518	TXLNB	-	Z	0V581;09U8W;0UQHY;0DFIP;1CQ8F;12UM8;KOG1850	taxilin beta [Source:VGNC Symbol;Acc:VGNC:36531]	518778	A6QP69
ENSBTAG00000039922	96.0116	33.513	0.349052	-1.51849	0.00636431	0.363573	6	55445522	55641914	-	6841	ARAP2	-	T	1CRV1;09VWN;0UGW6;0V6V6;12U3T;0DH4S;KOG1117	ArfGAP with RhoGAP domain, ankyrin repeat and PH domain 2 [Source:VGNC Symbol;Acc:VGNC:26055]	512010	-
ENSBTAG00000021092	12.7806	0.527341	0.041261	-4.59908	0.00638749	0.363573	14	76530194	76586635	-	2316	ATP6V0D2	-	C	KOG2957;0V4MU;12PVN;1CPNV;09TNQ;0UQ0K;0DEZ4	ATPase H+ transporting V0 subunit d2 [Source:VGNC Symbol;Acc:VGNC:26313]	511839	Q2KJB6
ENSBTAG00000008612	962.771	566.575	0.588483	-0.764927	0.006405	0.363573	5	103358822	103387417	+	2583	C1R	EC:3.4.21.41	O;E	09UJW;KOG3627;13HY4;0DFVH;0UHBT;1CQIW;0V5J3	complement C1r [Source:VGNC Symbol;Acc:VGNC:56194]	511581	Q3SYT3
ENSBTAG00000012397	73.6016	148.138	2.01271	1.00914	0.00644248	0.364505	6	86319005	86345274	+	2969	DCK	EC:2.7.1.74	F	KOG4235;0DGV8;1CRJA;09VKP;0UQPN;0V6JU;12PCY	deoxycytidine kinase [Source:VGNC Symbol;Acc:VGNC:27914]	530642	Q3MHR2
ENSBTAG00000006438	1.42291	17.1917	12.0821	3.5948	0.00648766	0.365308	2	134843160	134846603	-	1098	ACTL8	-	Z	142D4;09X6N;KOG0676;0V857;0DIHZ;0UM26;1CT8E	actin like 8 [Source:VGNC Symbol;Acc:VGNC:25579]	528048	E1BJF5
ENSBTAG00000053735	493.556	164.415	0.333123	-1.58587	0.00649886	0.365308	4	12063954	12076656	+	6506	PEG10	-	-	-	paternally expressed 10 [Source:NCBI gene (formerly Entrezgene);Acc:618138]	-	-
ENSBTAG00000025283	1.1882	12.3339	10.3803	3.37577	0.00654216	0.366552	18	14929572	14930102	+	531	-	-	-	-	-	-	-
ENSBTAG00000001083	5486.49	9088.57	1.65654	0.72817	0.00663349	0.37047	2	23405489	23558475	-	4450	MAP3K20	EC:2.7.11.25	T	0VB7J;1CWU3;0DMY8;12R5N;0UR67;0A0BG;KOG0192	mitogen-activated protein kinase kinase kinase 20 [Source:NCBI gene (formerly Entrezgene);Acc:519251]	519251	A0A3Q1LH95
ENSBTAG00000039292	10.1281	0.56741	0.0560234	-4.15783	0.00667776	0.371743	26	31588592	31589998	+	1407	ADRA2A	-	-	-	adrenoceptor alpha 2A [Source:NCBI gene (formerly Entrezgene);Acc:282135]	-	-
ENSBTAG00000000044	317.493	562.678	1.77225	0.825583	0.0067686	0.375592	19	50953006	50956142	+	3137	MYADML2	-	V	KOG4788;09U5D;13I8H;0DN34;0UNQY;0VBC9;1CWZJ	myeloid associated differentiation marker like 2 [Source:VGNC Symbol;Acc:VGNC:31775]	617922	Q08DL4
ENSBTAG00000000184	408.72	226.947	0.555263	-0.848758	0.00679504	0.375854	11	47433953	47515738	+	4542	EIF2AK3	EC:2.7.11.1	J	0UP3F;1CS21;0DHBV;09W2R;0V711;12RKW;KOG1033	eukaryotic translation initiation factor 2 alpha kinase 3 [Source:VGNC Symbol;Acc:VGNC:28382]	535820	A5D791
ENSBTAG00000019587	184.259	28.3889	0.154071	-2.69834	0.00683792	0.377022	14	38154415	38185904	+	1813	PI15	-	S;T	0A2D8;0DKFK;0VD8W;KOG3017;1CZ12;0UNGS;13J2F	peptidase inhibitor 15 [Source:VGNC Symbol;Acc:VGNC:32852]	532863	G5E5M9
ENSBTAG00000019357	31.9426	75.9026	2.37622	1.24867	0.00690876	0.377578	25	26735144	26737926	-	1137	ZNF688	-	K	0DF4S;1CSMT;13KJE;0UK88;KOG1721;09WMI;0V7K7	zinc finger protein 688 [Source:NCBI gene (formerly Entrezgene);Acc:786784]	786784	A2VDY1
ENSBTAG00000019076	20.6082	3.98325	0.193285	-2.3712	0.0069101	0.377578	10	35857579	35895687	+	3718	PAK6	EC:2.7.11.1	T	0V61E;12NMX;1CYYQ;09VM6;KOG0578;0UMJV;0DGWN	p21 (RAC1) activated kinase 6 [Source:NCBI gene (formerly Entrezgene);Acc:539224]	539224	E1BA03
ENSBTAG00000019164	1332.54	2828.73	2.12281	1.08598	0.00691344	0.377578	28	16637438	16777483	-	4434	RHOBTB1	-	Z;S	0V6A6;09VAV;0UIDA;12P76;KOG0393;1CR96;0DGJC	Rho related BTB domain containing 1 [Source:VGNC Symbol;Acc:VGNC:33945]	540513	A2VE09
ENSBTAG00000002098	1085.05	1831.59	1.68803	0.755339	0.00697748	0.379294	7	43173660	43180341	+	3259	CDC34	EC:2.3.2.23	O	0V4M6;1CPN9;0DEYJ;0UG1J;12R5B;09TN4;KOG0425	cell division cycle 34, ubiqiutin conjugating enzyme [Source:VGNC Symbol;Acc:VGNC:27066]	616156	A0A3Q1N2T8
ENSBTAG00000051461	104.182	28.859	0.277006	-1.85201	0.00699459	0.379294	12	24901133	24926099	-	3398	SERTM1	-	-	-	serine rich and transmembrane domain containing 1 [Source:VGNC Symbol;Acc:VGNC:34487]	-	-
ENSBTAG00000012637	22.0533	4.10303	0.18605	-2.42624	0.00702325	0.379294	11	45829019	45838416	-	749	ECRG4	-	O	0A7JZ;0DUCE;1D3Q4;0IXRD;0UVIN;13R1S;0VIEF	ECRG4 augurin precursor [Source:VGNC Symbol;Acc:VGNC:59206]	515133	Q32KM8
ENSBTAG00000002190	213.392	113.818	0.533373	-0.906784	0.00703248	0.379294	8	44032278	44271335	-	7484	DOCK8	-	T	1DCAV;0WC8Y;14SX1;0AZSM;KOG1997;0E5AU;0V0TS	dedicator of cytokinesis 8 [Source:VGNC Symbol;Acc:VGNC:28162]	100295817	-
ENSBTAG00000014218	89.9359	15.3814	0.171026	-2.54771	0.00715333	0.384614	26	6846290	6849518	-	1965	DKK1	-	T	0E8TU;13EGY;0WHXY;0B5B5;0IRWP;0V3FB;1DFQR	dickkopf WNT signaling pathway inhibitor 1 [Source:VGNC Symbol;Acc:VGNC:28079]	504445	E1BM54
ENSBTAG00000025308	679.432	1269.42	1.86836	0.901772	0.00721137	0.386534	10	92548278	92725507	-	4039	STON2	-	U	0USCW;KOG2677;09ZTV;1CW7D;0VAQ7;0DMC6;12SWH	stonin 2 [Source:VGNC Symbol;Acc:VGNC:35413]	785664	-
ENSBTAG00000014835	4021.73	2409.17	0.599037	-0.739283	0.00731464	0.388337	7	62874446	62897221	-	2410	SPARC	-	W	09TMI;0V4KK;KOG4004;0UG0P;0DEXZ;1CPMQ;12U4C	secreted protein acidic and cysteine rich [Source:VGNC Symbol;Acc:VGNC:35171]	282077	P13213
ENSBTAG00000012128	1172.12	575.611	0.491084	-1.02596	0.00731882	0.388337	4	86516905	86594679	-	3515	AASS	-	E	0UKB3;KOG0172;14F6N;1CSPJ;0V7MW;09WPB;0DHYX	aminoadipate-semialdehyde synthase [Source:VGNC Symbol;Acc:VGNC:25451]	520865	A8E657
ENSBTAG00000011196	181.236	56.1068	0.309578	-1.69163	0.00733324	0.388337	2	130166509	130173608	-	1308	C1QB	-	W	13Q2U;0US5A;0DNTU;0A160;0IWVM;1CR1Y;0VC23	complement C1q B chain [Source:VGNC Symbol;Acc:VGNC:26617]	617435	Q2KIV9;A0A3B0J267
ENSBTAG00000008036	59.4948	23.1969	0.389899	-1.35883	0.00733472	0.388337	5	116657456	116800031	-	9242	CELSR1	-	T	1CRER;12TQ4;0UIK1;09VG1;0V6F8;0DGQS;KOG4289	cadherin EGF LAG seven-pass G-type receptor 1 [Source:VGNC Symbol;Acc:VGNC:55884]	522422	-
ENSBTAG00000017839	42.323	14.641	0.345935	-1.53143	0.00739138	0.388532	1	4192104	4358253	+	2579	TIAM1	-	-	-	TIAM Rac1 associated GEF 1 [Source:VGNC Symbol;Acc:VGNC:56334]	536517	-
ENSBTAG00000000742	512.379	297.284	0.580204	-0.785368	0.00739822	0.388532	1	134947902	134965883	+	5770	AMOTL2	-	Z	09UPC;0DFZ2;1CQNH;0IEF3;0UHIB;12P38;0V5NZ	angiomotin like 2 [Source:VGNC Symbol;Acc:VGNC:25872]	538514	F1MRK3
ENSBTAG00000018252	3111.73	1845.65	0.593125	-0.753591	0.00742769	0.388532	21	8734781	8749130	-	4125	ARRDC4	-	S;C	KOG3780;12RVP;0UJWY;0DHP7;1CSDQ;0V7CD;09WE1	arrestin domain containing 4 [Source:VGNC Symbol;Acc:VGNC:26174]	538517	F1MBY7
ENSBTAG00000024715	333.528	170.489	0.51117	-0.968125	0.00744512	0.388532	15	77686573	77861198	+	4241	PTPRJ	-	T	0UPWR;12NH8;KOG0791;09U1T;0V50R;0DNZ0;1CXWE	protein tyrosine phosphatase receptor type J [Source:NCBI gene (formerly Entrezgene);Acc:508150]	-	-
ENSBTAG00000015481	74.6247	147.992	1.98316	0.987798	0.00745061	0.388532	11	37973502	37996104	-	2408	MTIF2	-	J	0DM66;KOG1145;0VAJ6;0UMQ5;12RI2;09ZNE;1CW18	mitochondrial translational initiation factor 2 [Source:VGNC Symbol;Acc:VGNC:31733]	281923	P46198
ENSBTAG00000046755	10.0061	0.505671	0.0505363	-4.30654	0.00753129	0.391005	1	24414164	24482074	+	801	-	-	T	0INZ3;1DEVV;0E7W6;0V2WH;13BZE;0WG73;0B3SS	-	-	-
ENSBTAG00000002435	165.029	70.1315	0.424964	-1.23459	0.00754322	0.391005	26	47395179	47501339	+	4206	PTPRE	EC:3.1.3.48	T	0V9ZZ;12SQH;KOG4228;0DMK9;0UN7G;1CWFM;0A00I	protein tyrosine phosphatase receptor type E [Source:VGNC Symbol;Acc:VGNC:33549]	505285	F1MP45
ENSBTAG00000006675	265.89	148.442	0.558284	-0.84093	0.00758408	0.39195	21	28971505	29143668	+	4472	PCSK6	EC:3.4.21.-	O	KOG3525;09T8R;12PQZ;0DEJV;0UIHN;0V47P;1CP9S	proprotein convertase subtilisin/kexin type 6 [Source:VGNC Symbol;Acc:VGNC:57161]	524684	-
ENSBTAG00000017200	287.308	155.549	0.541403	-0.885227	0.00765581	0.393754	10	75470506	75564630	+	3460	RHOJ	-	Z;S	0A0Z1;12T91;0DNK8;0VBVE;KOG0393;0URXF;1CXHD	ras homolog family member J [Source:VGNC Symbol;Acc:VGNC:33951]	540619	A4FV20
ENSBTAG00000014171	222.918	387.599	1.73875	0.79805	0.00768201	0.393754	4	44427825	44517650	-	2635	NAPEPLD	EC:3.1.4.54	S;L	09Z7F;0DKPG;0VA4P;12U25;KOG3798;1CVI1;0UPPQ	N-acyl phosphatidylethanolamine phospholipase D [Source:VGNC Symbol;Acc:VGNC:31883]	541291	Q58CN9
ENSBTAG00000020551	348.855	592.196	1.69754	0.763447	0.00768723	0.393754	X	36955969	36973721	+	5470	ABCD1	-	I	0UFQI;0DEQ8;09TCZ;1CPDZ;0V4C2;KOG0064;12NB6	ATP binding cassette subfamily D member 1 [Source:VGNC Symbol;Acc:VGNC:25477]	515178	Q2KJ57
ENSBTAG00000000033	149.929	273.026	1.82103	0.864756	0.0077764	0.397147	19	37344874	37351524	+	2057	PHOSPHO1	EC:3.1.3.75	S;T	1CXPV;0UK52;0VC0V;KOG3120;0A14K;0DNSJ;13SM2	phosphoethanolamine/phosphocholine phosphatase 1 [Source:VGNC Symbol;Acc:VGNC:32842]	524639	E1BCN8
ENSBTAG00000014090	144.83	42.4239	0.292922	-1.77141	0.00793171	0.403887	11	2557613	2569332	+	2581	ARID5A	-	K	09TM2;0DEXI;0V4K2;13HUS;KOG2744;1CPM8;0UG07	AT-rich interaction domain 5A [Source:VGNC Symbol;Acc:VGNC:26131]	524118	Q3SWY1
ENSBTAG00000001321	36.0061	6.93802	0.19269	-2.37565	0.00803623	0.407063	11	46543394	46552101	-	1930	IL1B	-	T	0DRYM;1CWH6;0VFAB;0UPAA;13ME0;0IGSZ;0A43M	interleukin 1 beta [Source:VGNC Symbol;Acc:VGNC:52787]	281251	P09428
ENSBTAG00000017592	906.735	192.476	0.212273	-2.236	0.0080411	0.407063	6	98289617	98360326	+	2465	GPAT3	EC:2.3.1.15	I	0V5QH;0DG0R;12PYI;KOG2898;09UQX;0UIE5;1CQQB	glycerol-3-phosphate acyltransferase 3 [Source:VGNC Symbol;Acc:VGNC:29513]	519739	E1BGF8
ENSBTAG00000011744	355.254	202.518	0.570066	-0.8108	0.0081491	0.411328	25	20741670	20818673	-	4203	USP31	EC:3.4.19.12	O	12QDF;1CPRW;0UGY1;0V59F;KOG1870;0DF23;09UA9	ubiquitin specific peptidase 31 [Source:NCBI gene (formerly Entrezgene);Acc:786875]	786875	-
ENSBTAG00000010408	11.7758	1.04935	0.0891105	-3.48826	0.00823769	0.411937	16	4259232	4284591	+	3411	IKBKE	EC:2.7.11.10	T	0USJT;09XJY;0V8HW;1CTP1;KOG4250;12QKK;0DIXJ	inhibitor of nuclear factor kappa B kinase subunit epsilon [Source:VGNC Symbol;Acc:VGNC:30101]	533216	Q29RL5
ENSBTAG00000014093	3031.67	5107.34	1.68466	0.75246	0.00825724	0.411937	21	21478221	21494539	-	1754	IDH2	EC:1.1.1.42	C	12N84;1CTA8;0DIJK;09THE;0UM46;0V4GD;KOG1526	isocitrate dehydrogenase (NADP(+)) 2 [Source:VGNC Symbol;Acc:VGNC:53941]	327669	Q04467
ENSBTAG00000049478	18.6315	53.1304	2.85164	1.51179	0.00827256	0.411937	14	16327058	16335278	-	2158	-	-	-	-	-	-	-
ENSBTAG00000008920	2560.86	4343.57	1.69614	0.762255	0.00829288	0.411937	X	4930434	4951512	+	4624	ATP1B4	-	P	1CWVM;0UJ18;0DMZE;0A0CN;13NPT;KOG3927;0VB8V	ATPase Na+/K+ transporting family member beta 4 [Source:VGNC Symbol;Acc:VGNC:26288]	510026	A7MB71
ENSBTAG00000016093	379.878	213.495	0.56201	-0.831333	0.00833255	0.411937	X	87216017	87219386	+	1368	PLP2	-	V	KOG4788;13KCW;0UV1X;1D31I;0DTPT;0A2TR;0VFKT	proteolipid protein 2 [Source:VGNC Symbol;Acc:VGNC:56949]	399683	Q6Y1E2
ENSBTAG00000007559	503.215	854.719	1.69852	0.764275	0.00834381	0.411937	18	40542798	40605024	+	2575	URI1	-	S;O;K;I;E	0VCM3;KOG3130;1CR3C;0DGDU;0URAT;13AZI;0A1RC	URI1 prefoldin like chaperone [Source:VGNC Symbol;Acc:VGNC:36698]	515119	Q3B7M7
ENSBTAG00000046268	6.88555	0	0	-Inf	0.00834671	0.411937	5	99099765	99105058	-	976	-	-	T	0DQAM;0UUU1;0VCYW;14297;0A6KG;1D2HB;0IWW4	NKG2-A/NKG2-B type II integral membrane protein [Source:NCBI gene (formerly Entrezgene);Acc:513869]	100140174	A0A3Q1NM98
ENSBTAG00000017083	14.5533	1.8984	0.130444	-2.9385	0.00838262	0.411937	27	26937647	27003539	-	8859	TEX15	-	S	0VFSS;1D1NF;0A4XV;0DSCX;0IESA;0UFR0;13K17	testis expressed 15, meiosis and synapsis associated [Source:VGNC Symbol;Acc:VGNC:58420]	-	-
ENSBTAG00000002092	271.031	104.576	0.385845	-1.37391	0.00839447	0.411937	23	10860919	10873149	+	2641	PI16	-	S;Q;T	09ZMA;1CW04;0UMPP;KOG3017;0DM4Z;132N4;0VAHZ	peptidase inhibitor 16 [Source:VGNC Symbol;Acc:VGNC:32853]	507058	Q58D34
ENSBTAG00000020125	1791.49	3744.68	2.09026	1.06368	0.00840245	0.411937	5	73899444	74189188	-	5348	RBFOX2	-	A	0UNGH;09WGQ;1CSGF;0V71K;KOG0125;0DHS6;13FM9	RNA binding fox-1 homolog 2 [Source:VGNC Symbol;Acc:VGNC:33778]	-	-
ENSBTAG00000020185	55.1475	21.0361	0.381452	-1.39042	0.0084229	0.411937	X	36606459	36607631	+	1173	-	-	K	1D0CJ;13PG0;0A3KJ;0UTMU;KOG1721;0VEFP;0DR76	zinc finger protein 275 [Source:NCBI gene (formerly Entrezgene);Acc:532314]	-	-
ENSBTAG00000022989	68.0564	28.1523	0.413661	-1.27348	0.00857672	0.418278	21	14339186	14379062	+	1400	FAM174B	-	S	1D4IW;0UWGU;0J0EN;0A9VN;0VJQ4;0DVI9;13UQV	family with sequence similarity 174 member B [Source:VGNC Symbol;Acc:VGNC:28762]	614841	Q1RMK9
ENSBTAG00000008218	870.998	1457.32	1.67316	0.742578	0.00865027	0.4199	10	20373350	20437776	-	3531	NPTN	-	T	0DGBW;0UI2F;0V627;0IJET;13HK0;09V2K;1CR1C	neuroplastin [Source:VGNC Symbol;Acc:VGNC:32217]	540039	Q0VD06
ENSBTAG00000023028	165.656	64.8715	0.391604	-1.35253	0.00865848	0.4199	28	43020182	43268260	+	10030	WDFY4	-	T;U	0DPMG;KOG1786;KOG1788;0V4QD;09TR4;1CYKG;0UJE7;12NBS	WDFY family member 4 [Source:VGNC Symbol;Acc:VGNC:55999]	527790	-
ENSBTAG00000002786	11.6023	0.283705	0.0244524	-5.35388	0.0087634	0.423801	21	19763827	19771209	-	2235	-	-	V	KOG4788	uncharacterized LOC781494 [Source:NCBI gene (formerly Entrezgene);Acc:781494]	781494	A6QQH0
ENSBTAG00000030543	37.5697	6.41063	0.170633	-2.55103	0.00884717	0.42666	18	55770345	55813187	-	2904	SLC6A16	-	P	KOG3659;0A0C2;0UR75;1CWUT;0DMYU;13P08;0VB86	solute carrier family 6 member 16 [Source:VGNC Symbol;Acc:VGNC:52249]	785362	-
ENSBTAG00000019428	41.4385	14.3202	0.345577	-1.53292	0.008879	0.427006	22	53225174	53231223	+	2654	CCR1	-	T	KOG3656;1CRZB;0V6YN;0UJ3V;09T6C;13K12;0DH9A	chemokine (C-C motif) receptor 1 [Source:NCBI gene (formerly Entrezgene);Acc:407771]	407771	A0JN72
ENSBTAG00000002610	403.632	685.4	1.69808	0.763905	0.00893555	0.428535	21	54845025	54855283	-	1012	FKBP3	EC:5.2.1.8	O	0DG1B;KOG0544;1CWH7;0A023;13HCD;0VAYH;0UQV0	FKBP prolyl isomerase 3 [Source:VGNC Symbol;Acc:VGNC:29022]	515069	P26884
ENSBTAG00000000666	152.533	275.154	1.8039	0.851118	0.00896551	0.428784	19	42307188	42312293	-	3001	GHDC	-	S	0DQ61;136G1;1CZ7A;0IHE6;0UQQA;0A2IJ;0VDEE	GH3 domain containing [Source:VGNC Symbol;Acc:VGNC:29347]	515225	Q0V7N5
ENSBTAG00000006447	13.5414	249.868	18.4522	4.20572	0.00903175	0.430762	25	18491967	18539999	+	1746	ACSM3	EC:6.2.1.2	I	0UGF9;0DF8B;KOG1175;0V9V8;13HY5;1CPXY;09YXJ	acyl-CoA synthetase medium chain family member 3 [Source:VGNC Symbol;Acc:VGNC:49960]	533798	-
ENSBTAG00000019146	62.6277	23.8162	0.380282	-1.39486	0.00913392	0.434438	17	69639538	69793488	+	4847	OSBP2	-	T	1CWMV;0UK5K;12Q34;0A068;0V7IX;KOG1737;0DMS9	oxysterol binding protein 2 [Source:VGNC Symbol;Acc:VGNC:32457]	510311	E1B7M8
ENSBTAG00000009187	314.25	692.656	2.20415	1.14023	0.00919831	0.436302	1	2028900	2030042	+	1143	DNAJC28	-	O	1CS6J;0V9YM;13IB5;0UPE9;09Z11;KOG0568;0DKGG	DnaJ heat shock protein family (Hsp40) member C28 [Source:VGNC Symbol;Acc:VGNC:53536]	-	-
ENSBTAG00000021923	12.5047	1.25334	0.10023	-3.31862	0.00922801	0.436515	24	25603584	25654023	-	4742	DSG2	-	Z;U	09TST;1CPSY;0V4S4;0DF33;13JJ4;KOG3594;0UG8D	desmoglein 2 [Source:VGNC Symbol;Acc:VGNC:28221]	508151	F1MFC2
ENSBTAG00000006601	540.735	911.73	1.68609	0.753683	0.00927529	0.437556	19	19088871	19247444	+	3191	KSR1	-	T	0UN81;12Q36;09XP0;1CTS8;KOG0193;0V4RM;0DJ0Q	kinase suppressor of ras 1 [Source:VGNC Symbol;Acc:VGNC:30754]	100138565	-
ENSBTAG00000044190	95.6238	46.2222	0.483375	-1.04878	0.00932111	0.438523	14	70467827	70513787	-	4089	TMEM67	-	A;S	1CWMQ;0V83S;KOG4611;12SJW;09X57;0DIG8;0URVI	transmembrane protein 67 [Source:NCBI gene (formerly Entrezgene);Acc:506762]	-	-
ENSBTAG00000006139	48.4321	102.13	2.10873	1.07637	0.00940744	0.439899	18	55660346	55703316	+	4355	TRPM4	-	P	0DF4T;12RHT;0V4TP;0UI7W;09TUG;1CPUM;KOG3614	transient receptor potential cation channel subfamily M member 4 [Source:VGNC Symbol;Acc:VGNC:36390]	100295930	-
ENSBTAG00000005700	48.5946	101.58	2.09035	1.06374	0.00941676	0.439899	10	82375960	82454849	-	3812	MAP3K9	EC:2.7.11.25	T	1CPR0;0US1K;09UC9;0DF15;KOG0192;12Q1Y;0V5BE	mitogen-activated protein kinase kinase kinase 9 [Source:VGNC Symbol;Acc:VGNC:31203]	538340	A0A3Q1MHH5
ENSBTAG00000046324	86.5509	35.5865	0.411163	-1.28222	0.00942658	0.439899	5	100457856	100506412	-	790	-	-	T;V	0UVA0;0VI61;0DU77;KOG4297;0A77D;13YB3;1D3EM	C-type lectin domain family 2 member D11 [Source:NCBI gene (formerly Entrezgene);Acc:100297676]	100297676	-
ENSBTAG00000007578	42.0828	14.954	0.355347	-1.4927	0.00949363	0.441568	26	37270901	37380827	-	4227	SHTN1	-	S	09V4Y;0DGE4;12QVK;0UI5F;0V64N;0IFIH;1CPZC	shootin 1 [Source:VGNC Symbol;Acc:VGNC:34611]	532603	A0A3Q1MCX8
ENSBTAG00000007841	146.094	75.5742	0.517299	-0.95093	0.00951992	0.441568	18	44881373	44907012	+	2363	WTIP	-	T;K	KOG1701;0DF5J;0UGBC;12NDJ;0V4TG;09TU6;1CPV7	WT1 interacting protein [Source:VGNC Symbol;Acc:VGNC:52261]	-	-
ENSBTAG00000015254	91.2286	175.485	1.92357	0.943787	0.00954896	0.441568	22	7340652	7444669	-	2485	GLB1	EC:3.2.1.23	G	09W8S;0V774;12QYB;0UR69;0DG80;KOG0496;1CQXG	galactosidase beta 1 [Source:VGNC Symbol;Acc:VGNC:29391]	507188	Q58D55
ENSBTAG00000054656	5157.96	8385.84	1.6258	0.701154	0.00957295	0.441568	11	13347786	13393656	+	6236	PAIP2B	-	-	-	poly(A) binding protein interacting protein 2B [Source:NCBI gene (formerly Entrezgene);Acc:789468]	-	-
ENSBTAG00000019772	14.7398	2.20584	0.149652	-2.74032	0.00959165	0.441568	22	17776079	17785745	+	2274	OXTR	-	T	KOG3656;0V455;0DJ5R;09XTM;12QQR;0UMUQ;1CTXN	oxytocin receptor [Source:VGNC Symbol;Acc:VGNC:32516]	281371	P56449
ENSBTAG00000015457	778.879	464.255	0.596055	-0.746483	0.00962212	0.441568	27	33549267	33599083	-	3684	FGFR1	EC:2.7.10.1	T	1CWAC;0DFEA;09U4P;12P10;KOG0200;0V53S;0UQBT	fibroblast growth factor receptor 1 [Source:VGNC Symbol;Acc:VGNC:50179]	281768	A4IFL5
ENSBTAG00000008792	67.8087	25.1954	0.371566	-1.42831	0.00965547	0.441568	10	26370334	26371828	-	964	RNASE6	EC:3.1.27.-	G	0A7SF;1D3PS;0DUC6;0VIPE;13RS2;0IYEW;0UVHF	ribonuclease A family member k6 [Source:VGNC Symbol;Acc:VGNC:33999]	282341	P08904
ENSBTAG00000001721	4498.13	7283.09	1.61914	0.695225	0.00968392	0.441568	1	119150402	119191206	-	2405	GYG1	EC:2.4.1.186	G	0UI7E;0DEJP;09T8G;KOG1950;1CP9K;12P4Y;0V47F	glycogenin 1 [Source:VGNC Symbol;Acc:VGNC:29728]	280812	Q29RN2
ENSBTAG00000017267	365.683	616.706	1.68645	0.753988	0.0096919	0.441568	21	33764338	33776146	+	1547	COX5A	-	C	1D30J;13T0D;0DTNS;0A6S8;0VHK4;0UV0I;KOG4077	cytochrome c oxidase subunit 5A [Source:VGNC Symbol;Acc:VGNC:27636]	444878	P00426
ENSBTAG00000011173	710.834	1181.61	1.66229	0.733175	0.00976885	0.441884	8	45469516	45532469	+	2021	FAM189A2	-	S	0V9CP;09YES;0DJV4;0UNPU;12RC1;0IEGD;1CUNB	family with sequence similarity 189 member A2 [Source:VGNC Symbol;Acc:VGNC:54429]	-	-
ENSBTAG00000013337	233.73	102.263	0.437529	-1.19255	0.00977435	0.441884	18	55510391	55521354	+	1226	DHDH	-	Q;C;G	0A0DH;0UNNI;0VB9N;0DN07;12TGW;1CWWE;KOG2741	dihydrodiol dehydrogenase [Source:VGNC Symbol;Acc:VGNC:28036]	617564	Q148L6
ENSBTAG00000008429	2603.74	1303.76	0.500728	-0.997901	0.0097754	0.441884	15	76789248	76840637	-	6185	LRP4	-	T	1DCII;KOG1215;14T6S;0WCI1;0B01M;0V2CM;0E5IN	LDL receptor related protein 4 [Source:VGNC Symbol;Acc:VGNC:30992]	504317	Q00KA9
ENSBTAG00000004574	165.045	25.0256	0.151629	-2.72138	0.00985428	0.444289	6	10925712	11037983	-	4502	UGT8	EC:2.4.1.47	C;G	0UG3F;0V4NJ;1CPPJ;13K1E;09TPD;KOG1192;0DEZS	UDP glycosyltransferase 8 [Source:VGNC Symbol;Acc:VGNC:36652]	281566	A4IFB0
ENSBTAG00000012797	1363.64	2226.4	1.6327	0.707256	0.00989903	0.444462	1	84042262	84074786	+	2751	DCUN1D1	-	S;J;I	1CUZD;0UP25;09YJU;12SZ5;0DK5K;KOG3077;0V9HJ	defective in cullin neddylation 1 domain containing 1 [Source:VGNC Symbol;Acc:VGNC:27935]	539869	A6QQL7
ENSBTAG00000040206	605.425	1006.91	1.66314	0.733914	0.00990944	0.444462	10	30450495	30452561	-	2067	ZNF770	-	K	0UKKN;1CYXN;KOG1721;13CRV;0A34W;0VDZX;0DPY0	zinc finger protein 770 [Source:VGNC Symbol;Acc:VGNC:37341]	786537	F1MPW3
ENSBTAG00000022167	161.049	285.065	1.77005	0.82379	0.00996813	0.445366	5	93887905	94006820	-	1610	DERA	EC:4.1.2.4	F	0VCBP;12XRP;KOG3981;0A1G6;0UR02;0DP3T;1CY1S	deoxyribose-phosphate aldolase [Source:VGNC Symbol;Acc:VGNC:28009]	534558	Q3T0V9
ENSBTAG00000015129	68.5446	17.9914	0.262478	-1.92973	0.00998107	0.445366	18	56989036	56995008	-	2323	KLK10	EC:3.4.21.-	O	KOG3627;0VAEK;09ZHA;1CVV3;0DM07;0UJ2P;12S8Q	kallikrein related peptidase 10 [Source:VGNC Symbol;Acc:VGNC:30672]	526736	Q0VCZ4
ENSBTAG00000009362	1283.38	2097.94	1.6347	0.709027	0.0101287	0.450794	9	89115405	89174252	-	3659	SYNE1	-	-	-	spectrin repeat containing nuclear envelope protein 1 [Source:VGNC Symbol;Acc:VGNC:57362]	-	-
ENSBTAG00000051211	1055.99	633.384	0.599802	-0.737441	0.0101904	0.452373	29	49970526	49980774	+	4317	DUSP8	-	-	-	dual specificity phosphatase 8 [Source:NCBI gene (formerly Entrezgene);Acc:615727]	-	-
ENSBTAG00000005260	8.12659	0.26367	0.0324454	-4.94584	0.0102382	0.452789	6	36693193	36730559	-	2200	SPP1	-	W	13I3U;0IVP1;0UPAR;0DMXE;0VGDG;09UE0;1D2CJ	secreted phosphoprotein 1 [Source:VGNC Symbol;Acc:VGNC:35232]	281499	P31096
ENSBTAG00000000656	873.02	1651.84	1.8921	0.919986	0.0102659	0.452789	24	779627	866891	-	5196	NFATC1	-	K	0IHFR;0UJ1H;0V7UX;09WWQ;1CSXJ;12U00;0DI76	nuclear factor of activated T cells 1 [Source:VGNC Symbol;Acc:VGNC:32030]	511224	A0A3Q1LGN8
ENSBTAG00000011082	97.3593	38.3877	0.394289	-1.34268	0.0102782	0.452789	5	66191602	66264083	-	2000	IGF1	-	W	0DRXB;1D163;13FBD;0A2B1;0IJ2T;0VDE1;0US98	insulin like growth factor 1 [Source:VGNC Symbol;Acc:VGNC:30076]	281239	P07455;F2X2F0
ENSBTAG00000012079	118.004	362.36	3.07075	1.61859	0.0103982	0.455936	23	50879055	50953182	+	7092	MYLK4	EC:2.7.11.18	Z;T	KOG0032;0W1R5;0APED;0UFV8;1CXDG;14F70;0DFXJ	myosin light chain kinase family member 4 [Source:VGNC Symbol;Acc:VGNC:31808]	518025	A0A3Q1M5L3
ENSBTAG00000013842	77.8825	148.716	1.90949	0.933188	0.0104023	0.455936	5	64170245	64189511	+	1536	ACTR6	-	Z	12NS4;KOG0680;0DP5J;09YSY;0V9QV;1CZVF;0UIP5	actin related protein 6 [Source:VGNC Symbol;Acc:VGNC:25588]	613596	A6H7G6
ENSBTAG00000007662	1687.17	1019.31	0.604153	-0.727014	0.0104433	0.456576	11	96115141	96119503	-	2541	HSPA5	-	O	0DNDC;1CXAH;0A1W7;KOG0101;12PIY;0VCRV	heat shock protein family A (Hsp70) member 5 [Source:VGNC Symbol;Acc:VGNC:59220]	-	-
ENSBTAG00000013665	108.332	41.1074	0.379456	-1.39799	0.0104696	0.456576	24	614234	636393	-	1428	KCNG2	-	P	13KSG;KOG3713;1CY81;0VCHJ;0USNA;0A1MT;0DPA1	potassium voltage-gated channel modifier subfamily G member 2 [Source:VGNC Symbol;Acc:VGNC:30443]	-	-
ENSBTAG00000017381	36.4309	3.39211	0.0931109	-3.42491	0.0105766	0.459155	3	103498708	103503986	+	2099	CLDN19	-	U	0VDI2;13NTN;1CZBN;0IG5H;0UK05;0A2N8;0DQ9V	claudin 19 [Source:VGNC Symbol;Acc:VGNC:27409]	513034	A7MBD3
ENSBTAG00000004259	259.649	137.604	0.529963	-0.916038	0.0105836	0.459155	11	87213288	87330722	-	2852	HPCAL1	-	T	0V4X1;0DF85;KOG0044;1CPXR;0UQI1;13HK6;09TY1	hippocalcin like 1 [Source:VGNC Symbol;Acc:VGNC:29937]	513870	P29105
ENSBTAG00000012119	37.0189	4.1099	0.111022	-3.17108	0.0106083	0.459155	4	86301179	86510240	+	7289	PTPRZ1	EC:3.1.3.48	T	09ZEP;0V9ZZ;0DKX0;12SQH;KOG4228;0UPZ0;1CVS8	protein tyrosine phosphatase receptor type Z1 [Source:VGNC Symbol;Acc:VGNC:33560]	317725	-
ENSBTAG00000019602	23.7334	5.97573	0.251786	-1.98973	0.0106434	0.459509	5	89019014	89099984	-	2586	SLCO1C1	-	Q	0DI86;KOG3626;09WXI;0UUA9;13HRA;0V7VT;1CSYI	solute carrier organic anion transporter family member 1C1 [Source:VGNC Symbol;Acc:VGNC:34950]	518047	-
ENSBTAG00000001558	10.5077	42.8097	4.07413	2.02649	0.0106696	0.459509	10	103060241	103065307	-	1071	PATL2	-	-	-	PAT1 homolog 2 [Source:VGNC Symbol;Acc:VGNC:32594]	616745	-
ENSBTAG00000011976	52.7835	294.036	5.57061	2.47784	0.0109014	0.468329	3	99337603	99358612	-	2558	CYP4B1	EC:1.14.14.1	Q	0DIWE;0UNSK;09XIZ;1CUC9;KOG0157;12PPT;0V8GR	cytochrome P450, family 4, subfamily B, polypeptide 1 [Source:NCBI gene (formerly Entrezgene);Acc:540149]	540149	Q148E6
ENSBTAG00000003209	1726.6	2774.01	1.60664	0.684043	0.0110824	0.473528	13	66461377	66471861	-	1995	BLCAP	-	S	0VJB6;0DV03;1D4AS;13UZC;0A8F2;0UW19;KOG4489	BLCAP apoptosis inducing factor [Source:VGNC Symbol;Acc:VGNC:54701]	281649	P62954
ENSBTAG00000006117	114.121	211.39	1.85233	0.88934	0.0111269	0.473528	25	2321450	2364796	+	4869	FLYWCH1	-	S	0UHQ2;0VBDX;0J2VB;1CX17;0A0HS;13X2V;0DN4R	FLYWCH-type zinc finger 1 [Source:VGNC Symbol;Acc:VGNC:29045]	531821	F1MM77
ENSBTAG00000050675	156.397	279.438	1.78672	0.837313	0.0111365	0.473528	11	10504933	10514090	+	1900	BOLA3	-	-	-	bolA family member 3 [Source:NCBI gene (formerly Entrezgene);Acc:614629]	-	-
ENSBTAG00000015406	134.93	342.292	2.53681	1.34302	0.0111569	0.473528	19	49854334	49863765	+	3751	ZNF750	-	K	0A0XT;1CSQN;0DNJ3;0V6KU;12YGN;0UU2F;0IF50	zinc finger protein 750 [Source:VGNC Symbol;Acc:VGNC:37340]	535628	A2VDR9
ENSBTAG00000016208	733.566	442.922	0.603794	-0.727872	0.0111592	0.473528	13	67002552	67037111	-	4615	TGM2	EC:2.3.2.13	O	0V54T;12WTW;0IFMV;0UGRC;09U5T;1CQ55;0DFFC	transglutaminase 2 [Source:VGNC Symbol;Acc:VGNC:35810]	281528	P51176
ENSBTAG00000003877	1412.69	2291.06	1.62177	0.697565	0.0112096	0.474366	28	34988423	35050547	-	1885	ZCCHC24	-	S;Z;T	13AI9;0DJ5I;09XTF;0UMUH;1CTXE;0V8R2;0IKHM	zinc finger CCHC-type containing 24 [Source:VGNC Symbol;Acc:VGNC:54513]	-	-
ENSBTAG00000051630	9.07909	0.56741	0.0624963	-4.00008	0.0112452	0.474366	2	92793751	92797284	+	207	-	-	-	-	-	-	-
ENSBTAG00000006140	185.003	100.304	0.542174	-0.883172	0.0112612	0.474366	21	21098837	21105918	-	2667	PEX11A	-	U	1CSTR;12UN6;0UKQY;KOG4186;09WTB;0V7RF;0DI3E	peroxisomal biogenesis factor 11 alpha [Source:NCBI gene (formerly Entrezgene);Acc:515608]	515608	Q0VCP2
ENSBTAG00000000843	3267.55	6367.77	1.94879	0.962581	0.0113557	0.477187	10	26078548	26087333	+	2056	NDRG2	-	S;T	09T5U;0V44J;1CP6N;KOG2931;0DEH0;12NG7;0UFEX	NDRG family member 2 [Source:VGNC Symbol;Acc:VGNC:50007]	515063	Q3ZBA8
ENSBTAG00000004956	42.8036	16.0078	0.373982	-1.41896	0.0114772	0.481125	17	67975024	68013366	-	4607	CHEK2	EC:2.7.11.1	D	KOG0615;0DG5B;0V5VM;1CQUX;0UHT0;12PM1;09UVX	checkpoint kinase 2 [Source:VGNC Symbol;Acc:VGNC:27286]	518897	Q58DJ9
ENSBTAG00000037899	201.844	60.4578	0.299527	-1.73924	0.0115247	0.481951	21	65626343	65634828	+	1913	DLK1	-	T	12TI8;KOG1217;0URC4;0V7H6;0DNFZ;0A0UT;1CXDC	delta like non-canonical Notch ligand 1 [Source:VGNC Symbol;Acc:VGNC:28092]	281117	O46370
ENSBTAG00000054926	184.609	317.377	1.71918	0.781721	0.0115549	0.48205	1	90203158	90207592	+	300	-	-	-	-	-	-	-
ENSBTAG00000015511	271.571	140.015	0.515575	-0.955746	0.0116118	0.482326	29	40392841	40407757	-	1703	FADS3	EC:1.14.19.-	I	KOG4232;12SGY;1CSZY;0UMED;0V91N;0DJHD;09Y46	fatty acid desaturase 3 [Source:VGNC Symbol;Acc:VGNC:28703]	515925	A4IFP3
ENSBTAG00000055045	3231.02	9185.18	2.84282	1.50732	0.0116303	0.482326	2	136053155	136057934	+	2780	HSPB7	-	-	-	heat shock protein family B (small) member 7 [Source:VGNC Symbol;Acc:VGNC:49068]	-	-
ENSBTAG00000021428	0	6.00594	Inf	Inf	0.0116541	0.482326	24	3964837	3993855	-	3273	CNDP1	EC:3.4.13.20	E	0DKM7;1CVFP;0V4Q3;0UJ7P;KOG2276;09TQT;12NBQ	carnosine dipeptidase 1 [Source:VGNC Symbol;Acc:VGNC:27493]	614200	A7MBF9
ENSBTAG00000005102	1510.64	2424.92	1.60523	0.682777	0.011673	0.482326	4	43312172	43449891	-	5102	PHTF2	-	K	0V58Q;0DENH;0IF1F;12SVX;0UJQX;09ZVF;1CW97	putative homeodomain transcription factor 2 [Source:VGNC Symbol;Acc:VGNC:32849]	520774	A0A3Q1LLP8
ENSBTAG00000013855	566.73	976.527	1.72309	0.784999	0.0117044	0.48247	19	40256170	40262469	-	2071	ORMDL3	-	S;P	0V83C;0DIFV;1CT6J;13MVC;KOG3319;0USNI;09X4X	ORMDL sphingolipid biosynthesis regulator 3 [Source:VGNC Symbol;Acc:VGNC:32454]	615368	Q0VD15
ENSBTAG00000000231	1237.48	2021.97	1.63395	0.708359	0.0117326	0.482485	28	41486119	41544234	+	4042	BMPR1A	EC:2.7.11.30	T	09UFM;KOG2052;0DGZU;0UIZJ;0V5EZ;12NCS;1CRQ3	bone morphogenetic protein receptor type 1A [Source:VGNC Symbol;Acc:VGNC:26524]	404101	Q06AL7
ENSBTAG00000018422	49.705	20.5329	0.413096	-1.27545	0.0117819	0.483366	10	20832541	20836686	+	1834	RIPK3	EC:2.7.11.1	T	0V6A7;13399;0UIDC;KOG0192;1CR97;09VAW;0DGJD	receptor interacting serine/threonine kinase 3 [Source:VGNC Symbol;Acc:VGNC:52818]	507427	A6QQA7
ENSBTAG00000004004	14.1738	2.24375	0.158302	-2.65925	0.0118677	0.485733	5	112640001	112654494	+	3038	CSDC2	-	A;J	0VCNK;0A1SW;13NKQ;1CTCP;0US3Q;0DMQK;KOG3070	cold shock domain containing C2 [Source:VGNC Symbol;Acc:VGNC:27750]	525364	Q08E16
ENSBTAG00000040551	352.085	591.846	1.68097	0.749298	0.0119453	0.486023	10	76649277	76678871	+	4049	ZBTB1	-	K	0VE9U;0UT33;13JCT;1D06V;KOG1721;09X5M;0DR24	zinc finger and BTB domain containing 1 [Source:VGNC Symbol;Acc:VGNC:37057]	526903	F1MAZ0
ENSBTAG00000008626	9.18737	30.4227	3.31136	1.72742	0.0119532	0.486023	7	5185086	5214413	-	2234	KCNN1	-	P	1CS28;0UH97;0V71B;09UHB;0DHC3;KOG3684;130HC	potassium calcium-activated channel subfamily N member 1 [Source:VGNC Symbol;Acc:VGNC:30483]	408008	-
ENSBTAG00000021133	266.813	130.056	0.48744	-1.0367	0.011959	0.486023	27	13483623	13772466	+	9077	TENM3	-	T	0DG5I;09UW2;12RAD;1CQV4;KOG4659;0UGT4;0V5VT	teneurin transmembrane protein 3 [Source:VGNC Symbol;Acc:VGNC:35743]	511615	-
ENSBTAG00000000111	4390.47	6932.25	1.57893	0.658948	0.0120627	0.487819	11	62288610	62345665	+	3139	UGP2	EC:2.7.7.9	G	KOG2638;09VTC;0UPJ6;0V6S3;1CZ9S;12RPI;0DH1P	UDP-glucose pyrophosphorylase 2 [Source:VGNC Symbol;Acc:VGNC:36651]	281565	Q07130
ENSBTAG00000005974	4477.08	7752.27	1.73155	0.79206	0.0120656	0.487819	23	14967227	14990620	+	1377	APOBEC2	EC:3.5.4.-	A	0VAWU;0UKS3;0IX13;12UAY;1CWF0;0A005;0DMJR	apolipoprotein B mRNA editing enzyme catalytic subunit 2 [Source:VGNC Symbol;Acc:VGNC:26028]	509619	Q3SYR3
ENSBTAG00000002885	42.5833	11.4097	0.267939	-1.90002	0.0120877	0.487819	27	20909874	20990586	+	3163	MSR1	-	W	0A0WI;0IK8A;13KR0;1CXF3;0VBT1;0URV4;0DNHQ	macrophage scavenger receptor 1 [Source:VGNC Symbol;Acc:VGNC:31704]	281311	P21758
ENSBTAG00000004836	875.246	204.853	0.234052	-2.0951	0.0122173	0.491903	X	54618411	54767142	+	8372	NRK	EC:2.7.11.1	T	0DKYU;0UQ13;12TXQ;0VADC;1CVTS;09ZGB;0IUSV	Nik related kinase [Source:NCBI gene (formerly Entrezgene);Acc:783774]	783774	A0A3Q1LI24
ENSBTAG00000018454	172.418	298.396	1.73065	0.791313	0.012281	0.492713	27	15654102	15674141	-	2106	UFSP2	EC:3.4.22.-	O	0DR8P;0UPRN;0VEGP;KOG2433;0A3MR;1D0DW;12SSW	UFM1 specific peptidase 2 [Source:NCBI gene (formerly Entrezgene);Acc:617788]	617788	E1BK69
ENSBTAG00000008338	194.248	383.462	1.97408	0.981181	0.0122943	0.492713	13	933264	1794219	+	4694	PLCB1	EC:3.1.4.11	I	09VSB;1CU2J;12NH2;0V5XZ;0DHSF;0UMZT;KOG0169	phospholipase C beta 1 [Source:VGNC Symbol;Acc:VGNC:32980]	287026	P10894
ENSBTAG00000018941	136.372	62.8468	0.460849	-1.11763	0.0124119	0.495193	26	43495815	43632754	-	3367	CPXM2	-	O;T;E;U	12P19;0UN9N;0DHEZ;09V9C;0V6KB;1CUB4;KOG2649	carboxypeptidase X, M14 family member 2 [Source:VGNC Symbol;Acc:VGNC:27682]	-	-
ENSBTAG00000019517	748.412	378.399	0.505603	-0.983922	0.0124134	0.495193	25	33277644	33310763	-	3632	ELN	-	O	0UW7Z;0DVKN;147W8;0A9RM;0VKP5;1D4X0;0IZT8	elastin [Source:NCBI gene (formerly Entrezgene);Acc:280781]	-	-
ENSBTAG00000000738	130.199	68.3747	0.525155	-0.929185	0.0125318	0.498764	8	80710910	80921735	+	6369	DAPK1	EC:2.7.11.1	T	1CUEC;0UMX4;0V5NV;09UP8;0DJ6Y;KOG0032;12QZY	death associated protein kinase 1 [Source:VGNC Symbol;Acc:VGNC:27877]	540873	A0A3Q1NM57
ENSBTAG00000010444	166.474	62.5679	0.375843	-1.4118	0.0125865	0.499793	5	57215784	57236737	-	5423	ERBB3	EC:2.7.10.1	T	12QPC;0UQSC;0V6WJ;09VY3;KOG1025;0DH6Q;1CRHP	erb-b2 receptor tyrosine kinase 3 [Source:VGNC Symbol;Acc:VGNC:28564]	785655	A6QR62
ENSBTAG00000014619	207.563	358.211	1.72579	0.787256	0.0126276	0.50028	12	32913740	32961755	-	4917	WASF3	-	Z	1CTZC;13MHG;0UR6W;0DJ7F;09XV0;KOG1830;0V8SN	WASP family member 3 [Source:VGNC Symbol;Acc:VGNC:36867]	540674	E1BPY0
ENSBTAG00000012319	20.8909	4.82294	0.230863	-2.11489	0.0126922	0.500392	X	58014297	58015693	-	1397	KCNE5	-	P	144PS;0UVKW;0A7PA;0JC0Y;0DUEP;0VIB6;1D3SF	potassium voltage-gated channel subfamily E regulatory subunit 5 [Source:VGNC Symbol;Acc:VGNC:30440]	508071	Q0IIF1
ENSBTAG00000005215	58.5651	24.5858	0.419803	-1.25222	0.0127104	0.500392	15	28659560	28672319	+	2979	IL10RA	-	T	09Y9E;12TUR;0IGAG;0DJNS;0V96V;0UNEX;1CUFP	interleukin 10 receptor subunit alpha [Source:VGNC Symbol;Acc:VGNC:30107]	513478	V6F9B3
ENSBTAG00000001258	280.276	160.467	0.572533	-0.804569	0.0127185	0.500392	1	2046733	2083566	+	2049	TMEM50B	-	S	0DIWZ;1D1SC;13SPV;0VE4X;0UQ44;0A3A6;KOG3393	transmembrane protein 50B [Source:VGNC Symbol;Acc:VGNC:36093]	615627	Q3SZL9
ENSBTAG00000007450	50.9367	21.3351	0.418855	-1.25548	0.0127488	0.500392	23	27421810	27433479	-	2677	C2	EC:3.4.21.43	O;E	13IJU;KOG3627;0VBA9;1CWX2;0DN0W;0UGP6;0A0E1	complement C2 [Source:VGNC Symbol;Acc:VGNC:53959]	515440	Q3SYW2
ENSBTAG00000007624	128.06	67.2178	0.524892	-0.929908	0.012819	0.500392	22	32022449	32381786	+	7512	FRMD4B	-	Z;S	138F6;09Y1E;KOG3529;0VF1Q;0DPGB;1D14D;0UTPC	FERM domain containing 4B [Source:VGNC Symbol;Acc:VGNC:29115]	526127	A6QPQ3
ENSBTAG00000021105	195.767	104.937	0.53603	-0.899613	0.0128596	0.500392	5	36680680	36708918	-	2735	IRAK4	EC:2.7.11.1	T	KOG1187;0V7IY;13MRB;1CSKD;09WKB;0DHVQ;0UG8K	interleukin 1 receptor associated kinase 4 [Source:VGNC Symbol;Acc:VGNC:30268]	533692	Q1RMT8
ENSBTAG00000015204	1634.95	2831.98	1.73216	0.792568	0.0128687	0.500392	X	121527929	121581314	+	973	SMPX	-	Z;S	13UDE;1D4WK;0DVK9;0UVY1;0A8CK;0VJ8F;0J0I7	small muscle protein X-linked [Source:VGNC Symbol;Acc:VGNC:50572]	615975	Q3ZBD4
ENSBTAG00000055051	123.797	63.4978	0.512917	-0.963203	0.012873	0.500392	24	25141833	25187671	-	3494	RNF125	-	-	-	ring finger protein 125 [Source:NCBI gene (formerly Entrezgene);Acc:519541]	-	-
ENSBTAG00000015061	5.60627	46.2096	8.24248	3.04308	0.0129072	0.500392	18	61209482	61224598	+	1749	-	-	-	-	cationic amino acid transporter 3-like [Source:NCBI gene (formerly Entrezgene);Acc:617141]	504861	-
ENSBTAG00000018843	51.0917	0	0	-Inf	0.0129195	0.500392	21	59075306	59087375	-	2185	SERPINA1	-	V	0UU1P;09U5H;KOG2392;12R4F;0V54I;1CQ4S;0DFF0	serpin family A member 1 [Source:VGNC Symbol;Acc:VGNC:53953]	280699	P34955
ENSBTAG00000012194	180.444	96.9053	0.537037	-0.896905	0.0129887	0.501065	3	28661323	28753483	+	4012	DENND2C	-	T	12TTD;09Y1M;KOG3569;0UNB0;1CU73;0DJEM;0V8VV	DENN domain containing 2C [Source:VGNC Symbol;Acc:VGNC:27996]	522279	E1B8G3
ENSBTAG00000043556	25234.1	39993.5	1.5849	0.664394	0.0130469	0.501065	MT	7374	8057	+	684	COX2	-	C	0VF6H;KOG4767;0UHB3;0A4BK;0DQRC;1CT8H;12SSU	cytochrome c oxidase subunit II [Source:NCBI gene (formerly Entrezgene);Acc:3283880]	-	-
ENSBTAG00000018347	64.3973	124.267	1.92969	0.948369	0.0130874	0.501065	8	38472459	38546405	-	2388	IL33	-	K	1D11V;0J11H;0A49E;0VF44;0DRTN;0UNTF;13UM7	interleukin 33 [Source:VGNC Symbol;Acc:VGNC:30155]	507054	Q08DU3
ENSBTAG00000010956	2249.49	3572.37	1.58808	0.667282	0.0131196	0.501065	6	91048377	91130984	-	4429	SCARB2	-	T;U	12SAC;KOG3776;1CTWS;0UMTU;0V8QD;09XSV;0DJ4W	scavenger receptor class B member 2 [Source:VGNC Symbol;Acc:VGNC:34325]	533177	A6QQP4
ENSBTAG00000046337	259.446	144.774	0.558014	-0.841627	0.0131302	0.501065	24	42799984	42808150	+	1675	TUBB6	-	Z	KOG1375;12NDK;0VRWJ;0AENP;0DX8W;1D6CW	tubulin beta 6 class V [Source:VGNC Symbol;Acc:VGNC:36509]	534206	Q2HJ81
ENSBTAG00000019805	373.528	220.466	0.590226	-0.760659	0.0131554	0.501065	25	121338	140516	-	3756	RHBDF1	-	T	09XQS;12QPF;0DJ2S;0V8NH;0UMRY;1CTUG;KOG2290	rhomboid 5 homolog 1 [Source:VGNC Symbol;Acc:VGNC:33933]	529167	A7YWH9
ENSBTAG00000000109	90.6311	26.4014	0.291306	-1.77939	0.0131588	0.501065	5	110424099	110445709	-	5501	NPTXR	-	T	1DCI3;14T64;0WCHF;0E5I5;0V10G;0B012;0KD04	neuronal pentraxin receptor [Source:VGNC Symbol;Acc:VGNC:32220]	100848095	-
ENSBTAG00000015188	2759.36	1749.53	0.634036	-0.657364	0.0132284	0.501065	13	44597240	44605699	+	5707	KLF6	-	K	1CUAB;13HQY;0UI48;KOG1721;09Y7Z;0DJHW;0V95K	Kruppel like factor 6 [Source:VGNC Symbol;Acc:VGNC:56191]	-	-
ENSBTAG00000045902	36.9957	13.1922	0.356588	-1.48767	0.0132393	0.501065	2	129898024	130038309	-	3887	EPHB2	-	T	0DEEW;1CRCN;09T3T;KOG0196;0UU57;0V42J;12PWI	EPH receptor B2 [Source:VGNC Symbol;Acc:VGNC:54424]	-	-
ENSBTAG00000018650	18.6788	4.16064	0.222746	-2.16653	0.0132423	0.501065	29	28381619	28398677	-	3332	HEPACAM	-	T	09XI6;0IFBM;12QJN;0UK5W;1CSK5;0DHVJ;0V8GA	hepatic and glial cell adhesion molecule [Source:VGNC Symbol;Acc:VGNC:29810]	521015	A4FUY1
ENSBTAG00000006824	918.746	1448.32	1.57641	0.656645	0.0132552	0.501065	22	43851906	43882728	-	2404	APPL1	-	T	0WFNQ;0E7KA;1DEKR;0B3AD;0V2QI;13B82;KOG0521;KOG3536	adaptor protein, phosphotyrosine interacting with PH domain and leucine zipper 1 [Source:VGNC Symbol;Acc:VGNC:26040]	517850	A5PKI0
ENSBTAG00000005105	77.0138	177.8	2.30867	1.20706	0.0133657	0.503403	2	127089778	127125126	+	2443	PAFAH2	EC:3.1.1.47	I	09Y9U;KOG3847;0V978;0UNFR;13MQP;1CUG7;0DJP9	platelet activating factor acetylhydrolase 2 [Source:VGNC Symbol;Acc:VGNC:32552]	282299	P79106
ENSBTAG00000049577	76.2927	147.168	1.92899	0.947845	0.0134042	0.503403	18	56029303	56037227	+	921	-	-	-	-	-	-	-
ENSBTAG00000006609	301.459	157.621	0.522861	-0.935501	0.0134132	0.503403	16	45352249	45366511	+	3054	ERRFI1	-	T	0VE8Z;0DJV5;0UJVA;0IEVS;0A3E9;13NZ6;1CUNF	ERBB receptor feedback inhibitor 1 [Source:VGNC Symbol;Acc:VGNC:28598]	516303	A0JN98
ENSBTAG00000018691	111.242	56.1031	0.504332	-0.987554	0.0134425	0.503403	28	697339	706882	+	2750	RHOU	-	Z;S	1CVAC;0V9YH;12RKB;0UU5H;KOG0393;0DKG9;09Z0X	ras homolog family member U [Source:VGNC Symbol;Acc:VGNC:33955]	781044	A5D7J5
ENSBTAG00000030671	17.2899	3.44112	0.199025	-2.32898	0.0134854	0.503403	3	86093399	86163267	-	3984	HOOK1	-	Z	0V5UC;0IG1M;0DG46;12S0C;1CTGV;09UUU;0UHRC	hook microtubule tethering protein 1 [Source:VGNC Symbol;Acc:VGNC:29905]	785042	-
ENSBTAG00000002445	55.604	22.9937	0.413526	-1.27395	0.0134915	0.503403	4	112350445	112354984	+	711	-	-	K	KOG1721	-	-	-
ENSBTAG00000051625	96.8787	177.663	1.83387	0.874893	0.0135403	0.504134	16	75556041	75557325	+	306	-	-	-	-	-	-	-
ENSBTAG00000046595	7.6398	42.141	5.51597	2.46362	0.0137128	0.508249	NKLS02000567.1	345	8393	+	870	-	-	S	1D436;0DUSB;13XQM;0UW1C;0A7HD;0J4VC;0VJ2E	-	-	-
ENSBTAG00000011770	373.095	218.278	0.585046	-0.773377	0.013719	0.508249	8	45284977	45412774	+	5508	TJP2	-	T	1CZ0V;0URM8;0DF65;12RKK;09TVQ;KOG3580;0V4UW	tight junction protein 2 [Source:VGNC Symbol;Acc:VGNC:35882]	407101	A6QQF3
ENSBTAG00000018563	22.1279	5.48917	0.248065	-2.01121	0.0137388	0.508249	17	3834470	3843041	+	1998	SFRP2	-	T	1CYMG;13KV3;0VCVN;0DPNG;0A20H;0USZQ;KOG3577	secreted frizzled related protein 2 [Source:VGNC Symbol;Acc:VGNC:34521]	510821	Q3SX29
ENSBTAG00000049389	54.9605	109.807	1.99792	0.998501	0.0138263	0.510393	11	72067527	72071484	+	3164	-	-	-	-	coiled-coil domain containing 121 [Source:NCBI gene (formerly Entrezgene);Acc:782407]	-	-
ENSBTAG00000026796	40.2659	85.0331	2.11179	1.07846	0.0139277	0.512685	15	51510994	51515291	+	3183	-	-	O	09ZQ9;0UQCY;0IVE0;1CW39;0DM84;13MC7;0VAKV	ecto-ADP-ribosyltransferase 5-like [Source:NCBI gene (formerly Entrezgene);Acc:507756]	-	-
ENSBTAG00000011079	81.5565	38.6519	0.473928	-1.07726	0.0139476	0.512685	18	56859896	56866365	-	1758	C18H19orf48	-	S	0VDRE;0A4X8;13SG6;0UUQ9;0DSCA;1D0YP;0IYBN	chromosome 18 C19orf48 homolog [Source:NCBI gene (formerly Entrezgene);Acc:516719]	516719	Q2KIB2;F6QED7
ENSBTAG00000007172	7516.77	11860.4	1.57786	0.657967	0.0139977	0.513437	18	26447740	26471387	-	2343	GOT2	EC:2.6.1.1	E	1CPBC;0DEMG;0V497;12PGV;0URHI;KOG1411;09TA6	glutamic-oxaloacetic transaminase 2 [Source:VGNC Symbol;Acc:VGNC:29503]	286886	P12344
ENSBTAG00000016754	769.12	1377.88	1.7915	0.841169	0.0140548	0.514443	14	16228870	16241271	+	3843	KLHL38	-	T	1CUPT;0UMW1;13INI;0DJWF;09YG5;0V9DZ;KOG4441	kelch like family member 38 [Source:VGNC Symbol;Acc:VGNC:30663]	516476	E1BPK4
ENSBTAG00000002922	883.351	1760.92	1.99345	0.99527	0.0140878	0.51456	29	17610531	17792365	+	3115	GAB2	-	T	1CUP3;0IEDA;0DJVT;09YFK;0UGWY;13KNI;0V9DE	GRB2 associated binding protein 2 [Source:NCBI gene (formerly Entrezgene);Acc:529346]	529346	-
ENSBTAG00000047077	57.9714	24.6767	0.42567	-1.23219	0.0141309	0.514753	26	20622608	20655036	+	2342	ENTPD7	EC:3.6.1.-	F	0DMHE;0A03W;1CSIF;0VAVV;12PT0;0UI1Q;KOG1386	ectonucleoside triphosphate diphosphohydrolase 7 [Source:VGNC Symbol;Acc:VGNC:28512]	100300490	-
ENSBTAG00000024091	125.953	56.8538	0.451389	-1.14756	0.0141525	0.514753	11	1773930	1807073	+	2670	MALL	-	U	0DTW1;13SCZ;1D2XZ;0A70B;0VHUB;0UV6F;0IWII	mal, T cell differentiation protein like [Source:VGNC Symbol;Acc:VGNC:31154]	512289	Q2HJI7
ENSBTAG00000000648	240.379	97.7669	0.40672	-1.29789	0.0142766	0.518177	1	9440973	9491324	+	3540	ADAMTS5	EC:3.4.24.-	O	13BI3;0V2SC;0E7PQ;1DEPU;0IND8;0B3HC;0WFWM	ADAM metallopeptidase with thrombospondin type 1 motif 5 [Source:VGNC Symbol;Acc:VGNC:50085]	286805	F1MRZ2
ENSBTAG00000008103	781.305	1883.99	2.41133	1.26983	0.0143501	0.519755	8	49053228	49106706	-	2055	ALDH1A1	EC:1.2.1.36	C	1CPKC;0V4J5;09TK5;0DEWU;12PWF;0UQJ0;KOG2450	aldehyde dehydrogenase 1 family member A1 [Source:VGNC Symbol;Acc:VGNC:25808]	281615	P48644
ENSBTAG00000019686	71.0232	32.8809	0.462959	-1.11104	0.0145326	0.523295	5	25547486	25592783	-	4706	NCKAP1L	-	S;O;D;P	12Q2E;1CT9J;0UMP3;0V7P1;09WQI;KOG1917;0DIJ2	NCK associated protein 1 like [Source:VGNC Symbol;Acc:VGNC:31916]	513641	-
ENSBTAG00000011374	64.3919	28.3753	0.440666	-1.18224	0.0145378	0.523295	8	89122679	89135893	-	3724	S1PR3	-	T	13190;0DENT;09TH0;0IIA7;1CPCM;0V4G0;0UFVA	sphingosine-1-phosphate receptor 3 [Source:VGNC Symbol;Acc:VGNC:34254]	539123	A6QR17
ENSBTAG00000013825	41.7215	10.8741	0.260635	-1.9399	0.0145385	0.523295	5	85057073	85174596	+	3225	BCAT1	EC:2.6.1.42	E	09U0U;0DFAJ;0V4ZK;1CQ0B;12NGR;KOG0975;0UGIW	branched chain amino acid transaminase 1 [Source:VGNC Symbol;Acc:VGNC:26439]	505926	A4IFQ7
ENSBTAG00000052514	23.351	1.6822	0.0720396	-3.79507	0.014637	0.524792	5	99380663	99387873	-	3419	-	-	-	-	NKG2-A/NKG2-B type II integral membrane protein [Source:NCBI gene (formerly Entrezgene);Acc:100336869]	-	-
ENSBTAG00000006547	132.343	234.621	1.77282	0.82605	0.0146407	0.524792	8	11022949	11053125	+	872	CCDC25	-	S;P	0DPE1;0USGY;0VCMB;KOG3272;1CYBT;0A1RR;13N04	coiled-coil domain containing 25 [Source:VGNC Symbol;Acc:VGNC:26888]	507275	Q3SZX8
ENSBTAG00000024507	10.6845	1.01134	0.0946555	-3.40117	0.0147808	0.528718	3	9585689	9610110	-	4029	KCNJ9	-	P	1CXIB;0DNM3;12P9R;09TF4;0UR8C;KOG3827;0V8SK	potassium inwardly rectifying channel subfamily J member 9 [Source:VGNC Symbol;Acc:VGNC:30464]	614969	E1BNF2
ENSBTAG00000021899	26.1934	59.6464	2.27715	1.18723	0.0148454	0.529935	1	142930579	143034932	+	3120	PDE9A	EC:3.1.4.35	T	0DF4B;0UT35;0V4TC;09TU2;1CPU6;KOG3689;12TY8	phosphodiesterase 9A [Source:VGNC Symbol;Acc:VGNC:32688]	511665	-
ENSBTAG00000045523	2.11937	13.6503	6.44076	2.68723	0.0149694	0.533261	6	33571441	33573135	+	1695	-	-	-	-	-	-	-
ENSBTAG00000009284	6.01256	0	0	-Inf	0.0150104	0.533282	5	56910794	56923321	+	2327	GLS2	EC:3.5.1.2	E	09TS5;0V4RG;0UTAC;1CTGR;0DHA3;12NCF;KOG0506	glutaminase 2 [Source:VGNC Symbol;Acc:VGNC:29420]	539561	-
ENSBTAG00000017489	74.4322	35.1322	0.472003	-1.08313	0.0151637	0.533282	10	92282330	92431067	+	3041	TSHR	-	T	0UJ1D;1CTEZ;12R95;09VSP;0V6RN;KOG2087;0DH14	thyroid stimulating hormone receptor [Source:VGNC Symbol;Acc:VGNC:36419]	281553	Q27987
ENSBTAG00000046990	88.3481	159.487	1.80521	0.85217	0.0151742	0.533282	21	57823069	57830906	-	1411	GON7	-	S	0UWHX;13XJP;0A9Y4;0J4PY;1D57X;0VKVS;0DVXQ	GON7 subunit of KEOPS complex [Source:VGNC Symbol;Acc:VGNC:29496]	505131	P0C8B3
ENSBTAG00000002809	74.3136	35.2084	0.473782	-1.0777	0.0151812	0.533282	3	119973442	119983832	+	2352	CAPN10	EC:3.4.22.-	O;T	0UPKJ;0VCZ4;KOG0045;0DKKS;13MXA;1CVF7;0A23Q	calpain 10 [Source:VGNC Symbol;Acc:VGNC:26741]	789674	-
ENSBTAG00000023846	192.105	104.286	0.542858	-0.881354	0.0151964	0.533282	26	42705547	42724823	+	2446	-	-	S	0URJV;0IFFY;12PA2;09YJI;0VEJ1;0DQYM;1CWIU	uncharacterized protein C10orf88 [Source:NCBI gene (formerly Entrezgene);Acc:510536]	617631	-
ENSBTAG00000020283	30.2361	6.96327	0.230297	-2.11843	0.0152133	0.533282	26	31062738	31075701	+	2599	DUSP5	-	V	0DPDW;13MS0;0VCMA;0UKGT;0A1RP;1CYBQ;KOG1716	dual specificity phosphatase 5 [Source:VGNC Symbol;Acc:VGNC:28261]	507061	-
ENSBTAG00000008143	229.912	129.592	0.563659	-0.827105	0.0152829	0.533282	4	77478669	77515252	-	1946	STK17A	EC:2.7.11.1	T	0DF0M;0V4PJ;0UJCH;12TTU;KOG0032;09TQB;1CPQD	serine/threonine kinase 17a [Source:VGNC Symbol;Acc:VGNC:53673]	513665	A4FUF5
ENSBTAG00000006720	191.317	92.246	0.482164	-1.0524	0.0152913	0.533282	3	21877817	21894417	+	2179	GJA5	-	T;P	0V7WR;12Q7A;0IF3Z;0DI94;09WYJ;0UHDY;1CSZJ	gap junction protein alpha 5 [Source:VGNC Symbol;Acc:VGNC:29374]	539491	Q0VCR2
ENSBTAG00000000720	6.11072	0	0	-Inf	0.0152985	0.533282	8	80974612	80980412	+	1816	CTSL	EC:3.4.22.15	O	KOG1543	cathepsin L [Source:NCBI gene (formerly Entrezgene);Acc:515200]	515200	A4IFS7
ENSBTAG00000018237	9.91587	0.56741	0.0572224	-4.12728	0.0153027	0.533282	12	83879567	84298506	+	7260	MYO16	-	Z	12U9M;1CUIF;0DJRC;0V997;0IIRW;09YBN;0UNIU	myosin XVI [Source:VGNC Symbol;Acc:VGNC:53825]	-	-
ENSBTAG00000016548	6.1066	0	0	-Inf	0.0153266	0.533282	15	22504072	22509205	+	1364	TEX12	-	S	0UVCQ;0VI9B;0DU7Q;1D3JP;13V8R;0A7ET;0J0FM	testis expressed 12 [Source:VGNC Symbol;Acc:VGNC:35761]	506012	V6F7V3;Q3T080
ENSBTAG00000018199	61.3491	26.8146	0.437083	-1.19402	0.0154333	0.533282	2	121015835	121076671	-	2623	ZBTB8A	-	K	0V6WY;0UJ9D;0DH7A;1CRXF;09VYJ;12PT4;KOG1721	zinc finger and BTB domain containing 8A [Source:VGNC Symbol;Acc:VGNC:37092]	541221	Q0VCJ6
ENSBTAG00000000076	200.79	106.035	0.52809	-0.921143	0.0154674	0.533282	8	60326356	60410644	+	5250	RECK	-	O	09UFE;0UH65;0V5ES;0DFR4;KOG3649;1CQER;12NQT	reversion inducing cysteine rich protein with kazal motifs [Source:VGNC Symbol;Acc:VGNC:33847]	517232	E1BCI6
ENSBTAG00000014612	128.252	46.2264	0.360435	-1.47219	0.0155174	0.533282	20	1562432	2001666	+	7167	DOCK2	-	T	0UG57;0DEJE;09T86;12N3M;KOG1998;1CP99;0V476	dedicator of cytokinesis 2 [Source:VGNC Symbol;Acc:VGNC:28157]	510083	-
ENSBTAG00000017333	327.1	45.0849	0.137832	-2.85901	0.0155179	0.533282	18	49741504	49756355	-	4505	PRX	-	S	0DGSA;09VHM;0II3A;1CRGC;13MUK;0V6GW;0UIN7	periaxin [Source:VGNC Symbol;Acc:VGNC:33430]	520296	E1BM58
ENSBTAG00000000071	378.366	9.90129	0.0261685	-5.25602	0.0155187	0.533282	14	44644660	44649977	-	2449	PMP2	-	I	13PZ6;0DTR9;KOG4015;0VHJR;0UV3H;0A6RS;1D336	peripheral myelin protein 2 [Source:VGNC Symbol;Acc:VGNC:53876]	506062	P02690
ENSBTAG00000011494	430.455	255.884	0.59445	-0.750372	0.0155211	0.533282	10	43742881	43797321	-	5039	PYGL	EC:2.4.1.1	G	0UFQB;0DEQ1;KOG2099;09TCR;12N63;1CPDR;0V4BV	glycogen phosphorylase L [Source:VGNC Symbol;Acc:VGNC:33588]	505472	Q0VCM4
ENSBTAG00000055296	3897.92	6166.54	1.58201	0.661756	0.0155244	0.533282	11	62858513	62866683	+	3701	LGALSL	-	-	-	galectin like [Source:NCBI gene (formerly Entrezgene);Acc:516629]	-	-
ENSBTAG00000020355	707.707	416.48	0.588492	-0.764905	0.0156079	0.533662	8	97174615	97179335	-	3107	KLF4	-	K	13SHE;0VDN4;1CZNX;0A4BQ;KOG1721;0DFNB;0UJII	Kruppel like factor 4 [Source:VGNC Symbol;Acc:VGNC:52790]	520842	A7YWE2
ENSBTAG00000005682	295.215	479.409	1.62393	0.699491	0.0156152	0.533662	12	76079653	76300630	+	2549	UBAC2	-	S	0DEFD;0UFD3;09T48;KOG4463;12N1B;1CP52;0V42Y	UBA domain containing 2 [Source:VGNC Symbol;Acc:VGNC:36568]	100125312	A4FV41
ENSBTAG00000003291	124.276	65.0725	0.523613	-0.933426	0.0156755	0.533662	5	101125927	101163364	-	2272	RIMKLB	-	J	0V90P;0IGDC;12TAK;0DJG9;09Y3C;0UN6X;1CU8S	ribosomal modification protein rimK like family member B [Source:VGNC Symbol;Acc:VGNC:33971]	538579	Q0VCE9
ENSBTAG00000007244	2786.06	1755.21	0.629999	-0.666578	0.0156882	0.533662	28	8687268	8784180	-	5788	NID1	-	W;T	0V7NQ;KOG1214;0UM91;09WQ7;0DHZY;1CSQK;12TYN	nidogen 1 [Source:VGNC Symbol;Acc:VGNC:55991]	-	-
ENSBTAG00000009602	1495.67	2393.89	1.60055	0.67857	0.0156896	0.533662	17	53521439	53567583	-	3949	TMEM120B	-	S;T;K	KOG4758;0DHRN;0V7ET;09WG7;0UK3A;13HSZ;1CSG0	transmembrane protein 120B [Source:VGNC Symbol;Acc:VGNC:35957]	508790	A6QPF8
ENSBTAG00000039477	37.6455	11.1725	0.296781	-1.75253	0.0157269	0.533881	9	22191179	22192441	+	1263	TPBG	-	T	KOG0619;1CWHN;0A02H;0V851;0UK5U;12RCJ;0DMN2	trophoblast glycoprotein [Source:VGNC Symbol;Acc:VGNC:36242]	540358	G3MYT4
ENSBTAG00000008527	2582.26	1618.88	0.626922	-0.673643	0.0157828	0.534731	13	72096560	72102389	+	3867	SRSF6	-	A	0UGNY;0DFDQ;09U42;KOG0106;13K2C;1CQ3G;0V535	serine and arginine rich splicing factor 6 [Source:VGNC Symbol;Acc:VGNC:57028]	507828	Q3B7L6
ENSBTAG00000017715	1161.63	2207.48	1.90032	0.926244	0.0158579	0.535474	21	23113622	23204335	-	3558	HOMER2	-	T	0A1V1;0UHKK;0DG0M;0IGRQ;0VCQN;1CPU7;12W5Q	homer scaffold protein 2 [Source:VGNC Symbol;Acc:VGNC:29902]	510811	Q0VCH1
ENSBTAG00000007348	6.02949	0	0	-Inf	0.0158666	0.535474	21	34477952	34507708	+	4051	STRA6	-	I	12N44;0V48A;09T9A;0IDYH;0UFJI;0DEKH;1CPAE	signaling receptor and transporter of retinol STRA6 [Source:VGNC Symbol;Acc:VGNC:35417]	515911	Q0V8E7
ENSBTAG00000021483	170.331	93.7377	0.550326	-0.861642	0.0158995	0.535542	15	45219892	45250906	-	3156	OLFML1	-	W	13J7A;1CTEQ;0USAI;0DH0C;KOG3545;0A1AT;0VC6I	olfactomedin like 1 [Source:VGNC Symbol;Acc:VGNC:32421]	531068	F1N583;Q58D44;Q32LG9
ENSBTAG00000038333	637.499	382.777	0.600435	-0.73592	0.015953	0.535886	10	21924846	21936748	+	2866	RBM23	-	A;K	1CU2V;09V0I;0DJAQ;KOG0147;0V6KT;12PDH;0USJ8	RNA binding motif protein 23 [Source:VGNC Symbol;Acc:VGNC:52812]	513711	Q0IIK8
ENSBTAG00000004257	247.742	142.102	0.57359	-0.801908	0.0159717	0.535886	24	30501605	30607271	-	2760	TAF4B	-	K	12TEE;KOG2341;1CQ56;0UGRD;0DFFD;09ZNS;0VAJG	TATA-box binding protein associated factor 4b [Source:VGNC Symbol;Acc:VGNC:35575]	518030	E1BGK7
ENSBTAG00000040602	303.578	493.616	1.62599	0.701321	0.0161193	0.539793	2	130801979	130806189	-	1046	-	-	K	0AGK4;0UYDF;KOG1721;0E036;12VG1;0VTW0;1D87B	SCAN domain containing 1-like [Source:NCBI gene (formerly Entrezgene);Acc:515042]	515042	A6QNN4;F6RKE9
ENSBTAG00000013454	1306.23	2044.88	1.56548	0.646602	0.0162466	0.541236	9	86593316	86652158	+	2779	TAB2	-	T	0UJ13;0IK8E;0DMA2;13J2Q;09ZRZ;0VAG1;1CW57	TGF-beta activated kinase 1 (MAP3K7) binding protein 2 [Source:VGNC Symbol;Acc:VGNC:53809]	540203	E1B7Z0
ENSBTAG00000003489	24.9514	6.4507	0.25853	-1.9516	0.0162659	0.541236	9	90897823	91060026	-	3593	IPCEF1	-	T	0VBHM;0URJ4;0IP6N;0DN8W;144IV;0A0MF;1CX5H	interaction protein for cytohesin exchange factors 1 [Source:VGNC Symbol;Acc:VGNC:30239]	516875	F1MW59
ENSBTAG00000009055	6482.03	9920.99	1.53054	0.614039	0.0163232	0.541236	23	39178911	39266796	-	4740	RNF144B	EC:2.3.2.31	O	09X8A;12SXA;0URGI;0DN6D;KOG1815;0V4D8;1CYJD	ring finger protein 144B [Source:VGNC Symbol;Acc:VGNC:34027]	524166	A5PK27
ENSBTAG00000000900	163.339	89.9735	0.550841	-0.860293	0.0163427	0.541236	3	53555337	53648204	-	3520	LRRC8C	-	T	KOG0619;1CT9R;09X7R;0DIJ6;12S1E;0V86C;0URXM	leucine rich repeat containing 8 VRAC subunit C [Source:VGNC Symbol;Acc:VGNC:31031]	527708	A5PK13
ENSBTAG00000046555	22.6187	6.2614	0.276824	-1.85296	0.0164356	0.541236	X	86765550	86772520	+	1551	WAS	-	Z;T	13D1U;0B4F7;0WGY5;0IQ54	WASP actin nucleation promoting factor [Source:NCBI gene (formerly Entrezgene);Acc:107131173]	-	-
ENSBTAG00000021457	154.037	85.3792	0.554278	-0.851319	0.0164606	0.541236	29	43984841	43992126	-	2501	EFEMP2	-	W;T	0E8KM;1DFIF;0IR6U;13DWC;0B4Z4;0WHIR;0V3B9	EGF containing fibulin extracellular matrix protein 2 [Source:VGNC Symbol;Acc:VGNC:28349]	535222	Q0IIG2
ENSBTAG00000048464	1.8998	14.1796	7.4637	2.89989	0.0164753	0.541236	9	70873051	70878917	-	549	VNN3	-	-	-	vanin 3 [Source:HGNC Symbol;Acc:HGNC:16431]	-	-
ENSBTAG00000033217	4092.49	8978.88	2.19399	1.13356	0.0164806	0.541236	3	16318632	16346043	+	2916	TPM3	-	Z	0V7TQ;KOG1003;0UMIG;0DJ35;09XR3;1CTUZ;12RF9	tropomyosin 3 [Source:VGNC Symbol;Acc:VGNC:36253]	497019	Q5KR47
ENSBTAG00000010822	23.5784	6.80311	0.288532	-1.7932	0.0165347	0.541236	20	33016045	33218726	+	2913	PLCXD3	-	T	09UTB;KOG4306;0USU7;0V8J9;0DJSG;1CUJI;12ZF1	phosphatidylinositol specific phospholipase C X domain containing 3 [Source:VGNC Symbol;Acc:VGNC:32994]	781239	A6QNU9
ENSBTAG00000019079	19.1586	4.61197	0.240726	-2.05454	0.0165456	0.541236	10	35905190	35927228	-	6497	PLCB2	EC:3.1.4.11	I	0UKB5;09VSB;12NH2;1CVGZ;0V5XZ;KOG0169;0DKNG	phospholipase C beta 2 [Source:VGNC Symbol;Acc:VGNC:32981]	508888	-
ENSBTAG00000018723	2180.17	3596.28	1.64955	0.72207	0.0165618	0.541236	16	51819919	51824310	-	2660	SLC25A34	-	C	1CQDD;12SD5;09UDX;KOG0755;0UH3I;0DFPT;0V5DD	solute carrier family 25 member 34 [Source:VGNC Symbol;Acc:VGNC:34760]	515553	Q3SZK0
ENSBTAG00000017044	18.2137	4.07199	0.223568	-2.16122	0.0166016	0.541236	18	46002123	46018891	+	2387	MAG	-	-	-	myelin associated glycoprotein [Source:VGNC Symbol;Acc:VGNC:31143]	540576	Q0IIK0
ENSBTAG00000018499	123.499	50.5488	0.409306	-1.28875	0.0166019	0.541236	28	41953894	41970260	-	2019	ANXA8L1	-	U	09XNR;12NA8;0DFA8;0V4Z8;KOG0819;0UGIG;1CPZZ	annexin A8-like 1 [Source:NCBI gene (formerly Entrezgene);Acc:281627]	281627	Q95L54
ENSBTAG00000039160	36.951	8.81349	0.238518	-2.06783	0.0166409	0.541236	7	17664498	17728163	-	3035	VAV1	-	T	KOG2996;1CYHW;0DI9B;12QKG;0UR56;09WMR;0V7KF	vav guanine nucleotide exchange factor 1 [Source:VGNC Symbol;Acc:VGNC:36772]	617345	Q08DN7
ENSBTAG00000050763	92.3935	46.7238	0.505705	-0.983633	0.0166466	0.541236	1	127673805	127774738	-	4706	PXYLP1	-	S;O	1CX44;12SY2;0DN7G;0A0K5;KOG3672;0VBGD;0UN6D	2-phosphoxylose phosphatase 1 [Source:VGNC Symbol;Acc:VGNC:52811]	-	-
ENSBTAG00000043584	7286.42	11467.8	1.57385	0.654301	0.0166626	0.541236	MT	8290	8970	+	681	ATP6	-	C	0A4QK;0DSI2;KOG4665;1D1U6;0UU9V;0VFZE;13N3J	ATP synthase F0 subunit 6 [Source:NCBI gene (formerly Entrezgene);Acc:3283882]	-	-
ENSBTAG00000018951	103.81	53.9013	0.51923	-0.945555	0.016753	0.543155	17	17014136	17141026	+	4200	TBC1D9	-	S;Q;I	0DJDM;0UMTX;12QQU;0V8Y4;KOG4347;09WQB;1CVMP	TBC1 domain family member 9 [Source:VGNC Symbol;Acc:VGNC:35646]	537817	-
ENSBTAG00000004014	876.744	555.402	0.633482	-0.658624	0.0169037	0.544482	22	58328984	58398286	-	4555	FBLN2	-	T	KOG1217;13DX5;0B4ZX;0WHJJ;0E8MC;0V3BX;1DFJ4	fibulin 2 [Source:VGNC Symbol;Acc:VGNC:28882]	511854	E1BEB4
ENSBTAG00000012222	13.3159	1.31508	0.09876	-3.33993	0.0169094	0.544482	18	2151216	2205687	-	2459	FA2H	EC:1.14.18.6	I	0UQS8;09WCQ;12RUF;1CSCG;0DHN0;0V7B6;KOG0539	fatty acid 2-hydroxylase [Source:VGNC Symbol;Acc:VGNC:28692]	516891	E1BGC2
ENSBTAG00000019107	190.515	109.812	0.576395	-0.794869	0.0169124	0.544482	19	29045834	29251399	-	4831	GAS7	-	O;D	0V7P5;KOG2398;1CSR5;0DI0F;09WQP;12T8B;0UH39	growth arrest specific 7 [Source:VGNC Symbol;Acc:VGNC:29262]	614517	A6QPI2
ENSBTAG00000016810	182.502	102.392	0.561048	-0.833805	0.0169197	0.544482	14	1101602	1108734	+	1331	PYCR3	EC:1.5.1.2	E	09WGV;0DHSA;KOG3124;1CSGK;0UK1G;12T08;0V7FC	pyrroline-5-carboxylate reductase 3 [Source:VGNC Symbol;Acc:VGNC:33587]	512526	Q58D08
ENSBTAG00000011994	1722.51	959.042	0.556772	-0.844842	0.0169625	0.544846	19	28004031	28087154	+	4279	NDEL1	-	Z	12RVW;0V5XJ;1CQWP;09UXM;0UPVX;0DG76;KOG1853	nudE neurodevelopment protein 1 like 1 [Source:VGNC Symbol;Acc:VGNC:31933]	510769	G3N184
ENSBTAG00000000625	60.5293	26.6286	0.43993	-1.18465	0.0170818	0.547285	10	13478777	13621037	+	2826	SMAD6	-	T;K	0DH25;KOG3701;1CRSC;12QX6;0V6SJ;0UTWP;09VTT	SMAD family member 6 [Source:VGNC Symbol;Acc:VGNC:34979]	511279	A0A3Q1M0V0
ENSBTAG00000007256	472.407	757.889	1.60431	0.681955	0.0171017	0.547285	5	46121140	46131988	-	2230	DYRK2	-	T	0DG5U;09UWE;12NPP;KOG0667;0UHTU;1CQVE;0V5W3	dual specificity tyrosine phosphorylation regulated kinase 2 [Source:VGNC Symbol;Acc:VGNC:55902]	-	-
ENSBTAG00000013219	31.6248	7.71461	0.243941	-2.03539	0.0171525	0.547898	1	87028551	87382268	+	2523	PEX5L	-	U	0DH6M;0V5V8;0UJ8F;1CRWT;12N7X;KOG1125;09UVJ	peroxisomal biogenesis factor 5 like [Source:VGNC Symbol;Acc:VGNC:32762]	531027	Q0IIK6
ENSBTAG00000005477	258.815	151.15	0.584009	-0.775938	0.0172123	0.548798	2	122807359	122833480	+	2168	LAPTM5	-	-	-	lysosomal protein transmembrane 5 [Source:VGNC Symbol;Acc:VGNC:30788]	512361	Q2KJA5
ENSBTAG00000023259	637.682	1015.49	1.59247	0.671262	0.0172479	0.54892	24	32306070	32535370	+	3480	OSBPL1A	-	T	1CWAM;12Q34;0V5QD;KOG1737;09UQT;0DMFD;0UNDU	oxysterol binding protein like 1A [Source:VGNC Symbol;Acc:VGNC:32460]	100336844	E1BLV1
ENSBTAG00000018287	8.49172	0.547375	0.0644599	-3.95545	0.0173676	0.551068	7	47265962	47309568	+	2006	SLC25A48	-	C	13I3C;KOG0758;0UPJC;0VAIP;1CP85;0DH4A;09ZN0	solute carrier family 25 member 48 [Source:VGNC Symbol;Acc:VGNC:34773]	515496	Q3MHI3
ENSBTAG00000003265	1350.22	853.18	0.63188	-0.662278	0.017379	0.551068	26	30579476	30711953	+	4853	ADD3	-	Z;T	0V6HK;KOG3699;1CRRT;12P0M;0UJ23;0DH1I;09VT8	adducin 3 [Source:VGNC Symbol;Acc:VGNC:25655]	505225	Q08E01
ENSBTAG00000007763	276.349	156.949	0.567937	-0.816197	0.017458	0.551797	11	63379682	63409616	+	4457	SLC1A4	-	E	KOG3787;09YDS;0VDFD;1CZ8A;12QNC;0USA0;0DQ6Y	solute carrier family 1 member 4 [Source:VGNC Symbol;Acc:VGNC:34714]	326577	A2VDL4
ENSBTAG00000020944	831.443	492.228	0.592017	-0.75629	0.0174658	0.551797	18	13938926	13995874	-	8917	PIEZO1	-	S	0UHSA;1CY3J;0DP5I;0A1HN;0VADW;12T15;KOG1893	piezo type mechanosensitive ion channel component 1 [Source:VGNC Symbol;Acc:VGNC:32864]	789183	-
ENSBTAG00000009886	181.392	103.42	0.570148	-0.810593	0.0175211	0.551965	5	110148627	110161850	+	1504	KDELR3	-	U	09U7S;KOG3106;0DFHG;12SCW;0V56W;0USFH;1CY1D	KDEL endoplasmic reticulum protein retention receptor 3 [Source:VGNC Symbol;Acc:VGNC:30520]	509687	E1BJK5
ENSBTAG00000031214	171.791	93.2151	0.542606	-0.882023	0.0175349	0.551965	13	61382771	61393302	-	2220	-	-	S	1CT2Z;13KV7;0V800;09X1T;0IIWC;0DICE;0UTX8	interferon regulatory factor 4 [Source:NCBI gene (formerly Entrezgene);Acc:618409]	-	-
ENSBTAG00000019234	102.468	53.0034	0.51727	-0.951011	0.0175861	0.551973	23	47503385	47662574	-	2080	BMP6	-	T	13HHG;0V4EJ;0UIVC;KOG3900;0DESH;09TFG;1CRM7	bone morphogenetic protein 6 [Source:VGNC Symbol;Acc:VGNC:26521]	617566	-
ENSBTAG00000000385	3497.22	5366.09	1.53439	0.617665	0.0176587	0.551973	16	33149470	33155673	-	3853	ZBTB18	-	K	0DMZ0;1CWUZ;0VB8A;0A0C6;KOG1721;13EZN;0UHYC	zinc finger and BTB domain containing 18 [Source:VGNC Symbol;Acc:VGNC:37063]	538793	A0JN76;A0A140T829
ENSBTAG00000034985	77.2087	37.887	0.490709	-1.02706	0.0176661	0.551973	5	5573899	5575874	-	1550	PHLDA1	-	T	0DPZN;1CUM0;0UKP9;13RAY;0A2BR;0VBRH;0IXHQ	pleckstrin homology like domain family A member 1 [Source:VGNC Symbol;Acc:VGNC:32835]	540135	A7YWG9
ENSBTAG00000010050	142.314	67.3583	0.473309	-1.07915	0.0177445	0.551973	2	122014154	122068417	+	3774	COL16A1	-	-	-	collagen type XVI alpha 1 chain [Source:VGNC Symbol;Acc:VGNC:27557]	507010	-
ENSBTAG00000050233	154.514	85.4714	0.553162	-0.854227	0.0177557	0.551973	X	106059230	106203095	+	4410	PRRG1	-	-	-	proline rich and Gla domain 1 [Source:NCBI gene (formerly Entrezgene);Acc:785916]	-	-
ENSBTAG00000020481	46.392	19.4317	0.418858	-1.25547	0.0177844	0.551973	22	28728642	28789368	-	1639	GXYLT2	EC:2.4.2.-	G	0DPE2;0VCMD;KOG3765;0UFWK;133DP;09Z9A;1CYXQ	glucoside xylosyltransferase 2 [Source:VGNC Symbol;Acc:VGNC:29727]	507299	-
ENSBTAG00000004840	1114.47	703.433	0.63118	-0.663876	0.0178053	0.551973	5	103407687	103419088	-	3121	C1S	EC:3.4.21.42	O;E	09UJW;KOG3627;1CPG5;13HY4;0UQTZ;0DFVH;0V5J3	complement C1s [Source:VGNC Symbol;Acc:VGNC:26630]	767827	Q0VCX1
ENSBTAG00000015806	741.206	1186.94	1.60136	0.679302	0.0178111	0.551973	10	45366522	45379381	+	1906	OAZ2	-	E	0DNDS;0A0SM;1CXB1;0VBP1;12T2P;0UM56;KOG4387	ornithine decarboxylase antizyme 2 [Source:VGNC Symbol;Acc:VGNC:32393]	524677	A6QQI3
ENSBTAG00000002129	231.99	110.708	0.477208	-1.06731	0.017822	0.551973	12	47799472	47818754	+	3289	KLF5	-	K	1CT4R;0UKWI;09X36;0DIE6;0V81M;12NWU;KOG1721	Kruppel like factor 5 [Source:VGNC Symbol;Acc:VGNC:30631]	535702	A4IFB2
ENSBTAG00000048470	25.7922	3.97187	0.153995	-2.69904	0.0179494	0.55429	29	50933695	50935698	-	1422	IFITM1	-	-	-	interferon induced transmembrane protein 1 (9-27) [Source:NCBI gene (formerly Entrezgene);Acc:353510]	-	-
ENSBTAG00000013982	1083.64	1711.51	1.57941	0.659389	0.0179831	0.55429	10	17533608	17619279	-	6541	UACA	-	F;S;M	0VDBN;1CZ45;0UTMH;0DQ35;0A2FX;13HGR;0IJC6	uveal autoantigen with coiled-coil domains and ankyrin repeats [Source:VGNC Symbol;Acc:VGNC:36558]	281559	Q8HYY4
ENSBTAG00000006977	250.824	68.7919	0.274263	-1.86637	0.01807	0.55429	X	52543967	52560839	+	3181	PLP1	-	T;U	0DF4R;KOG4800;0V4TN;12NDN;09TUF;1CPUK;0UGAJ	proteolipid protein 1 [Source:VGNC Symbol;Acc:VGNC:33042]	281410	P04116
ENSBTAG00000015147	231.197	135.151	0.58457	-0.774552	0.0180801	0.55429	3	18762472	18773422	+	620	S100A10	-	T;P	13RKA;0IXW9;0VIHB;0A89I;0DUEJ;0UVEI;1D3SC	S100 calcium binding protein A10 [Source:VGNC Symbol;Acc:VGNC:34237]	282466	P60902
ENSBTAG00000002608	1826.65	1158.99	0.634492	-0.656327	0.0180803	0.55429	3	120482707	120511035	+	3058	SEPTIN2	-	Z;D	12QMH;0UT6H;0DEIU;1CP8N;09T7M;KOG2655;0V46J	septin 2 [Source:VGNC Symbol;Acc:VGNC:34454]	511612	Q2NKY7
ENSBTAG00000008817	1435.46	910.186	0.634073	-0.65728	0.0181094	0.55429	9	38176518	38331079	+	6312	LAMA4	-	W	0WGAS;0IP6G;1DEXV;0V2XX;0E7YA;0B3W3;13C74	laminin subunit alpha 4 [Source:VGNC Symbol;Acc:VGNC:52792]	529670	A0A3Q1N9E9
ENSBTAG00000017121	490.564	0.807347	0.00164575	-9.24704	0.0181273	0.55429	6	88484915	88503341	+	2105	ALB	-	W	0DKBN;1CV5F;0V9U3;09YWC;13H6T;0IIRZ;0UP8X	albumin [Source:VGNC Symbol;Acc:VGNC:53687]	280717	P02769;A0A140T897
ENSBTAG00000051755	136.173	73.4028	0.539041	-0.891533	0.0181668	0.55429	5	30855679	30871054	+	1106	ARF3	-	-	-	ADP ribosylation factor 3 [Source:NCBI gene (formerly Entrezgene);Acc:510994]	-	-
ENSBTAG00000009237	710.406	440.309	0.619799	-0.690129	0.0181997	0.55429	25	38325866	38342141	-	1780	KDELR2	-	U	09U7S;KOG3106;0DFHG;12SCW;0V56W;0UT0C;1CQ78	KDEL endoplasmic reticulum protein retention receptor 2 [Source:VGNC Symbol;Acc:VGNC:30519]	-	-
ENSBTAG00000008577	916.946	1433.76	1.56363	0.644896	0.018217	0.55429	6	86196005	86214840	-	2988	GRSF1	-	A	0WGWM;0IQ3R;0B4DR;1DF7S;0V348;13D04;0E88Z	G-rich RNA sequence binding factor 1 [Source:VGNC Symbol;Acc:VGNC:29667]	527169	A0JNI7
ENSBTAG00000014750	289.762	169.885	0.58629	-0.770313	0.0182984	0.55579	10	1518392	1814761	+	4426	EPB41L4A	-	S	0KD36;0WCKM;0E5KM;0B042;1DCKJ;0V12E;14T9E	erythrocyte membrane protein band 4.1 like 4A [Source:VGNC Symbol;Acc:VGNC:28523]	519867	A7YY37
ENSBTAG00000031267	112.615	60.1886	0.534466	-0.90383	0.0183762	0.556838	23	50784498	50793488	+	2586	SERPINB9	-	V	0UHGD;0DF5U;KOG2392;12QSH;1CT89;0V4H4;09W3S	serpin family B member 9 [Source:VGNC Symbol;Acc:VGNC:54235]	524513	Q08DQ4
ENSBTAG00000000928	375.917	706.601	1.87967	0.91048	0.0184448	0.556838	19	33522158	33592103	-	1501	SPECC1	-	Z	0UHDU;KOG4678;1307W;0V5KD;1CQK2;0DFWP;09UM0	sperm antigen with calponin homology and coiled- coil domains 1 [Source:VGNC Symbol;Acc:VGNC:35200]	506538	-
ENSBTAG00000007630	188.003	312.17	1.66045	0.731573	0.0184651	0.556838	27	37559802	37590963	-	1727	RNF170	EC:2.3.2.27	O	0DFUA;1CQHR;0UI22;0V5HW;13CAQ;KOG2164;09UIQ	ring finger protein 170 [Source:VGNC Symbol;Acc:VGNC:34036]	617379	A0A3Q1MRW5
ENSBTAG00000010427	29.3402	9.57913	0.326486	-1.61491	0.0185137	0.556838	16	4293882	4367194	+	3730	RASSF5	-	T	0IPAE;0WGD0;13CA9;0B3Y0	Ras association domain family member 5 [Source:VGNC Symbol;Acc:VGNC:33761]	539767	-
ENSBTAG00000008836	85.7482	155.242	1.81045	0.856345	0.0185186	0.556838	8	83428998	83435694	-	2392	ZNF782	-	K	0A4DH;1D15I;0UKTS;0DRWR;0VF8D;KOG1721;13P55	zinc finger protein 782 [Source:VGNC Symbol;Acc:VGNC:55091]	616883	-
ENSBTAG00000008550	29.8482	8.65129	0.289843	-1.78666	0.0185658	0.556838	4	113276469	113287212	+	1772	GIMAP7	-	S	141RM;1CW8H;0DSJS;0UUPD;0A4AZ;0VEJN;0IM0G	GTPase, IMAP family member 7 [Source:NCBI gene (formerly Entrezgene);Acc:100125415]	100125415	A6QPT3
ENSBTAG00000012503	9.33664	0.789376	0.0845461	-3.56412	0.0185784	0.556838	5	110880567	110910262	+	1755	MGAT3	EC:2.4.1.144	G	1D0GV;0UPGC;0IEQJ;12RTF;0A3QQ;0VBR6;0DRBC	beta-1,4-mannosyl-glycoprotein 4-beta-N- acetylglucosaminyltransferase [Source:VGNC Symbol;Acc:VGNC:96698]	520087	-
ENSBTAG00000001092	132.083	221.947	1.68035	0.748763	0.0185902	0.556838	2	26613246	26618722	-	1168	PHOSPHO2	EC:3.1.3.74	S;T	0USC1;0VC0V;1CXXJ;KOG3120;0A14K;0DNSJ;13SM2	phosphatase, orphan 2 [Source:VGNC Symbol;Acc:VGNC:32843]	507308	Q2KI06
ENSBTAG00000011011	2203.47	3464.59	1.57233	0.652903	0.0187296	0.560045	19	20882415	21124185	-	4952	SSH2	-	V	0DEIM;13889;1CP8G;09T7E;0V46D;KOG1716;0UJIB	slingshot protein phosphatase 2 [Source:VGNC Symbol;Acc:VGNC:35313]	512652	-
ENSBTAG00000052872	10.8392	1.36736	0.126149	-2.9868	0.018783	0.560672	28	42194089	42210050	-	918	-	-	-	-	uncharacterized LOC112444752 [Source:NCBI gene (formerly Entrezgene);Acc:112444752]	-	-
ENSBTAG00000002313	4068.87	1814.12	0.445852	-1.16536	0.0188202	0.560815	5	82983642	83572811	+	10512	ITPR2	-	T	0UJ9M;0V8IA;0DIY2;1CTPH;12QKW;09XKF;KOG3533	inositol 1,4,5-trisphosphate receptor type 2 [Source:VGNC Symbol;Acc:VGNC:30347]	281878	Q8WN96
ENSBTAG00000011831	1570.2	2429.48	1.54724	0.629696	0.0189833	0.564007	10	59575781	59628437	+	4053	SPPL2A	EC:3.4.23.-	T;U	09WK4;KOG2442;13HVS;0UQA2;1CSK2;0V7IQ;0DHVG	signal peptide peptidase like 2A [Source:VGNC Symbol;Acc:VGNC:35234]	530325	-
ENSBTAG00000019060	20.0802	1.03138	0.051363	-4.28313	0.0190239	0.564007	1	96999962	97014928	-	1937	CLDN11	-	U	0V8D8;0IEXU;1CTI0;13JAD;0UMDK;09XF2;0DISS	claudin 11 [Source:VGNC Symbol;Acc:VGNC:53517]	508268	Q3MHK4
ENSBTAG00000052504	300.982	178.274	0.592308	-0.75558	0.0190382	0.564007	7	6685261	6687052	-	1077	KLF2	-	-	-	Kruppel like factor 2 [Source:NCBI gene (formerly Entrezgene);Acc:520939]	-	-
ENSBTAG00000004126	1130.15	2575.72	2.27911	1.18847	0.0191037	0.564007	1	108908179	108938862	-	1195	MLF1	-	K	0DS31;0UQTT;KOG4049;0A38D;13K99;1D1C0;0VFFE	myeloid leukemia factor 1 [Source:NCBI gene (formerly Entrezgene);Acc:533379]	533379	Q32KY3
ENSBTAG00000000182	220.336	128.441	0.582932	-0.778601	0.0191098	0.564007	18	48078059	48108357	+	1568	SPINT2	-	O	09YIU;1CUT0;0V9GI;0DJZ4;13PVW;0UK96;KOG4295	serine peptidase inhibitor, Kunitz type 2 [Source:VGNC Symbol;Acc:VGNC:49973]	507484	Q2KJ54
ENSBTAG00000000139	197.196	343.338	1.7411	0.8	0.0191228	0.564007	17	52211310	52228130	-	1071	KMT5A	EC:2.1.1.361	S;K;B	0VAN1;13JBW;0DHZI;0UHR2;09ZRJ;1CSQ7;KOG1085	lysine methyltransferase 5A [Source:VGNC Symbol;Acc:VGNC:53910]	532622	Q2YDJ8
ENSBTAG00000051066	10.905	31.5397	2.89222	1.53218	0.0192079	0.564694	18	63846562	63851730	-	1275	ZNF71	-	-	-	zinc finger protein 71 [Source:HGNC Symbol;Acc:HGNC:13141]	-	-
ENSBTAG00000001586	1024.1	1600.83	1.56316	0.644465	0.0192217	0.564694	3	20611449	20666228	+	2943	OTUD7B	EC:3.4.19.12	T	0UGQT;0V9WP;0DF42;09YZ1;12PUT;1CPTX;KOG4345	OTU deubiquitinase 7B [Source:VGNC Symbol;Acc:VGNC:32500]	525579	E1B9S7
ENSBTAG00000026523	418.707	256.411	0.612388	-0.707481	0.0192569	0.564694	9	81363245	81407582	-	3181	PLAGL1	-	K	0V4UC;09TV4;0UGBD;13M37;KOG1721;0DGA0;1CPV8	PLAG1 like zinc finger 1 [Source:VGNC Symbol;Acc:VGNC:32972]	539761	A6QQH3
ENSBTAG00000016388	44.814	17.5591	0.391821	-1.35173	0.0192765	0.564694	13	54671725	54695783	-	3330	SLCO4A1	-	Q	0DF0Y;0V4MT;12NAH;KOG3626;0UHRV;09TNP;1CPQS	solute carrier organic anion transporter family member 4A1 [Source:VGNC Symbol;Acc:VGNC:34954]	507969	-
ENSBTAG00000012705	343.573	188.565	0.548834	-0.865557	0.019365	0.566329	16	27363456	27373727	+	1405	DEGS1	-	I	12Q90;09X8E;1CTAK;0UGYY;0V872;0DIJX;KOG2987	delta 4-desaturase, sphingolipid 1 [Source:VGNC Symbol;Acc:VGNC:27990]	507290	Q3ZBY7
ENSBTAG00000004231	64.2848	26.3361	0.409678	-1.28744	0.0194522	0.56774	27	7349169	7491747	-	2628	GPM6A	-	U	KOG4800;0V9ZJ;0UPFT;1CVBN;09Z24;0DKHK;12U0S	glycoprotein M6A [Source:VGNC Symbol;Acc:VGNC:97275]	-	-
ENSBTAG00000009717	928.257	465.134	0.501084	-0.996877	0.0194789	0.56774	4	44000211	44004848	+	2177	FGL2	-	S;E	1CST4;09WSV;0DI2K;12Q3T;0UPWT;KOG2579;0V7R2	fibrinogen like 2 [Source:VGNC Symbol;Acc:VGNC:28993]	511711	Q29RY7
ENSBTAG00000009125	92.4996	47.0742	0.508913	-0.97451	0.0195513	0.568272	21	5629152	5670937	-	2951	ALDH1A3	-	C	0UFRA;1CPKC;0V4J5;09TK5;0DEWU;12PWF;KOG2450	aldehyde dehydrogenase 1 family member A3 [Source:VGNC Symbol;Acc:VGNC:59168]	-	-
ENSBTAG00000017266	1773.07	1121.86	0.632722	-0.660356	0.0196149	0.568272	2	24091577	24179151	-	5421	ITGA6	-	W	1DEZJ;0WGDU;0V2Z5;0B3YQ;0IPBB;13CB5;0E804	integrin subunit alpha 6 [Source:VGNC Symbol;Acc:VGNC:30318]	535043	E1BFQ6
ENSBTAG00000013420	305.975	564.226	1.84403	0.882859	0.019626	0.568272	8	95277042	95335727	+	2314	FSD1L	-	O	0WJ13;1DGB8;13FZ6;0B6B8;0E9FZ;0ITFY;0V3UB	fibronectin type III and SPRY domain containing 1 like [Source:VGNC Symbol;Acc:VGNC:29130]	510535	F1MAU6
ENSBTAG00000034674	9.70918	44.3244	4.5652	2.19068	0.0196284	0.568272	2	136037136	136049957	-	2560	-	-	P	1CTMC;0DIVX;09XIH;12QJT;0UJGW;KOG0476;0V8GM	chloride channel Ka [Source:NCBI gene (formerly Entrezgene);Acc:538145]	538145	-
ENSBTAG00000051486	157.54	87.3632	0.554548	-0.850617	0.0197237	0.570077	12	23680676	23695013	-	2380	UFM1	-	-	-	ubiquitin fold modifier 1 [Source:NCBI gene (formerly Entrezgene);Acc:530547]	-	-
ENSBTAG00000015737	0	5.42783	Inf	Inf	0.0197975	0.570281	25	37123013	37150162	+	1804	KPNA7	-	U	0V809;1CRFD;0A0RE;0DNCU;KOG0166;12RBS;0UR5Z	karyopherin subunit alpha 7 [Source:VGNC Symbol;Acc:VGNC:30706]	789280	C1JZ66
ENSBTAG00000015536	870.205	548.887	0.630756	-0.664846	0.0199086	0.570281	14	76118257	76165972	-	4194	CPNE3	-	T	0V43Q;0UGJX;09T4Y;KOG1327;12Q7Z;0DEG5;1CRU2	copine 3 [Source:VGNC Symbol;Acc:VGNC:27660]	615304	A5PJY9
ENSBTAG00000019892	71.798	26.0584	0.36294	-1.4622	0.0199146	0.570281	14	18093101	18125211	+	4840	HAS2	EC:2.4.1.212	M	0UNKB;09WPN;0V4GK;KOG2571;0DHZ9;12R3B;1CUJH	hyaluronan synthase 2 [Source:VGNC Symbol;Acc:VGNC:29755]	281220	O97711
ENSBTAG00000015804	54.4129	24.5342	0.450889	-1.14916	0.0199418	0.570281	8	76005558	76008280	-	1687	SIGMAR1	-	T	1CREX;12PAF;0UGC5;09VG6;0V6FC;KOG4143;0DGQY	sigma non-opioid intracellular receptor 1 [Source:VGNC Symbol;Acc:VGNC:34619]	538903	Q58DH7
ENSBTAG00000010452	1258.26	665.936	0.529251	-0.917977	0.0199626	0.570281	4	95248660	95294639	-	2143	PODXL	-	T	0VEEP;13KVV;0UK0H;0DF9E;0A3JI;0IFKB;1CPZ0	podocalyxin like [Source:VGNC Symbol;Acc:VGNC:53665]	616366	-
ENSBTAG00000020060	43865	24682.6	0.562695	-0.829575	0.0199785	0.570281	3	21383711	21387865	+	2857	TXNIP	-	C;K	KOG3780;12SB6;0DMDD;0VARE;1CTS4;0UQJF;09ZUU	thioredoxin interacting protein [Source:VGNC Symbol;Acc:VGNC:36541]	506790	A7Z054
ENSBTAG00000024157	73.53	35.1866	0.478534	-1.06331	0.019993	0.570281	4	119527577	119572571	+	3689	DYNC2I1	-	Z	0UKN5;12UNH;KOG1587;09W1P;0DI80;0V7VP;1CSYE	dynein 2 intermediate chain 1 [Source:VGNC Symbol;Acc:VGNC:36909]	767895	-
ENSBTAG00000045904	173.089	316.203	1.82683	0.869339	0.0199943	0.570281	5	119348910	119351736	+	2516	PIM3	EC:2.7.11.1	T	KOG0583;09THD;0UFXZ;0DEU7;0V4GC;12UDI;1CPHY	Pim-3 proto-oncogene, serine/threonine kinase [Source:VGNC Symbol;Acc:VGNC:32901]	100336651	G3N2F6
ENSBTAG00000015200	319.576	546.566	1.71028	0.774235	0.020054	0.571043	10	43166419	43219854	-	3669	L2HGDH	-	C;E;U	09YRJ;KOG2665;12N6P;0UII9;0DGPI;1CRDC;0V4DD	L-2-hydroxyglutarate dehydrogenase [Source:VGNC Symbol;Acc:VGNC:30761]	-	-
ENSBTAG00000004018	125.822	66.9159	0.531831	-0.91096	0.020122	0.57164	5	57353452	57376105	-	3780	DGKA	EC:2.7.1.107	T;I	0V832;0DIFK;1CT6B;12QU6;KOG1169;0UMAU;09X4J	diacylglycerol kinase alpha [Source:VGNC Symbol;Acc:VGNC:28024]	506348	A0JN54
ENSBTAG00000013167	21.8904	5.88814	0.268983	-1.89441	0.0201476	0.57164	13	51487257	51505680	+	6834	SIGLEC1	-	T	0B6TB;0E9RP;0V40I;1DGJX;0IUGH;0WJJF;13GS2	sialic acid binding Ig like lectin 1 [Source:VGNC Symbol;Acc:VGNC:34617]	539759	-
ENSBTAG00000031891	9.7691	0.767707	0.0785852	-3.6696	0.0202343	0.57164	1	93147160	93897117	-	2472	NLGN1	-	Q;T;I	1CT9F;KOG1516;09Z64;0DIIX;0UR0Q;0V603;12TNT	neuroligin 1 [Source:VGNC Symbol;Acc:VGNC:58395]	-	-
ENSBTAG00000008431	23.1822	58.7305	2.53343	1.34109	0.0202658	0.57164	2	110843395	110873230	+	1732	MOGAT1	EC:2.3.1.22	I	09XQ2;12TQI;0V8MS;0UTZ8;KOG0831;0DKSG;1D050	monoacylglycerol O-acyltransferase 1 [Source:VGNC Symbol;Acc:VGNC:31550]	407225	Q70VZ7
ENSBTAG00000011332	357.56	572.163	1.60019	0.678241	0.0203133	0.57164	15	50412931	50427053	+	3363	TRIM68	EC:2.3.2.27	O	0ITE2	tripartite motif containing 68 [Source:VGNC Symbol;Acc:VGNC:36349]	538657	E1BQ22
ENSBTAG00000015879	221.98	127.968	0.576483	-0.794649	0.0203632	0.57164	5	106845510	106875967	-	3748	TULP3	-	S;O	1CRRK;09VSY;0V6RV;12PGJ;0UHM8;KOG2502;0DH1A	TUB like protein 3 [Source:VGNC Symbol;Acc:VGNC:36521]	516380	A5PJN9
ENSBTAG00000009846	111.29	51.1095	0.459246	-1.12266	0.0203699	0.57164	9	87978427	88160303	+	3506	MTHFD1L	EC:6.3.4.3	H	1CQT7;0UHQN;KOG4230;12NPE;09UUB;0DG3N;0V5TT	methylenetetrahydrofolate dehydrogenase (NADP+ dependent) 1 like [Source:VGNC Symbol;Acc:VGNC:53798]	534296	Q0VCR7
ENSBTAG00000012684	47.2521	3.47172	0.0734724	-3.76665	0.0203816	0.57164	8	76054024	76055932	-	650	CCL19	-	T	0VKMZ;0A9QJ;13YD0;0UWEI;0J4UG;0DVB7;1D4MX	C-C motif chemokine ligand 19 [Source:VGNC Symbol;Acc:VGNC:26946]	509167	Q3ZBN3
ENSBTAG00000030817	271.571	161.13	0.593327	-0.753101	0.0204202	0.57164	4	118164563	118297036	-	3445	LMBR1	-	V	0DIRX;KOG3722;09W2K;0UQFD;0V70T;1CTH1;12PNH	limb development membrane protein 1 [Source:VGNC Symbol;Acc:VGNC:30922]	519337	F1MNF0
ENSBTAG00000016984	369.783	223.513	0.604445	-0.726318	0.0204382	0.57164	21	33305768	33375889	+	3941	PTPN9	EC:3.1.3.48	T;I	12TVH;0DNDB;1CXAG;0A0S4;0URQ6;0VBNF;0IF2N	protein tyrosine phosphatase non-receptor type 9 [Source:VGNC Symbol;Acc:VGNC:33543]	505220	-
ENSBTAG00000002623	30.5534	10.7443	0.351655	-1.50777	0.0204682	0.57164	1	22617489	22675629	+	1832	SAMSN1	-	T	1CTEN;0UM98;12QFT;0V4V9;KOG4384;0DIPN;09XC7	SAM domain, SH3 domain and nuclear localization signals 1 [Source:VGNC Symbol;Acc:VGNC:34279]	534171	Q3ZBW8
ENSBTAG00000013103	8133.51	2583.78	0.317671	-1.65439	0.0205022	0.57164	19	36457658	36474513	+	4838	COL1A1	-	W	0V43J;1CPJM;0UFRB;09T4V;KOG3544;0DEW1;12N1R	collagen type I alpha 1 chain [Source:VGNC Symbol;Acc:VGNC:27560]	282187	P02453
ENSBTAG00000054051	205810	314644	1.52881	0.612406	0.0205042	0.57164	2	18140240	18144502	+	1656	-	-	-	-	-	-	-
ENSBTAG00000019977	13.1813	2.06439	0.156616	-2.6747	0.0205951	0.572524	17	25029473	25071284	-	4734	PCDH10	-	Z;U	0V6HX;0UTSJ;1CQYE;KOG3594;09VIP;13MXW;0DGTC	protocadherin 10 [Source:VGNC Symbol;Acc:VGNC:50000]	531875	A0A3Q1MFV4
ENSBTAG00000000132	731.446	459.834	0.628664	-0.669639	0.0206225	0.572524	19	27305005	27311552	+	2292	EIF4A1	-	J	0DJUC;1CUMH;KOG0327;0V6FT;12NBJ;09WMH;0UQBD	eukaryotic translation initiation factor 4A1 [Source:VGNC Symbol;Acc:VGNC:28404]	504958	Q3SZ54
ENSBTAG00000013848	187.429	103.764	0.553617	-0.853039	0.0206775	0.572524	17	46030140	46206056	-	5737	ADGRD1	-	T	0A2SU;0DQET;0VBY8;0US31;1CZGR;KOG4193;12YK3	adhesion G protein-coupled receptor D1 [Source:VGNC Symbol;Acc:VGNC:53887]	528174	A6QLU6
ENSBTAG00000007354	4.76958	21.5787	4.52424	2.17767	0.0206837	0.572524	19	49390433	49390912	+	480	-	-	-	-	-	-	-
ENSBTAG00000014960	1802.53	2816.2	1.56236	0.643731	0.0207151	0.572524	1	107552681	107731909	-	4303	SCHIP1	-	S;G	13M08;1CU9A;09Y3W;0UN7E;0DJGT;0V919;KOG4847	schwannomin interacting protein 1 [Source:NCBI gene (formerly Entrezgene);Acc:535716]	535716	Q2KJB8
ENSBTAG00000011095	147.392	81.7884	0.554906	-0.849686	0.0207759	0.572524	5	80281585	80337660	-	3358	FAR2	EC:1.2.1.84	I	0V65Y;12P58;0DF1V;0UIS1;KOG1221;1CR4X;09V6D	fatty acyl-CoA reductase 2 [Source:VGNC Symbol;Acc:VGNC:28864]	534380	Q0P5J1
ENSBTAG00000019387	325.18	198.471	0.610341	-0.712312	0.0208023	0.572524	2	73387424	73397873	-	1602	NIFK	-	S	13HH8;1D0BS;0UTA6;0DR6D;0VEF0;KOG4208;0A3JR	nucleolar protein interacting with the FHA domain of MKI67 [Source:VGNC Symbol;Acc:VGNC:32076]	509598	Q3SZM1
ENSBTAG00000046257	37.4433	9.41972	0.251573	-1.99095	0.0208082	0.572524	4	113066865	113074368	-	1810	GIMAP4	-	S	0IF8B;0DIG5;1D1WV;0VEDY;13B65;0UJ76;0A56S	GTPase, IMAP family member 4 [Source:NCBI gene (formerly Entrezgene);Acc:510751]	510751	Q1RMI4
ENSBTAG00000055107	202.257	329.925	1.63122	0.705952	0.0208335	0.572524	1	149301433	149317939	-	4364	PIGP	-	-	-	phosphatidylinositol glycan anchor biosynthesis class P [Source:NCBI gene (formerly Entrezgene);Acc:767951]	-	-
ENSBTAG00000004203	191.901	320.224	1.66869	0.738718	0.0210279	0.57695	17	53120968	53150578	+	2262	VPS33A	-	U	KOG1302;12NH7;1CPKF;0V4JA;09TK9;0DEWX;0UFZ8	VPS33A core subunit of CORVET and HOPS complexes [Source:NCBI gene (formerly Entrezgene);Acc:510197]	510197	Q2KJ80
ENSBTAG00000001727	153.648	87.222	0.567676	-0.816861	0.0210657	0.577073	16	50307835	50310990	-	852	PRXL2B	EC:1.11.1.20	O;T	0DPQM;12SAY;0A22N;0VCY2;1CYPU;KOG4498;0UH9R	peroxiredoxin like 2B [Source:VGNC Symbol;Acc:VGNC:28792]	617001	Q58CY6
ENSBTAG00000010741	59435.8	90306.1	1.51939	0.603492	0.0211814	0.578658	2	26734655	26750934	-	2112	KLHL41	-	T	0DIAK;0V7Y9;13KEW;0UI9C;1CT10;09X04;KOG4441	kelch like family member 41 [Source:VGNC Symbol;Acc:VGNC:30666]	505794	A4FV78
ENSBTAG00000025129	222.058	677.505	3.05102	1.60929	0.0211904	0.578658	19	23350891	23367411	-	5375	MNT	-	K	0V2ZQ;KOG2483;1DF0E;13CCX;0WGFF;0E813;0B409	MAX network transcriptional repressor [Source:VGNC Symbol;Acc:VGNC:31540]	618576	E1BCU5
ENSBTAG00000012900	7.00433	0.242001	0.0345502	-4.85516	0.0212625	0.579714	10	79345988	79359617	-	4040	TMEM229B	-	S	0DQ8Z;1CZAT;0VDHC;13HZS;0UKYN;0A2MC;0IH50	transmembrane protein 229B [Source:VGNC Symbol;Acc:VGNC:36045]	536375	Q5EA70
ENSBTAG00000046277	19.1261	4.81063	0.251522	-1.99124	0.0213363	0.580018	3	6290852	6298224	-	3273	RGS4	-	T	0A4KX;0UPJ9;0VG1A;0DS3D;1D1TG;13KTZ;KOG3589	regulator of G protein signaling 4 [Source:VGNC Symbol;Acc:VGNC:54394]	-	-
ENSBTAG00000017278	443.513	691.602	1.55937	0.640965	0.0213407	0.580018	13	17781345	17810578	-	2685	ACBD5	-	I;U	0V9S2;09YU7;KOG0817;1CV2S;0UP5W;13SR3;0DK8X	acyl-CoA binding domain containing 5 [Source:VGNC Symbol;Acc:VGNC:25532]	353160	P07106
ENSBTAG00000006345	135.201	569.597	4.21298	2.07484	0.0213817	0.580152	15	51352000	51376520	-	2281	ART1	EC:2.4.2.31	O	0UHU9;09UWM;0V5WD;1CQVP;13NMJ;0IGR0;0DG61	ADP-ribosyltransferase 1 [Source:NCBI gene (formerly Entrezgene);Acc:539042]	539042	A5D7K5
ENSBTAG00000005780	341.245	551.486	1.6161	0.692514	0.0214337	0.580152	26	22778536	22791499	-	2900	LDB1	-	K	12RE6;0UHXF;0DIVI;09XI2;KOG2181;1CTKW;0V8G4	LIM domain binding 1 [Source:VGNC Symbol;Acc:VGNC:55957]	-	-
ENSBTAG00000000236	660.11	396.711	0.600977	-0.734617	0.0214461	0.580152	14	63393855	63427371	+	1740	YWHAZ	-	O	0V73V;KOG0841;1CXU8;12PIV;0DJRF;09X9P;0UK1P	tyrosine 3-monooxygenase/tryptophan 5-monooxygenase activation protein zeta [Source:VGNC Symbol;Acc:VGNC:53885]	287022	P63103
ENSBTAG00000051969	9.02596	0.767707	0.0850554	-3.55545	0.0216305	0.584225	23	30948887	30996569	+	631	H2AC14	-	B	KOG1756	H2A clustered histone 14 [Source:VGNC Symbol;Acc:VGNC:83584]	-	-
ENSBTAG00000001303	29650.1	11642	0.392646	-1.3487	0.0216668	0.584296	17	56156718	56169968	-	1906	HSPB8	-	O	0V90V;0UN72;KOG3591;09Y3H;13NV7;0DJGD;1CU8X	heat shock protein family B (small) member 8 [Source:VGNC Symbol;Acc:VGNC:53907]	539524	Q5EAC9
ENSBTAG00000012596	84.0274	41.2778	0.491242	-1.02549	0.0217571	0.584348	14	66086238	66115081	-	3208	POP1	EC:3.1.26.5	A	0UHC6;09UK2;0DFVR;KOG3322;1CQJ3;12PXD;0V5JB	POP1 homolog, ribonuclease P/MRP subunit [Source:VGNC Symbol;Acc:VGNC:33163]	511306	E1BF14
ENSBTAG00000011190	4807.86	3167.64	0.658847	-0.601985	0.0217647	0.584348	X	37397604	37422791	-	8924	FLNA	-	Z	0V4XN;0UM1B;KOG0518;0DIHA;09TYR;1CT7V;12NFR	filamin A [Source:VGNC Symbol;Acc:VGNC:29033]	281165	F1N169
ENSBTAG00000015805	278.63	168.403	0.604395	-0.726436	0.0217811	0.584348	10	82976926	83274389	+	6133	SIPA1L1	-	T	12P2U;0UMPB;0DGA6;09V0S;1CQZJ;KOG3686;0V60F	signal induced proliferation associated 1 like 1 [Source:VGNC Symbol;Acc:VGNC:34628]	787248	F1MXV4
ENSBTAG00000039190	232.181	757.829	3.26395	1.70662	0.0218167	0.584348	18	34875817	34894810	+	3663	SLC9A5	-	P	0UHQ3;0V5TC;KOG1966;1CQSR;09UTU;0DG38;12RCT	solute carrier family 9 member A5 [Source:VGNC Symbol;Acc:VGNC:34944]	512686	E1B8Y0
ENSBTAG00000008505	63.1413	0	0	-Inf	0.0218375	0.584348	11	77885935	77927967	+	14179	APOB	-	I	0DMB7;09ZT0;KOG4338;13HBH;1CW6C;0VAPA;0UQGU	apolipoprotein B [Source:VGNC Symbol;Acc:VGNC:26026]	-	-
ENSBTAG00000001919	161.567	276.942	1.7141	0.777451	0.0219081	0.585152	19	37239569	37299157	+	2334	ZNF652	-	K	0V4KE;0DGHT;1CR7H;0UK9W;KOG1721;09V9F;12TBM	zinc finger protein 652 [Source:VGNC Symbol;Acc:VGNC:37322]	511703	F1N440
ENSBTAG00000001165	93.3157	165.126	1.76954	0.823374	0.0219725	0.585152	28	26345865	26363247	-	2468	AIFM2	-	S;P	09Z33;0DKIK;KOG1336;0VA0K;1CVCP;0UNI0;13BT1	apoptosis inducing factor mitochondria associated 2 [Source:VGNC Symbol;Acc:VGNC:25762]	534217	A5PJM4
ENSBTAG00000009029	31.3143	69.1729	2.20899	1.14339	0.0219729	0.585152	19	53918897	53924904	+	1556	-	EC:4.1.2.48	E	0A2DD;1D03H;KOG1368;12SK4;0VA2R;0DQZ2;0UNXR	probable low-specificity L-threonine aldolase 2 [Source:NCBI gene (formerly Entrezgene);Acc:507443]	507443	-
ENSBTAG00000006661	271.326	161.198	0.594111	-0.751196	0.0220028	0.585152	4	81187581	81244481	-	1683	RALA	-	S;J	0V4MC;0DEYQ;12UAZ;0US22;09TNB;1CQUG;KOG0395	RAS like proto-oncogene A [Source:VGNC Symbol;Acc:VGNC:33698]	538477	Q3ZCK2
ENSBTAG00000013185	8.99768	0.726003	0.0806878	-3.63151	0.0220594	0.585759	7	68286089	68314227	-	1118	TIMD4	-	S	1D1KF;0IYS0;0DSAY;0UUJW;13U5H;0VFJ8;0A4VG	T cell immunoglobulin and mucin domain containing 4 [Source:VGNC Symbol;Acc:VGNC:55313]	507549	-
ENSBTAG00000000092	2265.61	3771.16	1.66452	0.735107	0.0221818	0.588105	26	21422679	21431814	+	1386	HIF1AN	EC:1.14.11.30	T;K;B	KOG2132;0V84H;09X60;0UM15;12SZE;0DIH5;1CT7P	hypoxia inducible factor 1 subunit alpha inhibitor [Source:VGNC Symbol;Acc:VGNC:29849]	520864	A3KN49
ENSBTAG00000009797	13.4286	48.613	3.6201	1.85603	0.0222585	0.588477	17	46406767	46715519	+	6285	RIMBP2	-	T	1CYI2;0UJ4J;0DPJA;0A1X7;KOG3632;0VAXA;12P63	RIMS binding protein 2 [Source:VGNC Symbol;Acc:VGNC:33969]	527119	-
ENSBTAG00000027534	12.8541	34.5206	2.68556	1.42522	0.0222638	0.588477	6	88887161	88888249	+	1089	-	-	-	-	cytosolic 5'-nucleotidase 3A [Source:NCBI gene (formerly Entrezgene);Acc:534181]	-	-
ENSBTAG00000016151	25.5697	0	0	-Inf	0.022413	0.590432	19	19855894	19858909	-	1911	VTN	-	O;W	KOG1565;09X6J;0UPSA;0V852;0DIHU;12QCA;1CT8A	vitronectin [Source:VGNC Symbol;Acc:VGNC:55883]	507525	Q3ZBS7
ENSBTAG00000047975	407.294	659.401	1.61898	0.695086	0.0224254	0.590432	13	81893784	82044527	+	1758	DOK5	-	T	KOG4047	docking protein 5 [Source:VGNC Symbol;Acc:VGNC:56184]	-	-
ENSBTAG00000003747	521.581	823.817	1.57946	0.659433	0.02244	0.590432	10	85254086	85275390	+	2861	PTGR2	EC:1.3.1.48	S;L	0V94W;1CWX0;12QF5;0DN0V;0UHV3;0A0E0;KOG1196	prostaglandin reductase 2 [Source:NCBI gene (formerly Entrezgene);Acc:506263]	506263	Q32L99
ENSBTAG00000007217	977.874	1513.54	1.54779	0.630207	0.0225508	0.592445	19	56044033	56058416	-	4342	TMEM94	-	S	1CSIQ;0DHUA;0V7HG;KOG4383;12TK8;09WIX;0UK3Z	transmembrane protein 94 [Source:VGNC Symbol;Acc:VGNC:36128]	512110	-
ENSBTAG00000022681	193.582	316.157	1.6332	0.7077	0.0226741	0.59399	22	32535096	32575454	+	3999	EOGT	EC:2.4.1.255	S;O;K	0UMSP;1CTVK;12QPV;0V8PD;09XRN;0DJ3R;KOG4698	EGF domain specific O-linked N-acetylglucosamine transferase [Source:VGNC Symbol;Acc:VGNC:28515]	508782	A0JND3
ENSBTAG00000045824	44.4716	14.8559	0.334053	-1.58185	0.0226836	0.59399	19	58919579	58923174	-	2050	SOX9	-	K	0VCBK;0A1G2;13J5S;KOG0527;0UH0X;0DP3M;1CY1K	SRY-box transcription factor 9 [Source:NCBI gene (formerly Entrezgene);Acc:100336535]	-	-
ENSBTAG00000019832	1125.6	721.35	0.640861	-0.641917	0.0227125	0.59399	22	5091037	5184321	+	5623	TGFBR2	EC:2.7.11.30	T	KOG3653;0UJ1C;0V5CQ;12PZ6;0DHUW;1CSJJ;09WJJ	transforming growth factor beta receptor 2 [Source:VGNC Symbol;Acc:VGNC:35805]	535376	E1B702
ENSBTAG00000017462	14701.6	22104.1	1.50352	0.588346	0.0227961	0.595278	5	110946624	110948715	+	1411	ATF4	-	K	1D0BZ;0UU7X;12N2V;0DR6K;KOG4571;0VEF5;0A3JX	activating transcription factor 4 [Source:VGNC Symbol;Acc:VGNC:26242]	509107	Q3ZCH6
ENSBTAG00000037533	587.689	308.33	0.524648	-0.930577	0.0228858	0.59609	23	27372094	27386883	-	5519	C4A	-	O	1CWM0;0V9VN;13MNB;KOG1366;09YXX;0DKCZ;0UJ6Y	complement component 4A [Source:NCBI gene (formerly Entrezgene);Acc:280678]	-	-
ENSBTAG00000050459	147.922	27.3357	0.184799	-2.43597	0.0228961	0.59609	17	63456481	63510511	-	4734	FAM222A	-	-	-	family with sequence similarity 222 member A [Source:NCBI gene (formerly Entrezgene);Acc:617781]	-	-
ENSBTAG00000005127	858.397	1317.51	1.53485	0.618096	0.022981	0.596804	13	55054323	55059934	+	1008	PSMA7	EC:3.4.25.1	O	09TMS;0UQ5H;0DEY8;0V4KT;KOG0183;1CPMX;12NY8	proteasome 20S subunit alpha 7 [Source:VGNC Symbol;Acc:VGNC:33442]	505050	Q3ZBG0
ENSBTAG00000005916	392.662	240.365	0.612142	-0.708061	0.0229924	0.596804	24	438848	470317	-	4737	ADNP2	-	K	09U7B;13IRS;1CQ6T;0DFH2;0UGBT;0V56E;0IHQQ	ADNP homeobox 2 [Source:VGNC Symbol;Acc:VGNC:25684]	504380	A6QLD7
ENSBTAG00000004552	475.377	860.656	1.81047	0.856363	0.0231067	0.598372	3	15627232	15643667	+	3567	PBXIP1	-	K	0V9H9;13NGF;0A4PJ;1CQ1S;0II9I;0DFC0;0UGM1	PBX homeobox interacting protein 1 [Source:VGNC Symbol;Acc:VGNC:32611]	506485	A6QLY7
ENSBTAG00000017797	36.5453	13.2653	0.362983	-1.46203	0.023122	0.598372	2	36454504	36545934	+	6497	LY75	-	T;V	1CX4P;0UI6I;12SYE;0A0KP;0DN81;KOG4297;0VBGW	lymphocyte antigen 75 [Source:NCBI gene (formerly Entrezgene);Acc:407236]	407236	Q6WY07
ENSBTAG00000030168	347.098	591.491	1.7041	0.769011	0.0232152	0.598768	19	56219006	56223201	+	1354	MIF4GD	-	J	0A3W4;0VFWE;KOG3942;0DPN2;1CYTS;13M5A;0UGXD	MIF4G domain containing [Source:VGNC Symbol;Acc:VGNC:31472]	613305	Q3ZC21
ENSBTAG00000034871	34.3897	85.4206	2.4839	1.31261	0.0232651	0.598768	22	7450851	7453049	+	1194	-	-	U	KOG1660	-	-	-
ENSBTAG00000008728	872.647	1336.39	1.53142	0.614875	0.0232861	0.598768	25	12982380	13192989	+	5806	MRTFB	-	K	0IFJX;0DG5J;09UW4;0V5VV;1CQV6;136KC;0UNJZ	myocardin related transcription factor B [Source:VGNC Symbol;Acc:VGNC:31489]	511461	E1BF37
ENSBTAG00000003509	332.853	203.982	0.612827	-0.706449	0.0232936	0.598768	27	34063676	34126284	+	3881	PLEKHA2	-	T	0UKJ6;0DJIX;09Y5M;13JCB;1CUBG;0IF2M;0V916	pleckstrin homology domain containing A2 [Source:VGNC Symbol;Acc:VGNC:33004]	530879	Q3ZBA3
ENSBTAG00000013769	253.374	151.076	0.596257	-0.745994	0.0233279	0.598768	1	55893616	56089185	+	2232	NECTIN3	-	T	0V87X;1CTBY;0UNV9;0IGR7;0DIM1;12TGU;09X9J	nectin cell adhesion molecule 3 [Source:NCBI gene (formerly Entrezgene);Acc:534360]	-	-
ENSBTAG00000030587	755.365	483.089	0.639544	-0.644886	0.0233768	0.598768	19	39454627	39495001	+	3826	LASP1	-	Z	KOG1702;0UJ8X;0A33Z;0VDYX;0DQRG;13IFU;1CZUT	LIM and SH3 protein 1 [Source:VGNC Symbol;Acc:VGNC:30798]	532851	Q3B7M5
ENSBTAG00000004653	1093.79	1692.64	1.5475	0.629939	0.023429	0.598768	6	41984735	42116814	-	4161	ADGRA3	-	T	KOG0619;KOG4237;1CRV3;09VWR;0UFW3;0DH4U;0V6V8;12PIU	adhesion G protein-coupled receptor A3 [Source:VGNC Symbol;Acc:VGNC:25657]	541147	-
ENSBTAG00000003784	337.463	543.019	1.60912	0.686275	0.0234484	0.598768	4	44531524	44565511	-	2059	DNAJC2	-	O;K;B	09XQK;12RIK;0DJ2I;0V8NC;KOG0724;1CTU7;0UMRK	DnaJ heat shock protein family (Hsp40) member C2 [Source:VGNC Symbol;Acc:VGNC:53636]	507897	Q1RMH9
ENSBTAG00000001249	6.8644	0.283705	0.0413299	-4.59667	0.0234485	0.598768	6	85184653	85233341	-	2787	SULT1B1	EC:2.8.2.-	S;J	0UKJ1;0DF5W;KOG1584;09TVG;0V4UQ;12P7D;1CPVI	sulfotransferase family 1B member 1 [Source:VGNC Symbol;Acc:VGNC:53777]	521920	Q3T0Y3
ENSBTAG00000014205	3295.22	5064.52	1.53693	0.620052	0.0235326	0.599451	22	51085591	51155609	+	1560	PRKAR2A	-	T	09ZXF;0DPAB;12RDS;0URM7;0VCXB;KOG1113;1CZHJ	protein kinase cAMP-dependent type II regulatory subunit alpha [Source:VGNC Symbol;Acc:VGNC:33325]	100139910	P00515
ENSBTAG00000009646	1001	645.973	0.645328	-0.631896	0.0235765	0.599451	7	27282164	27326576	+	4329	ALDH7A1	-	C	09VDC;0DGMU;0UMC4;1CRBS;0V6CB;137MY;KOG2453	aldehyde dehydrogenase 7 family member A1 [Source:VGNC Symbol;Acc:VGNC:25818]	507477	Q2KJC9
ENSBTAG00000005314	4957.68	7588.17	1.53059	0.614085	0.0235792	0.599451	16	41684079	41711310	-	4425	MFN2	EC:3.6.5.-	O	12PVB;0DEUJ;0UQ15;KOG0448;09THR;0V4GQ;1CPI8	mitofusin 2 [Source:VGNC Symbol;Acc:VGNC:31428]	534574	D7GLD1
ENSBTAG00000027020	876.748	539.196	0.614996	-0.701351	0.0236303	0.599871	2	7198509	7357287	+	4293	COL5A2	-	W	0V43J;09T4V;0UP6X;0DK9N;KOG3544;12N1R;1CV3K	collagen type V alpha 2 chain [Source:VGNC Symbol;Acc:VGNC:27568]	538590	-
ENSBTAG00000000511	480.256	744.861	1.55097	0.633167	0.0236724	0.60006	16	30706515	30802133	-	2586	CNST	-	U	1CUIK;0V99B;0IHAY;0DJRH;09YBS;12RGU;0UHVK	consortin, connexin sorting protein [Source:VGNC Symbol;Acc:VGNC:27532]	-	-
ENSBTAG00000000390	158.981	89.6256	0.563752	-0.826867	0.0237133	0.600216	25	28081759	28188134	+	1964	TPST1	EC:2.8.2.20	O	12RZS;0DHP3;0UGRF;1CSDJ;KOG3988;09WDW;0V7C7	tyrosylprotein sulfotransferase 1 [Source:VGNC Symbol;Acc:VGNC:36264]	513004	Q08DH2
ENSBTAG00000021875	54.611	24.7514	0.453232	-1.14168	0.0237929	0.60111	5	68361613	68504478	-	4110	SLC41A2	-	P	KOG3788;0V48E;09T9D;0URZQ;12WX9;0DEKJ;1CPAG	solute carrier family 41 member 2 [Source:VGNC Symbol;Acc:VGNC:34874]	524417	E1BG51
ENSBTAG00000050322	19.6871	45.4024	2.30619	1.20551	0.0238267	0.60111	2	14412323	14414971	-	1356	-	-	-	-	-	-	-
ENSBTAG00000012818	10035.1	16809.7	1.67509	0.74424	0.0238696	0.60111	6	29911322	30142653	-	3727	PDLIM5	-	Z;T	KOG1703;0V502;1CRC9;09U1B;12NGZ;0UHA4;0DGNG	PDZ and LIM domain 5 [Source:VGNC Symbol;Acc:VGNC:32711]	503621	Q3ZBU0
ENSBTAG00000022150	376.387	136.122	0.361653	-1.46732	0.0239163	0.60111	X	138519497	138540790	+	9209	MXRA5	-	T	KOG0619;0DEUS;13IDF;0UKTN;0V4GZ;1CPIH;09TI1	matrix remodeling associated 5 [Source:VGNC Symbol;Acc:VGNC:31774]	786844	-
ENSBTAG00000047930	137.525	227.058	1.65103	0.723365	0.0240145	0.60111	27	42324254	42691907	-	606	UBE2E2	EC:2.3.2.23	O	KOG0417;09VDA;0UV8D;0DU34;0V6C9;1D3F2;12P8G	ubiquitin conjugating enzyme E2 E2 [Source:NCBI gene (formerly Entrezgene);Acc:784326]	784326	G3N2X5
ENSBTAG00000051845	19.9324	0	0	-Inf	0.0240764	0.60111	25	2512968	2517563	+	2320	-	-	-	-	uncharacterized LOC618541 [Source:NCBI gene (formerly Entrezgene);Acc:618541]	-	-
ENSBTAG00000032800	0	5.18986	Inf	Inf	0.0240849	0.60111	28	41312819	41322731	+	1437	OPN4	-	T	KOG3656;0UKPI;09WYE;13K6S;0V7WK;1CSZD;0DI8X	opsin 4 [Source:VGNC Symbol;Acc:VGNC:32437]	515152	E1BEK2
ENSBTAG00000008436	30.8537	11.1473	0.361295	-1.46875	0.0240972	0.60111	13	51395118	51404718	-	3092	CDC25B	EC:3.1.3.48	D	0DHH9;09W87;12TIQ;KOG3772;0UP6E;0V76J;1CQC2	cell division cycle 25B [Source:VGNC Symbol;Acc:VGNC:27063]	505847	E1BL76
ENSBTAG00000020474	1.43232	10.5707	7.38011	2.88364	0.0241584	0.60111	10	88594829	88615634	-	1074	NOXRED1	-	E	0VD7K;0UKW5;1CZIS;0A2UN;KOG3124;13KE4;0DQGR	NADP dependent oxidoreductase domain containing 1 [Source:VGNC Symbol;Acc:VGNC:32188]	515802	-
ENSBTAG00000031575	118.397	64.6335	0.545902	-0.873285	0.0241635	0.60111	3	35311502	35742106	+	3295	VAV3	-	T	KOG2996;0DI9B;12QKG;09WMR;0V7KF;0UGXY;1CSZT	vav guanine nucleotide exchange factor 3 [Source:VGNC Symbol;Acc:VGNC:36774]	521961	-
ENSBTAG00000008223	13.6665	1.27338	0.0931754	-3.42391	0.0241649	0.60111	11	14815806	14865722	-	3975	NLRC4	-	S;T	12NED;0US28;1CXNH;0IHIG;0A136;0VBZG;0DNR4	NLR family CARD domain containing 4 [Source:VGNC Symbol;Acc:VGNC:32113]	512480	F1MHT9
ENSBTAG00000017404	8.92428	0.26367	0.0295453	-5.08093	0.0241877	0.60111	17	69398667	69421341	+	2678	SEC14L2	-	I	0DJ7Y;1CTZW;KOG1471;0V8T2;13JFG;0UHWX;09XVF	SEC14 like lipid binding 2 [Source:NCBI gene (formerly Entrezgene);Acc:282469]	282469	P58875;A0A140T8D1
ENSBTAG00000025029	624.561	393.425	0.629922	-0.666754	0.0242392	0.60111	7	108794483	109024141	+	6209	MAN2A1	EC:3.2.1.114	G	0DM6C;0V9UI;0UQAF;09VYT;KOG1959;12QNA;1CW1I	mannosidase alpha class 2A member 1 [Source:VGNC Symbol;Acc:VGNC:31164]	521539	-
ENSBTAG00000009472	163.091	268.078	1.64373	0.716975	0.0242632	0.60111	4	78136885	78147222	+	2043	C4H7orf25	-	S	12T3T;0V97A;KOG4529;0A254;0UTQW;1CXST;0DNVA	chromosome 4 C7orf25 homolog [Source:VGNC Symbol;Acc:VGNC:52719]	538970	Q1LZE8
ENSBTAG00000018993	39.7887	14.1147	0.35474	-1.49516	0.0243	0.60111	5	26796739	26811772	+	2932	ITGB7	-	W	0DG9T;1CUIS;0V602;09V0A;12SZY;KOG1226;0USK4	integrin subunit beta 7 [Source:VGNC Symbol;Acc:VGNC:30332]	514031	A7YWN9
ENSBTAG00000013029	581.65	329.308	0.566162	-0.820714	0.0243041	0.60111	15	39286444	39394387	-	3577	ARNTL	-	K	KOG3561;12R9T;0DNUR;0A170;0V5C2;1CZ94;0UJMN	aryl hydrocarbon receptor nuclear translocator like [Source:VGNC Symbol;Acc:VGNC:54628]	530705	E1BLF5
ENSBTAG00000007300	2484.66	4454.92	1.79297	0.842349	0.0243857	0.602079	3	107959452	107967135	+	1673	FHL3	-	Z;T	KOG1704;12QMN;09VZI;1CRYF;0UHJ7;0DH8A;0V6XY	four and a half LIM domains 3 [Source:VGNC Symbol;Acc:VGNC:29001]	504795	Q3ZBI6
ENSBTAG00000015151	383.838	648.597	1.68977	0.756827	0.0244128	0.602079	11	30657152	30713233	+	2621	FOXN2	-	K	0UJ90;0A36C;1CW2U;0DM7Q;0VE18;KOG2294;13J3I	forkhead box N2 [Source:VGNC Symbol;Acc:VGNC:29096]	521742	E1BKB1
ENSBTAG00000013426	31.0046	63.6923	2.05429	1.03864	0.0245268	0.603994	20	22314474	22323346	-	1787	SETD9	-	-	-	SET domain containing 9 [Source:VGNC Symbol;Acc:VGNC:34498]	-	-
ENSBTAG00000015904	1306.78	1993.72	1.52568	0.609453	0.0245698	0.603994	10	48892525	49702163	+	2869	RORA	-	K	0DG1T;09US7;0V5RQ;1CRKD;0UKUM;KOG4216;12NX2	RAR related orphan receptor A [Source:VGNC Symbol;Acc:VGNC:34088]	535597	F1N7R0
ENSBTAG00000013824	627.604	398.854	0.635519	-0.653994	0.024605	0.603994	X	132631819	132741312	-	6045	WWC3	-	S;O	1DG28;0WIKI;13FF2;0E96F;0ISXH;0B5XN;0V3NB	WWC family member 3 [Source:VGNC Symbol;Acc:VGNC:36976]	523454	-
ENSBTAG00000053626	110847	167749	1.51334	0.59774	0.0246618	0.603994	2	18063636	18077894	+	1869	-	-	-	-	-	-	-
ENSBTAG00000012741	827.519	1282.87	1.55026	0.63251	0.0246759	0.603994	10	54951054	54973424	+	2698	CCPG1	-	T	0DKYQ;0UQ10;0II0Z;0VAD7;09ZG5;13IKW;1CVTN	cell cycle progression 1 [Source:VGNC Symbol;Acc:VGNC:26982]	538508	-
ENSBTAG00000038117	170.8	278.631	1.63133	0.706047	0.0247866	0.603994	7	81936684	82199467	+	1987	ATG10	-	S	1CW89;0VAR2;0UP2B;0DMD0;13MUQ;KOG4741;09ZUJ	autophagy related 10 [Source:VGNC Symbol;Acc:VGNC:26248]	787344	A4FUE9
ENSBTAG00000002296	39.4372	16.0328	0.406539	-1.29853	0.024797	0.603994	7	50736654	50743097	-	3513	STING1	-	T	1CXI3;0A0ZG;0DNKS;13IXS;0VBVW;0IH2R;0URXZ	stimulator of interferon response cGAMP interactor 1 [Source:VGNC Symbol;Acc:VGNC:35997]	533661	Q2KI99;A0A3S6FCE0
ENSBTAG00000044208	54.9007	25.3655	0.462025	-1.11396	0.0248075	0.603994	27	25679478	25693390	-	2291	DUSP4	-	V	0DIVA;13H9Y;0V8FX;09XHW;1CTKP;KOG1716;0UPHN	dual specificity phosphatase 4 [Source:VGNC Symbol;Acc:VGNC:28260]	540380	F1MM08
ENSBTAG00000013245	270.193	113.114	0.41864	-1.25622	0.0248379	0.603994	23	7745549	7813182	+	8413	ITPR3	-	T	0UJ9M;0V8IA;0DIY2;1CTPH;12QKW;09XKF;KOG3533	inositol 1,4,5-trisphosphate receptor type 3 [Source:VGNC Symbol;Acc:VGNC:30348]	281879	Q8WN95
ENSBTAG00000048485	104.109	51.2013	0.491806	-1.02384	0.0248394	0.603994	23	50525012	50528874	+	1674	TUBB2A	-	Z	KOG1375;KOG1375;0V5GJ;12NDK;1CSK9;09UH7;0DHVM;0UI5E	tubulin beta 2A class IIa [Source:NCBI gene (formerly Entrezgene);Acc:100295973]	-	-
ENSBTAG00000000987	26.0101	8.72659	0.335507	-1.57558	0.0249049	0.60474	15	34872513	34959346	-	8763	OTOG	-	-	-	otogelin [Source:VGNC Symbol;Acc:VGNC:32485]	506301	-
ENSBTAG00000053974	224654	339401	1.51077	0.595289	0.0250511	0.607436	2	18150862	18155765	+	1692	-	-	-	-	-	-	-
ENSBTAG00000025903	22.1275	0.563711	0.0254756	-5.29474	0.0251093	0.607915	8	38219989	38308310	+	3971	GLDC	EC:1.4.4.2	E	KOG2040;1CSV3;0V7SS;09WUT;0UGMR;0DI4Q;12Q51	glycine decarboxylase [Source:VGNC Symbol;Acc:VGNC:29395]	507688	E1BJQ1
ENSBTAG00000010976	908.513	1426.5	1.57014	0.650896	0.0251411	0.607915	8	43770176	43988755	-	6174	KANK1	-	S;L	0V7JB;09WKQ;1CSKT;12Q14;0UK6M;KOG0514;0DHW7	KN motif and ankyrin repeat domains 1 [Source:VGNC Symbol;Acc:VGNC:56976]	534869	A0A3Q1LWI4
ENSBTAG00000038074	49.2632	7.83036	0.158949	-2.65336	0.0252118	0.608776	25	36459459	36466243	+	1503	GJC3	-	T	141MV;0J8Q3;09WTG;1D0U1;0VEW4;0UUFB;0DIGX	gap junction protein gamma 3 [Source:VGNC Symbol;Acc:VGNC:29384]	539991	A3KN25;A0A654IF67
ENSBTAG00000043561	135327	205215	1.51644	0.60069	0.0252895	0.609792	MT	5687	7231	+	1545	COX1	-	C	13HZ5;KOG4769;0VFUZ;1D1QB;0A46J;0UTKN;0DSEN	cytochrome c oxidase subunit I [Source:NCBI gene (formerly Entrezgene);Acc:3283879]	-	-
ENSBTAG00000001225	909.533	584.992	0.643179	-0.636708	0.0253503	0.609792	29	44653764	44663023	+	2819	RBM14	-	K	0VEEU;0DMEC;1D0BK;0UU7Q;13MG2;0IES1;0A3JK	RNA binding motif protein 14 [Source:VGNC Symbol;Acc:VGNC:56277]	511512	Q5EA36
ENSBTAG00000005980	1527.29	2334.26	1.52837	0.611994	0.0253596	0.609792	23	48048576	48110128	-	8735	RREB1	-	K	0DHPN;13MBF;KOG1721;0V7CU;09WEB;0UJXM;1CSE2	ras responsive element binding protein 1 [Source:VGNC Symbol;Acc:VGNC:34162]	789017	-
ENSBTAG00000027201	583.075	370.475	0.635381	-0.654307	0.025601	0.614454	2	91652748	91750016	-	4109	RAPH1	-	T	09UFY;0V5FB;0UIHT;0DFRP;1CQF9;KOG3751;12P97	Ras association (RalGDS/AF-6) and pleckstrin homology domains 1 [Source:VGNC Symbol;Acc:VGNC:54621]	-	-
ENSBTAG00000005917	23.7281	7.61252	0.320824	-1.64015	0.0256244	0.614454	24	341633	418744	+	3441	PARD6G	-	T	0V65S;0UPTT;09WX0;12RND;KOG3606;1CVDR;0DKJG	par-6 family cell polarity regulator gamma [Source:VGNC Symbol;Acc:VGNC:32585]	539292	A5D7L3
ENSBTAG00000000436	102.221	55.8621	0.546486	-0.871744	0.0258176	0.618229	9	75740934	75756753	+	5253	TNFAIP3	EC:3.4.19.12	T	13DPS;0WHDR;0IQZK;0B4UY;0V39Z;1DFG3;0E8HZ	TNF alpha induced protein 3 [Source:VGNC Symbol;Acc:VGNC:36155]	508105	E1BKC3
ENSBTAG00000033080	2388.32	1554.88	0.651038	-0.619187	0.025966	0.620924	27	42051425	42055369	-	2195	RPL15	-	J	0DHHP;12PD8;0V6KA;0UN3A;09VM5;KOG1678;1CS7X	ribosomal protein L15 [Source:NCBI gene (formerly Entrezgene);Acc:507151]	507151	Q5EAD6
ENSBTAG00000010763	849.04	539.026	0.634865	-0.655478	0.02622	0.626134	5	97282682	97334536	+	2295	DUSP16	-	V	13117;0DHPX;0V7D4;0UJXZ;09WEM;KOG1716;1CSEB	dual specificity phosphatase 16 [Source:VGNC Symbol;Acc:VGNC:28253]	618644	-
ENSBTAG00000009381	61.946	29.6989	0.479433	-1.0606	0.0264249	0.62948	20	2132959	2179242	-	1835	LCP2	-	O;T	0DPMW;0IFFN;0UM4S;0VCV6;1CYKT;13K0R;0A1ZY	lymphocyte cytosolic protein 2 [Source:VGNC Symbol;Acc:VGNC:30818]	513244	Q08DS6
ENSBTAG00000007547	2060.2	1342.47	0.651622	-0.617894	0.0264329	0.62948	19	63125471	63133138	+	1313	CACNG1	-	P	0A4QS;0IH0I;12SUB;0UU83;1CX6X;0DS6X;0VFJU	calcium voltage-gated channel auxiliary subunit gamma 1 [Source:VGNC Symbol;Acc:VGNC:26686]	781184	Q08DE1
ENSBTAG00000002542	175.762	286.295	1.62888	0.703882	0.0265075	0.629868	11	47993772	48008161	+	1777	KRCC1	-	S	13KZG;0V7SN;0UKHD;0DI4K;09WUP;1CSUZ;0IV81	lysine rich coiled-coil 1 [Source:VGNC Symbol;Acc:VGNC:30712]	507166	Q17QQ9
ENSBTAG00000014512	335.856	190.042	0.565845	-0.821521	0.0265417	0.629868	6	58350006	58428640	+	4659	WDR19	-	S;T	1CVEA;0A07P;0VB3M;KOG2247;0UTQC;12UCP;0DKJW	WD repeat domain 19 [Source:VGNC Symbol;Acc:VGNC:36886]	533633	E1B7Q4
ENSBTAG00000015483	10.3899	1.29505	0.124645	-3.0041	0.0265896	0.629868	22	12634614	12635672	+	1059	CCR8	-	T	1CV8W;0VCIT;0DKEV;0A1P0;0USP9;13HCG;0IJ9D	C-C motif chemokine receptor 8 [Source:VGNC Symbol;Acc:VGNC:26988]	-	-
ENSBTAG00000010830	6581.25	4386.15	0.666462	-0.585405	0.0265947	0.629868	5	56230519	56310118	-	13638	LRP1	-	T	KOG1215;0V6SX;1CUVY;12PH9;0UMUJ;0DFFN;09VU7	LDL receptor related protein 1 [Source:VGNC Symbol;Acc:VGNC:30986]	533894	-
ENSBTAG00000005833	362.685	224.216	0.618211	-0.693829	0.0266982	0.631456	5	87560456	87610028	-	1383	ETNK1	EC:2.7.1.82	I	0UH22;0V58M;KOG4720;1CQ8X;09U9G;0DFJ5;13I1V	ethanolamine kinase 1 [Source:VGNC Symbol;Acc:VGNC:28624]	540705	-
ENSBTAG00000002116	129.454	71.1444	0.549572	-0.863619	0.0267897	0.632756	13	60712826	60715529	-	2704	ZCCHC3	-	O	0B6TS;0E9S0;0V40S;1DGK8;0IUGY;0WJJW;13GSK	zinc finger CCHC-type containing 3 [Source:VGNC Symbol;Acc:VGNC:37119]	507116	A1A4J3
ENSBTAG00000003063	1337.18	793.058	0.593081	-0.753699	0.0268901	0.63396	1	2827691	2916599	+	5131	SYNJ1	EC:3.1.3.36	I	12RV2;1CQD8;0V5DA;09UDT;0UKU9;KOG0566;0DFPN	synaptojanin 1 [Source:VGNC Symbol;Acc:VGNC:35527]	282087	-
ENSBTAG00000033835	911.222	127.084	0.139465	-2.84202	0.0269559	0.63396	3	8211117	8216095	+	2054	MPZ	-	U	1CWHX;13HMK;0A02U;0VAZ2;0IJG4;0UQVK;0DMND	myelin protein zero [Source:VGNC Symbol;Acc:VGNC:31591]	539462	P10522
ENSBTAG00000046607	38.56	75.5427	1.95909	0.970187	0.026967	0.63396	10	37222172	37228629	+	1564	JMJD7	-	I	0E3CU;0UTFR;0APGQ;0W1TR;1DAK7;12R7Z;KOG2508	jumonji domain containing 7 [Source:VGNC Symbol;Acc:VGNC:55118]	100137087	F1MEH3
ENSBTAG00000008849	1437.97	2565.38	1.78403	0.835143	0.0269871	0.63396	3	34036271	34100367	+	3787	SORT1	-	U	1DG24;0WIKC;0E96C;0ISX8;0B5XG;0V3N7;13FEV	sortilin 1 [Source:VGNC Symbol;Acc:VGNC:35133]	511591	-
ENSBTAG00000013235	775.692	500.383	0.645079	-0.632452	0.0270492	0.634557	2	122142699	122178659	-	3249	TINAGL1	-	O	1CVQS;KOG1544;0V9EG;12R6P;09YGP;0URXC;0DKVM	tubulointerstitial nephritis antigen like 1 [Source:VGNC Symbol;Acc:VGNC:35875]	509642	-
ENSBTAG00000014788	771.384	488.816	0.633687	-0.658158	0.027092	0.6347	9	88290613	88401329	+	6401	AKAP12	-	T	0UQDR;0V8I3;1CTPA;12QKQ;0DIXV;09XK5;0IFC9	A-kinase anchoring protein 12 [Source:VGNC Symbol;Acc:VGNC:25782]	513774	-
ENSBTAG00000019342	61.6573	29.9177	0.485226	-1.04327	0.0271838	0.634949	4	70844945	71041101	+	3400	OSBPL3	-	T	0V51S;0DJ92;0UR3B;12Q34;KOG1737;1CU13;09XWE	oxysterol binding protein like 3 [Source:VGNC Symbol;Acc:VGNC:32462]	537304	F1MLJ5
ENSBTAG00000008709	117.625	64.6753	0.549846	-0.862902	0.0272666	0.634949	15	18149364	18181340	-	1527	POGLUT3	-	S;O	1CYE4;09U8K;0UU4K;0DHSX;12RGH;0V7G4;KOG2458	protein O-glucosyltransferase 3 [Source:VGNC Symbol;Acc:VGNC:30518]	100298704	F1MZX7
ENSBTAG00000007079	278.428	121.44	0.436163	-1.19706	0.0272744	0.634949	12	16207287	16313140	-	4937	LCP1	-	Z	0V55N;12U9H;1CRV4;09VWS;KOG0046;0DH4W;0UMME	lymphocyte cytosolic protein 1 [Source:VGNC Symbol;Acc:VGNC:30817]	540990	Q3ZC00
ENSBTAG00000005419	47.6033	11.953	0.251097	-1.99368	0.0272766	0.634949	4	113450547	113463258	+	3269	AOC1	EC:1.4.3.22	Q	0UI2N;KOG1186;1CQWI;13HVT;0V5XD;0DG71;09UEY	amine oxidase copper containing 1 [Source:VGNC Symbol;Acc:VGNC:25972]	509751	Q3MHQ1
ENSBTAG00000017437	87.4354	45.0664	0.515426	-0.956164	0.0273762	0.634949	2	90171834	90195668	-	3848	TMEM237	-	U	0DQHH;12WQJ;0VDT3;1CZJM;0UNU3;0A2XU;0IHCQ	transmembrane protein 237 [Source:VGNC Symbol;Acc:VGNC:36050]	515467	E1BN97
ENSBTAG00000016847	26.6217	9.14371	0.343469	-1.54175	0.0274	0.634949	19	43342402	43344318	+	1346	ARL4D	-	U	0V43R;09T4Z;13HGD;KOG0070;0DEG6;0UFE0;1CP5V	ADP ribosylation factor like GTPase 4D [Source:VGNC Symbol;Acc:VGNC:26146]	538936	Q0VC18
ENSBTAG00000047450	61.5753	111.508	1.81092	0.856719	0.0274169	0.634949	26	24686740	24691181	+	1500	SFR1	-	L	09X3C;12QA3;0DIEC;0UKWY;0V81T;1CT4W;0IF5Y	SWI5 dependent homologous recombination repair protein 1 [Source:VGNC Symbol;Acc:VGNC:34519]	100295193	-
ENSBTAG00000014417	3257.83	4874.13	1.49613	0.581233	0.0274348	0.634949	25	32610385	32659631	+	1603	-	-	S	0UN4S;0DMR2;1CVBJ;09ZWC;13KIU;0V7TY;0IJ9B	cytosolic arginine sensor for mTORC1 subunit 2 [Source:NCBI gene (formerly Entrezgene);Acc:524593]	-	-
ENSBTAG00000008726	48.1039	18.7214	0.389187	-1.36147	0.0275013	0.634949	11	100490472	100534966	+	667	NCS1	-	T	1CRP4;KOG0044;0DGYW;09VQ8;13HK6;0V6PA;0UIY6	neuronal calcium sensor 1 [Source:VGNC Symbol;Acc:VGNC:31928]	526544	-
ENSBTAG00000015907	5.24065	0	0	-Inf	0.0275187	0.634949	20	70777557	70786491	+	2958	IRX4	-	K	KOG0773;13HYG;1CSCI;0UPA0;0DHN1;0VEYZ;09YXG	iroquois homeobox 4 [Source:VGNC Symbol;Acc:VGNC:30288]	614900	A4IF73
ENSBTAG00000017599	37.0954	13.4573	0.362776	-1.46285	0.027522	0.634949	7	93052029	93062127	+	2291	NR2F1	-	K	0DG1V;09US9;12TH6;1CQRD;0UND5;0V5RS;KOG3575	nuclear receptor subfamily 2 group F member 1 [Source:VGNC Symbol;Acc:VGNC:32240]	327684	Q9TTR8
ENSBTAG00000031752	44.8634	86.2352	1.92217	0.942736	0.0275427	0.634949	19	27081979	27083126	-	484	TMEM256	-	S;J	0A7SH;KOG3472;1D3VU;0UVM5;13W9P;0DUI4;0VIM2	transmembrane protein 256 [Source:NCBI gene (formerly Entrezgene);Acc:507083]	507083	Q2KI29
ENSBTAG00000010899	1197.91	788.989	0.65864	-0.602438	0.0277039	0.636314	19	53460671	53514937	+	1577	TIMP2	-	O	0DGSG;09VHV;0V6H4;1CRGJ;12TRZ;KOG4745;0UINJ	TIMP metallopeptidase inhibitor 2 [Source:VGNC Symbol;Acc:VGNC:35871]	282093	P16368
ENSBTAG00000004222	73.8606	130.025	1.76041	0.81591	0.0277513	0.636314	19	27344313	27345970	-	990	SAT2	EC:2.3.1.57	E	13GIS;0B6P6;0E9PK;0IU7S;0V3ZJ;0WJEF;1DGI6	spermidine/spermine N1-acetyltransferase family member 2 [Source:VGNC Symbol;Acc:VGNC:34297]	359722	Q7PCJ8
ENSBTAG00000024272	64.7507	0.809411	0.0125004	-6.32188	0.027827	0.636314	3	54620770	54626951	+	594	-	-	-	-	-	-	-
ENSBTAG00000002123	3.31109	18.4643	5.5765	2.47936	0.0278478	0.636314	13	26492604	26661536	+	5534	MYO3A	EC:2.7.11.1	Z;T	0UGB2;KOG0587;0DF57;0V4U2;KOG4229;09TUV;1CPUZ;12QHZ	myosin IIIA [Source:VGNC Symbol;Acc:VGNC:31824]	535824	E1BP01
ENSBTAG00000000484	455.413	249.387	0.547605	-0.868791	0.0278656	0.636314	22	50016339	50026835	+	3917	HYAL2	EC:3.2.1.35	T;G	0UQWB;0V4NR;1CQ5X;12R8I;09TVP;0DF64;0IECJ	hyaluronidase 2 [Source:VGNC Symbol;Acc:VGNC:30011]	281838	Q8SQG8
ENSBTAG00000003769	36.3277	73.3847	2.02008	1.01441	0.0278675	0.636314	10	26300260	26302086	-	1827	-	-	-	-	-	-	-
ENSBTAG00000006031	159.432	66.5164	0.417208	-1.26116	0.0279223	0.636314	7	90154320	90667809	+	19327	ADGRV1	-	T	1DD6Z;0E67Q;14U2E;0B0UX;0WDCH;0KDV8;0V1JT	adhesion G protein-coupled receptor V1 [Source:VGNC Symbol;Acc:VGNC:25673]	537034	-
ENSBTAG00000003100	508.566	829.989	1.63202	0.706657	0.0279409	0.636314	17	69938495	69961375	+	4238	SMTN	-	Z	1CV8B;133VC;KOG4678;0VCIN;0A3C8;0DKE9;0UHAE	smoothelin [Source:VGNC Symbol;Acc:VGNC:35036]	528013	Q08DZ4
ENSBTAG00000054515	4.23605	16.7587	3.9562	1.98411	0.0279549	0.636314	27	21787064	21787654	+	591	-	-	-	-	-	-	-
ENSBTAG00000013486	51.3967	112.255	2.18409	1.12703	0.0279862	0.636314	5	49488842	49511314	+	1338	C5H12orf66	-	S	1CTDF;0UM7V;0DINK;0V89I;0IIK7;13A09;09XB4	chromosome 5 C12orf66 homolog [Source:VGNC Symbol;Acc:VGNC:49164]	535460	E1BBD0
ENSBTAG00000002126	266.695	724.314	2.71589	1.44143	0.0280222	0.636314	16	4873072	4900640	+	4385	PFKFB2	-	G	1CUMN;0UGYH;09UK4;0DFVS;12R0U;0V5JD;KOG0234	6-phosphofructo-2-kinase/fructose-2,6-biphosphatase 2 [Source:VGNC Symbol;Acc:VGNC:32770]	287019	P26285
ENSBTAG00000011337	203.44	334.841	1.6459	0.718876	0.028043	0.636314	20	62607952	62702998	-	1490	ANKRD33B	-	S	09W8A;0DHHD;12Q4E;0V76Q;0UJPJ;0IFWP;1CS7P	ankyrin repeat domain 33B [Source:VGNC Symbol;Acc:VGNC:25923]	518403	E1BQ20
ENSBTAG00000013113	4894.62	7304.62	1.49238	0.577613	0.0281533	0.636361	7	45663905	45696087	-	2541	VDAC1	-	P	0A07K;1CZW8;0V98U;12NMT;0DMU5;KOG3126;0UJJ6	voltage dependent anion channel 1 [Source:VGNC Symbol;Acc:VGNC:36782]	282119	P45879
ENSBTAG00000047621	40.8359	16.556	0.405427	-1.30249	0.0281696	0.636361	16	5146970	5149550	+	579	-	-	-	-	-	515150	-
ENSBTAG00000007510	318.776	161.533	0.506728	-0.980717	0.0281843	0.636361	17	44512664	44522964	-	1153	PXMP2	-	G;U	0URZN;0DPBI;09TVT;1CV16;0VCDF;KOG1944;13PQF	peroxisomal membrane protein 2 [Source:VGNC Symbol;Acc:VGNC:33584]	508609	Q2KIY1
ENSBTAG00000048353	84.6492	1.59836	0.0188821	-5.72683	0.0281921	0.636361	25	2513261	2526112	+	1896	-	-	-	-	-	-	-
ENSBTAG00000032092	231.229	111.572	0.482516	-1.05135	0.0282673	0.637228	18	32682891	32837077	-	3871	CDH11	-	Z;U	09UGV;0V5G6;12NRH;1CQG7;0UH84;KOG3594;0DFSN	cadherin 11 [Source:VGNC Symbol;Acc:VGNC:27092]	785475	A2VDQ6
ENSBTAG00000008747	138.881	79.4428	0.572019	-0.805864	0.0284106	0.638403	19	50873199	50876290	+	2075	DCXR	EC:1.1.1.10	Q	12SMN;1CV4B;KOG1207;0UT32;0DKAD;09YVB;0V9T3	dicarbonyl/L-xylulose reductase [Source:NCBI gene (formerly Entrezgene);Acc:526937]	526937	Q1JP75
ENSBTAG00000001786	136.942	57.6092	0.420684	-1.24919	0.0284395	0.638403	21	30885776	30914495	+	2681	HYKK	EC:2.7.1.81	S	13J7Y;0DF4H;0V4TH;0UFFQ;0IDXN;09TU7;1CPUC	hydroxylysine kinase [Source:VGNC Symbol;Acc:VGNC:30013]	530270	A5PJU6
ENSBTAG00000009643	77.6927	145.119	1.86786	0.901388	0.0284669	0.638403	10	76614722	76648488	-	4315	ZBTB25	-	K	09YVU;13MJE;0DEIR;1CP8K;KOG1721;0V9TN;0UFHE	zinc finger and BTB domain containing 25 [Source:VGNC Symbol;Acc:VGNC:37069]	538889	E1BFH3
ENSBTAG00000016644	577.684	297.923	0.515719	-0.955342	0.0284858	0.638403	10	4850840	4929057	+	3839	LVRN	EC:3.4.11.-	O;E	KOG1046;0DFDN;09U40;0V532;12P0W;1CQ3E;0UJMP	laeverin [Source:VGNC Symbol;Acc:VGNC:31086]	525695	E1BM61
ENSBTAG00000020313	210.463	125.799	0.597727	-0.742443	0.0285037	0.638403	11	100264412	100399918	-	6107	FNBP1	-	Z	0WG1J;0INNY;0E7ST;1DESM;0B3MP;0V2UF;13BS2	formin binding protein 1 [Source:VGNC Symbol;Acc:VGNC:29059]	538717	G5E6K6
ENSBTAG00000010909	137.279	78.1302	0.569133	-0.813162	0.0287199	0.640732	16	71867070	71871370	+	2732	SLC30A1	-	P	0V8PW;1CTW9;0UMXR;12QQ4;KOG1483;09XSA;0DJ4D	solute carrier family 30 member 1 [Source:VGNC Symbol;Acc:VGNC:34805]	522265	E1BN60
ENSBTAG00000014768	361.38	557.049	1.54145	0.624285	0.0287617	0.640732	4	112230995	112243363	-	2330	ZNF786	-	K	0UJ11;0V6JW;14146;1CXF2;09YEJ;KOG1721;0DNHP	zinc finger protein 786 [Source:VGNC Symbol;Acc:VGNC:56337]	-	-
ENSBTAG00000000253	151.91	59.5192	0.391806	-1.35179	0.0288182	0.640732	3	102414018	102498351	-	8092	PTPRF	EC:3.1.3.48	T	0DJQ1;0V9ZZ;12SQH;KOG4228;09Z2G;1CUGZ;0UINW	protein tyrosine phosphatase receptor type F [Source:VGNC Symbol;Acc:VGNC:33550]	512072	A7MBJ4
ENSBTAG00000019376	1829.74	1188.53	0.64956	-0.622465	0.0288281	0.640732	1	95121236	95406498	-	6822	FNDC3B	-	S	09UFN;0IE8R;0DFRC;1CR80;0UHEV;0V5F0;12NQX	fibronectin type III domain containing 3B [Source:VGNC Symbol;Acc:VGNC:29063]	-	-
ENSBTAG00000051898	39.1366	16.0496	0.410092	-1.28598	0.0288281	0.640732	10	60791420	60854483	-	3275	FGF7	-	-	-	fibroblast growth factor 7 [Source:NCBI gene (formerly Entrezgene);Acc:616885]	-	-
ENSBTAG00000018105	148.528	247.994	1.66968	0.739575	0.0288543	0.640732	22	11825773	11855763	+	3220	ACVR2B	EC:2.7.11.30	T	KOG3653;0UGZB;0DJN8;0V96H;12S5I;09Y8Y;1CUF3	activin A receptor type 2B [Source:VGNC Symbol;Acc:VGNC:25596]	282131	Q95126
ENSBTAG00000022514	47.4306	6.12284	0.12909	-2.95355	0.0288668	0.640732	3	12508921	12526879	+	2438	CD5L	-	S	0UKB4;13N08;09WPC;1CSPK;0DHYY;0V7MX;0IKHN	CD5 molecule like [Source:VGNC Symbol;Acc:VGNC:54903]	528593	A6QNW7
ENSBTAG00000011715	79.2508	144.893	1.82829	0.870491	0.0289262	0.641229	19	55916749	55945997	+	3542	RECQL5	EC:3.6.4.12	L	0V72A;12R4M;1CS37;0UNI5;0DHCZ;KOG0352;09W3Z	RecQ like helicase 5 [Source:VGNC Symbol;Acc:VGNC:33850]	512590	E1BKM5
ENSBTAG00000049397	597.511	368.836	0.617288	-0.695983	0.0290329	0.641697	4	51922890	51929009	-	1367	CAV2	-	-	-	caveolin 2 [Source:NCBI gene (formerly Entrezgene);Acc:493642]	-	-
ENSBTAG00000015086	26.95	9.69488	0.359736	-1.47499	0.0290481	0.641697	16	73564739	73634329	-	1017	HSD11B1	EC:1.1.1.146	Q	1CYRT;KOG1205;0UQB3;0V90S;0DPSN;0A24H;13NBT	hydroxysteroid 11-beta dehydrogenase 1 [Source:VGNC Symbol;Acc:VGNC:29965]	282589	Q8HZJ8
ENSBTAG00000001335	2906.62	4355.62	1.49852	0.583539	0.0290585	0.641697	20	31868624	32178311	-	3982	GHR	-	T	0IFQI;13ISR;0DRN4;1D0VA;0A42X;0VEXS;0UIQH	growth hormone receptor [Source:VGNC Symbol;Acc:VGNC:50184]	280805	O46600
ENSBTAG00000017540	88.4709	202.998	2.29452	1.19819	0.0292202	0.644446	28	14884139	15019591	-	1814	FAM13C	-	S	0DHDP;09W4J;0V72X;12RKC;0UJI4;1CS3W;0IJJ8	family with sequence similarity 13 member C [Source:VGNC Symbol;Acc:VGNC:28732]	540918	A0JNH3
ENSBTAG00000017536	9.30888	1.05305	0.113123	-3.14404	0.0293036	0.645044	19	43688049	43714818	-	1986	MPP3	-	T	0V5M2;KOG0609;1CRWZ;0UQHP;12P0Y;09UMH;0DFXA	membrane palmitoylated protein 3 [Source:VGNC Symbol;Acc:VGNC:55850]	-	-
ENSBTAG00000030335	407.816	245.052	0.60089	-0.734828	0.0293219	0.645044	2	133756949	133790322	+	3185	ALDH4A1	EC:1.2.1.88	C;E	0VC9Q;0DM1Q;0A1E5;12NZE;1CVWR;0US8U;KOG2455	aldehyde dehydrogenase 4 family member A1 [Source:VGNC Symbol;Acc:VGNC:25815]	100126042	A7YWE4
ENSBTAG00000024772	43.0101	18.77	0.43641	-1.19624	0.0294099	0.646159	25	35784530	35789573	-	3157	TRIP6	-	T;K	0V5ZB;KOG1701;0UIZK;0DFIT;09VRB;12ZW4;1CRQ4	thyroid hormone receptor interactor 6 [Source:NCBI gene (formerly Entrezgene);Acc:615869]	615869	Q3SX26
ENSBTAG00000001817	243.374	462.505	1.90039	0.926294	0.0295081	0.647285	7	4105828	4120006	+	3109	TMEM161A	-	S;O	09XU4;12R5S;0UGZI;0DJ6B;0V8RS;KOG3978;1CTY7	transmembrane protein 161A [Source:VGNC Symbol;Acc:VGNC:35986]	618720	A5D7B0
ENSBTAG00000000288	1110.22	1669.77	1.50401	0.588814	0.0296861	0.647285	13	12300825	12396503	+	5465	UPF2	-	A	0VASX;1CWA3;12RVQ;KOG2051;0DMEW;09YJ9;0UGC1	UPF2 regulator of nonsense mediated mRNA decay [Source:VGNC Symbol;Acc:VGNC:36681]	781181	A0A3Q1LRF2
ENSBTAG00000007268	210.889	93.675	0.444191	-1.17075	0.0296901	0.647285	23	48770091	48913854	+	4083	F13A1	EC:2.3.2.13	O;K	0UQKX;0V54T;12WTW;0IFMV;09U5T;0DFFC;1CW9R	coagulation factor XIII A chain [Source:VGNC Symbol;Acc:VGNC:28680]	617881	-
ENSBTAG00000052600	181.429	50.849	0.280269	-1.83511	0.0298021	0.647285	11	105574625	105598428	+	2843	-	-	W	0WCCE;0V0WT;0E5DS;0AZW0;0KCV3;14T0S;1DCDV	-	-	-
ENSBTAG00000014026	115.743	64.9512	0.561169	-0.833492	0.0298023	0.647285	14	44178038	44329953	-	3019	PAG1	-	T;U	09UST;0V5SC;0UHNY;1CQRX;137FR;0DG2E;0IFZ3	phosphoprotein membrane anchor with glycosphingolipid microdomains 1 [Source:VGNC Symbol;Acc:VGNC:32553]	614460	F1MQC1
ENSBTAG00000005622	342.364	199.982	0.584122	-0.775658	0.0298848	0.647285	25	10226637	10273178	-	2878	LITAF	-	S;K	0IVVU;0VHZM;0DQ6M;0A73K;1CZ7X;13Q3V;0UTGC	lipopolysaccharide induced TNF factor [Source:VGNC Symbol;Acc:VGNC:30911]	520564	Q2KHV3;M5FKF0
ENSBTAG00000012604	62.6267	11.246	0.179572	-2.47737	0.0298887	0.647285	2	128320578	128334929	-	833	NCMAP	-	U	0UW0Q;1D4PE;13WVR;0J4UZ;0VKQJ;0DVUH;0A9T2	non-compact myelin associated protein [Source:VGNC Symbol;Acc:VGNC:31920]	614724	E1BF08
ENSBTAG00000006434	9873.8	14778.1	1.4967	0.581782	0.0298939	0.647285	6	6233764	6435034	-	4338	SYNPO2	-	O	0DMM7;0IIQE;12RYE;0A2GE;0VDC8;1CWGR;0UTD8	synaptopodin 2 [Source:VGNC Symbol;Acc:VGNC:35531]	540340	A4IFK4
ENSBTAG00000020605	4926.3	7702.44	1.56354	0.644812	0.0299197	0.647285	19	25091088	25113142	-	2599	SMTNL2	-	Z	133VC;1CY8Y;KOG4678;0VCIN;0A3C8;0DPB1;0USP7	smoothelin like 2 [Source:VGNC Symbol;Acc:VGNC:35037]	532143	Q2KI85
ENSBTAG00000053568	356.861	556.871	1.56047	0.641981	0.0299391	0.647285	17	71211568	71219811	-	5030	ZNF70	-	-	-	zinc finger protein 70 [Source:VGNC Symbol;Acc:VGNC:37333]	-	-
ENSBTAG00000000417	158.784	262.12	1.6508	0.723164	0.0299488	0.647285	19	51118070	51122495	-	1191	MRPL12	-	-	-	mitochondrial ribosomal protein L12 [Source:NCBI gene (formerly Entrezgene);Acc:399560]	399560	Q7YR75
ENSBTAG00000003882	878.538	1352.84	1.53987	0.622813	0.029957	0.647285	22	16789209	16803771	+	1297	EMC3	-	S;J	KOG3188;0A03K;0VAZT;0DMPA;0USZ7;1CWIV;12R67	ER membrane protein complex subunit 3 [Source:VGNC Symbol;Acc:VGNC:28464]	-	-
ENSBTAG00000019121	110.892	62.4683	0.563326	-0.827958	0.0300613	0.647285	22	56239343	56308299	-	4034	IFT122	-	S	1CWYW;12RQK;0DKZ0;0V4HD;KOG1538;0URKS;09TIE	intraflagellar transport 122 [Source:VGNC Symbol;Acc:VGNC:30064]	536731	A7E389;F1MG59
ENSBTAG00000017146	6.37102	0.26367	0.0413859	-4.59472	0.0300971	0.647285	15	31274172	31606902	+	2951	GRIK4	-	T;P;E	KOG1052	glutamate ionotropic receptor kainate type subunit 4 [Source:VGNC Symbol;Acc:VGNC:54882]	-	-
ENSBTAG00000001537	230.4	125.529	0.544829	-0.876123	0.0301095	0.647285	15	56179611	56193003	+	2531	TSKU	-	T	KOG0619;137ET;0V58N;1CQ8Y;09U9H;0DFJ7;0UGX7	tsukushi, small leucine rich proteoglycan [Source:VGNC Symbol;Acc:VGNC:54896]	-	-
ENSBTAG00000018059	16.3557	4.05196	0.24774	-2.0131	0.0301158	0.647285	1	64301489	64323696	-	1148	CD80	-	T	0J3XE;0V4MA;1CPNC;0DEYP;09TN9;13WBY;0UG1T	CD80 molecule [Source:VGNC Symbol;Acc:VGNC:27048]	407131	O46405
ENSBTAG00000006223	18.9129	5.2108	0.275515	-1.8598	0.0301212	0.647285	2	125473679	125486124	-	1989	THEMIS2	-	T	0UK75;1CSM7;13N0X;0V7A3;0IF5X;09WD4;0DHWK	thymocyte selection associated family member 2 [Source:VGNC Symbol;Acc:VGNC:35836]	507126	E1BN78
ENSBTAG00000024394	45.9869	20.5364	0.446571	-1.16304	0.0301341	0.647285	4	35390232	35616774	+	4104	SEMA3D	-	T	1CTQF;0DMQU;0VBUR;0A0YD;0URWU;13M7S;KOG3611	semaphorin 3D [Source:VGNC Symbol;Acc:VGNC:34429]	536417	E1BE15
ENSBTAG00000017994	850.975	1288.13	1.51371	0.598091	0.0301764	0.647391	10	77203357	77226739	-	1322	MAX	-	K	13UDN;0DJ9P;KOG2483;0UMYQ;1CU1P;0A5S4;0VKAJ	MYC associated factor X [Source:VGNC Symbol;Acc:VGNC:31269]	540616	A8E4Q8
ENSBTAG00000002737	1.64023	10.5687	6.44342	2.68783	0.0302584	0.648114	25	541147	543770	+	1743	WFIKKN1	-	O;W	1CU3Z;KOG4597;09XYU;0UU74;12QU4;0DJBR;0V8WM	WAP, follistatin/kazal, immunoglobulin, kunitz and netrin domain containing 1 [Source:VGNC Symbol;Acc:VGNC:36935]	540233	E1BKQ4
ENSBTAG00000011446	273.302	166.791	0.61028	-0.712457	0.0302975	0.648114	21	34234871	34258160	+	2748	SEMA7A	-	T	0VAR6;1CQCG;0UK9P;12T9R;0DFP0;KOG3611;09ZUM	semaphorin 7A [Source:VGNC Symbol;Acc:VGNC:53952]	614707	E1BNR9
ENSBTAG00000003833	6.52065	0.26367	0.0404362	-4.62821	0.0303225	0.648114	1	132298308	132334597	-	1568	SLC35G2	-	S	0UFQC;0DEQ3;09TCU;0V4BX;1CPDT;13KQG;0IJVP	solute carrier family 35 member G2 [Source:VGNC Symbol;Acc:VGNC:34837]	511543	Q17QG0
ENSBTAG00000019823	59.3575	28.5892	0.481644	-1.05396	0.0305449	0.65165	21	6331524	6739118	+	4195	ADAMTS17	-	O	13BI2;0V2SB;0E7PP;1DEPT;0IND7;0B3HB;0WFWK	ADAM metallopeptidase with thrombospondin type 1 motif 17 [Source:VGNC Symbol;Acc:VGNC:25621]	-	-
ENSBTAG00000039319	263.557	55.6405	0.211114	-2.24391	0.0305802	0.65165	7	7365805	7426760	-	3198	CYP4F2	-	Q	0DIWE;1CTMR;09XIZ;KOG0157;12PPT;0UMIJ;0V8GR	cytochrome P450, family 4, subfamily F, polypeptide 2 [Source:NCBI gene (formerly Entrezgene);Acc:507615]	100295883	-
ENSBTAG00000011424	95043.7	143304	1.50777	0.59242	0.0306008	0.65165	8	59856503	59864645	-	2971	TPM2	-	Z	0V7TQ;KOG1003;0UMIG;0DJ35;09XR3;1CTUZ;12RF9	tropomyosin 2 [Source:VGNC Symbol;Acc:VGNC:36252]	497015	Q5KR48
ENSBTAG00000010357	60.6278	29.748	0.490665	-1.02719	0.0309312	0.654657	1	80194829	80267738	-	5310	ST6GAL1	EC:2.4.99.1	G	0DGM7;0VCMN;0A32H;12RUZ;1CQ12;0US74;KOG2692	ST6 beta-galactoside alpha-2,6-sialyltransferase 1 [Source:VGNC Symbol;Acc:VGNC:35337]	282073	O18974
ENSBTAG00000012729	549.268	353.839	0.6442	-0.634418	0.0311137	0.654657	X	96256712	96675377	+	5719	ARHGEF9	-	T	12SQ5;0DETN;0V4FV;KOG3519;09TGW;1CPHE;0US4Y	Cdc42 guanine nucleotide exchange factor 9 [Source:VGNC Symbol;Acc:VGNC:26122]	537718	Q58DL7
ENSBTAG00000005294	96.1401	47.0966	0.489875	-1.02951	0.0311182	0.654657	X	55464519	55507905	-	3100	-	-	S	0APH6;0IWYR;0E3EQ;0W1U9;1DE5B;13RHT;0V27I	-	-	-
ENSBTAG00000023289	113.662	190.581	1.67674	0.74566	0.0311397	0.654657	5	55863909	55870734	-	2166	SLC26A10	-	P	0V5WY;09UX5;1D0YC;0UNXK;0DG6J;12Q5P;KOG0236	solute carrier family 26 member 10 [Source:VGNC Symbol;Acc:VGNC:97312]	-	-
ENSBTAG00000002639	844.817	1272.98	1.50681	0.591493	0.0311408	0.654657	18	11109980	11118371	-	2589	ZDHHC7	EC:2.3.1.225	S;M	1CVA6;0UGJY;09U1N;0V50H;0DFBC;12PCS;KOG1311	zinc finger DHHC-type palmitoyltransferase 7 [Source:VGNC Symbol;Acc:VGNC:37145]	617052	F1N6U3
ENSBTAG00000000855	1416.67	2131.89	1.50486	0.589631	0.0311492	0.654657	19	21889110	22053102	+	2866	NXN	-	O	0DH29;13EEH;1CRSG;0V6SP;0UJ2Z;KOG2501;09VTY	nucleoredoxin [Source:VGNC Symbol;Acc:VGNC:32376]	-	-
ENSBTAG00000019369	311.857	195.788	0.627815	-0.671588	0.0311683	0.654657	29	50514096	50524139	-	2399	TSPAN4	-	S;G	0VCA9;09Z3X;KOG3882;13I7V;0UPIU;1CVDV;0DKJK	tetraspanin 4 [Source:VGNC Symbol;Acc:VGNC:36439]	505288	A6QR37
ENSBTAG00000005288	34.7375	8.76766	0.252398	-1.98623	0.0311722	0.654657	7	49676538	49695901	-	3398	GFRA3	-	T	0A36H;0USXW;1CXJJ;0VBJM;0IIBW;0DQ64;12Z9Z	GDNF family receptor alpha 3 [Source:VGNC Symbol;Acc:VGNC:29334]	-	-
ENSBTAG00000000522	36.137	0	0	-Inf	0.0312138	0.654657	1	80611849	80618915	-	1611	AHSG	-	O;T	0DG1W;1CZ7B;0UI4J;0A2IK;13MGQ;0VDEF;0IK8F	alpha 2-HS glycoprotein [Source:VGNC Symbol;Acc:VGNC:25756]	280988	P12763;B0JYN6
ENSBTAG00000001862	15.5492	2.42944	0.156242	-2.67814	0.0313154	0.654657	7	57796185	58305705	-	3965	PPP2R2B	-	T	12QE0;1CQ5B;09U5Y;0DFFI;KOG1354;0UNAD;0V54Y	protein phosphatase 2 regulatory subunit Bbeta [Source:VGNC Symbol;Acc:VGNC:33256]	509290	Q5E9Q7;A0A3Q1M5E1
ENSBTAG00000021245	752.915	458.764	0.609317	-0.714734	0.0314521	0.654657	17	34353125	34357245	-	2344	SPRY1	-	T	0UGQ0;0DNW1;0VC58;1CWCZ;13I2Q;0A19F;0IJJB	sprouty RTK signaling antagonist 1 [Source:VGNC Symbol;Acc:VGNC:35241]	507095	A5D992
ENSBTAG00000017249	34.6402	6.25616	0.180604	-2.4691	0.0314876	0.654657	14	36436043	36467110	-	1183	SBSPON	-	S;W	1CWMC;0UTWF;0DMRQ;0A05Q;13HZF;0V7KA;0IGXF	somatomedin B and thrombospondin type 1 domain containing [Source:VGNC Symbol;Acc:VGNC:34311]	525332	Q32L50
ENSBTAG00000008502	23.312	7.64183	0.327807	-1.60908	0.031495	0.654657	18	47662361	47667451	+	435	-	-	K	KOG1721	-	-	-
ENSBTAG00000031171	555.449	842.086	1.51605	0.600314	0.0315175	0.654657	3	57269358	57314453	-	1711	SH3GLB1	-	T	0V69D;0DGII;12QUH;KOG3725;1CR8C;0UKYH;09VA5	SH3 domain containing GRB2 like, endophilin B1 [Source:VGNC Symbol;Acc:VGNC:34575]	-	-
ENSBTAG00000034998	194.562	117.482	0.603826	-0.727794	0.0315833	0.654657	10	5026117	5109495	-	4222	SIMC1	-	S	12TQW;0DNMU;1CXJ5;0IH7J;0VBWV;0UN74;0A10B	SUMO interacting motifs containing 1 [Source:VGNC Symbol;Acc:VGNC:54482]	-	-
ENSBTAG00000004849	225.723	109.914	0.486944	-1.03817	0.0316616	0.654657	3	26574398	26704608	+	7649	IGSF3	-	T	12TI1;0IFBX;1CSWA;0DI5V;0V7TP;0UHDZ;09WVQ	immunoglobulin superfamily member 3 [Source:VGNC Symbol;Acc:VGNC:30094]	530939	-
ENSBTAG00000012443	15.6282	3.00785	0.192463	-2.37735	0.0316749	0.654657	12	2180988	2743479	+	3546	DIAPH3	-	Z;T	0DEMH;1CPBD;0UHTS;12QX3;KOG1924;0V498;09TA7	diaphanous related formin 3 [Source:VGNC Symbol;Acc:VGNC:28062]	525628	E1BPN1
ENSBTAG00000001325	5.2973	0	0	-Inf	0.0316792	0.654657	17	71518122	71544778	-	1730	UPB1	EC:3.5.1.6	E	KOG0808;12Q7F;0V7X0;0DI10;09WYW;1CSZX;0UTQT	beta-ureidopropionase 1 [Source:VGNC Symbol;Acc:VGNC:36679]	504557	A7MBE8
ENSBTAG00000012032	1648.13	2602.99	1.57936	0.659338	0.0316853	0.654657	7	14946947	14990520	+	6284	PDE4A	EC:3.1.4.53	T	0USXJ;1CUW1;0DK28;0V756;12PR9;09W6Y;KOG3689	phosphodiesterase 4A [Source:VGNC Symbol;Acc:VGNC:55071]	512222	A6QQQ0
ENSBTAG00000013213	45.4142	83.5537	1.83982	0.879561	0.0316889	0.654657	14	65332265	65339913	-	1752	OSR2	-	K	0V4EH;1CPG6;12SBE;KOG1721;09TFE;0DESF;0UQJX	odd-skipped related transciption factor 2 [Source:VGNC Symbol;Acc:VGNC:32477]	508692	Q3T135
ENSBTAG00000009263	230.365	361.421	1.5689	0.649755	0.0317014	0.654657	1	108706429	108732991	-	2403	MFSD1	-	G	KOG4686;0DM1K;12SBF;0VADS;09ZGQ;1CVWJ;0UQ4H	major facilitator superfamily domain containing 1 [Source:VGNC Symbol;Acc:VGNC:31431]	508337	Q1JQC1
ENSBTAG00000007718	94.7916	51.378	0.54201	-0.883608	0.031705	0.654657	24	37527297	37535143	+	1525	TGIF1	-	K	KOG0773;0DN2E;0UPK2;0V949;1CWYS;12TDE;0A13G	TGFB induced factor homeobox 1 [Source:VGNC Symbol;Acc:VGNC:35807]	510050	Q3MIB9
ENSBTAG00000026275	17.0035	3.74495	0.220245	-2.18282	0.0317072	0.654657	25	34065905	34069221	-	1362	CCL24	-	T	0VJU8;0A8UI;14561;0DV64;0UW27;1D4GH;0JCGF	C-C motif chemokine ligand 24 [Source:VGNC Symbol;Acc:VGNC:26950]	617258	Q2KIR3
ENSBTAG00000017457	277.969	171.255	0.616095	-0.698775	0.0317077	0.654657	20	3852216	3975388	-	4419	STK10	EC:2.7.11.1	T	09WNY;12R7I;0DIUQ;0UGDP;0V8FC;1CTK0;KOG0579	serine/threonine kinase 10 [Source:VGNC Symbol;Acc:VGNC:35384]	526376	A0A3Q1M334
ENSBTAG00000006125	63.0914	30.4108	0.482012	-1.05286	0.031768	0.654657	3	101208672	101213711	-	2522	PLK3	EC:2.7.11.21	D	0DJU6;0V605;0UNZU;09V0D;1CUMA;KOG0575;12PB0	polo like kinase 3 [Source:VGNC Symbol;Acc:VGNC:33035]	504282	Q0VCE7
ENSBTAG00000020802	359.224	672.869	1.87312	0.905442	0.0317772	0.654657	22	43653910	43831370	+	12893	-	-	Z	0DGVY;0V4YE;1CRK6;09TZJ;0UU8D;KOG3595;12NG3	dynein axonemal heavy chain 12 [Source:NCBI gene (formerly Entrezgene);Acc:100847355]	100847355	-
ENSBTAG00000013197	67.0311	33.7841	0.504007	-0.988483	0.0318133	0.654657	16	29851509	29872546	+	4448	PSEN2	EC:3.4.23.-	T	09Y5F;0DJIR;KOG2736;0V92Y;1CUBB;12TJ1;0UN9W	presenilin 2 [Source:VGNC Symbol;Acc:VGNC:33435]	282010	Q9XT96
ENSBTAG00000020764	128.314	61.7359	0.481133	-1.05549	0.0318655	0.654657	7	43534716	43543285	+	2159	CNN2	-	Z	1CYR7;KOG2046;0VDP2;0USYZ;0A2XZ;0DPS0;13HAN	calponin 2 [Source:VGNC Symbol;Acc:VGNC:27509]	539019	Q3SYU6
ENSBTAG00000010562	436.341	728.234	1.66896	0.738947	0.0318715	0.654657	16	75466075	75489259	+	3277	CD34	-	T	1CV4S;0UN46;0IPJJ;09YVR;0DKAW;0V9TH;13NK9	CD34 molecule [Source:VGNC Symbol;Acc:VGNC:27025]	281051	Q9XS61
ENSBTAG00000018270	69.8652	123.373	1.76587	0.820382	0.0318768	0.654657	13	79245983	79384839	-	3252	NFATC2	-	K	0IHFR;0V7UX;09WWQ;0UHPX;1CSXJ;12U00;0DI76	nuclear factor of activated T cells 2 [Source:VGNC Symbol;Acc:VGNC:32031]	530401	-
ENSBTAG00000021811	121.216	68.6919	0.56669	-0.819369	0.0319142	0.654657	13	60191141	60234885	+	2763	ANGPT4	-	S;T;E;V	09TS9;13CXA;1CPSF;0DF2N;KOG2579;0UQGA;0V4RJ	angiopoietin 4 [Source:VGNC Symbol;Acc:VGNC:25889]	617915	Q24K15
ENSBTAG00000031441	47.9184	21.958	0.458237	-1.12583	0.0320546	0.656759	18	45875895	45890910	+	2714	FXYD5	-	P	0UVRB;0A8HG;145MR;1D3Y8;0JCU8;0DUNK;0VJDZ	FXYD domain containing ion transport regulator 5 [Source:VGNC Symbol;Acc:VGNC:29158]	505584	A0A3Q1MRT6
ENSBTAG00000000700	635.714	412.867	0.649454	-0.622702	0.0324561	0.664199	15	40167676	40347859	-	4365	PARVA	-	Z	0DFQ3;1CQDP;12NPV;KOG3631;0V5DM;0UJFS;09UE7	parvin alpha [Source:VGNC Symbol;Acc:VGNC:32589]	615430	A5PK55
ENSBTAG00000052518	3299.61	2219.23	0.672573	-0.572238	0.0325117	0.664552	11	106254513	106259949	+	4563	TUBB4B	-	-	-	tubulin beta 4B class IVb [Source:NCBI gene (formerly Entrezgene);Acc:539149]	-	-
ENSBTAG00000015145	163.972	80.5517	0.491252	-1.02547	0.0325918	0.665402	3	18727498	18733580	+	1354	S100A11	-	S;T	0VJIZ;1D4FF;0DV4Z;0A8N8;13UIY;0UW37;0J1U7	S100 calcium binding protein A11 [Source:VGNC Symbol;Acc:VGNC:34238]	337886	Q862H7
ENSBTAG00000032051	19.7391	73.382	3.7176	1.89437	0.032702	0.665838	11	44861171	44870370	-	2853	SULT1C4	EC:2.8.2.-	S;J	KOG1584;0UKJ1;0DF5W;KOG1584;09TVG;0V4UQ;12P7D;1CPVI	sulfotransferase family, cytosolic, 1C, member 4 [Source:NCBI gene (formerly Entrezgene);Acc:783020]	783020	Q58CV8
ENSBTAG00000021045	135.386	218.053	1.6106	0.687597	0.0328651	0.665838	23	37486847	37569408	-	3191	E2F3	-	K	0VB2H;13JUZ;0A06I;0UHWV;KOG2577;1CWN6;0DMSP	E2F transcription factor 3 [Source:VGNC Symbol;Acc:VGNC:28287]	541184	F1MYH2
ENSBTAG00000046644	554.489	345.999	0.623996	-0.680392	0.0328826	0.665838	29	50756430	50765200	+	2043	HRAS	-	J;T	1CR6Q;12SNY;0DGH2;0UIAK;KOG0395;0V681;09V8I	HRas proto-oncogene, GTPase [Source:VGNC Symbol;Acc:VGNC:29951]	100298939	G3MXH2
ENSBTAG00000004860	60.363	176.46	2.92332	1.54761	0.032961	0.665838	7	25037025	25117897	-	3154	SLC27A6	-	I	KOG1179;12N3R;1CPG2;0UFT2;0DESC;09TFA;0V4ED	solute carrier family 27 member 6 [Source:VGNC Symbol;Acc:VGNC:34790]	537062	A6QQD5
ENSBTAG00000007665	82.1479	388.481	4.72905	2.24155	0.0329646	0.665838	20	40918778	40995857	-	4217	NPR3	-	T	1CT5K;0UPKM;13JUB;0A0ZH;KOG1023;0DNKV;0VBVX	natriuretic peptide receptor 3 [Source:NCBI gene (formerly Entrezgene);Acc:281358]	281358	P10730
ENSBTAG00000020921	62.8916	31.6544	0.503316	-0.990463	0.0329876	0.665838	25	21505000	21881068	+	4192	PRKCB	EC:2.7.11.13	T	KOG0694;0DJ1V;09V0U;1CX64;0UKER;12NBF;0V6DY	protein kinase C beta [Source:VGNC Symbol;Acc:VGNC:33328]	282325	P05126
ENSBTAG00000021100	48.5993	89.7719	1.84718	0.885327	0.0330136	0.665838	X	87307441	87324942	+	4465	PPP1R3F	-	O;T	0A2T0;0VDNJ;KOG3986;13KDV;0UU0Y;1D0IG;0DRCW	protein phosphatase 1 regulatory subunit 3F [Source:VGNC Symbol;Acc:VGNC:33247]	513859	E1BHP3
ENSBTAG00000001491	0	5.0771	Inf	Inf	0.0330538	0.665838	6	56608259	56846294	+	6944	NWD2	-	A;S;K	0DM6D;12PQQ;0V6KY;0UMPG;KOG3602;09VMT;1CW1J	NACHT and WD repeat domain containing 2 [Source:VGNC Symbol;Acc:VGNC:32374]	-	-
ENSBTAG00000019506	0.238522	6.04425	25.3404	4.66337	0.0331138	0.665838	21	33167722	33171677	-	1065	ODF3L1	-	U	13IRI;0VE8X;0DR1M;1D05U;0UP52;0A3E6;0IVE8	outer dense fiber of sperm tails 3 like 1 [Source:VGNC Symbol;Acc:VGNC:57160]	505190	Q2KIH8
ENSBTAG00000000371	1322.75	1980.3	1.49711	0.582184	0.0331201	0.665838	10	13201806	13234117	+	3518	DIS3L	EC:3.1.13.-	J	0DJ18;KOG2102;1CTSP;0V8M2;12N9A;09XPF;0UJ6C	DIS3 like exosome 3'-5' exoribonuclease [Source:VGNC Symbol;Acc:VGNC:28073]	777771	A0JN80
ENSBTAG00000009615	1171.78	767.208	0.654735	-0.611017	0.0332216	0.665838	10	49800140	49844615	+	1382	ANXA2	-	U	12TQA;1CY0Z;0VCB3;0A1FF;0UP2I;0DP2Z;KOG0819	annexin A2 [Source:NCBI gene (formerly Entrezgene);Acc:282689]	282689	P04272
ENSBTAG00000002744	78.6936	41.1984	0.523529	-0.933658	0.0332227	0.665838	8	100188591	100282649	+	2586	MUSK	EC:2.7.10.1	-	-	muscle associated receptor tyrosine kinase [Source:VGNC Symbol;Acc:VGNC:31763]	540052	-
ENSBTAG00000005857	207.977	411.828	1.98016	0.985619	0.0332258	0.665838	22	55057076	55075939	+	4391	SLC6A1	-	P	KOG3659;12NMW;09U0F;0DFA6;0V4BE;0UUIJ;1CPZX	solute carrier family 6 member 1 [Source:VGNC Symbol;Acc:VGNC:34913]	407118	A0JND1
ENSBTAG00000017459	81.231	42.6106	0.524561	-0.930819	0.0332374	0.665838	17	69618399	69623966	-	3083	DUSP18	-	V	0V693;0DGI8;09V9U;0UIBZ;1CR7Z;KOG1718;12P6Y	dual specificity phosphatase 18 [Source:VGNC Symbol;Acc:VGNC:50047]	505912	Q5BIP9
ENSBTAG00000052033	184011	271856	1.47739	0.563051	0.033278	0.665838	2	18146853	18149670	+	1545	-	-	-	-	-	-	-
ENSBTAG00000006064	13.2537	1.62046	0.122264	-3.03192	0.033284	0.665838	7	11783948	11805417	+	3272	C7H19orf57	-	S	0VE5A;1CZS0;0URAC;0DQNX;0IV9I;0A3AJ;12T88	chromosome 7 C19orf57 homolog [Source:VGNC Symbol;Acc:VGNC:52729]	614692	-
ENSBTAG00000007694	24.5709	53.3579	2.17159	1.11875	0.0333406	0.665838	9	102410506	102444599	+	1593	-	-	Z	0V8AC;1CTED;0UI2Z;KOG0239;12SG2;0DIPF;09XC1	kinesin family member 25 [Source:NCBI gene (formerly Entrezgene);Acc:616884]	-	-
ENSBTAG00000012113	359.724	557.862	1.55081	0.633017	0.0333503	0.665838	NKLS02002210.1	287303	296075	-	1603	HCCS	EC:4.4.1.17	O;C	0V55A;KOG3996;12R9V;1CQ5P;0DFFY;0UGS4;09U6B	holocytochrome c synthase [Source:VGNC Symbol;Acc:VGNC:29770]	506250	A5PJG7
ENSBTAG00000003349	8.2841	0.791011	0.0954855	-3.38857	0.0334069	0.665838	7	58816369	59006616	-	3660	JAKMIP2	-	Z;T	0UT3F;1CVNQ;0DKTT;0V8FT;09ZCN;13GS3;0II6X	janus kinase and microtubule interacting protein 2 [Source:VGNC Symbol;Acc:VGNC:30368]	527239	Q0VCU2
ENSBTAG00000053346	38.4117	72.3615	1.88384	0.913677	0.0334152	0.665838	5	103577526	103592690	+	5130	SPSB2	-	-	-	splA/ryanodine receptor domain and SOCS box containing 2 [Source:NCBI gene (formerly Entrezgene);Acc:613651]	-	-
ENSBTAG00000007948	43.4692	6.3758	0.146674	-2.76932	0.0334207	0.665838	26	27553353	27912060	-	4099	SORCS1	-	T	1DDD1;0V1PW;14UE9;0E6EC;0B13R;0ISX7;0WDN0	sortilin related VPS10 domain containing receptor 1 [Source:VGNC Symbol;Acc:VGNC:35130]	537536	-
ENSBTAG00000002062	35.7341	9.03782	0.252919	-1.98325	0.0335305	0.666595	14	35611321	35666918	-	4222	TRPA1	-	J;M;P	12SX7;1CVYJ;0UQXA;09ZK3;0VAGX;0DM3J;KOG0510	transient receptor potential cation channel subfamily A member 1 [Source:VGNC Symbol;Acc:VGNC:36380]	505317	G5E522
ENSBTAG00000011336	61.0773	135.287	2.21502	1.14732	0.0335856	0.666595	5	9754283	9927119	+	7026	OTOGL	-	W;V	09T5X;12RES;0V44Q;KOG1216;0UFF2;1CP6U;0DEH4	otogelin like [Source:VGNC Symbol;Acc:VGNC:32486]	531410	-
ENSBTAG00000004895	271.02	140.566	0.518656	-0.94715	0.0336053	0.666595	26	34756223	34799268	-	3636	AFAP1L2	-	Z	12PRU;0IEU6;1CVQT;0A1U4;0VCPT;0UQ4D;0DG6Y	actin filament associated protein 1 like 2 [Source:VGNC Symbol;Acc:VGNC:25708]	615436	Q17R10
ENSBTAG00000013636	570.427	863.846	1.51438	0.598731	0.0336494	0.666595	15	76341430	76374697	+	5070	DGKZ	-	T;I	0V5GI;KOG0782;09W8Z;0DHIA;0UJQM;1CS8I;12PSP	diacylglycerol kinase zeta [Source:VGNC Symbol;Acc:VGNC:54417]	-	-
ENSBTAG00000019099	547.954	838.311	1.52989	0.61343	0.0336729	0.666595	8	70670616	70715966	+	2007	SLC25A37	-	C	KOG0760;09XA9;12QEP;0V88K;0DI92;1CSZH;0UGX6	solute carrier family 25 member 37 [Source:NCBI gene (formerly Entrezgene);Acc:100124521]	-	-
ENSBTAG00000000981	34.8169	70.8015	2.03353	1.02399	0.0336899	0.666595	22	50854957	50859766	-	1991	KLHDC8B	-	S;J	0UGXM;12SUR;KOG1072;0V4JT;09TKT;0DEXD;1CPM1	kelch domain containing 8B [Source:VGNC Symbol;Acc:VGNC:30640]	527321	Q5E9V5
ENSBTAG00000047531	28.2341	10.3631	0.367041	-1.44599	0.0337383	0.666595	X	37125130	37141024	-	3799	ARHGAP4	-	T	0WG1F;13BRY;0INNV;0E7SP;1DESH;0B3MJ;0V2UA	Rho GTPase activating protein 4 [Source:VGNC Symbol;Acc:VGNC:26095]	100124430	A7MB08
ENSBTAG00000020117	344.864	537.674	1.55909	0.640707	0.0337668	0.666595	7	19956235	19976863	+	6984	ZBTB7A	-	K	0VBSZ;0A0WF;1CX9H;12T6Q;KOG1721;0UHI2;0DNCF	zinc finger and BTB domain containing 7A [Source:VGNC Symbol;Acc:VGNC:37089]	788491	E1BIJ8
ENSBTAG00000014092	4.92498	0	0	-Inf	0.0338959	0.667565	10	19210000	19240414	-	3646	CELF6	-	A	1CT5H;0UNNB;0V5M8;KOG0146;0DIEZ;09UT3;12NXI	CUGBP Elav-like family member 6 [Source:NCBI gene (formerly Entrezgene);Acc:539205]	539205	A0A3Q1MHK4
ENSBTAG00000014127	46.4912	18.9789	0.408225	-1.29256	0.0339025	0.667565	16	67728006	67735629	-	3489	PTGS2	EC:1.14.99.1	S;U	0V8DS;0UPC7;09YZ0;KOG2408;0DP9V;1CY7W;12RSZ	prostaglandin-endoperoxide synthase 2 [Source:VGNC Symbol;Acc:VGNC:33512]	282023	O62698
ENSBTAG00000018366	34.2814	9.8011	0.285902	-1.80641	0.0339316	0.667565	29	37275550	37290609	-	1951	SLC15A3	-	P;E	0DJYU;09XYR;12QTM;KOG1237;0V5WI;1CUSI;0UG9S	solute carrier family 15 member 3 [Source:VGNC Symbol;Acc:VGNC:34680]	513984	F1MYU7
ENSBTAG00000054066	3.862	16.4459	4.25838	2.09031	0.0340055	0.66826	5	80207447	80217654	+	1292	-	-	-	-	-	-	-
ENSBTAG00000018622	619.546	955.039	1.54152	0.624349	0.0340925	0.668838	22	48966805	48976850	+	2113	PCBP4	-	A	12N4Q;0V49C;0DK6B;0UMRZ;1CV0A;KOG2190;09TAA	poly(rC) binding protein 4 [Source:NCBI gene (formerly Entrezgene);Acc:506889]	506889	Q0VCU0
ENSBTAG00000013319	124.527	204.366	1.64114	0.714695	0.0341122	0.668838	1	71044905	71052495	-	1649	SMCO1	-	S	0VB7H;13QPW;0UJWF;0IWQH;0DMY5;1CWTZ;0A0BE	single-pass membrane protein with coiled-coil domains 1 [Source:VGNC Symbol;Acc:VGNC:35005]	788754	G3X730;A5PJG1
ENSBTAG00000017976	1429.01	950.67	0.665267	-0.587995	0.034228	0.670068	11	100988747	101131037	+	7341	ABL1	EC:2.7.10.2	T	09V4M;0DF98;12R0Y;KOG0197;1CPYU;0USHR;0V649	ABL proto-oncogene 1, non-receptor tyrosine kinase [Source:VGNC Symbol;Acc:VGNC:50224]	540876	A0A3Q1LI98
ENSBTAG00000023472	43.5625	19.4648	0.446823	-1.16222	0.0342805	0.670068	18	48065738	48069952	-	757	PPP1R14A	-	T	0DUGY;0IZE6;0UVPA;1D3N5;0VHQX;13TEZ;0A7RA	protein phosphatase 1 regulatory inhibitor subunit 14A [Source:VGNC Symbol;Acc:VGNC:33226]	615348	E1BE60
ENSBTAG00000025035	8.83555	1.12002	0.126763	-2.97979	0.0343085	0.670068	20	38971752	39100563	+	3523	PRLR	-	T	13KKK;0DPN1;0A1XM;0UHB9;0VCV9;0IUSW;1CYKY	prolactin receptor [Source:VGNC Symbol;Acc:VGNC:33346]	281422	Q28172
ENSBTAG00000004930	17.1623	40.0975	2.33637	1.22427	0.0343297	0.670068	10	42664104	42671425	-	3053	DNAAF2	-	S;C	0V6RW;09VSZ;13KA2;1CWI1;0DMNK;0UPH6;KOG4356	dynein axonemal assembly factor 2 [Source:VGNC Symbol;Acc:VGNC:28119]	534465	Q0VC73
ENSBTAG00000013472	8554.92	3423.9	0.400226	-1.32111	0.0344827	0.671815	4	11776554	11812997	+	5238	COL1A2	-	W	0V43J;1CPJM;09T4V;0UKT3;KOG3544;0DEW1;12N1R	collagen type I alpha 2 chain [Source:VGNC Symbol;Acc:VGNC:27561]	282188	P02465
ENSBTAG00000027074	59.2669	29.8077	0.502941	-0.99154	0.0344968	0.671815	21	15832660	16079922	-	6088	SV2B	-	O;U	0V3E0;13E7P;0IRID;0E8R3;0B55P;0WHRT;1DFN7	synaptic vesicle glycoprotein 2B [Source:VGNC Symbol;Acc:VGNC:35495]	527014	A4FUY0
ENSBTAG00000013007	1615.2	2396.84	1.48393	0.56942	0.0345991	0.673049	13	59572279	59582949	-	2891	FAM210B	-	S;U	1CZ0I;0DQ07;0VD8D;0A2CI;KOG4526;0UTAJ;13SMW	family with sequence similarity 210 member B [Source:VGNC Symbol;Acc:VGNC:28789]	516545	A1A4K7
ENSBTAG00000009735	17.2366	0	0	-Inf	0.0346656	0.673587	18	65641089	65646101	-	2844	A1BG	-	S	09V53;0V64T;13RVZ;0DGEA;0IY79;1CR3S;0UI5Q	alpha-1-B glycoprotein [Source:VGNC Symbol;Acc:VGNC:25433]	518955	Q2KJF1
ENSBTAG00000005278	321.086	184.492	0.574586	-0.799406	0.0347117	0.673727	15	43077354	43091213	-	3005	WEE1	EC:2.7.11.1	D	0DFPD;0UH2W;KOG0601;12QNR;1CQCW;09TFC;0V4EF	WEE1 G2 checkpoint kinase [Source:VGNC Symbol;Acc:VGNC:36930]	540322	A7E332
ENSBTAG00000018598	7455.23	12186.7	1.63464	0.708977	0.0347704	0.673878	18	46466912	46469531	-	1500	HSPB6	-	O	0VBM9;1D2FV;0A5WS;KOG3591;0DSRZ;0UT0Q;142V8	heat shock protein family B (small) member 6 [Source:NCBI gene (formerly Entrezgene);Acc:534551]	534551	Q148F8
ENSBTAG00000021945	1004.24	665.778	0.662968	-0.592988	0.0347985	0.673878	10	44846568	44939145	-	4650	NID2	-	W	0WFN6;0E7K5;1DEKK;0IMYX;13B7D;0V2QG;0B39X	nidogen 2 [Source:VGNC Symbol;Acc:VGNC:32074]	521854	A7E306
ENSBTAG00000025494	186.588	84.5253	0.453005	-1.1424	0.0348363	0.673878	23	24783271	24826623	+	3732	PAQR8	-	T	0V5SF;KOG0748;1CRKN;0UR58;09T58;12N1Z;0DGWC	progestin and adipoQ receptor family member 8 [Source:VGNC Symbol;Acc:VGNC:32580]	531018	A6QLU0
ENSBTAG00000018286	206.186	319.238	1.5483	0.630682	0.0348874	0.674114	11	49411569	49413440	-	581	RNF181	EC:2.3.2.27	O	13T2I;KOG0800;0UTFF;0A1WB;0VEKD;0DRC5;1D0HQ	ring finger protein 181 [Source:VGNC Symbol;Acc:VGNC:34039]	515743	Q3T0W3
ENSBTAG00000014262	1635.44	2389.49	1.46107	0.547024	0.0351558	0.678542	4	25130690	25193513	+	1995	BZW2	-	J	0UGIM;1CVKF;0A0ZQ;13085;0DKRU;KOG2297;0VBW7	basic leucine zipper and W2 domains 2 [Source:VGNC Symbol;Acc:VGNC:26613]	326579	A6H7D7
ENSBTAG00000031764	17.4121	75.8337	4.35522	2.12275	0.0352003	0.678645	13	54235833	54238433	-	273	-	-	-	-	-	-	-
ENSBTAG00000005498	92.4418	23.4764	0.253959	-1.97733	0.0352643	0.679122	14	15144664	15167777	-	3031	SQLE	EC:1.14.14.17	I	KOG1298;12SN9;0VCQD;0DPGU;0A1UR;1CYF8;0UH7C	squalene epoxidase [Source:VGNC Symbol;Acc:VGNC:35264]	526535	A5D9A8
ENSBTAG00000004406	507.032	768.391	1.51547	0.599763	0.0353463	0.679736	19	8092267	8492726	+	2819	MSI2	-	A	09T9Y;0DEM6;1CPB1;0V491;KOG4205;12RXT;0UFKH	musashi RNA binding protein 2 [Source:NCBI gene (formerly Entrezgene);Acc:505542]	-	-
ENSBTAG00000018861	4.97341	0	0	-Inf	0.0353747	0.679736	5	49376642	49456410	+	5812	C5H12orf56	-	S	13QTZ;0DJ14;0A1PI;0IXM6;0VBQA;0UNDA;1CY9J	chromosome 5 C12orf56 homolog [Source:VGNC Symbol;Acc:VGNC:49163]	783553	-
ENSBTAG00000009269	32.2879	8.70924	0.269737	-1.89037	0.0355398	0.682152	3	108832486	109076297	+	3343	GRIK3	-	T	12SMD;KOG1054;09UD2;0DIHQ;0V5CD;1CT84;0UGAZ	glutamate ionotropic receptor kainate type subunit 3 [Source:VGNC Symbol;Acc:VGNC:29644]	532553	A0A3Q1M9Y0
ENSBTAG00000019627	250.094	124.583	0.498146	-1.00536	0.035614	0.682444	15	29981019	29986913	-	1924	THY1	-	T	0UUXM;0DTKS;1D2Y8;0IVXA;0A6KW;13PPE;0VHEY	Thy-1 cell surface antigen [Source:VGNC Symbol;Acc:VGNC:35856]	614712	Q3SX33
ENSBTAG00000010551	7394.97	11181.8	1.51208	0.596531	0.03566	0.682444	3	9528257	9552859	-	5089	ATP1A2	EC:7.2.2.13	P	0UTC5;0DGSY;0V6HG;12SUH;1CRH1;KOG0203;09VI8	ATPase Na+/K+ transporting subunit alpha 2 [Source:VGNC Symbol;Acc:VGNC:53849]	515161	A2VDL6
ENSBTAG00000026637	93.9487	263.613	2.80593	1.48848	0.035674	0.682444	9	40776340	40863105	-	3573	-	-	S	0USI4;0VZH8;0IEDK;12P0T;09UYI;0DG81;1CQXH	-	-	-
ENSBTAG00000008040	1613.54	2402.63	1.48905	0.57439	0.0357167	0.682444	12	25176134	25208192	+	4081	SPART	-	S	0DH2H;13GA1;0V6T2;09VUC;1CRSR;0UG29;KOG2709	spartin [Source:VGNC Symbol;Acc:VGNC:35173]	534027	A0JNJ3
ENSBTAG00000003798	4925.18	7235.14	1.46901	0.554845	0.0357522	0.682444	18	24207779	24253288	+	3567	AMFR	-	O	KOG0802;0A267;0DPUG;1CYTJ;0USJK;0VBZW;12P37	autocrine motility factor receptor [Source:VGNC Symbol;Acc:VGNC:25863]	-	-
ENSBTAG00000014340	108.319	47.0777	0.43462	-1.20217	0.0359004	0.684074	5	20929215	20936827	-	2113	KERA	-	T	13MDQ;KOG0619;1CVYC;09ZS3;0UMUR;0DM3C;0VANJ	keratocan [Source:VGNC Symbol;Acc:VGNC:30539]	280785	O62702
ENSBTAG00000001198	15.5261	3.63987	0.234436	-2.09274	0.0359459	0.684074	4	112958076	112958969	-	894	GIMAP7	-	S	141RM;1CW8H;0DSJS;0UUPD;0A4AZ;0VEJN;0IM0G	GTPase, IMAP family member 7 [Source:NCBI gene (formerly Entrezgene);Acc:530031]	530031	Q2KIV6
ENSBTAG00000014371	147.06	85.449	0.581047	-0.783274	0.0359726	0.684074	4	113811847	113816294	+	2597	CHPF2	EC:2.4.1.226	S;U	KOG3708;12QI2;0DNP4;0VBXY;09WXU;0URWD;1D0YM	chondroitin polymerizing factor 2 [Source:VGNC Symbol;Acc:VGNC:27313]	100616099	-
ENSBTAG00000037527	65.2108	8.12727	0.124631	-3.00427	0.0360418	0.684074	17	61394801	61402638	-	1584	OAS1Z	EC:2.7.7.84	O	0DF4M;0V4TK;KOG0001;09TUC;12QYV	2',5'-oligoadenylate synthetase 1, 40/46kDa [Source:NCBI gene (formerly Entrezgene);Acc:519922]	519922	Q4L0H5
ENSBTAG00000012314	157.049	40.3838	0.257142	-1.95936	0.0360894	0.684074	7	15545282	15579093	+	4578	LDLR	-	T	1DCIN;0B01R;0WCI5;0E5IS;14T6W;0V10Y;0KD0U	low density lipoprotein receptor [Source:VGNC Symbol;Acc:VGNC:55214]	281276	P01131
ENSBTAG00000030608	117.554	192.765	1.6398	0.713518	0.0362709	0.684074	11	98883625	98889564	+	834	-	-	L	13XKI;0VHJN;0DMU0;0A6RP;1CWPE;0J117;0UR15	-	-	-
ENSBTAG00000015486	52.7076	95.5317	1.81248	0.857968	0.0362753	0.684074	25	26540572	26542953	-	1236	CD2BP2	-	S;D	KOG2950;0V5MQ;09UN4;1CQMD;0UHFX;12S5C;0DFXW	CD2 cytoplasmic tail binding protein 2 [Source:VGNC Symbol;Acc:VGNC:27023]	513857	A4IFR1
ENSBTAG00000027075	39.0048	89.9638	2.30648	1.20569	0.0363107	0.684074	21	13957423	13957794	+	372	-	-	J	KOG3436;13T40	-	-	-
ENSBTAG00000000898	93.5144	44.1033	0.471621	-1.0843	0.0363253	0.684074	10	7846836	7854604	-	2862	F2RL2	-	T	0A45B;0IJUX;1CYI7;0UUH1;0VB5S;0DQJZ;13N0U	coagulation factor II thrombin receptor like 2 [Source:VGNC Symbol;Acc:VGNC:28685]	512581	A4IFB7
ENSBTAG00000034827	76.5874	40.6253	0.530443	-0.914729	0.0363472	0.684074	15	4259082	4536080	+	2466	PDGFD	-	T	0URGY;12SXU;0IGUN;0DN70;0A0JR;0VBG3;1CX3M	platelet derived growth factor D [Source:VGNC Symbol;Acc:VGNC:32691]	525931	A4IFC0
ENSBTAG00000004651	30.2011	10.4988	0.347631	-1.52437	0.0363516	0.684074	19	35594173	35605444	-	959	NME1	EC:2.7.4.6	F	KOG0888;13RKT;0UIW9;0V6N5;0DGXN;09VP9;1CRMW	non-metastatic cells 1, protein (NM23A) expressed in [Source:NCBI gene (formerly Entrezgene);Acc:404189]	404189	-
ENSBTAG00000009637	1380.17	2297.15	1.6644	0.734999	0.0363879	0.684074	7	25761272	25853058	-	4393	SLC12A2	-	P	0V6H2;0UPDH;1CTX7;KOG2083;0DF6C;09Z0P;12PBA	solute carrier family 12 member 2 [Source:VGNC Symbol;Acc:VGNC:34665]	286845	O18978
ENSBTAG00000048389	25.4611	7.77875	0.305515	-1.71069	0.0365025	0.684074	18	47152217	47153254	-	1038	-	-	-	-	zinc finger protein 568 [Source:NCBI gene (formerly Entrezgene);Acc:101907883]	-	-
ENSBTAG00000051637	0	4.6541	Inf	Inf	0.0365553	0.684074	29	17828416	17829325	-	687	-	-	-	-	phosphomannomutase 2-like [Source:NCBI gene (formerly Entrezgene);Acc:782057]	-	-
ENSBTAG00000011970	521.04	818.47	1.57084	0.651534	0.036568	0.684074	17	40112134	40236065	-	5536	FNIP2	-	A;O;T	KOG3693;0V8T9;0UGI0;1CU06;09XVQ;0DJ88;12QSC	folliculin interacting protein 2 [Source:VGNC Symbol;Acc:VGNC:29069]	100138353	-
ENSBTAG00000020528	385.351	234.916	0.609615	-0.71403	0.0366102	0.684074	25	35954405	35959426	-	1552	PCOLCE	-	O	1CVJI;0DP5R;0IPS8;0A1HU;0VCDC;12U71;0USF1	procollagen C-endopeptidase enhancer [Source:VGNC Symbol;Acc:VGNC:32642]	504471	Q2HJB6
ENSBTAG00000021657	318.391	491.769	1.54454	0.627181	0.0366676	0.684074	18	61659470	61675273	+	2625	CACNG6	-	P	0DEQZ;09TDU;1CPER;0V4CX;0IWHM;13Q3T;0UFRE	calcium voltage-gated channel auxiliary subunit gamma 6 [Source:VGNC Symbol;Acc:VGNC:26691]	521616	-
ENSBTAG00000002256	257.668	159.482	0.618944	-0.692119	0.0366863	0.684074	5	44086246	44110850	-	1448	YEATS4	-	K	09TXU;KOG3149;0UM19;0DNFP;1CXD0;0V4WW;12NF8	YEATS domain containing 4 [Source:VGNC Symbol;Acc:VGNC:37021]	615330	Q32LE1
ENSBTAG00000012995	25.5052	9.04449	0.354613	-1.49568	0.0367387	0.684074	6	15717981	15813728	-	1797	MCUB	-	S;O	KOG2966;0V44W;1CP71;13MF3;0UMDA;0DEHA;09T63	mitochondrial calcium uniporter dominant negative subunit beta [Source:VGNC Symbol;Acc:VGNC:31326]	504728	Q3ZBZ7
ENSBTAG00000020644	151.742	87.9596	0.579665	-0.78671	0.0367437	0.684074	X	17148957	17257298	-	2533	GPC4	-	T	0V4EI;0UFTE;1CPG7;12N7G;09TFF;0DESG;KOG3821	glypican 4 [Source:VGNC Symbol;Acc:VGNC:29526]	540179	F1MCX1
ENSBTAG00000054952	1789.9	1208	0.6749	-0.567255	0.0367612	0.684074	9	67602258	67688881	+	3102	-	-	-	-	-	-	-
ENSBTAG00000017951	57.7953	129.905	2.24768	1.16844	0.0367668	0.684074	29	45251140	45255878	-	695	POLD4	-	L	0VJBI;1D4B8;0DV0K;0UW02;0J65P;0A8FK;13U4I	DNA polymerase delta 4, accessory subunit [Source:NCBI gene (formerly Entrezgene);Acc:617899]	617899	Q3T0X9
ENSBTAG00000006367	676.507	259.926	0.384218	-1.38	0.0367945	0.684074	9	69887189	69890613	-	2609	CCN2	-	W	0DNP6;0VBXZ;0A06A;0IH0W;0UHF5;1CXKC;12TY9	cellular communication network factor 2 [Source:VGNC Symbol;Acc:VGNC:27794]	281103	O18739
ENSBTAG00000002580	2343.68	3575.89	1.52576	0.60953	0.0368363	0.684074	18	56416654	56489716	+	6099	MYH14	-	Z	0A47B;0UQKB;0DRS4;1D108;13IK8;KOG0161;0VF29	myosin heavy chain 14 [Source:VGNC Symbol;Acc:VGNC:31796]	514212	-
ENSBTAG00000009267	789.325	1178.77	1.49339	0.578587	0.0368371	0.684074	23	8810255	8882363	+	4329	UHRF1BP1	-	S	1CXPQ;KOG2955;12QMB;09ZXE;0URHK;0VATZ;0DNSC	UHRF1 binding protein 1 [Source:VGNC Symbol;Acc:VGNC:36655]	534225	F1MCM3
ENSBTAG00000003825	712.523	467.79	0.656526	-0.607076	0.0368649	0.684074	4	43598679	43690863	-	4088	PTPN12	EC:3.1.3.48	T	0UH6T;KOG0789;0DGMB;1CRB6;09VCV;0V6BY;12P88	protein tyrosine phosphatase non-receptor type 12 [Source:VGNC Symbol;Acc:VGNC:33531]	531877	A0A3Q1M0B4
ENSBTAG00000010726	485.476	736.185	1.51642	0.60067	0.0369346	0.684635	X	36013567	36155731	+	7976	F8	-	S	13I9H;0VAB7;09YRY;1CVRP;0DKWF;0IJ6Y;0USFP	coagulation factor VIII [Source:VGNC Symbol;Acc:VGNC:28690]	100271720	B9X245
ENSBTAG00000008271	122.802	70.6433	0.575261	-0.797712	0.0371163	0.685745	12	29997123	30014621	-	2134	MEDAG	-	S	13KSS;0USCY;0DIZ4;0VC8X;1CXYQ;0IKGJ;0A1DB	mesenteric estrogen dependent adipogenesis [Source:VGNC Symbol;Acc:VGNC:31371]	510187	A4IFN2
ENSBTAG00000015266	261.64	407.506	1.55751	0.639237	0.0371309	0.685745	29	39921806	39931368	+	1224	SDHAF2	-	S;U	0DQMG;13STI;0UH6A;0A2ZT;KOG3326;1CZQ3;0VDUZ	succinate dehydrogenase complex assembly factor 2 [Source:VGNC Symbol;Acc:VGNC:56278]	767983	Q3ZBC2
ENSBTAG00000020121	324.384	492.795	1.51917	0.603284	0.0371492	0.685745	1	7167841	7170830	+	873	RWDD2B	-	-	-	RWD domain containing 2B [Source:VGNC Symbol;Acc:VGNC:34227]	505006	-
ENSBTAG00000040295	78.8061	137.578	1.74578	0.803876	0.0371529	0.685745	25	27760604	27766328	-	820	CHCHD2	-	S	13G5M;1DGE4;0ITQR;0B6FS;0WJ65;0E9J3;0V3WP	coiled-coil-helix-coiled-coil-helix domain containing 2 [Source:NCBI gene (formerly Entrezgene);Acc:614033]	614033	Q3ZCI0
ENSBTAG00000006199	319.394	487.751	1.52711	0.610809	0.0373059	0.687169	29	44028101	44030509	+	1116	DRAP1	-	K	13R2U;0DGZX;0UIZP;KOG1659;09VRG;1CRQ8;0V6QD	DR1 associated protein 1 [Source:VGNC Symbol;Acc:VGNC:28203]	540345	Q2YDP3
ENSBTAG00000011171	114.13	45.2943	0.396867	-1.33327	0.037326	0.687169	24	42247107	42451865	-	4439	PIEZO2	-	S	1CY3J;0DP5I;0A1HN;0UI8Z;0VADW;12T15;KOG1893	piezo type mechanosensitive ion channel component 2 [Source:VGNC Symbol;Acc:VGNC:32865]	522631	-
ENSBTAG00000037951	31.6294	11.3043	0.357398	-1.4844	0.0373491	0.687169	1	83545202	83598532	+	2635	KLHL6	-	T	1CU3K;09XYJ;0DJBC;0USYD;12U79;KOG4441;0V8WC	kelch like family member 6 [Source:VGNC Symbol;Acc:VGNC:30669]	527363	F1MPX1
ENSBTAG00000053910	33.2978	13.7278	0.412274	-1.27832	0.0374676	0.687459	19	48990064	48992448	+	1492	C17orf58	-	-	-	chromosome 19 C17orf58 homolog [Source:NCBI gene (formerly Entrezgene);Acc:100301295]	-	-
ENSBTAG00000019294	3677.16	5467.87	1.48698	0.572385	0.0374719	0.687459	5	88262950	88412938	+	5565	ABCC9	-	Q	KOG0054;0V48M;09T9I;12N3Q;1CVRB;0DKW7;0UJE8	ATP binding cassette subfamily C member 9 [Source:VGNC Symbol;Acc:VGNC:25476]	100336551	-
ENSBTAG00000018942	199.035	107.335	0.539276	-0.890904	0.037484	0.687459	3	59398296	59456577	+	2571	SSX2IP	-	Z;S	09U7D;0IED3;0DFH3;12RTV;0UGUD;0V56G;1CQ6U	SSX family member 2 interacting protein [Source:VGNC Symbol;Acc:VGNC:35329]	534692	Q08DH0
ENSBTAG00000020164	859.951	562.453	0.654053	-0.612521	0.0375472	0.687543	21	45116769	45202855	-	4674	BAZ1A	-	B	KOG1245;0DEJM;09T8F;130KW;0UGEB;1CP9I;0V47E	bromodomain adjacent to zinc finger domain 1A [Source:VGNC Symbol;Acc:VGNC:53933]	540621	E1BN25
ENSBTAG00000005163	446.389	945.614	2.11836	1.08295	0.0375741	0.687543	3	16751302	16755589	-	1274	S100A1	-	-	-	S100 calcium binding protein A1 [Source:VGNC Symbol;Acc:VGNC:34236]	528735	P02639
ENSBTAG00000048379	222.282	347.699	1.56423	0.645449	0.0376077	0.687543	4	113662016	113697641	+	2197	-	-	-	-	-	-	-
ENSBTAG00000021187	78.7896	41.5217	0.526995	-0.924138	0.0377084	0.68839	11	88604880	88607401	-	1396	ID2	-	K	0DTR5;0VHJJ;0IVXR;0A6RM;13PVY;0UV34;1D330	inhibitor of DNA binding 2 [Source:VGNC Symbol;Acc:VGNC:59229]	505025	Q3ZC46
ENSBTAG00000009885	506.474	759.891	1.50035	0.585303	0.0377684	0.68839	19	47901885	47908689	+	3876	TACO1	-	M;K	0DS0Z;0URWH;1CZ8I;13GNH;KOG2972;0VENP;0A4I7	translational activator of cytochrome c oxidase I [Source:VGNC Symbol;Acc:VGNC:35559]	507536	E1BJK7
ENSBTAG00000008719	60.1777	30.5387	0.507475	-0.978592	0.0377909	0.68839	22	47749990	47780548	-	3011	PRKCD	EC:2.7.11.13	T	KOG0694;09V0U;0DHYR;1CX2D;0UKRR;12NBF;0V6DY	protein kinase C delta [Source:VGNC Symbol;Acc:VGNC:33329]	505708	A0JN97
ENSBTAG00000040521	10.2577	1.61512	0.157454	-2.66699	0.0378776	0.68839	19	36526611	36543419	+	2039	SAMD14	-	T	0V7U1;0UKJE;09WW0;0DI68;1CSWM;KOG1945;13IBV	sterile alpha motif domain containing 14 [Source:VGNC Symbol;Acc:VGNC:34269]	785513	A6QL51
ENSBTAG00000046204	78.8755	135.03	1.71194	0.775634	0.0379055	0.68839	27	6119983	6125684	+	2007	ZNF705A	-	K	0DS9W;13IDW;0A4TZ;KOG1721;0VFNX;1D1J9;0UTG8	zinc finger protein 705A [Source:NCBI gene (formerly Entrezgene);Acc:100125413]	100125413	A6QQI0
ENSBTAG00000046419	25.5292	3.22251	0.126229	-2.98589	0.0379625	0.68839	11	1621368	1674858	-	2689	TPC3	-	T;P	0WFXG;0INF7;13BJJ;0V2SS;0B3I5;0E7Q9;1DEQC	two pore channel 3 [Source:NCBI gene (formerly Entrezgene);Acc:100297753]	100297753	C4IXV8
ENSBTAG00000014272	1166.11	776.428	0.665826	-0.586783	0.0379886	0.68839	23	22196643	22263733	-	7879	MMUT	EC:5.4.99.2	C	0V5V0;1CVNF;0DG4U;0UJFX;0IE7I;12NNH;09UVD	methylmalonyl-CoA mutase [Source:VGNC Symbol;Acc:VGNC:31764]	280871	Q0III1
ENSBTAG00000019975	28.9797	11.1191	0.383685	-1.38201	0.0380238	0.68839	20	38299694	38334389	-	3551	IL7R	-	T	13HHN;0UFGU;0A018;1CWG9;0DMKW;0IGXR;0VAXV	interleukin 7 receptor [Source:VGNC Symbol;Acc:VGNC:30170]	521554	E1BPM3
ENSBTAG00000008716	614.282	922.958	1.5025	0.587364	0.0380957	0.68839	2	26545255	26554248	-	1384	SSB	-	A	0B4U6;0WHCW;13DNE;0V39P;0IQXQ;0E8HI;1DFFN	small RNA binding exonuclease protection factor La [Source:VGNC Symbol;Acc:VGNC:58554]	338071	P10881
ENSBTAG00000010513	215.691	333.704	1.54714	0.629601	0.0381456	0.68839	19	27020759	27024021	-	1811	GPS2	-	T	0UI64;13KPA;0DI13;0VE33;0A38C;0IH6X;1D000	G protein pathway suppressor 2 [Source:VGNC Symbol;Acc:VGNC:29613]	518494	Q32LC6
ENSBTAG00000008744	564.424	848.88	1.50398	0.588782	0.0381517	0.68839	19	36544867	36561186	-	2593	PDK2	EC:2.7.11.2	T	0UTXU;KOG0787;0DJ6E;0V8RW;12NVT;09XCJ;1CTYA	pyruvate dehydrogenase kinase 2 [Source:VGNC Symbol;Acc:VGNC:32704]	524075	Q1JPJ6
ENSBTAG00000011966	7581.82	5172.18	0.682182	-0.551772	0.0381697	0.68839	16	64062643	64183738	+	7602	LAMC1	-	W	12R2U;09V1Y;0DGBB;0V61M;1CR0T;0UI1N;KOG1836	laminin subunit gamma 1 [Source:VGNC Symbol;Acc:VGNC:50206]	532572	-
ENSBTAG00000045550	161.714	96.3833	0.596012	-0.746586	0.038171	0.68839	X	49636412	49644611	-	1511	TSPAN6	-	S;G	KOG3882;1CRWU;13IPX;0VAG2;0URX8;0DHW1;09ZJ2	tetraspanin 6 [Source:VGNC Symbol;Acc:VGNC:36441]	514741	Q32KU6
ENSBTAG00000004405	17.7132	52.79	2.98026	1.57544	0.0384455	0.69182	4	87783954	87862973	-	2845	IQUB	-	S	0IEKT;1CTSU;0V8MA;0DEPR;0UPQJ;09TY8;12SDD	IQ motif and ubiquitin domain containing [Source:VGNC Symbol;Acc:VGNC:30263]	536449	F1MSL8
ENSBTAG00000000754	1164.1	1738.03	1.49303	0.578247	0.0384558	0.69182	16	71180690	71252919	-	3049	PPP2R5A	-	T	KOG2085;0A17T;0DNVK;12N9U;0USZ8;0V6ZH;1CXT3	protein phosphatase 2 regulatory subunit B'alpha [Source:VGNC Symbol;Acc:VGNC:33260]	533788	A2VDZ0
ENSBTAG00000001638	362.451	0.280006	0.000772536	-10.3381	0.0384811	0.69182	17	2859932	2868867	+	3592	FGA	-	S;E	0DMMV;1CWHF;0A029;12QBM;0VAYN;KOG2579;0UQV5	fibrinogen alpha chain [Source:VGNC Symbol;Acc:VGNC:53902]	522039	P02672
ENSBTAG00000021815	433.282	282.7	0.65246	-0.616038	0.0385823	0.692921	12	27785642	28012399	+	4704	STARD13	-	T	1CUXH;0DK3Q;0V7TE;KOG2200;12NR9;0URDA;09WVF	StAR related lipid transfer domain containing 13 [Source:VGNC Symbol;Acc:VGNC:35362]	538697	-
ENSBTAG00000007338	21.8551	7.27687	0.33296	-1.58658	0.0388631	0.69516	18	46576253	46605718	-	1804	TYROBP	-	T	0J1XS;0VJG3;13YCU;1D4DW;0DUU9;0A8IP;0UW2M	transmembrane immune signaling adaptor TYROBP [Source:VGNC Symbol;Acc:VGNC:36552]	282390	Q95J80
ENSBTAG00000015450	1417.87	2076.85	1.46477	0.550676	0.0388672	0.69516	26	13528540	13779279	-	7327	CPEB3	-	J	12RYW;09UGD;1CQFN;0DFS4;KOG0129;0V5FQ;0UH7E	cytoplasmic polyadenylation element binding protein 3 [Source:VGNC Symbol;Acc:VGNC:27649]	537016	-
ENSBTAG00000016723	7.07204	0.547375	0.0774	-3.69152	0.0388698	0.69516	3	50945369	50956131	+	2691	GFI1	-	K	1CRZ8;0V6YK;12QEG;09W06;0UJBN;KOG1721;0DH98	growth factor independent 1 transcriptional repressor [Source:VGNC Symbol;Acc:VGNC:29325]	100139952	F1MPJ9
ENSBTAG00000000454	53.5949	97.7005	1.82294	0.86627	0.0390201	0.69516	5	32318296	32323859	-	1697	TMEM106C	-	S	0VAWQ;13FT7;0DMNZ;0A001;1CWIF;0UQVW;0IEC7	transmembrane protein 106C [Source:VGNC Symbol;Acc:VGNC:35946]	514271	Q3T144
ENSBTAG00000006588	98.113	55.0719	0.561311	-0.833128	0.0390872	0.69516	5	110294844	110304271	+	1322	CBY1	-	K	1D3PY;0A7JR;0DU8P;13QYQ;0IWV4;0UVG3;0VIAB	chibby family member 1, beta catenin antagonist [Source:VGNC Symbol;Acc:VGNC:26822]	282859	Q8MJK1
ENSBTAG00000031363	506.807	779.941	1.53893	0.621928	0.0391175	0.69516	7	20734843	20743350	+	2296	TLE5	-	K;B	09W3X;0UQ2J;0V729;12U6T;KOG0639;0DHCY;1CS36	TLE family member 5, transcriptional modulator [Source:NCBI gene (formerly Entrezgene);Acc:505375]	505375	Q3SYY6
ENSBTAG00000002853	1849.01	2767.6	1.4968	0.581881	0.0391188	0.69516	18	55653320	55661187	-	3348	HRC	-	U	0DGFX;0J2C1;13YS2;0V66R;09V76;0UI99;1CR5J	histidine rich calcium binding protein [Source:VGNC Symbol;Acc:VGNC:29952]	617610	A6QQD7
ENSBTAG00000005161	278.286	176.12	0.632873	-0.660011	0.0391194	0.69516	3	16210799	16232969	-	6061	ATP8B2	EC:7.6.2.1	P	0WJ4Q;0V3W6;13G3I;0B6EH;0E9IB;KOG0206;1DGDE	ATPase phospholipid transporting 8B2 [Source:VGNC Symbol;Acc:VGNC:26331]	785713	F1N4D5
ENSBTAG00000019338	608.841	915.24	1.50325	0.588085	0.0391805	0.69516	X	3168607	3246931	+	3921	IL13RA1	-	T	0IH4K;0UPWG;1CYDQ;0DPFH;0A1TB;0VCP3;13MHI	interleukin 13 receptor subunit alpha 1 [Source:VGNC Symbol;Acc:VGNC:55053]	407110	G3X7E9
ENSBTAG00000004797	173.827	103.73	0.596741	-0.744822	0.039191	0.69516	6	114718709	114744471	+	3102	TRMT44	EC:2.1.1.211	S;J	0A0X7;0DNXS;0VBTK;12U6H;1CXV8;0UNUN;KOG3790	tRNA methyltransferase 44 homolog [Source:VGNC Symbol;Acc:VGNC:49586]	513470	-
ENSBTAG00000020342	508.323	330.531	0.650238	-0.62096	0.03921	0.69516	16	39097744	39111961	-	2233	MYOC	-	W	0WG28;0INPA;13BSQ;0B3NB;0E7TC;1DET7;0V2UU	myocilin [Source:VGNC Symbol;Acc:VGNC:31833]	281342	Q3SX06
ENSBTAG00000004471	979.151	1451.38	1.48228	0.567818	0.0392221	0.69516	1	43047976	43111603	+	5559	ST3GAL6	EC:2.4.99.6	G	1CSPV;0V7N2;12NAV;0USH6;09WPH;0DHZ5;KOG2692	ST3 beta-galactoside alpha-2,3-sialyltransferase 6 [Source:VGNC Symbol;Acc:VGNC:35335]	444860	Q6H8M7
ENSBTAG00000024096	31.8651	63.8716	2.00444	1.0032	0.039229	0.69516	3	109482124	109484586	+	1016	LSM10	-	A	1D3T4;KOG3428;0DUFC;0A7P5;0UVDX;13X3D;0VIHR	LSM10, U7 small nuclear RNA associated [Source:VGNC Symbol;Acc:VGNC:31051]	618089	A4IFN1
ENSBTAG00000016341	1188.16	1765.78	1.48614	0.571573	0.0393089	0.695202	3	6159079	6212125	+	2196	RGS5	-	T	0UKX5;0VFE7;1D1AV;KOG3589;0A4IU;13KH2;0DS1U	regulator of G protein signaling 5 [Source:VGNC Symbol;Acc:VGNC:55670]	540509	Q3T0T8
ENSBTAG00000004280	58.9802	30.1657	0.511456	-0.967319	0.0393263	0.695202	X	105052662	105194351	+	1987	SRPX	-	S	0UIBH;09WFQ;0V7E8;1CSFG;0DHR5;0IEWW;12PX1	sushi repeat containing protein X-linked [Source:VGNC Symbol;Acc:VGNC:50570]	337918	Q32KV1
ENSBTAG00000008433	88.5682	146.997	1.6597	0.730927	0.0393518	0.695202	15	51243181	51264664	-	2275	PGAP2	-	T	0DGBH;130X6;0UI1X;09V23;0V61S;KOG3979;1CR0X	post-GPI attachment to proteins 2 [Source:VGNC Symbol;Acc:VGNC:32782]	540520	A6H7B8
ENSBTAG00000025458	328.485	209.405	0.637489	-0.649528	0.0394172	0.695394	10	84122761	84405606	-	1758	DPF3	-	K	KOG1244;09W7S;12QQB;0V764;0DHGU;0UMEH;1CS76	double PHD fingers 3 [Source:VGNC Symbol;Acc:VGNC:28177]	787359	F1N0V2
ENSBTAG00000018164	10.4172	28.4481	2.73088	1.44937	0.039443	0.695394	11	72190119	72192915	+	1315	FNDC4	-	U	0VDBC;12QNB;0US3A;0A2FM;0DQ2Q;0IEB6;1CZ3Q	fibronectin type III domain containing 4 [Source:VGNC Symbol;Acc:VGNC:29064]	781806	A6QPL2
ENSBTAG00000012865	1804.3	2631.3	1.45835	0.544337	0.0396069	0.696309	23	39355962	39387656	+	2769	DEK	-	B	13KVS;0A0G1;0URBV;1CTF0;0DN33;0VBC6;KOG2266	DEK proto-oncogene [Source:VGNC Symbol;Acc:VGNC:27992]	540945	A5PJQ1
ENSBTAG00000021830	2221.87	1508.9	0.679115	-0.558272	0.0396154	0.696309	9	69748258	69818319	+	3181	ENPP1	-	F;Z	12Q62;09TDF;0UHWN;0V4CJ;0DEQP;KOG2645;1CQX4	ectonucleotide pyrophosphatase/phosphodiesterase 1 [Source:VGNC Symbol;Acc:VGNC:28504]	-	-
ENSBTAG00000022007	312.003	196.735	0.630555	-0.665307	0.0396194	0.696309	13	65915452	65982693	-	1994	SAMHD1	EC:3.1.5.-	A;S;L	1CS5P;12RXY;0DHFI;09W6A;0V74K;0UJIH;KOG2681	SAM and HD domain containing deoxynucleoside triphosphate triphosphohydrolase 1 [Source:VGNC Symbol;Acc:VGNC:34277]	524683	Q0VCA5
ENSBTAG00000019853	747.415	495.278	0.662655	-0.593669	0.0396786	0.696309	19	48732717	48876849	-	2605	SMURF2	EC:2.3.2.26	O	1CV8X;0DKEW;KOG0940;09YZW;0UTVS;0V638;12NJ4	SMAD specific E3 ubiquitin protein ligase 2 [Source:VGNC Symbol;Acc:VGNC:35041]	540826	F1N3W8
ENSBTAG00000000672	205.74	57.3892	0.278941	-1.84197	0.039713	0.696309	20	58565052	58594909	-	2739	OTULINL	-	S	0A1VM;0UQKV;0DPHS;0VCR7;0IK5W;1CYG9;137V4	OTU deubiquitinase with linear linkage specificity like [Source:VGNC Symbol;Acc:VGNC:28712]	534389	A6QLS5
ENSBTAG00000009049	31.2628	12.8137	0.409871	-1.28676	0.0397362	0.696309	5	57433437	57437847	-	2326	-	-	S	1323Q;0DGE6;0IGI3;0UN0B;09XXW;1CR3N;0V8VN	uncharacterized LOC507581 [Source:NCBI gene (formerly Entrezgene);Acc:507581]	507581	Q08DP9;F1MXP0
ENSBTAG00000007213	253.521	147.831	0.58311	-0.77816	0.0398133	0.696861	13	53196957	53240508	-	4841	SIRPA	-	T	0IKYM;0UPFN;0VE7W;0DNKM;1CYSK;13NRA;0A0PS;146M8;0J9BU;0VFFR;1CTS0;0A519;0DRWJ;0UURB	signal regulatory protein alpha [Source:NCBI gene (formerly Entrezgene);Acc:327666]	327666	O46631
ENSBTAG00000007233	107.049	62.003	0.579204	-0.787857	0.0398846	0.696861	21	65267468	65416865	+	3452	WDR25	-	S	0E8GH;0V390;0IQTX;0WHBM;13DKD;0B4SW;1DFEQ	WD repeat domain 25 [Source:VGNC Symbol;Acc:VGNC:36888]	527651	A6QPY2
ENSBTAG00000038682	47.9493	87.2527	1.81969	0.863691	0.0398885	0.696861	14	1025239	1039266	+	6484	FAM83H	-	S	0UFU9;0IEPN;1CPGS;0V4F3;13H9A;09TG1;0DESZ	family with sequence similarity 83 member H [Source:VGNC Symbol;Acc:VGNC:28839]	524974	-
ENSBTAG00000015355	55.4731	28.4453	0.512776	-0.963601	0.0400177	0.698413	X	124468937	124560357	+	4567	PHKA2	-	G	0USGV;1CR0K;KOG3635;12PTB;09VE0;0V6D3;0DGNQ	phosphorylase kinase regulatory subunit alpha 2 [Source:VGNC Symbol;Acc:VGNC:32831]	515732	A0A3Q1N3K8
ENSBTAG00000026199	6499.2	4396.01	0.676393	-0.564066	0.040107	0.699267	25	38799230	38802646	+	1835	ACTB	-	Z	KOG0676	actin beta [Source:NCBI gene (formerly Entrezgene);Acc:280979]	280979	P60712
ENSBTAG00000021703	69.6269	35.8676	0.51514	-0.956963	0.0402285	0.699585	1	116654940	117017533	-	8245	MED12L	-	K	12NYR;0DG4I;KOG3598;0V5UP;0UHRT;1CQU2;09UV3	mediator complex subunit 12L [Source:VGNC Symbol;Acc:VGNC:53588]	-	-
ENSBTAG00000047449	5.82065	0	0	-Inf	0.0402996	0.699585	11	49225771	49228296	-	997	-	-	-	-	antimicrobial peptide NK-lysin [Source:NCBI gene (formerly Entrezgene);Acc:104968634]	100300483	A0A0U3FIE9
ENSBTAG00000006347	474.178	308.466	0.650527	-0.620319	0.040383	0.699585	18	36343222	36373620	+	2462	UTP4	-	S;U	0DG56;0UP30;0V5VE;12T7J;KOG2048;1CQUS;09UVS	UTP4 small subunit processome component [Source:VGNC Symbol;Acc:VGNC:36747]	510315	E1BC40
ENSBTAG00000003408	8.16052	0	0	-Inf	0.0403955	0.699585	11	47233511	47305610	+	1120	-	-	S	0UV8H;1D395;13VDD;0AB3K;0DTX1;0VM9P;0J107	-	-	-
ENSBTAG00000001468	3509.94	5131.77	1.46207	0.548008	0.0404078	0.699585	10	67062902	67289712	+	7954	SAMD4A	-	J;T	0DK48;1CUXZ;12RCF;0V9MG;KOG3791;09YPS;0UG7V	sterile alpha motif domain containing 4A [Source:VGNC Symbol;Acc:VGNC:34272]	540852	A0A3Q1LJM1
ENSBTAG00000013192	51.4425	92.8032	1.80402	0.851212	0.0404345	0.699585	1	71223038	71228675	-	1718	CEP19	-	S	1CW8A;0IWEE;0VAR4;0UQ6C;0DMD1;13QFH;09ZUK	centrosomal protein 19 [Source:VGNC Symbol;Acc:VGNC:27198]	613916	A6H7C9
ENSBTAG00000017143	580.037	358.047	0.617284	-0.695994	0.0404713	0.699585	4	112198601	112215554	-	2443	PDIA4	EC:5.3.4.1	O	09V4G;1CR33;0DGDJ;0UI4W;KOG0190;0V644;12P44	protein disulfide isomerase family A member 4 [Source:VGNC Symbol;Acc:VGNC:32698]	415110	Q29RV1
ENSBTAG00000017281	206.532	329.577	1.59576	0.674248	0.0405577	0.699585	14	765421	774581	+	4303	OPLAH	EC:3.5.2.9	E	KOG1939;0V5MB;1CQKW;12QNF;0UHFA;09UMQ;0DFXI	5-oxoprolinase, ATP-hydrolysing [Source:VGNC Symbol;Acc:VGNC:53869]	408006	Q75WB5
ENSBTAG00000011481	9.47755	1.33839	0.141217	-2.82402	0.0405853	0.699585	7	5124965	5142553	+	2938	IL12RB1	-	-	-	interleukin 12 receptor subunit beta 1 [Source:VGNC Symbol;Acc:VGNC:30112]	524299	G3MX29
ENSBTAG00000025450	3629.01	5334.16	1.46987	0.555684	0.0406202	0.699585	10	76116422	76386867	+	21570	SYNE2	-	Z	1CWVG;09UB4;0UR7S;0V5A9;12UBG;KOG0516;0DFKT	spectrin repeat containing nuclear envelope protein 2 [Source:VGNC Symbol;Acc:VGNC:35521]	540504	F1MF78
ENSBTAG00000037640	251.841	158.112	0.627825	-0.671565	0.0406207	0.699585	2	117023746	117290403	-	2606	PID1	-	S;T	0UMW5;1CS2E;0V71G;0DHCA;09W34;KOG4448;12PNS	phosphotyrosine interaction domain containing 1 [Source:VGNC Symbol;Acc:VGNC:32862]	510773	A0JNF5
ENSBTAG00000000559	28.9317	11.4334	0.395185	-1.3394	0.04069	0.699585	13	74654889	74665860	-	2784	PLTP	-	V	0UM70;0DGBK;0V61V;13N34;09V25;KOG4160;1CR10	phospholipid transfer protein [Source:VGNC Symbol;Acc:VGNC:33055]	505640	Q58DL9
ENSBTAG00000014891	459.692	297.447	0.647057	-0.628035	0.0407153	0.699585	11	21086083	21091537	-	1290	SRSF7	-	A	13QKT;0DTK8;1D2XR;0A6K7;KOG0107;0VHE9;0UUWY	serine and arginine rich splicing factor 7 [Source:VGNC Symbol;Acc:VGNC:35303]	507066	Q3T106
ENSBTAG00000008673	6.06242	0.242001	0.0399182	-4.64681	0.0408383	0.699585	2	91143446	91177884	-	1494	ICA1L	-	T;U	0DG16;0V5QY;KOG3891;12P3F;1CQQT;09URF;0UIU9	islet cell autoantigen 1 like [Source:VGNC Symbol;Acc:VGNC:30024]	538992	-
ENSBTAG00000009355	23.4615	8.3503	0.355914	-1.4904	0.0408535	0.699585	9	23477795	23642456	-	2640	SNAP91	-	F;T;U	12PM2;09V8V;1CR6Z;0UKQS;0DGH9;KOG0251;0V68A	synaptosome associated protein 91 [Source:VGNC Symbol;Acc:VGNC:59365]	-	-
ENSBTAG00000005122	29.9702	0	0	-Inf	0.0408573	0.699585	1	80506965	80530772	-	3413	KNG1	-	W	1D03I;0IKIQ;13N81;09YFS;0DQZ3;0VE6A;0UU2Q	kininogen 1 [Source:VGNC Symbol;Acc:VGNC:53586]	280833	P01045
ENSBTAG00000000011	5.40835	0	0	-Inf	0.0408766	0.699585	8	7950815	7971600	-	5355	TDH	EC:1.1.1.103	M	0UM0I;12PI8;09VE7;1CT76;KOG2774;0DGP1;0V6DC	L-threonine dehydrogenase [Source:NCBI gene (formerly Entrezgene);Acc:511957]	511957	Q2KIR8
ENSBTAG00000006733	19845	28723.5	1.44739	0.533453	0.0408809	0.699585	4	54551942	54592009	+	3746	PPP1R3A	-	O;T	0A4UJ;0DQ0G;13U6A;KOG3986;0VFA2;0UTAY;1CY6U	protein phosphatase 1 regulatory subunit 3A [Source:VGNC Symbol;Acc:VGNC:33242]	784877	E1BLN7
ENSBTAG00000045757	24060.4	43995.9	1.82856	0.870707	0.0409327	0.699585	22	48434632	48437765	+	959	TNNC1	-	Z;T	12QAN;09W9V;1CS9B;0DHJ3;0UKYA;KOG0027;0V787	troponin C1, slow skeletal and cardiac type [Source:VGNC Symbol;Acc:VGNC:36189]	509486	P63315
ENSBTAG00000014564	73.9502	136.063	1.83993	0.879649	0.0409334	0.699585	1	72326705	72499174	+	2437	XXYLT1	-	G	0VB7M;12UMV;1CPFK;0DERU;KOG3765;0UFSJ;0A0BI	xyloside xylosyltransferase 1 [Source:VGNC Symbol;Acc:VGNC:53613]	-	-
ENSBTAG00000009831	11.3576	2.1895	0.192778	-2.37499	0.0410061	0.700137	2	442135	705205	-	2881	OCA2	-	P	KOG2639;0URST;0VAVE;0DNFB;12QRX;1CQF6;09ZU0	OCA2 melanosomal transmembrane protein [Source:VGNC Symbol;Acc:VGNC:50237]	524289	-
ENSBTAG00000024815	1515.2	2241.84	1.47957	0.565174	0.0410725	0.70022	1	152701411	152833098	-	3162	ANKRD28	-	S;Z;O;M;E	0V7QW;1CZWD;09WSM;0DJ9R;KOG0504;12Q3M;0UNAS	ankyrin repeat domain 28 [Source:VGNC Symbol;Acc:VGNC:25920]	529062	E1BN43
ENSBTAG00000014014	62.8404	107.343	1.70818	0.772458	0.0410937	0.70022	16	42376909	42387230	-	1614	UBIAD1	EC:2.5.1.-	H;L	0DQFQ;0V9GV;09YJ5;0UQEG;12NV8;KOG4581;1CZHT	UbiA prenyltransferase domain containing 1 [Source:VGNC Symbol;Acc:VGNC:36606]	508501	F1MQC8
ENSBTAG00000012737	6.04213	0.242001	0.0400523	-4.64197	0.0411323	0.70022	10	99742350	99751572	+	2199	GPR65	-	T	KOG3656;1CQTQ;0V5U9;0DG44;09UUS;0UHR9;13KHK	G protein-coupled receptor 65 [Source:VGNC Symbol;Acc:VGNC:29596]	788507	A7MB13
ENSBTAG00000011245	57.4268	28.8892	0.503061	-0.991195	0.0412028	0.700489	5	23915775	24071389	+	5124	PLXNC1	-	T	0E7KZ;0B3BN;0V2QY;0WFQ7;1DEMC;0IN3C;13B9X	plexin C1 [Source:VGNC Symbol;Acc:VGNC:33064]	518168	E1BDY7
ENSBTAG00000027386	6.00653	0.26367	0.0438973	-4.50972	0.0413357	0.700489	13	60693347	60694291	-	945	SOX12	-	-	-	SRY-box transcription factor 12 [Source:NCBI gene (formerly Entrezgene);Acc:101905202]	-	-
ENSBTAG00000017504	12.6082	80.6376	6.39567	2.67709	0.0413417	0.700489	5	29983972	30018827	+	4917	FAIM2	-	T	0DEM1;09X65;0V84N;1CT7U;0UTH2;13M28;KOG2322	Fas apoptotic inhibitory molecule 2 [Source:VGNC Symbol;Acc:VGNC:28710]	509790	Q1LZ71
ENSBTAG00000010138	394.637	184.65	0.467897	-1.09574	0.0413462	0.700489	22	50084781	50093377	-	3019	SEMA3B	-	T	09YQF;0DFQ0;1CQDK;0V9N8;12RKU;0UH3Z;KOG3611	semaphorin 3B [Source:VGNC Symbol;Acc:VGNC:34427]	539996	-
ENSBTAG00000009421	4.63145	0	0	-Inf	0.0413504	0.700489	3	11606607	11610099	-	1824	CD1E	-	U	0US2N;0ITU1;0DR18;0VAQS;1CWGD;13P1A;0A3ZB	CD1e molecule [Source:VGNC Symbol;Acc:VGNC:27008]	510832	Q3ZC45
ENSBTAG00000024909	2330.59	1325.49	0.568739	-0.814161	0.0414214	0.700822	19	55821418	55823783	+	1691	H3-3B	-	B	KOG1745	H3.3 histone B [Source:VGNC Symbol;Acc:VGNC:83606]	617051	Q5E9F8
ENSBTAG00000010345	10.8024	1.82239	0.168701	-2.56746	0.041451	0.700822	X	13775714	13805036	+	5801	XPNPEP2	EC:3.4.11.9	E	KOG2413;0DFDR;0UGP0;12U45;0V4SG;1CQ3H;09TT4	X-prolyl aminopeptidase 2 [Source:VGNC Symbol;Acc:VGNC:36995]	504822	E1B735
ENSBTAG00000002350	77.9613	134.147	1.72069	0.782984	0.0416589	0.703184	7	5060769	5073385	-	3673	PIK3R2	-	T	09UBX;0UR7U;KOG4637;12NNR;0DIHX;1CT8C;0V5B2	phosphoinositide-3-kinase regulatory subunit 2 [Source:VGNC Symbol;Acc:VGNC:52862]	282308	P23726
ENSBTAG00000012847	183.543	111.877	0.609542	-0.714203	0.041672	0.703184	11	98220651	98272276	-	2982	NIBAN2	-	O;T	0IFR1;0DHAS;09X6Z;0V85K;13HCM;1CS0W;0UM2T	niban apoptosis regulator 2 [Source:VGNC Symbol;Acc:VGNC:54427]	-	-
ENSBTAG00000051704	237.865	125.203	0.52636	-0.925878	0.0417995	0.704466	NKLS02001545.1	91185	147516	-	5638	TNFRSF10D	-	T	1D113;0VHIU;13SSI;0DRSY;0UPZY;0IZX0;0A701	tumor necrosis factor receptor superfamily, member 10d, decoy with truncated death domain [Source:NCBI gene (formerly Entrezgene);Acc:782274]	-	-
ENSBTAG00000009426	254.822	164.104	0.643996	-0.634877	0.041969	0.704466	4	112024328	112069782	-	2945	EZH2	EC:2.1.1.356	K	09YDY;0DJU2;KOG1079;12R4H;0V9BM;0USMG;1CQZR	enhancer of zeste 2 polycomb repressive complex 2 subunit [Source:VGNC Symbol;Acc:VGNC:28675]	509106	E1BD02
ENSBTAG00000013718	54.7136	0	0	-Inf	0.0419738	0.704466	6	86953984	87007062	-	4033	GC	-	U	0DNWC;0US1J;09WS3;0II89;0VDGN;136AQ;1CZ9Z	GC vitamin D binding protein [Source:VGNC Symbol;Acc:VGNC:29277]	530076	Q3MHN5
ENSBTAG00000031069	162.249	253.393	1.56176	0.643172	0.0419801	0.704466	7	30802398	30977434	-	3539	SNX24	-	U	0IMHV;13ATT;0WFER;0B336;1DEGP;0E7FR;0V2MX	sorting nexin 24 [Source:VGNC Symbol;Acc:VGNC:35103]	614112	Q17QS1
ENSBTAG00000010647	173.463	106.052	0.611381	-0.709857	0.0419853	0.704466	8	77952718	78360358	+	4867	NTRK2	EC:2.7.10.1	T	0V73Y;0DHXC;0UK8M;12PQA;09W5N;KOG1026;1CSN1	neurotrophic receptor tyrosine kinase 2 [Source:VGNC Symbol;Acc:VGNC:32310]	505824	Q0VCN4
ENSBTAG00000020698	821.273	1235.72	1.50464	0.589422	0.0420012	0.704466	16	41872926	41891179	+	6720	MTHFR	EC:1.5.1.20	E	12P29;0UI6N;0DNPY;1CY2D;KOG0564;0VCC6;0A19Y	methylenetetrahydrofolate reductase [Source:VGNC Symbol;Acc:VGNC:31731]	497032	Q5I598
ENSBTAG00000006731	82.1445	26.0559	0.317196	-1.65655	0.0420391	0.704466	18	13298147	13327247	-	4762	SLC7A5	-	E	12P2T;09V1W;0UJHQ;0DJGF;0V61J;1CU8Y;KOG1287	solute carrier family 7 member 5 [Source:VGNC Symbol;Acc:VGNC:52250]	282369	Q9TU26
ENSBTAG00000038845	50.239	90.722	1.80581	0.852645	0.0420807	0.704466	28	26372856	26379917	-	1707	TYSND1	-	-	-	trypsin domain containing 1 [Source:VGNC Symbol;Acc:VGNC:55998]	-	-
ENSBTAG00000010032	9.28602	1.35842	0.146287	-2.77313	0.0421141	0.704466	29	34576918	34994005	-	2167	NTM	-	T	0V37U;0B4P8;1DFD0;0WH7H;0IQJF;0E8EQ;13DEJ	neurotrimin [Source:VGNC Symbol;Acc:VGNC:32302]	534414	Q58DA5;A0A3S5HJV5
ENSBTAG00000004976	222.889	381.88	1.71332	0.776791	0.042188	0.704467	4	30692956	30904166	-	3368	CDCA7L	-	D;K	0UPF4;0IYXY;1CXND;0V8YU;0A131;0DNR1;1336R	cell division cycle associated 7 like [Source:VGNC Symbol;Acc:VGNC:27087]	514631	A7E3U1
ENSBTAG00000027625	199.044	76.0966	0.382311	-1.38718	0.0422355	0.704467	27	36211720	36255293	-	4227	SFRP1	-	T	09Y1P;0VCMX;0DG70;1CYCC;0UQYW;13EFI;KOG3577	secreted frizzled related protein 1 [Source:VGNC Symbol;Acc:VGNC:34520]	282068	O19116
ENSBTAG00000001093	904.467	1355.76	1.49897	0.583967	0.0422871	0.704467	2	26570154	26618014	-	3873	KLHL23	-	T	0V8T5;0UMXA;12QEU;1CU01;09XVJ;0DJ83;KOG4441	kelch like family member 23 [Source:VGNC Symbol;Acc:VGNC:56126]	100140861	A0A3Q1M1L7
ENSBTAG00000014083	361.226	552.515	1.52955	0.61311	0.0423138	0.704467	3	33940232	33945726	+	5017	AMIGO1	-	T	13HHC;1CUT8;0V9GS;09YJ1;0UJT5;0IGN4;0DJZC	adhesion molecule with Ig like domain 1 [Source:VGNC Symbol;Acc:VGNC:25865]	-	-
ENSBTAG00000025021	69.602	32.603	0.468421	-1.09412	0.0423176	0.704467	28	2953439	3309533	-	4092	FMN2	-	Z;T	1DAMB;0UH3F;0E3E1;KOG1922;0W1Y4;0APM0;12TNR;0V7AJ;09WC5;KOG1922;0DHMI;1CSBZ;12TNR	formin-2 [Source:NCBI gene (formerly Entrezgene);Acc:614741]	614741	-
ENSBTAG00000018169	606.016	181.215	0.299027	-1.74165	0.0424741	0.705776	19	55840138	55872606	-	6304	ITGB4	-	W	0V83P;1CT6U;0UKTX;KOG1226;12X7X;09X54;0DIG6	integrin subunit beta 4 [Source:VGNC Symbol;Acc:VGNC:30329]	506995	-
ENSBTAG00000005249	1144.96	1668.53	1.45728	0.543279	0.0424778	0.705776	7	53035569	53054126	+	3465	RNF14	EC:2.3.2.31	O	0A40Y;KOG1814;0VEVV;0DRKG;0UUF7;13I9E;1D0TR	ring finger protein 14 [Source:VGNC Symbol;Acc:VGNC:34024]	540274	A2VDU5
ENSBTAG00000031249	254.431	161.215	0.633632	-0.658282	0.0426964	0.706797	23	50462332	50466481	-	372	PSMG4	-	O	0IX28;0DUH0;0UVCS;1D3UN;0VHKH;13R90;0A7RC	proteasome assembly chaperone 4 [Source:VGNC Symbol;Acc:VGNC:33481]	789063	F1MDD0
ENSBTAG00000000480	391.274	587.62	1.50181	0.586704	0.0427316	0.706797	22	50039840	50066774	+	2203	IFRD2	-	Z	0DF0F;0V4P9;12NEI;0UG4I;09TQ4;1CPQ6;KOG2842	interferon related developmental regulator 2 [Source:VGNC Symbol;Acc:VGNC:30063]	-	-
ENSBTAG00000017528	72.0233	192.732	2.67596	1.42006	0.0427737	0.706797	18	13911498	13919763	-	2865	SNAI3	-	K	0US5B;0V50C;0DRVR;13IUK;0A4C1;KOG2462;1D14A	snail family transcriptional repressor 3 [Source:VGNC Symbol;Acc:VGNC:35049]	526694	E1BH01
ENSBTAG00000020671	22.3439	7.50417	0.335849	-1.57411	0.0428134	0.706797	2	120514777	120551870	+	2814	TRIM62	EC:2.3.2.27	O	0B69H;0V3T2;0ITEQ;0WIZB;0E9EG;1DG9S;13FXB	tripartite motif containing 62 [Source:VGNC Symbol;Acc:VGNC:36345]	516886	E1BK51
ENSBTAG00000015635	14.8151	37.3502	2.52108	1.33404	0.0428216	0.706797	16	51282437	51288691	+	2165	TNFRSF4	-	T	0V6E1;09VEW;0UIIJ;0DGPQ;1CRDI;0J0US;13U7V	TNF receptor superfamily member 4 [Source:VGNC Symbol;Acc:VGNC:36168]	528782	A5PJH6
ENSBTAG00000003345	932.235	631.325	0.677216	-0.562312	0.0428479	0.706797	17	32347951	32529264	-	14949	FAT4	-	Z;T	0DJYF;KOG1219;09UGS;1CUS3;12N7V;0UPVP;KOG3594;0V5G3	FAT atypical cadherin 4 [Source:VGNC Symbol;Acc:VGNC:28877]	781683	E1B949
ENSBTAG00000049189	36.4926	73.9153	2.02549	1.01827	0.0428828	0.706797	10	51529618	51530112	+	495	-	-	-	-	iron-sulfur cluster scaffold homolog (E. coli)-like [Source:NCBI gene (formerly Entrezgene);Acc:533308]	-	-
ENSBTAG00000039728	7.66722	22.2971	2.90811	1.54008	0.0429661	0.706797	16	50992698	50993211	-	514	-	-	J	0A9F6;0VKC1;13W65;KOG1762	-	-	-
ENSBTAG00000017500	4.6831	0	0	-Inf	0.0430525	0.706797	11	29914745	29963621	-	1678	KCNK12	-	P	0DH2Y;12Y19;0UJ3Y;1CRT7;09VUR;0V6TE;KOG4404	potassium two pore domain channel subfamily K member 12 [Source:VGNC Symbol;Acc:VGNC:30467]	521931	E1BIA3
ENSBTAG00000011880	40.762	18.5845	0.455927	-1.13313	0.0431021	0.706797	1	148657613	148683915	+	2647	CHAF1B	-	L;B	0VBX2;1CUUS;KOG1009;09UU0;12QSY;0DNHE;0UQ86	chromatin assembly factor 1 subunit B [Source:VGNC Symbol;Acc:VGNC:27267]	511654	A5D9H4
ENSBTAG00000009603	1006.39	1480.62	1.47122	0.55701	0.0431801	0.706797	3	99790133	99799010	-	1095	UQCRH	-	C	1D565;0DVVW;0UWH3;KOG4763;0A9SF;13WAM;0VKT2	ubiquinol-cytochrome c reductase hinge protein [Source:NCBI gene (formerly Entrezgene);Acc:613899]	613899	P00126
ENSBTAG00000010356	4235.88	6148.24	1.45147	0.53751	0.0431979	0.706797	24	41081076	41101417	+	1849	RAB12	-	U	1CRJQ;13HMG;0DNJC;0UNEF;0VBUE;KOG0078;0A0Y3	RAB12, member RAS oncogene family [Source:VGNC Symbol;Acc:VGNC:33620]	615804	A6QPX8
ENSBTAG00000010663	738.319	488.907	0.662189	-0.594684	0.0432246	0.706797	3	15538260	15548475	-	3031	ADAM15	EC:3.4.24.-	O	0DIV2;0UN3S;1CVRX;12RXZ;09VEK;KOG3607;0V6DS	ADAM metallopeptidase domain 15 [Source:VGNC Symbol;Acc:VGNC:25606]	784605	A0A3Q1LJS3
ENSBTAG00000022255	112.74	209.311	1.85659	0.892653	0.0432254	0.706797	X	83085618	83294907	-	2673	AR	-	K	0A0XC;0DIFP;1CXFZ;0VBTN;13MJD;0UNES;KOG3575	androgen receptor [Source:VGNC Symbol;Acc:VGNC:26053]	280675	F1N2B6
ENSBTAG00000006515	12.5555	2.56309	0.20414	-2.29237	0.043234	0.706797	16	46910358	46943809	-	3426	ESPN	-	S;Z;T;E	0UIVJ;KOG0504;0V6MM;09VNS;0DGX4;12RJ2;1CRMD	espin [Source:NCBI gene (formerly Entrezgene);Acc:104976499]	-	-
ENSBTAG00000038281	11.3675	2.19104	0.192745	-2.37523	0.0432452	0.706797	14	50969629	52273953	+	11094	CSMD3	-	T;V	0DFAI;12QB8;0V4ZJ;KOG4297;1CQ0A;09U0T;0UGTR	CUB and Sushi multiple domains 3 [Source:HGNC Symbol;Acc:HGNC:19291]	-	-
ENSBTAG00000003892	87.9143	150.46	1.71144	0.775213	0.0432506	0.706797	23	32672258	32731972	+	1883	-	EC:1.14.18.2	C;G	0VBX7;13FYP;1CXJE;0UN26;0IFHK;0DMCS;09YK2	cytidine monophosphate-N-acetylneuraminic acid hydroxylase [Source:NCBI gene (formerly Entrezgene);Acc:537017]	537017	-
ENSBTAG00000021512	504.199	754.786	1.497	0.582075	0.0432939	0.706797	3	15577907	15593999	-	4088	ZBTB7B	-	K	0DIBQ;1CT27;13KMY;KOG1721;09X12;0UG1X;0V7Z6	zinc finger and BTB domain containing 7B [Source:VGNC Symbol;Acc:VGNC:37090]	509019	E1BGW3
ENSBTAG00000023523	931.461	1354.53	1.4542	0.540226	0.0433283	0.706797	8	76973596	77065618	-	1809	GKAP1	-	T	0DMBZ;0UIF7;09ZTQ;1CW74;0IF7C;0VAQ1;12RKA	G kinase anchoring protein 1 [Source:VGNC Symbol;Acc:VGNC:29387]	613960	Q32LE2
ENSBTAG00000018106	0.233819	5.48917	23.4762	4.55313	0.0433905	0.706797	6	67916175	67961503	+	3514	SPATA18	-	S	0VAN5;0DM9Q;12S8I;0IGBW;09ZRP;0UG2S;1CW4U	spermatogenesis associated 18 [Source:VGNC Symbol;Acc:VGNC:35176]	615729	-
ENSBTAG00000018996	161.813	279.59	1.72786	0.788987	0.0433966	0.706797	9	96966927	98112020	-	3178	PRKN	EC:2.3.2.31	O	0DMB4;09TX8;0UN8K;12NEX;KOG0006;1CW69;0V4WB	parkin RBR E3 ubiquitin protein ligase [Source:VGNC Symbol;Acc:VGNC:33342]	530858	-
ENSBTAG00000010144	214.895	332.672	1.54807	0.630467	0.043453	0.707051	5	70252258	70257832	-	1644	MTERF2	-	K	0VEHD;0DR9E;KOG1267;0UN3E;1D0EQ;137A4;0A3NI	mitochondrial transcription termination factor 2 [Source:VGNC Symbol;Acc:VGNC:31720]	782988	F1MI83
ENSBTAG00000003418	1436.46	970.059	0.675314	-0.566369	0.0434996	0.707144	X	94696646	94769333	-	3964	MSN	-	Z;S;T	0DIN7;KOG3529;0UIIU;0V7TS;1CTD4;12RFB;09W3R	moesin [Source:VGNC Symbol;Acc:VGNC:31703]	540426	Q2HJ49
ENSBTAG00000015839	23214	34006.6	1.46492	0.550822	0.0435544	0.707256	22	51814681	51907742	+	7505	MAP4	-	Z;S	0DSQR;0VG7E;0A5BZ;0UUTC;13P13;0IVS2;1D215;12V6I;1CZFP;0IG6M;0A30A;0UG2R;0VDVF;0DQDP	microtubule associated protein 4 [Source:NCBI gene (formerly Entrezgene);Acc:281295]	281295	P36225
ENSBTAG00000011215	2279.71	1554.56	0.681914	-0.552339	0.0436318	0.707256	18	48402709	48476443	+	4897	ACTN4	-	Z	1CTZS;0UKXS;0DKHE;KOG0035;12N2S;0V92N;09Z1X	actinin alpha 4 [Source:VGNC Symbol;Acc:VGNC:25583]	522269	A5D7D1
ENSBTAG00000016515	62.129	32.8214	0.528278	-0.920632	0.0436358	0.707256	7	106497219	106784981	-	3839	EFNA5	-	T	0DG99;0V7XJ;KOG3858;1CQYQ;09WZI;0UHYT;13ETC	ephrin A5 [Source:VGNC Symbol;Acc:VGNC:28358]	616742	Q17R05
ENSBTAG00000005970	647.485	436.075	0.673491	-0.57027	0.0436702	0.707256	17	68052596	68056965	-	1131	XBP1	-	K	0UIFI;12SIN;0VB0V;0DMQB;KOG4005;1CWJV;0A04K	X-box binding protein 1 [Source:VGNC Symbol;Acc:VGNC:53930]	541236	Q3SZZ2
ENSBTAG00000032227	244.047	375.019	1.53667	0.619804	0.0437108	0.707256	14	77391292	77396787	+	821	RBIS	-	S	0A93Y;0J2RS;0DV4W;1D4M2;13X2Z;0VJJJ;0UW6P	ribosomal biogenesis factor [Source:NCBI gene (formerly Entrezgene);Acc:510007]	510007	A8YXZ5;A0A0N4STN3
ENSBTAG00000011433	456.422	686.139	1.5033	0.588133	0.043907	0.709768	8	59917058	59922869	+	2370	RGP1	-	U	KOG4469;09U7Z;0DFHP;0V573;12NKH;0USJC;1CQ7I	RGP1 homolog, RAB6A GEF complex partner 1 [Source:VGNC Symbol;Acc:VGNC:33908]	539393	Q2T9P3
ENSBTAG00000021872	39.1475	17.2256	0.440018	-1.18437	0.0439533	0.709854	10	34100135	34179132	-	3209	RASGRP1	-	T	0IQ6J;0B4GF;0E8B2;1DF9Q;13D3G;0V35R;0WGZJ	RAS guanyl releasing protein 1 [Source:VGNC Symbol;Acc:VGNC:33747]	533125	-
ENSBTAG00000003985	134.988	218.177	1.61627	0.692668	0.0441213	0.711904	29	28419057	28467714	+	3072	CCDC15	-	S	09V0Y;13MRX;0DGAA;0UI0F;0IKKY;0V60K;1CQZQ	coiled-coil domain containing 15 [Source:VGNC Symbol;Acc:VGNC:56293]	-	-
ENSBTAG00000020575	5.81934	0.26367	0.0453093	-4.46405	0.0441962	0.712447	11	82964863	82966228	-	702	IFITM5	-	U	0UVCK;1D3JK;0VI98;0DU7N;0IZ40;13TXZ;0A7ER	interferon induced transmembrane protein 5 [Source:VGNC Symbol;Acc:VGNC:30053]	526461	A1A4P2
ENSBTAG00000017682	1536.64	2264.43	1.47363	0.559372	0.0442623	0.712849	6	19898416	19995309	-	7056	TET2	EC:1.14.11.-	S;K	12RI9;1CTWK;0UMTM;0V8Q6;09XSP;0IE22;0DJ4P	tet methylcytosine dioxygenase 2 [Source:VGNC Symbol;Acc:VGNC:35757]	107131223	E1BD99
ENSBTAG00000011515	37.9388	14.3553	0.378381	-1.40209	0.0443901	0.713868	16	37340131	37366443	-	3355	SELL	-	T;V	0VCWK;0IS3T;0UPF6;0A21F;1CYNE;13KYZ;0DPPI	selectin L [Source:NCBI gene (formerly Entrezgene);Acc:281485]	-	-
ENSBTAG00000007870	138.566	83.0613	0.599434	-0.738326	0.0444405	0.713868	4	66328677	66340716	+	5169	FKBP14	EC:5.2.1.8	O	0V9SB;09YUE;KOG0549;1CV30;0UFT8;12UAQ;0DK95	FKBP prolyl isomerase 14 [Source:VGNC Symbol;Acc:VGNC:29019]	615718	F1N4S5
ENSBTAG00000017043	26.7964	10.539	0.393301	-1.3463	0.0444492	0.713868	2	94507200	94552835	-	1848	GPR1	-	T	12S71;09ZQ5;1CW35;0UH1T;0IGAX;0DM80;0VAKT	G protein-coupled receptor 1 [Source:VGNC Symbol;Acc:VGNC:29542]	509707	F1MLK8
ENSBTAG00000000330	98.1938	56.7203	0.577636	-0.791767	0.0445334	0.714448	18	55910374	55924829	+	3103	ALDH16A1	-	C	09XYY;0DJBW;0UGUA;1CU44;12RSD;0V8WR;KOG2450	aldehyde dehydrogenase 16 family member A1 [Source:VGNC Symbol;Acc:VGNC:25806]	506329	A6QR56
ENSBTAG00000006419	6226.86	13186.8	2.11774	1.08252	0.0445679	0.714448	18	62274658	62285833	+	2034	TNNT1	-	Z	1CX1V;0VBEH;13F5J;KOG3634;0UREJ;0DN5D;0A0IC	troponin T1, slow skeletal type [Source:VGNC Symbol;Acc:VGNC:36194]	282095	Q8MKH6
ENSBTAG00000015184	120.969	70.528	0.583025	-0.77837	0.0446944	0.715402	7	8011972	8019178	-	2259	SYDE1	-	T	KOG1452;0V9R8;12SFJ;1CQVV;0UIX1;0DG67;09YTC	synapse defective Rho GTPase homolog 1 [Source:VGNC Symbol;Acc:VGNC:35510]	789472	-
ENSBTAG00000019309	111.94	64.7559	0.578487	-0.789644	0.0447295	0.715402	15	5396356	5452006	-	3802	-	-	Z	0KDJM	-	-	-
ENSBTAG00000004685	41.8012	16.2003	0.387557	-1.36752	0.044817	0.715402	22	17328399	17573739	+	7911	SRGAP3	-	T	KOG3565;0V5QS;0DG0Y;0UHM1;1CQQK;12NWK;09UR6	SLIT-ROBO Rho GTPase activating protein 3 [Source:VGNC Symbol;Acc:VGNC:35279]	512892	F1MJI3
ENSBTAG00000007678	53.187	25.9216	0.487367	-1.03692	0.0448199	0.715402	13	36823187	36893338	+	3248	MKX	-	K	KOG0773;0UJDI;1CVG2;0DKMP;13JNV;09Z5J;0VA2V	mohawk homeobox [Source:VGNC Symbol;Acc:VGNC:31493]	521239	E1BMD2
ENSBTAG00000050477	50.4565	16.1148	0.31938	-1.64665	0.0448555	0.715402	23	31882726	31883136	-	411	H3C3	-	-	-	H3 clustered histone 3 [Source:VGNC Symbol;Acc:VGNC:83553]	-	-
ENSBTAG00000038488	1867.78	1271.23	0.680609	-0.555102	0.0448753	0.715402	X	130698907	130701055	-	844	TMSB4X	-	N	0AAHU;KOG4794;0UWQP;1D5HK;0VMG7;13XF6;0DW7X	thymosin beta 4 X-linked [Source:NCBI gene (formerly Entrezgene);Acc:282386]	-	-
ENSBTAG00000010457	334.193	524.343	1.56898	0.649826	0.0449559	0.716028	5	69476203	69552137	-	2260	NUAK1	EC:2.7.11.1	T	0DQQ9;KOG0611;1CZTF;0VDF9;0A2JD;1311I;0UTT6	NUAK family kinase 1 [Source:VGNC Symbol;Acc:VGNC:50006]	519892	E1B9B6
ENSBTAG00000014297	247.771	135.298	0.54606	-0.872867	0.0450436	0.716765	3	30624734	30652245	-	3930	MOV10	EC:3.6.4.13	A	09XNZ;0UQCC;KOG1804;12QN9;1CW2T;0DM7P;0V8KK	Mov10 RISC complex RNA helicase [Source:VGNC Symbol;Acc:VGNC:31566]	523206	Q0V8H6
ENSBTAG00000046775	348.154	228.367	0.655938	-0.608369	0.0452193	0.7189	11	106117505	106128515	+	2536	MAN1B1	-	G	0DHHJ;0V66Z;0UPNV;12P5U;KOG2431;09V7E;1CS7U	mannosidase alpha class 1B member 1 [Source:VGNC Symbol;Acc:VGNC:81193]	-	-
ENSBTAG00000017162	94.3411	39.6257	0.420026	-1.25145	0.0452627	0.71893	2	27870256	28191872	+	1632	STK39	EC:2.7.11.1	T	KOG0582	serine/threonine kinase 39 [Source:VGNC Symbol;Acc:VGNC:56152]	522103	Q32LA8
ENSBTAG00000001207	52.9855	25.7019	0.485074	-1.04372	0.045381	0.720147	24	12393116	12415022	-	1299	SERPINB8	-	V	0UHGD;0DF5U;KOG2392;12QSH;1CT89;0V4H4;09W3S	serpin peptidase inhibitor, clade B (ovalbumin), member 8 [Source:NCBI gene (formerly Entrezgene);Acc:513825]	513825	Q5BIR5
ENSBTAG00000015405	531.23	351.167	0.661045	-0.597179	0.0454375	0.720384	15	46407409	46444149	+	10772	DCHS1	-	T	KOG1219;09UGS;12N7V;1CQG4;0UPV4;0DFSJ;0V5G3	dachsous cadherin-related 1 [Source:VGNC Symbol;Acc:VGNC:27913]	515576	-
ENSBTAG00000014605	254.66	394.967	1.55096	0.633162	0.0454865	0.720501	5	97936658	98225335	-	5585	ETV6	-	K	0UKWA;0V9VI;KOG3804;1CV6T;13PIG;09YXU;0DKCW	ETS variant transcription factor 6 [Source:VGNC Symbol;Acc:VGNC:28632]	504512	Q0VC65
ENSBTAG00000002306	695.325	1030.93	1.48266	0.568185	0.0456057	0.721548	3	107941137	107957939	-	2041	UTP11	-	A;S;O	09XQ8;0V8MZ;0DJ24;1CTTQ;0UMR0;KOG3237;12RF2	UTP11 small subunit processome component [Source:VGNC Symbol;Acc:VGNC:36741]	537675	A5D7A6
ENSBTAG00000045767	42.5909	9.7975	0.230037	-2.12006	0.045636	0.721548	25	33176555	33192047	-	1573	LAT2	-	T	13SP3;1D35N;0VHNR;0IZVX;0DTTG;0A6UM;0UV64	linker for activation of T cells family member 2 [Source:VGNC Symbol;Acc:VGNC:30799]	505016	G3MYV0;Q1LZE7
ENSBTAG00000002076	1390.03	2043.61	1.47019	0.556003	0.0457291	0.721586	14	36760791	37064486	-	3135	STAU2	-	K;U	12SXT;0V8AQ;1CTF2;KOG3732;09XCI;0DIQ0;0US3Y	staufen double-stranded RNA binding protein 2 [Source:NCBI gene (formerly Entrezgene);Acc:100125233]	-	-
ENSBTAG00000005828	95.8666	55.141	0.575184	-0.797904	0.0457448	0.721586	11	380816	516486	-	3654	MERTK	EC:2.7.10.1	T	13IZU;0DHUI;0V7HR;0IG6I;0UPQB;1CSJ4;09WJ5	MER proto-oncogene, tyrosine kinase [Source:VGNC Symbol;Acc:VGNC:31391]	504429	F1N381
ENSBTAG00000007705	414.584	272.321	0.656853	-0.606357	0.0457902	0.721586	24	35248809	35434069	-	3810	COLEC12	-	W	1CVAQ;0UG6Q;0IIUI;13IZ9;0V9YU;09Z18;0DKGS	collectin subfamily member 12 [Source:VGNC Symbol;Acc:VGNC:27579]	504741	A6QP79
ENSBTAG00000007164	54.346	26.4932	0.487492	-1.03655	0.045805	0.721586	6	116766295	116780691	-	4352	FGFR3	EC:2.7.10.1	T	0UHXX;0DFEA;09U4P;12P10;KOG0200;0V53S;1CQY0	fibroblast growth factor receptor 3 [Source:VGNC Symbol;Acc:VGNC:50180]	281769	Q95M13
ENSBTAG00000007615	70.1137	37.0379	0.528254	-0.920695	0.0458628	0.721838	22	27019069	27417544	+	4454	CNTN3	-	T	1CT2J;12P91;0DHM2;KOG3513;0UFW7;09X1D;0V64Z	contactin 3 [Source:VGNC Symbol;Acc:VGNC:27538]	526697	A0A3Q1MQU1
ENSBTAG00000052709	124436	179207	1.44016	0.526226	0.0459853	0.722499	2	18333414	18335770	+	1329	-	-	-	-	-	-	-
ENSBTAG00000016529	1565.09	2369.43	1.51393	0.598296	0.0459882	0.722499	12	15541390	15565519	+	2010	SLC25A30	-	C	0DKFY;0V9Y8;1CV9Y;KOG0753;0UPU8;12NHP;09Z0R	solute carrier family 25 member 30 [Source:VGNC Symbol;Acc:VGNC:34756]	507021	A6H777
ENSBTAG00000004423	202.904	126.894	0.62539	-0.677172	0.0462848	0.7265	15	8008850	8351636	-	3864	ARHGAP42	-	T	130MU;0DFHS;1CVNC;09U81;0V575;KOG1451;0UG24	Rho GTPase activating protein 42 [Source:VGNC Symbol;Acc:VGNC:26096]	508009	A0A3Q1MT43
ENSBTAG00000027516	38.8149	80.4549	2.07278	1.05157	0.0464149	0.727183	15	80445007	80448574	-	3568	APLNR	-	T	KOG3656;0VBI1;0UTNM;12T0Q;0DN97;1CSBT;0A0MS	apelin receptor [Source:VGNC Symbol;Acc:VGNC:26018]	615435	A6QL98
ENSBTAG00000032588	67.9091	117.297	1.72727	0.788495	0.0464855	0.727183	6	97276663	97388558	-	3189	TMEM150C	-	S;T	KOG4320;0VFSQ;0A4XT;13N29;0DSCW;0URQD;1CRYH	transmembrane protein 150C [Source:VGNC Symbol;Acc:VGNC:35982]	534560	A5D7C9
ENSBTAG00000009488	690.084	445.661	0.645807	-0.630825	0.0464881	0.727183	29	41099002	41111085	-	3102	NXF1	-	A	1CXEW;0VBSU;13C6F;09Y2P;KOG3763;0UH0Z;0DNHJ	nuclear RNA export factor 1 [Source:VGNC Symbol;Acc:VGNC:32375]	512136	Q1RMS5
ENSBTAG00000018041	1016.42	1501.62	1.47736	0.563021	0.0465332	0.727183	26	42805983	42855916	+	1898	ACADSB	EC:1.3.99.12	I	0UT3K;0V4P1;12PPH;1CUK5;0DJT1;09TPV;KOG0139	acyl-CoA dehydrogenase short/branched chain [Source:VGNC Symbol;Acc:VGNC:50245]	504301	Q5EAD4
ENSBTAG00000032518	399.75	261.009	0.652931	-0.614997	0.0465383	0.727183	10	33847959	33966943	+	3955	SPRED1	-	T	0IQ20;0WGW6;0E88U;0B4DE;13CZ2;1DF7M;0V344	sprouty related EVH1 domain containing 1 [Source:VGNC Symbol;Acc:VGNC:35238]	519882	F1MH60
ENSBTAG00000019623	90.6798	38.3664	0.423098	-1.24094	0.0465975	0.727451	28	40404330	41087444	-	3410	GRID1	-	T	1DCY6;14TR8;0B0IJ;0WD1P;0V1C9;0E5YR;0KDI7	glutamate ionotropic receptor delta type subunit 1 [Source:VGNC Symbol;Acc:VGNC:55986]	-	-
ENSBTAG00000017741	28.4137	10.8807	0.382937	-1.38482	0.0467855	0.72877	8	23375118	23404576	+	2014	HACD4	EC:4.2.1.134	S;U	KOG3187;0UP64;0DRZE;0VDTT;12Q49;0A3EM;1D189	3-hydroxyacyl-CoA dehydratase 4 [Source:VGNC Symbol;Acc:VGNC:58600]	618814	Q0P5C7
ENSBTAG00000021910	1247.86	1827.76	1.46471	0.550615	0.0467884	0.72877	1	90030089	90204389	+	3847	TBL1XR1	-	B	12NMU;0V59C;1CQ9J;0DFJU;KOG0273;09UA5;0UFHJ	TBL1X receptor 1 [Source:VGNC Symbol;Acc:VGNC:83112]	614346	F1MFJ6
ENSBTAG00000049560	11.8967	1.51168	0.127067	-2.97634	0.0468083	0.72877	7	14797141	14799737	+	1020	-	-	-	-	-	-	-
ENSBTAG00000021338	84.5661	38.9324	0.460379	-1.11911	0.0468865	0.729331	15	30784117	30802070	+	849	OAF	-	S	1CV4H;0DKAK;09YVI;0IFWW;12RGB;0V9TB;0UNDF	out at first homolog [Source:VGNC Symbol;Acc:VGNC:32389]	514557	E1BLL9
ENSBTAG00000021319	870.203	1259.66	1.44755	0.533609	0.0469359	0.729445	2	115486532	115514827	+	1665	MFF	-	U	0III7;0DK18;12W08;09YKR;0V9II;0UNXX;1CUV5	mitochondrial fission factor [Source:NCBI gene (formerly Entrezgene);Acc:506291]	506291	Q3ZCD8
ENSBTAG00000006492	279.504	430.387	1.53982	0.622763	0.0471357	0.731102	6	44805517	44841655	+	3852	PI4K2B	EC:2.7.1.67	T	09UBC;KOG2381;0V5AI;0DNT6;1CXQG;12NNF;0UI5N	phosphatidylinositol 4-kinase type 2 beta [Source:VGNC Symbol;Acc:VGNC:97298]	521790	A6QLA2
ENSBTAG00000016520	29.3076	11.9085	0.406329	-1.29928	0.0471854	0.731102	25	990596	992595	-	1381	-	EC:3.4.21.59	O	1CPWP;KOG3627;0V9CA;0DRRS;13Q1Q;0UIIA;0A46T	tryptase-2-like [Source:NCBI gene (formerly Entrezgene);Acc:786948]	786948	A6QPI9
ENSBTAG00000003199	14.4953	34.7863	2.39984	1.26294	0.0472109	0.731102	15	75852557	75860286	+	3137	SLC35C1	-	G	0DEN0;1CPBV;135IF;KOG1442;09TAP;0UFMK;0V49T	solute carrier family 35 member C1 [Source:VGNC Symbol;Acc:VGNC:34827]	540413	A6QM03
ENSBTAG00000021272	52.9249	167.946	3.17328	1.66598	0.0472115	0.731102	1	142488705	142561127	+	3053	ABCG1	-	Q	1CQPJ;09T5C;0DG03;12NWX;0UMAD;KOG0061;0V442	ATP binding cassette subfamily G member 1 [Source:VGNC Symbol;Acc:VGNC:25483]	510745	E1BDU6
ENSBTAG00000001936	33.1738	64.0651	1.93119	0.949493	0.0472607	0.731211	13	58609003	58650153	-	2650	PCK1	EC:4.1.1.32	C	KOG3749;12NTG;09UKD;0UMQI;0DFW4;0V5JS;1CRUF	phosphoenolpyruvate carboxykinase 1 [Source:VGNC Symbol;Acc:VGNC:32631]	282855	Q8HYZ4
ENSBTAG00000009826	456.648	671.623	1.47077	0.556569	0.0473716	0.7317	22	6593877	6690914	+	4238	GPD1L	EC:1.1.1.8	C	KOG2711;0V4ES;0UTWX;0DFVZ;12N7M;09TFP;1CQJB	glycerol-3-phosphate dehydrogenase 1 like [Source:VGNC Symbol;Acc:VGNC:29530]	514456	A6QQR7
ENSBTAG00000053996	725.591	1064.73	1.46739	0.553256	0.0474292	0.7317	25	38439706	38446975	+	4111	ZNF853	-	-	-	zinc finger protein 853 [Source:NCBI gene (formerly Entrezgene);Acc:618217]	-	-
ENSBTAG00000014530	19.1261	6.32357	0.330625	-1.59673	0.0474872	0.7317	3	35852447	36220155	-	3716	NTNG1	-	W;T	1CRVW;0UH30;KOG3512;0V6VW;13IK3;09VXD;0DH5M	netrin G1 [Source:VGNC Symbol;Acc:VGNC:50086]	787473	A1A4H7
ENSBTAG00000010801	1601.67	2338.54	1.46006	0.54603	0.0475154	0.7317	20	62947915	62973176	+	1557	CMBL	EC:3.1.1.45	H;Q	0UTJK;KOG3043;0DQA4;0V9YR;1CZC3;0A2QB;12PSA	carboxymethylenebutenolidase homolog [Source:VGNC Symbol;Acc:VGNC:27477]	516405	F1N2I5
ENSBTAG00000007661	59.1156	30.5849	0.517374	-0.95072	0.0475567	0.7317	7	17119429	17157724	-	4411	MYO1F	-	Z	0V43A;0DEFT;0UFDH;09T4J;KOG0164;12N1J;1CP5H	myosin IF [Source:VGNC Symbol;Acc:VGNC:31821]	532964	F1MMC7
ENSBTAG00000025669	73.2635	122.698	1.67475	0.743949	0.0476264	0.7317	23	7451914	7453547	+	1491	B3GALT4	EC:2.4.1.62	G	1CXEX;0VBSW;13S2V;0A0WA;KOG2287;0UQ0V;0DNHK	beta-1,3-galactosyltransferase 4 [Source:VGNC Symbol;Acc:VGNC:26374]	768038	Q2HJA3
ENSBTAG00000003622	78.7606	43.2999	0.549766	-0.863111	0.0476941	0.7317	22	16387907	16400710	+	3504	ZKSCAN7	-	K	0VEE6;0DR5Q;13NHS;KOG1721;0A3J3;0USZM;1CRU4	zinc finger with KRAB and SCAN domains 7 [Source:NCBI gene (formerly Entrezgene);Acc:539552]	539552	E1BD47
ENSBTAG00000038045	40.429	17.1918	0.425236	-1.23366	0.0477152	0.7317	18	55929651	55939491	+	917	FLT3LG	-	-	-	fms related receptor tyrosine kinase 3 ligand [Source:VGNC Symbol;Acc:VGNC:29043]	282233	Q9GKE0
ENSBTAG00000016959	1108.5	744.864	0.671954	-0.573565	0.0477382	0.7317	14	66373395	66438425	-	4527	LAPTM4B	-	U	0V580;09U8V;0DFIM;0UGWH;12SZC;1CQ8D;0IGWG	lysosomal protein transmembrane 4 beta [Source:NCBI gene (formerly Entrezgene);Acc:404155]	404155	Q71SV0;A6QQ25
ENSBTAG00000020148	1023.01	694.959	0.67933	-0.557815	0.0477507	0.7317	8	17050131	17153178	-	4683	TEK	EC:2.7.10.1	T	0VABM;09ZEH;KOG0200;0DJWX;0UPEP;12R30;1CUQC	TEK receptor tyrosine kinase [Source:VGNC Symbol;Acc:VGNC:35735]	280939	Q06807
ENSBTAG00000047495	2011.4	1367.04	0.679646	-0.557145	0.04779	0.7317	29	49197117	49216812	-	1450	CD81	-	S;T;G	0UH62;KOG3882;0DFR3;0V9E8;09YGE;13KZI;1CQEQ	CD81 molecule [Source:VGNC Symbol;Acc:VGNC:50034]	511435	Q3ZCD0
ENSBTAG00000016057	572.421	386.027	0.674377	-0.568372	0.0477995	0.7317	16	80847188	80867559	+	1611	CSRP1	-	Z;T	0B0R9;14TYD;0V1H7;0WD8K;1DD3W;0KDR8;0E64M	cysteine and glycine rich protein 1 [Source:VGNC Symbol;Acc:VGNC:27773]	615329	Q3MHY1
ENSBTAG00000006272	48.2068	86.6239	1.79692	0.84553	0.0478668	0.731715	25	1589481	1595175	-	1129	NTHL1	EC:4.2.99.18	L	0DQ4S;1CZ60;0VCEC;12TTM;KOG1921;0UTEC;0A1IT	nth like DNA glycosylase 1 [Source:VGNC Symbol;Acc:VGNC:32301]	535203	Q2KID2
ENSBTAG00000011590	12.9456	2.8971	0.223791	-2.15978	0.047885	0.731715	5	4987628	5034033	+	933	GLIPR1	-	S;T	1CYRN;0UT3S;KOG3017;0VCZY;0DPSJ;0A24F;13KW5	GLI pathogenesis related 1 [Source:VGNC Symbol;Acc:VGNC:29402]	767905	Q3T0Q9
ENSBTAG00000030683	14.848	0	0	-Inf	0.0480479	0.732654	5	71698793	71702575	+	1647	-	-	W	0DUHD;13RR7;0UVJX;0VIK2;1D3V1;0IXDG;0A7RP	protein HP-25 homolog 1 [Source:NCBI gene (formerly Entrezgene);Acc:511240]	511240	Q2KIX7
ENSBTAG00000000140	148.547	75.0665	0.50534	-0.984674	0.0480649	0.732654	16	28833307	28874202	+	5433	EPHX1	EC:3.3.2.9	S;O	12N4B;0V48J;09T9G;KOG2565;0UGX8;1CPAK;0DEKQ	epoxide hydrolase 1 [Source:VGNC Symbol;Acc:VGNC:28541]	535293	Q3ZCJ6
ENSBTAG00000018185	223.907	462.614	2.0661	1.04691	0.0480734	0.732654	4	12750329	12843879	+	1680	ASB4	-	S;E	0UN02;KOG0504;1CU2Y;0DJAT;09XXP;13B7I;0V8VF	ankyrin repeat and SOCS box containing 4 [Source:VGNC Symbol;Acc:VGNC:26197]	535831	-
ENSBTAG00000012929	920.904	1358.61	1.4753	0.561006	0.048186	0.733072	9	32336625	32479899	+	3141	CEP85L	-	S	0V5IW;12SE9;09UJQ;0DFVC;0UHBI;0IGFN;1CQIR	centrosomal protein 85 like [Source:VGNC Symbol;Acc:VGNC:27217]	537625	F1MH68
ENSBTAG00000020345	444.334	296.23	0.666682	-0.584929	0.048212	0.733072	3	48568965	48599126	+	1739	CNN3	-	Z	1CYR7;KOG2046;0VDP2;0URP5;0A2XZ;0DPS0;13HAN	calponin 3 [Source:NCBI gene (formerly Entrezgene);Acc:538975]	538975	Q32L92
ENSBTAG00000000080	437.763	290.266	0.663066	-0.592776	0.0482279	0.733072	18	55124924	55130987	+	2063	GRWD1	-	S	0V7QJ;09WS9;1CPB9;0DEMD;12SFP;0UFKR;KOG0302	glutamate rich WD repeat containing 1 [Source:VGNC Symbol;Acc:VGNC:29669]	540739	Q1JQD2
ENSBTAG00000045862	25.3968	9.78275	0.385196	-1.37634	0.048287	0.733328	29	42511025	42529571	+	2549	FERMT3	-	Z;D	KOG3727;0UN6Z;0V5AY;09Y5C;1D028;0DGY8;KOG3727;12RPR	fermitin family member 3 [Source:NCBI gene (formerly Entrezgene);Acc:525159]	525159	Q32LP0
ENSBTAG00000033657	72.4916	40.1779	0.554243	-0.851409	0.0483919	0.733818	9	32590637	32757496	-	4239	SLC35F1	-	G;E	1CTAR;0US50;12TX2;0DMAV;KOG2766;09ZSS;0VAP1	solute carrier family 35 member F1 [Source:VGNC Symbol;Acc:VGNC:53806]	-	-
ENSBTAG00000014784	63.8399	34.1343	0.534686	-0.903237	0.0484041	0.733818	22	48291599	48343007	+	1741	NT5DC2	-	F	1CU3P;09XYK;0UNZH;12QU0;KOG2470;0DJBF;0V8WD	5'-nucleotidase domain containing 2 [Source:VGNC Symbol;Acc:VGNC:32295]	514296	E1BNI8
ENSBTAG00000052272	96.5175	157.406	1.63085	0.705625	0.0484493	0.73386	29	42308146	42310062	+	653	COX8A	-	-	-	cytochrome c oxidase subunit VIIIA (ubiquitous) [Source:NCBI gene (formerly Entrezgene);Acc:281091]	-	-
ENSBTAG00000009462	5010.38	7211.59	1.43933	0.525398	0.0484933	0.733885	25	34254236	34266939	+	1295	MDH2	-	C	09WN8;0DJM6;0URBD;0VBBW;KOG1494;1CWZ5;12NJA	malate dehydrogenase 2 [Source:NCBI gene (formerly Entrezgene);Acc:281306]	-	-
ENSBTAG00000045895	86.2027	44.0095	0.510535	-0.969918	0.0486298	0.734736	16	2608815	2800803	+	5127	NFASC	-	T	0UR7F;0DGEG;1CW3T;12P91;KOG3513;09V5A;0V64Z	neurofascin [Source:VGNC Symbol;Acc:VGNC:32028]	512796	-
ENSBTAG00000006896	1363.24	884.048	0.648492	-0.624839	0.048641	0.734736	19	61493353	61539725	+	4746	ABCA9	-	Q	0V4GH;12P2M;KOG0059;0DG5X;09THI;1CQVH;0UHWM	ATP binding cassette subfamily A member 9 [Source:VGNC Symbol;Acc:VGNC:50181]	504278	A6QR66
ENSBTAG00000032603	304.13	461.768	1.51832	0.602478	0.0486884	0.734736	12	69482002	69666089	-	4028	-	-	Q	KOG0054;0V48M;09T9I;12N3Q;0DI9C;0UKQ2;1CSZU;KOG0054	multidrug resistance-associated protein 4 [Source:NCBI gene (formerly Entrezgene);Acc:515333]	515333	-
ENSBTAG00000050644	3.23809	13.1039	4.04681	2.01678	0.0487808	0.734736	5	71461978	71612550	-	1651	-	-	-	-	-	-	-
ENSBTAG00000012820	222.564	140.546	0.631487	-0.663175	0.0488014	0.734736	15	82963910	83044497	+	4202	STX3	-	U	0DEFH;12TJV;0UH8A;09UH0;0V5GB;1CP56;KOG0810	syntaxin 3 [Source:VGNC Symbol;Acc:VGNC:35439]	513275	A6QLH3
ENSBTAG00000006800	44.3402	20.974	0.473026	-1.08001	0.0488588	0.734736	5	105667368	105679381	+	627	FGF6	-	T	KOG3885;0A1CZ;1CSVR;0DI5B;0VDQY;13I1J;0UKII	fibroblast growth factor 6 [Source:VGNC Symbol;Acc:VGNC:28981]	540317	E1BHC1
ENSBTAG00000014370	125.935	34.2167	0.271702	-1.8799	0.0489262	0.734736	18	15485075	15548896	-	1987	NETO2	-	S;T	0UPKI;0IGDK;1CVF4;13N19;09Z50;0DKKP;0VA25	neuropilin and tolloid like 2 [Source:VGNC Symbol;Acc:VGNC:32012]	520056	F1N590
ENSBTAG00000045704	17.1316	3.42445	0.199891	-2.32272	0.0489447	0.734736	1	63749635	63892877	-	2057	IGSF11	-	T	0UTCQ;0DQ81;0IJM9;1CY8F;0A2KG;0VDGG;13ITW	immunoglobulin superfamily member 11 [Source:VGNC Symbol;Acc:VGNC:53583]	540003	Q08DK1
ENSBTAG00000010931	130.729	206.401	1.57884	0.658869	0.0489524	0.734736	4	105003768	105014759	+	1081	SSBP1	-	L	1CTC7;KOG1653;0UR6B;0DNBE;0A0Q3;0VBKA;13T91	single stranded DNA binding protein 1 [Source:VGNC Symbol;Acc:VGNC:35307]	515765	Q32PB0
ENSBTAG00000003505	3682.92	2350.55	0.63823	-0.647852	0.0490357	0.734736	5	21014376	21053400	-	2141	DCN	-	O;T	1D0C4;KOG0619;0A3K2;0UPBI;13HY3;0DR6S;0VCKV	decorin [Source:VGNC Symbol;Acc:VGNC:27918]	280760	P21793
ENSBTAG00000009654	354.249	219.284	0.619011	-0.691963	0.0490519	0.734736	8	100355969	100518129	-	4055	LPAR1	-	T	KOG3656;12RZG;1CTV6;0V8NX;0DJ3C;09XR9;0UG9Z	lysophosphatidic acid receptor 1 [Source:VGNC Symbol;Acc:VGNC:30955]	281136	Q28031
ENSBTAG00000008333	49.7797	19.4065	0.389847	-1.35902	0.0490588	0.734736	19	43447918	43462772	-	1717	ETV4	-	K	1CUMG;KOG3806;13K5Q;0UT89;0VD65;0A2A7;0DPYA	ETS variant transcription factor 4 [Source:VGNC Symbol;Acc:VGNC:28630]	533129	E1BFS7
ENSBTAG00000008593	52.7475	93.2962	1.76873	0.822716	0.0491627	0.735655	19	26414113	26419319	+	1744	INCA1	-	T	0A3S4;0UTBG;0VEKK;13JJJ;0DRCF;1D0HX;0IVSD	inhibitor of CDK, cyclin A1 interacting protein 1 [Source:VGNC Symbol;Acc:VGNC:30193]	618287	-
ENSBTAG00000003773	335.215	630.696	1.88147	0.911857	0.0492385	0.735806	4	13462646	13692192	-	3322	SLC25A13	-	C	1CTA9;0VA5P;12PEP;0UM4A;KOG0751;09Z8B;0DIJM	solute carrier family 25 member 13 [Source:VGNC Symbol;Acc:VGNC:34744]	615470	-
ENSBTAG00000016071	34.5168	15.2028	0.440446	-1.18296	0.0492603	0.735806	17	13448752	13558329	-	3291	HHIP	-	T	0IEIH;1CRCI;12P8Z;0UIH7;09VE1;0DGNR;0V6D4	hedgehog interacting protein [Source:VGNC Symbol;Acc:VGNC:29840]	540830	A5PJW9
ENSBTAG00000023487	70.5666	151.092	2.14113	1.09837	0.0494373	0.735806	5	93936345	93936605	+	261	-	-	C	0A8D4;KOG3057;1D49C;13WBD;0UVX0;0VJ90;0DUYJ	-	-	-
ENSBTAG00000007190	91.6945	148.411	1.61854	0.694692	0.0494672	0.735806	6	90340298	90367894	+	4188	THAP6	-	S	1CSXT;13NP2;0VA9M;0DI7D;09ZCG;0IVN3;0UKM7	THAP domain containing 6 [Source:VGNC Symbol;Acc:VGNC:35824]	539787	A6QR02
ENSBTAG00000009231	63.8788	34.526	0.540492	-0.887654	0.0495837	0.735806	X	35133537	35159670	+	2318	NSDHL	EC:1.1.1.170	I;G;E	0V5IB;0DFUS;09UJ3;KOG1430;0US2Y;12P9Q;1CQI7	NAD(P) dependent steroid dehydrogenase-like [Source:VGNC Symbol;Acc:VGNC:56932]	616694	Q3ZBE9
ENSBTAG00000015032	120.804	73.0537	0.604729	-0.72564	0.0496228	0.735806	7	51762895	51765768	-	2790	CD14	-	W;T	13RSN;0UIW7;09VP7;0V6N2;0DGXI;0IXG9;1CRMT	CD14 molecule [Source:VGNC Symbol;Acc:VGNC:27003]	281048	Q95122
ENSBTAG00000003217	50.7651	25.2142	0.496685	-1.0096	0.0496233	0.735806	3	10531472	10562417	-	1732	CADM3	-	T	0V8AN;13DPF;1CS0H;0DIPY;09XCF;0IFCE;0US9R	cell adhesion molecule 3 [Source:VGNC Symbol;Acc:VGNC:26696]	531178	Q17QV6
ENSBTAG00000044046	668.588	1004.16	1.50192	0.586804	0.0496303	0.735806	7	67575790	68016498	+	1321	SGCD	-	Z	KOG3950;0DG5W;09UWG;13PRR;0UHTW;0V5W6;1CQVG	sarcoglycan delta [Source:VGNC Symbol;Acc:VGNC:34537]	517059	E1BPR7
ENSBTAG00000016514	80.9024	33.2947	0.411541	-1.28089	0.0496469	0.735806	17	573369	721435	+	2970	CPE	EC:3.4.17.10	O;T;E;U	0URVA;1CYUP;0DPV9;12P19;09V9C;0V6KB;KOG2649	carboxypeptidase E [Source:VGNC Symbol;Acc:VGNC:27648]	280753	P04836
ENSBTAG00000006779	60.5317	27.1639	0.448755	-1.156	0.0496734	0.735806	18	2453442	2458665	-	2364	LDHD	EC:1.1.2.4	C	12R2X;09YWJ;0DH8S;1CRYT;KOG1231;0UHAJ;0VE24	lactate dehydrogenase D [Source:VGNC Symbol;Acc:VGNC:30825]	510284	Q148K4
ENSBTAG00000008428	24.8844	5.08824	0.204475	-2.29	0.0497111	0.735806	4	7619639	7648114	-	1608	UPP1	EC:2.4.2.3	F	09UGA;0UI8B;KOG3728;12PTT;0DFS2;1CQFK;0V5FN	uridine phosphorylase 1 [Source:VGNC Symbol;Acc:VGNC:36688]	515029	A5PJH9
ENSBTAG00000005803	209.055	134.708	0.644368	-0.634044	0.0497292	0.735806	8	85312677	85383567	+	4168	PTPDC1	EC:3.1.3.-	V	0UKSX;13CWJ;0VB5X;KOG1720;0DFS9;0A09X;1CWSI	protein tyrosine phosphatase domain containing 1 [Source:VGNC Symbol;Acc:VGNC:33527]	519311	A7E379
ENSBTAG00000020399	670.838	980.685	1.46188	0.547826	0.0497593	0.735806	14	15593322	15607732	-	2323	RNF139	EC:2.3.2.27	O	0UTCK;KOG0802;0DII6;09X6S;12S45;0V85F;1CT8T	ring finger protein 139 [Source:VGNC Symbol;Acc:VGNC:34023]	788471	E1BP63
ENSBTAG00000005142	2390.27	3454.87	1.44539	0.531457	0.0498539	0.735806	20	33653738	33656338	+	369	RPL37	-	J	0UVT8;1D46G;0A89C;KOG3475;0VJ58;0DUVI;13U9P	ribosomal protein L37 [Source:NCBI gene (formerly Entrezgene);Acc:768317]	768317	P79244
ENSBTAG00000007846	37.1422	0	0	-Inf	0.0499017	0.735806	22	48078023	48091969	-	2862	ITIH3	-	S	09U44;12PA8;0DFPH;1CQ3J;0IEJB;0V537;0UHHT	inter-alpha-trypsin inhibitor heavy chain 3 [Source:VGNC Symbol;Acc:VGNC:30335]	508355	P56652
ENSBTAG00000013131	11.8389	29.4881	2.49077	1.31659	0.049903	0.735806	2	126936277	126939832	-	1771	FAM110D	-	S	09ZXR;0VAUD;1CWC0;143WP;0DMGQ;0JAKZ;0UQPE	family with sequence similarity 110 member D [Source:VGNC Symbol;Acc:VGNC:54426]	-	-
ENSBTAG00000019725	2155.09	3136.05	1.45518	0.5412	0.0499099	0.735806	15	29039838	29082456	+	6133	UBE4A	EC:2.3.2.27	O	0UHUH;12T7K;KOG2042;0DNK4;0VBVA;0A0YU;1CXH8	ubiquitination factor E4A [Source:VGNC Symbol;Acc:VGNC:36603]	517544	A5PKG6;V6F7W7
ENSBTAG00000011345	223.081	334.579	1.49981	0.584778	0.0499464	0.735806	22	47877481	47992605	+	3467	SFMBT1	-	K	0DKB9;0V7PC;0UH1J;1CV53;KOG3766;09YW2;12QGS	Scm like with four mbt domains 1 [Source:VGNC Symbol;Acc:VGNC:34515]	511984	F1MMQ1
ENSBTAG00000019511	589.441	942.237	1.59853	0.676743	0.0499802	0.735806	13	12143250	12189634	-	1504	CDC123	-	S	1CPFM;12RMU;09TEU;0UI4G;KOG2983;0DERV;0V4DX	cell division cycle 123 [Source:VGNC Symbol;Acc:VGNC:27058]	514926	Q2YDG3
ENSBTAG00000004958	6.23119	28.9825	4.6512	2.2176	0.0500496	0.736201	4	118732679	119258101	-	5016	PTPRN2	-	T	12RRC;1CRNP;KOG0793;09VPU;0V6NW;0DGYF;0UX65	protein tyrosine phosphatase receptor type N2 [Source:NCBI gene (formerly Entrezgene);Acc:616515]	-	-
ENSBTAG00000018245	332.429	537.416	1.61663	0.692993	0.050205	0.737461	20	37571932	37652390	-	3875	SLC1A3	-	P;E	KOG3787;09UFF;0V5ET;1CXB7;12PFQ;0DGC4;0UQYQ	solute carrier family 1 member 3 [Source:VGNC Symbol;Acc:VGNC:34713]	282354	P46411
ENSBTAG00000004757	1980.81	1355.69	0.684412	-0.547063	0.0502227	0.737461	18	49897503	49924389	+	5022	LTBP4	-	T	13DX5;0IR7F	latent transforming growth factor beta binding protein 4 [Source:VGNC Symbol;Acc:VGNC:31074]	100848191	-
ENSBTAG00000005205	149.966	91.3638	0.609229	-0.714943	0.050263	0.737461	9	34276663	34353054	-	4269	DSE	EC:5.1.3.19	G	12NM9;0V585;0IKEY;0DFIR;0UGWR;1CQ8H;09U90	dermatan sulfate epimerase [Source:VGNC Symbol;Acc:VGNC:53789]	514028	-
ENSBTAG00000016911	386.48	225.819	0.584299	-0.775222	0.0503064	0.737472	19	39088363	39136166	+	4946	ARHGAP23	-	T	14T7Q;0E5J7;1DCJ4;0V117;0WCIX;0B02C;KOG4407	Rho GTPase activating protein 23 [Source:VGNC Symbol;Acc:VGNC:55773]	-	-
ENSBTAG00000012589	456.399	673.92	1.4766	0.562281	0.0503603	0.737574	2	86044912	86048062	+	952	HSPE1	-	O	0UVTX;KOG1641;0VJ4G;1D45X;0A88T;0DUV0;13U7J	heat shock protein family E (Hsp10) member 1 [Source:VGNC Symbol;Acc:VGNC:49071]	281833	P61603
ENSBTAG00000015463	692.247	226.557	0.327278	-1.61141	0.0504148	0.737574	27	29212081	29225350	-	2169	TTI2	-	S	0IDZC;0VDW9;0A364;0DPBS;0URIR;1CXDK;12NYN	TELO2 interacting protein 2 [Source:VGNC Symbol;Acc:VGNC:36486]	535350	A5PKJ9
ENSBTAG00000018133	15.9192	4.54447	0.28547	-1.80859	0.0504643	0.737574	4	36254736	36631147	+	3406	SEMA3A	-	T	09YQF;0DFQ0;1CQDK;0V9N8;12RKU;0UH3Z;KOG3611	semaphorin 3A [Source:VGNC Symbol;Acc:VGNC:34426]	537777	F1MEW1
ENSBTAG00000026836	227.648	139.21	0.611514	-0.709543	0.0505527	0.737574	1	45273441	45477104	-	4641	-	-	U	09YD7;0IIJU;0DG7V;0V9AT;12REA;1CQXB	-	-	-
ENSBTAG00000004046	165.074	91.694	0.555472	-0.848215	0.0505594	0.737574	15	82296009	82339632	+	5181	DTX4	-	O	1CPJ6;0V4HT;139G2;0IEMS;0UNT1;09TIV;0DEVG	deltex E3 ubiquitin ligase 4 [Source:VGNC Symbol;Acc:VGNC:54867]	-	-
ENSBTAG00000044017	4314.64	6103.42	1.41459	0.50038	0.0506544	0.737574	5	48332243	48512740	-	1769	MSRB3	-	O	0UGYJ;0A59I;KOG0856;0VDY9;0DRKK;13NFZ;1D0TU	methionine sulfoxide reductase B3 [Source:VGNC Symbol;Acc:VGNC:54457]	-	-
ENSBTAG00000002267	1263.55	1824.13	1.44366	0.529726	0.0507058	0.737574	19	36026569	36046087	+	3643	ANKRD40	-	U	13BE4;1DENE;0V2RK;0IN88;0WFT3;0B3E8;0E7N5	ankyrin repeat domain 40 [Source:VGNC Symbol;Acc:VGNC:25930]	522429	A6QQP9
ENSBTAG00000015969	608.233	892.617	1.46756	0.553416	0.0507206	0.737574	3	109490894	109528385	+	3771	STK40	EC:2.7.11.1	T	KOG0583;0VAAZ;09ZDZ;1350N;1CVRI;0DKWC;0USNH	serine/threonine kinase 40 [Source:VGNC Symbol;Acc:VGNC:35402]	515723	Q17QV9
ENSBTAG00000009830	216.524	68.6044	0.316845	-1.65815	0.0507435	0.737574	15	53117190	53136353	+	2480	PLEKHB1	-	T	13R6C;1CWY4;0UQKI;0IXBE;0VBB7;0DN1U;0A0EY	pleckstrin homology domain containing B1 [Source:VGNC Symbol;Acc:VGNC:33009]	511885	Q2KJC2
ENSBTAG00000011936	121.508	73.8596	0.607855	-0.7182	0.0507537	0.737574	10	60137819	60430447	+	4725	ATP8B4	EC:7.6.2.1	P	0V51J;1CSPW;09WPI;KOG0206;0UI95;0DHZ6;12PKI	ATPase phospholipid transporting 8B4 (putative) [Source:NCBI gene (formerly Entrezgene);Acc:100137953]	100137953	F1MMX5
ENSBTAG00000034154	26.7591	52.7412	1.97096	0.978901	0.0508521	0.737574	4	23557610	23947179	-	1933	AGMO	EC:1.14.16.5	I	13ITV;0VBPQ;1CT7A;0UIP0;KOG0872;0DIGS;0A0T4	alkylglycerol monooxygenase [Source:VGNC Symbol;Acc:VGNC:25731]	613658	E1B9D5
ENSBTAG00000026004	6.6256	0.505671	0.0763209	-3.71178	0.0508767	0.737574	18	3420515	3705995	+	6342	CNTNAP4	-	T	1CST1;0DI2H;12Q3Q;0UJCR;KOG3516;0V5DY;09VPX	contactin associated protein family member 4 [Source:VGNC Symbol;Acc:VGNC:27541]	536775	G5E5W4
ENSBTAG00000020205	598.566	374.28	0.625294	-0.677393	0.0509386	0.737574	10	8336670	8590336	+	3100	-	-	T	12Q21;0V7NC;0UMGD;09WPW;KOG1229;0DHZJ;1CUDX	phosphodiesterase 8B [Source:NCBI gene (formerly Entrezgene);Acc:107131388]	-	-
ENSBTAG00000011021	13.3684	0	0	-Inf	0.050944	0.737574	18	23948128	23975139	+	2885	CES1	EC:3.1.1.1	Q;T;I	0DEJK;KOG1516;1318D;09T8E;0UQ3W;1CP9H;0V47D	carboxylesterase 1 (monocyte/macrophage serine esterase 1) [Source:NCBI gene (formerly Entrezgene);Acc:512098]	512098	Q0VCI3
ENSBTAG00000050011	22.6564	61.3525	2.70795	1.4372	0.0509916	0.737574	18	62048799	62052842	-	1752	-	-	-	-	-	-	-
ENSBTAG00000008396	169.12	88.7038	0.524501	-0.930981	0.050995	0.737574	7	20209218	20212341	-	1806	MRPL54	-	J	0A7SV;13TZZ;KOG3435;1D3JY;0DUIC;0UVHM;0VIME	mitochondrial ribosomal protein L54 [Source:VGNC Symbol;Acc:VGNC:31649]	511926	Q3MHJ5
ENSBTAG00000031747	277.206	416.122	1.50113	0.586047	0.0511251	0.737679	23	31565290	31573268	-	2335	HMGN4	-	S	0UW77;1D52H;0A9NZ;0DVS5;13WVS;0J1B8;0VKKF	high mobility group nucleosomal binding domain 4 [Source:NCBI gene (formerly Entrezgene);Acc:614918]	614918	Q2YDK4
ENSBTAG00000015222	469.209	311.373	0.663613	-0.591586	0.0511352	0.737679	2	127708588	127712696	+	2076	RSRP1	-	S	0A6XE;0VHRP;0UV7U;0DTW2;1D382;144V4;0JBP1	arginine and serine rich protein 1 [Source:VGNC Symbol;Acc:VGNC:50105]	615263	A6QPL0
ENSBTAG00000046862	39.9372	19.0475	0.476936	-1.06813	0.0511454	0.737679	2	121223027	121225422	+	1588	MARCKSL1	-	-	-	MARCKS like 1 [Source:VGNC Symbol;Acc:VGNC:31245]	-	-
ENSBTAG00000012180	31.6834	61.0629	1.92728	0.94657	0.0511727	0.737679	10	35737731	35757288	-	3382	BMF	-	A;K	0IHFT;1CY47;12TST;0VCDV;0DP69;0UNA9;0A1I8	Bcl2 modifying factor [Source:VGNC Symbol;Acc:VGNC:26513]	541141	Q05KI3
ENSBTAG00000011238	21.1086	7.27611	0.344699	-1.53659	0.0513133	0.738672	3	8901877	8932543	+	1129	CD48	-	T	0VHYX;0UN45;13WC5;0DTDQ;1D2TS;0J3RS;0A74R	CD48 molecule [Source:VGNC Symbol;Acc:VGNC:27036]	508386	Q2KHZ6
ENSBTAG00000008578	59.5969	102.114	1.71342	0.776876	0.0513269	0.738672	7	4882773	4893672	+	1014	LSM4	-	A	0DS47;1D1D1;0A89T;0UUAG;0VJ5K;KOG3293;13V42	LSM4 homolog, U6 small nuclear RNA and mRNA degradation associated [Source:VGNC Symbol;Acc:VGNC:31056]	613634	Q3ZBK6
ENSBTAG00000001274	2138.18	3111.88	1.45539	0.541406	0.0515213	0.740854	1	106405113	106727070	-	1229	PPM1L	EC:3.1.3.16	T	0DIR6;0URR3;0V8BU;1CTG8;12SKE;09XDQ;KOG0698	protein phosphatase, Mg2+/Mn2+ dependent 1L [Source:VGNC Symbol;Acc:VGNC:33216]	541235	A5PJZ2
ENSBTAG00000014248	511.462	334.96	0.654906	-0.61064	0.0516209	0.74131	20	22279228	22305654	+	2349	MIER3	-	K	KOG4329;12QXQ;09UWJ;0DFQS;0UH5M;0V5WA;1CQEE	MIER family member 3 [Source:VGNC Symbol;Acc:VGNC:31471]	508556	F1ML55
ENSBTAG00000019759	1693.19	2416.88	1.42741	0.513405	0.0516386	0.74131	26	13881642	13976189	-	5266	IDE	EC:3.4.24.56	O	1CSTG;0UKFP;0V54K;KOG0959;09U5I;0DI35;12NF1	insulin degrading enzyme [Source:VGNC Symbol;Acc:VGNC:30033]	523752	Q24K02
ENSBTAG00000007843	24.6419	0	0	-Inf	0.0517587	0.742019	22	48099219	48113488	-	2941	ITIH1	-	S	09U44;12PA8;0DFPH;1CQ3J;0IEJB;0V537;0UHHT	inter-alpha-trypsin inhibitor heavy chain 1 [Source:VGNC Symbol;Acc:VGNC:30334]	508356	Q0VCM5
ENSBTAG00000002983	1591.53	1087.92	0.683569	-0.54884	0.0517738	0.742019	3	106403642	106419979	+	2192	NT5C1A	EC:3.1.3.5	F	0V5Y9;0UNZ4;12S4T;0DG7R;09UYB;0IE01;1CQX9	5'-nucleotidase, cytosolic IA [Source:VGNC Symbol;Acc:VGNC:32290]	504454	E1BF39
ENSBTAG00000000899	43.314	21.1356	0.487962	-1.03516	0.0518788	0.74238	11	61003740	61011375	-	1226	TMEM17	-	S	13S6E;0URCC;0DN3K;09XS6;KOG4694;0VBCP;1CWZZ	transmembrane protein 17 [Source:VGNC Symbol;Acc:VGNC:35995]	514758	A4FUY9
ENSBTAG00000001840	76.425	125.65	1.64409	0.717293	0.0518847	0.74238	11	10170214	10173993	-	2229	INO80B	-	S	0V9SG;0IWBA;0UP6F;13QSN;0DK9B;09W62;1CV38	INO80 complex subunit B [Source:NCBI gene (formerly Entrezgene);Acc:509187]	509187	A7Z075
ENSBTAG00000012072	551.31	807.973	1.46555	0.551444	0.0520188	0.742472	29	45559236	45563283	+	1675	NDUFS8	EC:7.1.1.2	C	0DKB3;12Q67;KOG3256;09YVW;0UQIF;0V9TR;1CZHQ	NADH:ubiquinone oxidoreductase core subunit S8 [Source:VGNC Symbol;Acc:VGNC:31973]	287027	P42028
ENSBTAG00000013724	524.897	781.984	1.48978	0.575104	0.0520789	0.742472	X	56720113	56799908	+	2625	ATG4A	EC:3.4.22.-	O	0DJQM;KOG2674;0V8X9;1CYD8;12QUI;09XZJ;0UNC9	autophagy related 4A cysteine peptidase [Source:VGNC Symbol;Acc:VGNC:26257]	408003	Q6PZ05
ENSBTAG00000014336	502.454	325.358	0.647539	-0.626962	0.0521029	0.742472	26	23347562	23403774	+	1827	WBP1L	-	U	0DJ17;0UMPV;0V8M0;1CTSN;0IHWG;09XPE;135G9	WW domain binding protein 1 like [Source:VGNC Symbol;Acc:VGNC:36871]	782651	A0A3Q1MSM8
ENSBTAG00000011834	1295.36	1878.84	1.45044	0.53649	0.0521039	0.742472	19	48011800	48032907	-	2901	CCDC47	-	S;G	0UFGH;1CTNG;13HYK;KOG2357;09V7H;0V672;0DIX0	coiled-coil domain containing 47 [Source:VGNC Symbol;Acc:VGNC:97247]	-	-
ENSBTAG00000018523	96.9643	56.1025	0.57859	-0.789387	0.0521302	0.742472	23	31932362	31947272	-	1782	TRIM38	EC:2.3.2.27	O	0KDQ7;0WD7H;0E63P;1DD2Y;0V1GB;14TX9;0B0Q6	tripartite motif containing 38 [Source:VGNC Symbol;Acc:VGNC:36333]	531022	Q58DK8
ENSBTAG00000052949	687.876	1014.09	1.47424	0.559968	0.0521794	0.742472	9	89237623	89260443	-	1374	-	-	-	-	-	-	-
ENSBTAG00000016190	138.927	220.245	1.58533	0.66478	0.0521913	0.742472	25	36910745	36923698	+	2102	ZNF394	-	K	09TSH;1CPSP;12S88;0DF2V;KOG1721;0V4RU;0UG7X	zinc finger protein 394 [Source:NCBI gene (formerly Entrezgene);Acc:522836]	522836	Q3SYX4
ENSBTAG00000010971	281.441	420.915	1.49557	0.580696	0.0523251	0.743256	11	44715399	44796640	-	4357	LIMS1	-	T	1CQPI;12TMT;0DG02;KOG2272;0V5PR;09UQ4;0UIMX	LIM zinc finger domain containing 1 [Source:VGNC Symbol;Acc:VGNC:50211]	540281	A4FV50
ENSBTAG00000014250	79.5517	45.983	0.578027	-0.79079	0.0523486	0.743256	4	102641445	102653875	-	2504	ZC3HAV1L	-	S	0IKYR;09YDV;0UMM3;12PUH;0V9BH;1CUM4;0DJTY	zinc finger CCCH-type containing, antiviral 1 like [Source:VGNC Symbol;Acc:VGNC:37112]	523239	E1BM10
ENSBTAG00000025428	10.7745	0	0	-Inf	0.0523753	0.743256	12	33219859	33308369	+	3594	-	EC:7.6.2.1	P	0V51J;0DPRH;09WPI;1CYQR;KOG0206;12PKI;0UKM9	phospholipid-transporting ATPase IB-like [Source:NCBI gene (formerly Entrezgene);Acc:536660]	536660	-
ENSBTAG00000037858	4.30211	17.4553	4.05738	2.02055	0.0524423	0.743334	3	99684761	99699604	-	1395	-	EC:3.5.1.99	J;T;I	09VAX;0UHK3;0DQP9;KOG1212;0V97P;12NQ8;1CZSA	fatty acid amide hydrolase-like [Source:NCBI gene (formerly Entrezgene);Acc:513210]	513210	-
ENSBTAG00000017387	4.39069	0	0	-Inf	0.0524666	0.743334	3	103401320	103454750	-	1861	TMEM269	-	S	0IXV5;0DMPQ;13RJF;0VB0C;1CWJC;0UMMR;09V4Z	transmembrane protein 269 [Source:VGNC Symbol;Acc:VGNC:55692]	531467	-
ENSBTAG00000018248	951.577	1528.76	1.60655	0.68397	0.0527002	0.745493	22	59639050	59826846	+	3927	MGLL	-	I	0A3FI;13IVA;0DR2P;0VCRD;0UJ3G;KOG1455;1CPVV	monoglyceride lipase [Source:VGNC Symbol;Acc:VGNC:54454]	-	-
ENSBTAG00000015181	857.938	1286.31	1.4993	0.584291	0.0527157	0.745493	9	82921421	83030362	-	3145	EPM2A	-	V	0DPA2;1CY82;0UR6V;0A4MJ;13IPA;KOG1716;0VFGU	EPM2A glucan phosphatase, laforin [Source:VGNC Symbol;Acc:VGNC:53790]	526888	A5PK37
ENSBTAG00000015362	32.5486	13.4609	0.413562	-1.27382	0.0527709	0.745493	13	58889622	58975046	+	2275	BMP7	-	T	13HHG;0V4EJ;KOG3900;0UIC8;1CPG8;0DESH;09TFG	bone morphogenetic protein 7 [Source:VGNC Symbol;Acc:VGNC:26522]	540595	F1MLT0
ENSBTAG00000024378	111.28	177.353	1.59376	0.672435	0.0527912	0.745493	3	20338181	20351092	-	1900	MRPS21	-	J	13UUI;0A9ME;0DUWQ;0UVWG;0VJ6J;0J1MD;1D47M	mitochondrial ribosomal protein S21 [Source:VGNC Symbol;Acc:VGNC:31661]	614343	P82920
ENSBTAG00000003690	942.814	1371.94	1.45516	0.541175	0.0529338	0.746574	26	34306815	34362842	+	4388	NHLRC2	-	O	0WJ14;0E9G0;1DGB9;13FZ7;0B6B9;0ITFZ;0V3UC	NHL repeat containing 2 [Source:VGNC Symbol;Acc:VGNC:32068]	534327	A4IF69
ENSBTAG00000032517	65.5802	111.922	1.70665	0.771164	0.0530328	0.746574	17	53304776	53332032	-	842	BCL7A	-	-	-	BAF chromatin remodeling complex subunit BCL7A [Source:VGNC Symbol;Acc:VGNC:53891]	-	-
ENSBTAG00000015226	19.6912	6.37046	0.323519	-1.62808	0.0530375	0.746574	18	62167350	62190012	-	2469	BRSK1	EC:2.7.11.1	T	1CREY;KOG0588;0UIK9;09VG8;0DGQZ;12N2I;0V6CU	BR serine/threonine kinase 1 [Source:VGNC Symbol;Acc:VGNC:50055]	538009	-
ENSBTAG00000002736	326.585	217.921	0.667271	-0.583655	0.0530631	0.746574	7	14686995	14730720	-	5500	DNMT1	EC:2.1.1.37	K	12RZZ;0UQ1T;0V6G0;0DGRF;1CRFF;09VGR;0IF68	DNA methyltransferase 1 [Source:VGNC Symbol;Acc:VGNC:28145]	281119	Q24K09
ENSBTAG00000002151	1078.3	2016.45	1.87003	0.903062	0.0530833	0.746574	4	87910057	87942478	+	3262	ASB15	-	S;E	0DIWX;0V9CT;KOG0504;09YEY;1CTND;12S90;0UMJ9	ankyrin repeat and SOCS box containing 15 [Source:VGNC Symbol;Acc:VGNC:26192]	282591	Q8HXA6
ENSBTAG00000027081	170.051	96.8684	0.569644	-0.811868	0.0531302	0.746626	21	2758172	2940408	-	5313	ATP10A	EC:7.6.2.1	P	0UJDW;0DHAP;12NWG;KOG0206;1CS0T;09U13;0V6ZX	ATPase phospholipid transporting 10A (putative) [Source:NCBI gene (formerly Entrezgene);Acc:510723]	510723	F1MZ89
ENSBTAG00000013183	20.5949	4.36248	0.211823	-2.23907	0.0532467	0.747656	7	39318556	39336543	-	1052	COL23A1	-	W	13MS4;0VFHW;0UQC1;1D1ED;0A4NS;KOG3544;0DS5D	collagen type XXIII alpha 1 chain [Source:VGNC Symbol;Acc:VGNC:54416]	-	-
ENSBTAG00000000678	38233.8	53852.7	1.40851	0.494171	0.053411	0.748619	3	28579009	28614809	+	4487	CSDE1	-	K	0DPIE;12Q4X;1CXVN;0V7SQ;0UK6C;0IF27;09WUR	cold shock domain containing E1 [Source:VGNC Symbol;Acc:VGNC:27751]	513993	A5D7D3
ENSBTAG00000010590	200.054	127.584	0.637747	-0.648943	0.0534363	0.748619	5	115707024	115732866	+	4139	FAM118A	-	S	1CSP8;0UMKU;13J4A;0V7MJ;09WP0;0IHIR;0DHYM	family with sequence similarity 118 member A [Source:VGNC Symbol;Acc:VGNC:28720]	505415	A0A3Q1M0K1
ENSBTAG00000047676	38.587	18.1192	0.469566	-1.0906	0.053445	0.748619	17	73105784	73123446	+	2118	PRODH	-	E	0DF0Q;KOG0186;0UG4V;09TQE;1CPQH;0V4PN;12S69	proline dehydrogenase (oxidase) 1 [Source:NCBI gene (formerly Entrezgene);Acc:505094]	-	-
ENSBTAG00000031707	788.892	536.123	0.67959	-0.557263	0.0535232	0.749108	10	44297021	44564023	+	5079	FRMD6	-	T	0V7Q0;0DI19;13274;0UUDR;KOG4371;1CSRX;09WRM	FERM domain containing 6 [Source:VGNC Symbol;Acc:VGNC:29117]	-	-
ENSBTAG00000011885	4812.55	6874.39	1.42843	0.514432	0.0536046	0.749642	20	31154175	31245748	-	4274	NNT	-	C;I	1CQ0F;09U0Y;0DFAP;0V4ZQ;0IEMU;0UHWC;12S2I	nicotinamide nucleotide transhydrogenase [Source:VGNC Symbol;Acc:VGNC:32143]	280878	P11024
ENSBTAG00000001019	4.33657	0	0	-Inf	0.0537753	0.751423	28	42278915	42291696	-	2662	GDF10	-	T	12TFW;0UG62;KOG3900;0A16E;0DNU1;1CXRE;0VAPW	growth differentiation factor 10 [Source:VGNC Symbol;Acc:VGNC:29299]	539510	Q08DX6
ENSBTAG00000003341	13.0476	3.32062	0.254501	-1.97426	0.0539975	0.75293	8	69221847	69227682	-	3053	DOK2	-	T	0A23I;12NXF;0DPRN;0VCYY;1CYQX;KOG4047;0UH9E	docking protein 2 [Source:VGNC Symbol;Acc:VGNC:28166]	514616	A7MBB8
ENSBTAG00000002328	129.314	263.224	2.03554	1.02541	0.053999	0.75293	17	53650953	53768578	+	4820	KDM2B	EC:1.14.11.27	B	12N4D;09TS2;0URBK;0DHM1;0V4RC;1CSBG;KOG1633;KOG1947	lysine demethylase 2B [Source:VGNC Symbol;Acc:VGNC:30524]	614487	-
ENSBTAG00000000830	75.075	40.8245	0.543783	-0.878896	0.0541664	0.75293	28	8841688	8897393	+	2024	GPR137B	-	T	0DKIC;12QHW;09Z2V;0VA0F;1CVCE;0IGBD;0UFN8	G protein-coupled receptor 137B [Source:VGNC Symbol;Acc:VGNC:29551]	613826	F1MW09
ENSBTAG00000012343	53.2102	26.7025	0.501831	-0.994727	0.0541688	0.75293	6	25923695	26102484	+	1460	TSPAN5	-	S;I;G	0DMAZ;KOG3882;09ZSW;1CW64;12S9H;0UR59;0VAP5	tetraspanin 5 [Source:VGNC Symbol;Acc:VGNC:36440]	538668	Q17QJ5
ENSBTAG00000019630	391.414	262.895	0.671656	-0.574207	0.0541917	0.75293	16	64794721	64961884	+	5148	RGL1	-	T	0USHX;1CTFJ;09XD2;0DIQG;0V8B2;KOG3629;12RJ9	ral guanine nucleotide dissociation stimulator like 1 [Source:VGNC Symbol;Acc:VGNC:33903]	522344	-
ENSBTAG00000016752	224.653	428.944	1.90937	0.933094	0.0542629	0.75293	4	113719034	113761445	-	4519	ASB10	-	S;E	0UFNE;0DENQ;0V4AM;KOG0504;13MQX;1CPCJ;09TBF	ankyrin repeat and SOCS box containing 10 [Source:VGNC Symbol;Acc:VGNC:26187]	616286	-
ENSBTAG00000005699	14.8815	3.94688	0.265221	-1.91473	0.054269	0.75293	9	42257477	42358090	+	2859	SCML4	-	K	13K84;0UJ0D;09VRV;KOG3766;0DH0F;0V6QS;1CRQS	Scm polycomb group protein like 4 [Source:VGNC Symbol;Acc:VGNC:34342]	535263	A6QQ48
ENSBTAG00000008948	14.9022	3.92108	0.263122	-1.9262	0.0543008	0.75293	17	53970346	54027496	-	3188	P2RX7	-	P	0V9KZ;1CUXC;0IK4U;0DK3M;137Z9;0UPAX;09YPA	purinergic receptor P2X 7 [Source:VGNC Symbol;Acc:VGNC:32522]	286814	F1MVZ6
ENSBTAG00000051745	80.3205	131.322	1.63497	0.709266	0.0543926	0.75293	16	43600913	43609437	+	805	LZIC	-	-	-	leucine zipper and CTNNBIP1 domain containing [Source:NCBI gene (formerly Entrezgene);Acc:104974441]	-	-
ENSBTAG00000012272	387.533	569.616	1.46985	0.555668	0.0544233	0.75293	5	1319437	1337429	+	3075	TMEM19	-	S	0DQIP;0UTSV;0V77Z;1CZM3;09W9N;12PT6;KOG4491	transmembrane protein 19 [Source:VGNC Symbol;Acc:VGNC:36015]	538974	A7E3R1
ENSBTAG00000013173	14.8186	3.98076	0.268633	-1.89629	0.0544505	0.75293	5	112960110	112979720	+	2420	SEPTIN3	-	Z;T;D	1CRAY;0UIF6;0V55K;0DGM3;KOG1547;09U6K;12T1G	septin 3 [Source:VGNC Symbol;Acc:VGNC:34455]	618235	Q08DM7
ENSBTAG00000014643	1183.83	1729.95	1.46131	0.547267	0.0544645	0.75293	14	1113551	1126356	+	2351	EEF1D	-	K	0V58S;1CQ90;KOG1668;09U9K;0DFJ8;12S1V;0UN5U	eukaryotic translation elongation factor 1 delta [Source:VGNC Symbol;Acc:VGNC:53861]	516473	A5D989;L7R5X3
ENSBTAG00000002357	179.706	113.316	0.630563	-0.665287	0.0544917	0.75293	10	4427217	4444604	-	2702	TICAM2	-	T	0E3CJ;0IKI2;0UZHJ;13X9A;1DAJZ;0APFH;0W1SE	toll like receptor adaptor molecule 2 [Source:VGNC Symbol;Acc:VGNC:55148]	539350	Q2LGB7
ENSBTAG00000015303	394.158	635.092	1.61126	0.688191	0.0544921	0.75293	4	71173805	71303589	-	2464	MPP6	-	T	0V44Z;KOG0609;12PUN;1CRW6;0UJ7T;0DH60;09VXK	membrane palmitoylated protein 6 [Source:VGNC Symbol;Acc:VGNC:31585]	535171	A0A3Q1MDB5
ENSBTAG00000039132	48.0493	23.1924	0.48268	-1.05086	0.0545888	0.753665	26	17299670	17358772	+	1685	-	-	S	1CTR1;0V65W;12TMV;0DIZN;KOG3639;09V6A;0UMN6	-	-	-
ENSBTAG00000018725	353.955	518.46	1.46476	0.550667	0.0548022	0.754061	16	51777677	51805354	-	3487	FBLIM1	-	T	0VCJZ;1CYA8;KOG1701;0UPS3;13JRW;0DPCC;0A1QC	filamin binding LIM protein 1 [Source:VGNC Symbol;Acc:VGNC:28880]	767833	Q1JQB5
ENSBTAG00000015074	74.1553	25.0293	0.337525	-1.56693	0.0548126	0.754061	11	106021670	106024967	+	1055	PTGDS	EC:5.3.99.2	M	0DSUH;0VGAM;1CZFJ;0II11;0A5DD;0UTXD;13NW2	prostaglandin D2 synthase [Source:NCBI gene (formerly Entrezgene);Acc:286858]	286858	O02853;B1H0W7
ENSBTAG00000016053	38.904	72.4838	1.86315	0.897741	0.0549243	0.754061	5	119942566	119945935	-	1975	ARSA	EC:3.1.6.8	P;G	0UIVT;12T1I;0V6MV;09VNZ;0DGXA;KOG3867;1CRMJ	arylsulfatase A [Source:VGNC Symbol;Acc:VGNC:50217]	505514	Q08DD1
ENSBTAG00000047428	615.849	419.177	0.68065	-0.555015	0.0549558	0.754061	16	79118410	79121031	-	2622	ZNF281	-	K	09T6M;12ZMH;1CP7J;0V45D;KOG1721;0DEHT;0UFNU	zinc finger protein 281 [Source:NCBI gene (formerly Entrezgene);Acc:532401]	532401	-
ENSBTAG00000013141	14.552	33.4851	2.30107	1.2023	0.0549656	0.754061	1	97604626	97610506	+	3026	ACTRT3	-	Z	0UK7H;0DQ8R;13MVE;1CZAH;KOG0676;0VDH5;0A2M4	actin related protein T3 [Source:VGNC Symbol;Acc:VGNC:25591]	509723	Q2TBH3
ENSBTAG00000046974	73.0041	39.5152	0.541274	-0.885569	0.054968	0.754061	19	12320291	12322598	-	789	-	-	-	-	-	-	-
ENSBTAG00000035958	221.618	343.312	1.54912	0.631445	0.0549968	0.754061	8	70279848	70315972	+	5125	RHOBTB2	-	Z;S	0V6A6;09VAV;0UIDA;12P76;KOG0393;1CR96;0DGJC;0V6A6;09VAV;0UIDA;12P76;KOG0393;1CR96;0DGJC	Rho-related BTB domain containing 2 [Source:NCBI gene (formerly Entrezgene);Acc:784567]	784567	A6QLP1
ENSBTAG00000018365	15.8599	0	0	-Inf	0.0549984	0.754061	26	50165123	50176103	-	2143	CYP2E1	EC:1.14.13.-	Q	0UIKN;1CRXQ;12SZU;0DGDQ;KOG0156;09TUB;0V59K	cytochrome P450, family 2, subfamily E, polypeptide 1 [Source:NCBI gene (formerly Entrezgene);Acc:282213]	282213	O18963;Q2TBV4
ENSBTAG00000001512	211.815	319.994	1.51072	0.595238	0.0550094	0.754061	13	79847778	79882148	-	2777	ZFP64	-	K	13K08;0UGVB;0DFHV;09U82;0V576;KOG1721;1CPQ9	ZFP64 zinc finger protein [Source:VGNC Symbol;Acc:VGNC:37167]	539018	A5PKJ0
ENSBTAG00000007445	6.44247	0	0	-Inf	0.0551595	0.755436	2	91906146	91939649	+	938	CD28	-	T	13R2A;09Z38;0DKIS;0VA0R;0IXMM;1CVCU;0UP4N	CD28 molecule [Source:VGNC Symbol;Acc:VGNC:27021]	281050	Q28071
ENSBTAG00000024888	415.768	278.792	0.670547	-0.57659	0.0552085	0.755436	6	5745779	5894011	+	6472	PDE5A	EC:3.1.4.35	T	131SD;0UH8S;09UEN;KOG3689;1CQGR;0V5DZ;0DFTA	phosphodiesterase 5A [Source:VGNC Symbol;Acc:VGNC:32678]	281972	Q28156
ENSBTAG00000015381	251.816	463.931	1.84234	0.881539	0.0552407	0.755436	9	67735746	67939537	-	5046	ARHGAP18	-	T	KOG2200;0DG4N;0UJCT;0V5UR;12NYV;1CQU7;09UV5	Rho GTPase activating protein 18 [Source:VGNC Symbol;Acc:VGNC:26078]	510743	A6QQF8
ENSBTAG00000015473	781.868	1140.03	1.45808	0.54407	0.0553659	0.755883	11	37970354	37972652	+	787	RPS27A	-	J	0USGI;0A0DY;KOG0004;0DN0Q;13PT2;1CWWT;0VHHR	ribosomal protein S27a [Source:VGNC Symbol;Acc:VGNC:34135]	286839	P62992
ENSBTAG00000031825	8.58946	0	0	-Inf	0.0554014	0.755883	23	29013585	29014232	-	321	-	-	-	-	-	-	-
ENSBTAG00000018829	101.849	160.641	1.57725	0.657411	0.0554043	0.755883	12	19398518	19429238	-	1046	SPRYD7	-	S	1CWV5;0A2DC;0VD8Z;13NA9;KOG4030;0UQ46;0DQ0P	SPRY domain containing 7 [Source:VGNC Symbol;Acc:VGNC:35247]	615298	Q2T9X3
ENSBTAG00000000042	102.018	46.798	0.458722	-1.12431	0.0555409	0.756772	19	50957969	50962684	+	2414	PYCR1	EC:1.5.1.2	E	0VC9W;0DHBX;1CXZQ;KOG3124;0UJ2D;0A1E9;12T08	pyrroline-5-carboxylate reductase 1 [Source:VGNC Symbol;Acc:VGNC:33586]	539606	Q58DT4
ENSBTAG00000051322	13.0714	3.0814	0.235735	-2.08476	0.0555621	0.756772	22	39089568	39090248	-	171	-	-	-	-	-	-	-
ENSBTAG00000009513	516.24	311.857	0.604094	-0.727154	0.0556613	0.756772	7	47430704	47501496	+	2868	TGFBI	-	W;M	0UGFZ;0V4XK;0DF8R;KOG1437;1CPYC;13I26;09TYN	transforming growth factor beta induced [Source:VGNC Symbol;Acc:VGNC:52886]	539596	P55906
ENSBTAG00000025942	188.288	109.11	0.579486	-0.787153	0.0557077	0.756772	8	6787675	6824508	-	2415	HPGD	EC:1.1.1.141	Q	0DFUT;12UEP;1CRJ1;0UIRY;0V6JG;09VKA;KOG4169	15-hydroxyprostaglandin dehydrogenase [Source:VGNC Symbol;Acc:VGNC:56973]	512259	Q3T0C2
ENSBTAG00000007356	586.943	392.452	0.668638	-0.580703	0.0557836	0.756772	12	11154001	11239928	-	3586	ELF1	-	K	KOG3804;0US6I;13QSC;0DMK0;0A00C;1CWFA;0VAX0	E74 like ETS transcription factor 1 [Source:VGNC Symbol;Acc:VGNC:28426]	505251	A0JN51
ENSBTAG00000013465	230.433	143.831	0.624178	-0.679972	0.0557975	0.756772	1	46114976	46166455	+	3426	NXPE3	-	S	0UMWX;0DER5;0IFPX;0V4D4;12U7P;1CPEY;09TE1	neurexophilin and PC-esterase domain family member 3 [Source:VGNC Symbol;Acc:VGNC:32380]	532838	A2VDP6
ENSBTAG00000000812	7.20578	0.83108	0.115335	-3.11609	0.0558302	0.756772	19	56935114	56953144	-	2838	CD300A	-	T	0UUCQ;0A6XP;0VHRZ;0DRFK;13SFX;1D0MW;0IXT8	CD300a molecule [Source:NCBI gene (formerly Entrezgene);Acc:516915]	516915	A0A3Q1ML46
ENSBTAG00000020418	49.3464	24.9361	0.505328	-0.984708	0.0558336	0.756772	X	127724914	127752302	-	3815	CA5B	EC:4.2.1.1	C;P	0DH6Z;09YM8;12RAJ;1CUVJ;KOG0382;0V9IX;0UPQ0	carbonic anhydrase 5B [Source:VGNC Symbol;Acc:VGNC:26655]	514494	F1N5D1
ENSBTAG00000004472	228.275	127.36	0.557922	-0.841864	0.0558629	0.756772	9	95047811	95055302	-	1401	-	-	N	0VICP;0UVM9;KOG4081;1D3ND;13SR6;0DUAS;0A7HX	-	282380	P63171
ENSBTAG00000003481	818.167	1168.12	1.42773	0.513726	0.0559824	0.757092	14	73283493	73338173	-	975	OTUD6B	EC:3.4.19.12	O;T	09U75;1CQ6K;0V4JB;KOG2606;0DFGV;12RST;0UGU1	OTU deubiquitinase 6B [Source:VGNC Symbol;Acc:VGNC:32498]	100847538	-
ENSBTAG00000007866	9.40396	1.6257	0.172873	-2.53221	0.0560809	0.757092	19	32224904	32266041	+	2438	HS3ST3B1	EC:2.8.2.30	O	1CTQ8;0UGB4;KOG3704;09XM9;0V8IZ;0DIYR;12TJT	heparan sulfate-glucosamine 3-sulfotransferase 3B1 [Source:NCBI gene (formerly Entrezgene);Acc:617069]	617069	E1BP03
ENSBTAG00000006161	1428.78	2055.41	1.43857	0.524637	0.056081	0.757092	4	51622340	51735652	-	4891	MET	EC:2.7.10.1	T	0E8CA;KOG1095;0V36G;13D6S;0B4IB;1DFAU;KOG3610;0WH1X	MET proto-oncogene, receptor tyrosine kinase [Source:VGNC Symbol;Acc:VGNC:31394]	280855	Q769I5
ENSBTAG00000020371	24.315	49.1533	2.02152	1.01544	0.0561234	0.757092	13	74608944	74621591	-	1902	ACOT8	EC:3.1.2.27	I	0V555;KOG3016;1CQ5K;0UGS1;12PPR;0DFFU;09U66	acyl-CoA thioesterase 8 [Source:VGNC Symbol;Acc:VGNC:25550]	504360	F6RWU6
ENSBTAG00000008635	189.541	122.243	0.644945	-0.632752	0.0561265	0.757092	25	26123609	26127457	-	1311	SULT1A1	EC:2.8.2.1	S;J	0UQ9S;0DF5W;KOG1584;09TVG;0V4UQ;12P7D;1CPVI	sulfotransferase family, cytosolic, 1A, phenol- preferring, member 1 [Source:NCBI gene (formerly Entrezgene);Acc:282485]	282485	P50227
ENSBTAG00000030301	1779.84	2566.23	1.44183	0.527898	0.0561827	0.757092	3	109649571	109671174	-	3390	MAP7D1	-	S	1CS65;0UFD8;0DHFZ;09X0Q;0V7YV;12TB5;0IH56	MAP7 domain containing 1 [Source:VGNC Symbol;Acc:VGNC:55611]	-	-
ENSBTAG00000013664	2262.68	3295.52	1.45647	0.542473	0.0561926	0.757092	1	44096867	44402309	-	4101	FILIP1L	-	S	0IKR8;09TC4;0DEPE;13NQ8;1CPD6;0V4B9;0UG7B	filamin A interacting protein 1 like [Source:VGNC Symbol;Acc:VGNC:29013]	-	-
ENSBTAG00000039688	28.0441	84.1305	2.99994	1.58493	0.0562991	0.757602	17	51466603	51469982	-	1628	RFLNA	-	S	1D1WX;0VBPE;0UGD9;13QAP;0DSKS;0IVW8;0A5YX	refilin A [Source:VGNC Symbol;Acc:VGNC:56990]	507695	G3X7U4
ENSBTAG00000015366	261.806	58.0109	0.22158	-2.1741	0.056318	0.757602	4	49731840	49742113	-	1645	SFRP4	-	T	09Y9P;0UNFE;12Q4Y;0V8JF;1CUG3;0DJP3;KOG3577	secreted frizzled related protein 4 [Source:VGNC Symbol;Acc:VGNC:34522]	518004	Q17QP5
ENSBTAG00000014534	11906	7148.16	0.600383	-0.736045	0.0563625	0.757611	9	13011231	13020524	-	5156	EEF1A1	-	J	0DGFE;KOG0052;09V6M;0UI8H;0V666;12P5E;1CR53	eukaryotic translation elongation factor 1 alpha 1 [Source:VGNC Symbol;Acc:VGNC:56362]	282220	P68103
ENSBTAG00000038428	64.786	109.102	1.68403	0.751922	0.05641	0.757662	18	52695747	52724172	+	2313	RELB	-	-	-	RELB proto-oncogene, NF-kB subunit [Source:VGNC Symbol;Acc:VGNC:33859]	522670	-
ENSBTAG00000005385	137.166	81.3193	0.592854	-0.754252	0.0565771	0.759318	17	62851819	62854683	-	1502	POP5	EC:3.1.26.5	A	13NGZ;KOG4639;0VAR9;1D0V5;0DRMZ;0UMIE;0A42N	POP5 homolog, ribonuclease P/MRP subunit [Source:VGNC Symbol;Acc:VGNC:33165]	507410	Q1JQ92
ENSBTAG00000031701	85.9448	34.3718	0.399928	-1.32219	0.0566607	0.759402	9	95362987	95372456	-	3070	TAGAP	-	T	1CZ07;0DPZX;0A2C4;0UI8W;13JDU;0VB6P;KOG4724	T cell activation RhoGTPase activating protein [Source:VGNC Symbol;Acc:VGNC:35584]	509236	Q08DB1
ENSBTAG00000019237	196.834	127.407	0.647281	-0.627535	0.0566712	0.759402	23	47476520	47502237	+	3043	TXNDC5	-	O	0DP8E;0VCFV;0A1KA;1CY6E;KOG0191;12TV4;0USM0	thioredoxin domain containing 5 [Source:NCBI gene (formerly Entrezgene);Acc:615027]	615027	A0A3Q1LUG9
ENSBTAG00000021745	731.697	1068.6	1.46045	0.546409	0.0568036	0.760246	15	77261076	77273571	-	2113	RAPSN	-	W	09TXG;0V4WJ;12PQP;1CPXE;0UGEP;0DF7U;KOG1941	receptor associated protein of the synapse [Source:VGNC Symbol;Acc:VGNC:33728]	541061	-
ENSBTAG00000008147	86.0099	48.5294	0.56423	-0.825644	0.0568275	0.760246	9	40698480	40710698	+	4680	MICAL1	EC:1.14.13.225	Z	0A3TE;13HVG;1D090;KOG1700;0UNT7;0VEMW;0DGNK	microtubule associated monooxygenase, calponin and LIM domain containing 1 [Source:VGNC Symbol;Acc:VGNC:31457]	508306	F1MH07
ENSBTAG00000012659	1289.46	774.942	0.60098	-0.734611	0.0568659	0.760246	3	32408226	32428000	+	4615	LRIF1	-	K	0UQWR;0IE1C;0A16F;0DNU2;13FGH;1CXRF;0VC2C	ligand dependent nuclear receptor interacting factor 1 [Source:VGNC Symbol;Acc:VGNC:30981]	539067	A6QPK3
ENSBTAG00000007444	139.348	67.0019	0.480823	-1.05642	0.0569794	0.761176	1	7005502	7053831	-	2055	MAP3K7CL	-	S	0UUUU;0VHGR;13P0F;1D0DN;0IVJJ;0DT8T;0A68Q	MAP3K7 C-terminal like [Source:VGNC Symbol;Acc:VGNC:31201]	540879	F6RZ71
ENSBTAG00000013275	82.8561	46.0717	0.556044	-0.846728	0.0570885	0.762036	16	41990741	42003150	+	1922	MAD2L2	-	D	KOG3186;12U54;0VAJT;09ZP3;0DJX1;1CUQG;0UGMI	mitotic arrest deficient 2 like 2 [Source:VGNC Symbol;Acc:VGNC:31132]	506605	Q2KIP7
ENSBTAG00000012432	951.479	1504.66	1.5814	0.661198	0.0571318	0.762036	8	7591014	7617546	-	2101	FDFT1	EC:2.5.1.21	I	KOG1459;0UKN7;0DJI9;1CUAS;0V92E;12PK3;09Y4Y	farnesyl-diphosphate farnesyltransferase 1 [Source:VGNC Symbol;Acc:VGNC:56966]	281767	Q6IE76
ENSBTAG00000034776	59.2649	148.359	2.50332	1.32384	0.0573795	0.764634	3	58618306	58775117	+	3884	DDAH1	EC:3.5.3.18	E	09ZQV;139US;1CY7J;0USMY;0VCH3;0DP9H;0IFS6	dimethylarginine dimethylaminohydrolase 1 [Source:VGNC Symbol;Acc:VGNC:27939]	537391	P56965
ENSBTAG00000019537	191.965	125.033	0.651332	-0.618534	0.0575726	0.764634	28	44228057	44339169	+	5229	MARCHF8	EC:2.3.2.27	A;O	0DJD4;0V8XT;0UT28;12QUR;1CU5D;KOG1609;09Y04	membrane associated ring-CH-type finger 8 [Source:VGNC Symbol;Acc:VGNC:55990]	540667	Q0VD59
ENSBTAG00000011720	7.25667	0	0	-Inf	0.0576772	0.764634	5	56674172	56696104	-	1552	HSD17B6	-	Q	1CPJA;13H77;KOG1610;0UJCS;0V4HX;09TJ0;0DEVP	hydroxysteroid (17-beta) dehydrogenase 6 [Source:NCBI gene (formerly Entrezgene);Acc:533086]	533086	Q3T001
ENSBTAG00000033153	12.6413	2.24005	0.177201	-2.49654	0.0577096	0.764634	9	47889245	48618507	-	3100	GRIK2	-	T	12SMD;KOG1054;1CY3H;0UNY0;09UD2;0DP5H;0V5CD	glutamate ionotropic receptor kainate type subunit 2 [Source:VGNC Symbol;Acc:VGNC:29643]	615226	F1MG21
ENSBTAG00000038735	17.4526	40.7777	2.33648	1.22434	0.0577615	0.764634	18	55571842	55573733	-	1343	LHB	-	O	0UVC2;1D3JE;0J0DB;13U4W;0VI92;0DU7F;0A7EF	luteinizing hormone beta polypeptide [Source:NCBI gene (formerly Entrezgene);Acc:280839]	280839	P04651
ENSBTAG00000015165	105.68	62.749	0.593762	-0.752044	0.0577775	0.764634	18	42918483	42989287	+	2396	DPY19L3	-	U	0DPC5;0UKSK;1CY4B;0V9UM;09ZGJ;KOG4587;12TYQ	dpy-19 like C-mannosyltransferase 3 [Source:VGNC Symbol;Acc:VGNC:49144]	521976	A0A3Q1MUT2
ENSBTAG00000034496	7.70208	20.8724	2.70997	1.43828	0.0578095	0.764634	22	22004736	22004948	-	213	-	-	O	13WV3;KOG4764;0VKVG;0UW8M;1D58M;0DVYE;0A9XU	26S proteasome complex subunit SEM1 [Source:NCBI gene (formerly Entrezgene);Acc:101907965]	101907965	Q3ZBR6
ENSBTAG00000011531	526.129	356.309	0.677227	-0.562288	0.0579205	0.764634	24	30670051	30746241	+	3277	SS18	-	K	0UHSI;0VCDM;1CV23;KOG3227;0DP62;13HT7;09XIV	SS18 subunit of BAF chromatin remodeling complex [Source:VGNC Symbol;Acc:VGNC:35305]	540947	A5D7A1
ENSBTAG00000016495	250.638	163.011	0.650383	-0.620639	0.0580018	0.764634	21	6023636	6056491	+	3062	LINS1	-	S	0UN49;1CYZ0;0DS4D;0VERS;0IVK7;13K5Z;0A4MF	lines homolog 1 [Source:VGNC Symbol;Acc:VGNC:30903]	539267	E1BNP0
ENSBTAG00000004207	200.858	307.22	1.52954	0.613101	0.0580456	0.764634	13	41878359	41882281	-	3684	CD93	-	T	13J7Q;0IJQN;1CXI8;0UQ99;0DNM0;0A0ZM;0VBW3	CD93 molecule [Source:VGNC Symbol;Acc:VGNC:52749]	-	-
ENSBTAG00000020657	1319.56	894.047	0.677534	-0.561634	0.0580567	0.764634	27	16420193	16546078	-	15761	FAT1	-	T	0DIWG;1CTMS;KOG1219;09UGS;12N7V;0V5G3;0UG8M	FAT atypical cadherin 1 [Source:VGNC Symbol;Acc:VGNC:52771]	508251	-
ENSBTAG00000017280	492.06	29.2064	0.0593553	-4.07448	0.0580806	0.764634	7	17773675	17810616	+	6042	C3	-	O	1CWM0;0V9VN;0URWM;13MNB;KOG1366;09YXX;0DKCZ	complement C3 [Source:VGNC Symbol;Acc:VGNC:26638]	280677	Q2UVX4
ENSBTAG00000004732	13756.6	9827.42	0.714376	-0.485244	0.0581332	0.764634	10	76890176	77019425	-	7458	SPTB	-	Z	0V45E;0DNXY;1CWUJ;0UHCM;12N2S;09T6P;KOG0517	spectrin beta, erythrocytic [Source:VGNC Symbol;Acc:VGNC:35252]	527711	F1MKE9
ENSBTAG00000009230	18.5462	6.14162	0.331153	-1.59443	0.0581361	0.764634	11	245530	303203	-	2887	FBLN7	-	T	0E8KJ;1DFID;13DW9;0B4Z2;0WHIP;0V3B7;0IR6T	fibulin 7 [Source:VGNC Symbol;Acc:VGNC:28884]	541273	-
ENSBTAG00000019552	260.653	169.851	0.651637	-0.61786	0.0581514	0.764634	X	3623055	3631983	+	2399	PGRMC1	-	H;S	13RBR;0DPI0;KOG1110;0VCRH;1CYGJ;0A1IB;0USVP	progesterone receptor membrane component 1 [Source:VGNC Symbol;Acc:VGNC:32801]	317706	Q17QC0
ENSBTAG00000001697	1547.42	960.641	0.620802	-0.687794	0.058184	0.764634	1	81287578	81307980	+	2114	TRA2B	-	A	13STU;0V93N;0DJJH;09Y63;KOG0118;1CUC8;0UMAM	transformer 2 beta homolog [Source:VGNC Symbol;Acc:VGNC:36268]	615156	Q3ZBT6
ENSBTAG00000007626	47.8446	20.3125	0.424552	-1.23599	0.0582459	0.764634	X	79521612	79525287	+	1816	IL2RG	-	W	1D0SH;0IGNI;0A0U8;13NM7;0USI1;0DRPE;0VDA6	interleukin 2 receptor subunit gamma [Source:VGNC Symbol;Acc:VGNC:30153]	281862	Q95118
ENSBTAG00000054911	15.112	33.0278	2.18553	1.12798	0.0582936	0.764634	29	50845009	50867717	+	3016	ANO9	-	-	-	anoctamin 9 [Source:NCBI gene (formerly Entrezgene);Acc:107131193]	-	-
ENSBTAG00000002574	833.927	2470.06	2.96196	1.56655	0.0583501	0.764634	6	6097581	6135997	-	1131	MYOZ2	-	O	0A4PU;13KB0;0VFIW;1D0ZN;0DS66;0IKXK;0UKV7	myozenin 2 [Source:VGNC Symbol;Acc:VGNC:31841]	540487	Q5E9V3
ENSBTAG00000017492	2876.55	4060.35	1.41153	0.497263	0.0583565	0.764634	14	21013842	21062048	-	3596	PCMTD1	-	O	1CSA5;0UJSM;12R7V;0DHJU;KOG1661;09WAH;0V78S	protein-L-isoaspartate (D-aspartate) O- methyltransferase domain containing 1 [Source:VGNC Symbol;Acc:VGNC:53871]	521261	A2VDP2
ENSBTAG00000012210	27.6553	0.527341	0.0190683	-5.71268	0.0583927	0.764634	8	110338434	110435907	-	5423	C5	-	O	0V9VN;13MNB;1CV6X;0UM5U;KOG1366;09YXX;0DKCZ	complement C5 [Source:VGNC Symbol;Acc:VGNC:49997]	512045	F1MY85
ENSBTAG00000001865	612.675	977.51	1.59548	0.673988	0.0584026	0.764634	12	34674912	34705884	-	1753	SGCG	-	Z	KOG3950;0DG5W;09UWG;13PRR;1CUHR;0V5W6;0UJUU	sarcoglycan gamma [Source:VGNC Symbol;Acc:VGNC:34539]	506155	Q0VCU7
ENSBTAG00000000015	21.543	7.83079	0.363496	-1.45999	0.058463	0.764634	5	74905031	74919112	-	2814	FOXRED2	-	Q	0UKW3;09X1X;12NQH;KOG1399;1CT4E;0DICJ;0V5ED	FAD dependent oxidoreductase domain containing 2 [Source:VGNC Symbol;Acc:VGNC:29107]	532871	E1BD49
ENSBTAG00000015114	1441.6	999.699	0.693463	-0.528108	0.0584725	0.764634	7	12618113	12621944	-	1915	CALR	-	O	0DKMX;12RQM;0UPN6;KOG0674;1CVGA;0V969;09Y8S	calreticulin [Source:VGNC Symbol;Acc:VGNC:26715]	281036	P52193
ENSBTAG00000008645	1149.76	1782.04	1.54993	0.632201	0.058485	0.764634	29	42603429	42612003	+	2658	ESRRA	-	K	0UUCU;09U3G;12NI1;0DFD7;1CQ2Y;0V52K;KOG3575	estrogen related receptor alpha [Source:VGNC Symbol;Acc:VGNC:28608]	507834	F1MBX3
ENSBTAG00000049291	4.15441	0	0	-Inf	0.0585083	0.764634	6	84497382	84513073	-	1590	-	-	-	-	UDP-glucuronosyltransferase 2B4 [Source:NCBI gene (formerly Entrezgene);Acc:100296421]	-	-
ENSBTAG00000021227	721.586	1051.72	1.45751	0.543505	0.0585764	0.764634	19	56398798	56404689	+	1827	ATP5PD	-	C	0A3GN;0UFXQ;KOG3366;0VEBM;13Q7X;1D08P;0DR3R	ATP synthase peripheral stalk subunit d [Source:VGNC Symbol;Acc:VGNC:97244]	282710	P13620
ENSBTAG00000010772	45.585	89.0344	1.95315	0.965804	0.0586027	0.764634	7	43164988	43168955	+	1147	TPGS1	-	Z;O	0IKJ3;13KUD;0A21X;0URH7;0VCXA;0DP31;1CR50	tubulin polyglutamylase complex subunit 1 [Source:VGNC Symbol;Acc:VGNC:36247]	505683	E1BAL1
ENSBTAG00000001197	12.2381	2.24302	0.183282	-2.44786	0.0586479	0.764634	3	8848948	8864962	-	1982	SLAMF7	-	U	13I4Z;0V886;0DIM9;1CTC4;0IJW6;09X9V;0UJ49	SLAM family member 7 [Source:VGNC Symbol;Acc:VGNC:34655]	790164	F1MIE5
ENSBTAG00000015717	73.4562	37.551	0.511202	-0.968034	0.0586621	0.764634	14	42969172	42972066	-	1302	HEY1	-	K	0UJ52;0DJ9Q;0V8UD;1CU1Q;09XWV;KOG4304;13PVB	hes related family bHLH transcription factor with YRPW motif 1 [Source:VGNC Symbol;Acc:VGNC:29828]	408005	Q2KIN4
ENSBTAG00000012794	20.0124	0	0	-Inf	0.0586957	0.764634	5	66613984	66732963	-	2079	PAH	EC:1.14.16.1	E	12SID;0UR74;0DJJ7;0V93G;KOG3820;1CUBV;09V2Z	phenylalanine hydroxylase [Source:VGNC Symbol;Acc:VGNC:32554]	510583	Q2KIH7
ENSBTAG00000013909	199.305	129.137	0.647938	-0.626072	0.0587554	0.764837	1	57945013	58023212	+	5662	BOC	-	T	09UBT;0V5AW;12R20;0IHIH;0DFMD;0UH06;1CQB0	BOC cell adhesion associated, oncogene regulated [Source:VGNC Symbol;Acc:VGNC:26536]	512018	E1BB93
ENSBTAG00000014548	366.33	238.509	0.651075	-0.619104	0.0588274	0.765198	16	65831839	66012562	-	3443	NIBAN1	-	O	0IFR1;0UHQK;0DHAS;09X6Z;0V85K;13HCM;1CS0W	niban apoptosis regulator 1 [Source:VGNC Symbol;Acc:VGNC:28726]	614787	F1N2F1
ENSBTAG00000016995	129.892	202.793	1.56125	0.642698	0.058965	0.765833	5	108838763	108849972	-	1763	HDHD5	-	I;G	0UKNN;0V8P3;KOG1618;0DJ3H;1CTVA;09XRF;13MPA	haloacid dehalogenase like hydrolase domain containing 5 [Source:VGNC Symbol;Acc:VGNC:29790]	-	-
ENSBTAG00000004553	1204.32	832.241	0.691048	-0.533142	0.058994	0.765833	7	6898966	6924156	-	2919	TPM4	-	Z	0V7TQ;KOG1003;0UMIG;0DJ35;09XR3;1CTUZ;12RF9	tropomyosin 4 [Source:VGNC Symbol;Acc:VGNC:36254]	535277	A6QR15
ENSBTAG00000018463	3252.76	2282.88	0.701828	-0.51081	0.0590363	0.765833	13	31653816	31661745	+	1849	VIM	-	Z	0UPDZ;1CU69;09YCR;12RK9;0V9A9;0DJSK;0IFZ1	vimentin [Source:VGNC Symbol;Acc:VGNC:36796]	280955	P48616
ENSBTAG00000016076	2766.73	3992.86	1.44317	0.529239	0.0590844	0.765833	22	14455792	14556630	+	6454	TRAK1	-	U	0DIW9;KOG4360;12S7C;09Z6Q;0VA40;0UPNY;1CVH4	trafficking kinesin protein 1 [Source:VGNC Symbol;Acc:VGNC:97320]	531649	A0JNB9
ENSBTAG00000018405	684.865	446.8	0.652391	-0.616192	0.0591909	0.765833	5	55960451	55988093	-	3735	MARS1	EC:6.1.1.10	O;J	KOG1247;1CTFH;0UK83;09XD0;0DIQE;0V8B1;12SRV;KOG0867	methionyl-tRNA synthetase 1 [Source:VGNC Symbol;Acc:VGNC:31250]	512531	Q2T9L8
ENSBTAG00000038541	88.4913	51.6843	0.584062	-0.775808	0.0592185	0.765833	7	2336065	2352077	-	2587	ZNF879	-	K	12Q3Y;0VC43;0A4MG;1D13D;KOG1721;0UUJ8;0DRUY	zinc finger protein 879 [Source:VGNC Symbol;Acc:VGNC:55322]	-	-
ENSBTAG00000008683	45205.8	24252	0.536478	-0.898408	0.0593142	0.765833	29	26290893	26301350	-	1901	LDHA	EC:1.1.1.27	C	0V5M5;1CQKQ;0UHF4;KOG1495;13DTI;09UMK;0DFXD	lactate dehydrogenase A [Source:NCBI gene (formerly Entrezgene);Acc:281274]	281274	P19858
ENSBTAG00000001271	46.9772	0	0	-Inf	0.0594854	0.765833	9	96575183	96622803	-	2739	PLG	EC:3.4.21.7	O	0V456;0UJBJ;0IDXR;12N2K;0DEHM;1CT8P;09T6F	plasminogen [Source:NCBI gene (formerly Entrezgene);Acc:280897]	280897	P06868
ENSBTAG00000015371	169.437	106.801	0.630326	-0.665831	0.0595454	0.765833	3	19698284	19715704	-	2486	GABPB2	-	K	0UKSB;0DMIR;09W0R;133ZT;1CWDX;0IE1V;0VA65	GA binding protein transcription factor subunit beta 2 [Source:VGNC Symbol;Acc:VGNC:29190]	540818	Q0V8G2
ENSBTAG00000000052	237.615	359.717	1.51386	0.598234	0.0595786	0.765833	29	28809868	28892935	+	2151	PKNOX2	-	K	KOG0773;12U92;0V5PI;0A0NF;0USV8;0DN9U;1CWZT	PBX/knotted 1 homeobox 2 [Source:VGNC Symbol;Acc:VGNC:32949]	617454	E1BCL1
ENSBTAG00000053406	127.051	196.821	1.54915	0.631479	0.0595819	0.765833	4	102878437	102882754	+	441	FMC1	-	-	-	formation of mitochondrial complex V assembly factor 1 homolog [Source:NCBI gene (formerly Entrezgene);Acc:767923]	-	-
ENSBTAG00000020707	156.694	72.4838	0.462582	-1.11222	0.0595856	0.765833	9	79769693	79920880	+	5411	ADGRG6	-	O;T	0URCV;1CRRY;KOG3714;12R5K;09VTE;0V6S6;0DH1R;KOG4193	adhesion G protein-coupled receptor G6 [Source:VGNC Symbol;Acc:VGNC:25669]	534326	-
ENSBTAG00000021237	11233.7	15891.7	1.41465	0.500443	0.0596148	0.765833	23	3622403	3767049	+	12679	DST	-	Z	12PJV;09UFA;0DH7H;0UKX7;1CRXN;0V5EN;KOG0516;KOG0517	dystonin [Source:NCBI gene (formerly Entrezgene);Acc:535297]	-	-
ENSBTAG00000018152	1063.94	747.414	0.702493	-0.509444	0.0596176	0.765833	18	61573948	61579533	+	1683	MYADM	-	V	KOG4788;0UKN4;1CXIG;0DNM7;13HUQ;0A0ZP;0VBW6	myeloid associated differentiation marker [Source:NCBI gene (formerly Entrezgene);Acc:506295]	506295	Q0VCK1
ENSBTAG00000009895	249.972	166.966	0.66794	-0.582209	0.0596981	0.765833	18	45515132	45556175	-	2323	ZNF599	-	K	0DGZE;12PF5;0UIYY;1CRPQ;KOG1721;09VQU;0V6PV	zinc finger protein 599 [Source:VGNC Symbol;Acc:VGNC:50120]	514021	F1MX03
ENSBTAG00000012003	756.358	447.52	0.591677	-0.757117	0.0597911	0.765833	4	76709520	76713230	-	519	PPIA	EC:5.2.1.8	O	09ZXC;12THK;KOG0865;0DMG2;0VATW;1CWBD;0UIYS	peptidylprolyl isomerase A [Source:NCBI gene (formerly Entrezgene);Acc:281418]	281418	Q864S5
ENSBTAG00000017945	63.8453	106.554	1.66895	0.738939	0.0598219	0.765833	X	129855113	129866210	-	1323	TCEANC	-	K	KOG1105;0UM80;1CRC8;0DGNF;0A0PY;12T0J;0V8W9	transcription elongation factor A N-terminal and central domain containing [Source:NCBI gene (formerly Entrezgene);Acc:504389]	504389	A0JNK7
ENSBTAG00000001510	620.908	420.376	0.677034	-0.562699	0.0598412	0.765833	5	60554135	60664570	-	3248	CDK17	EC:2.7.11.22	O;T;D	09W88;0DHHA;12SU1;KOG0594;0V76K;1CS7K;0UN3C	cyclin dependent kinase 17 [Source:VGNC Symbol;Acc:VGNC:27120]	539655	-
ENSBTAG00000011280	93.1982	150.365	1.61339	0.690097	0.0598961	0.765833	19	38748410	38764622	-	1990	TBKBP1	-	T	13MZR;1CTFX;0DIQW;0V8BH;0IGJJ;0UQDC;09XDE	TBK1 binding protein 1 [Source:VGNC Symbol;Acc:VGNC:35657]	785603	-
ENSBTAG00000024878	6.3408	18.6427	2.94012	1.55588	0.0599281	0.765833	10	6541983	6677304	-	6406	ANKRD31	-	S	13JXU;0IGFS;1CVSD;0A2IC;0VDE8;0DQ5X;0URKZ	ankyrin repeat domain 31 [Source:NCBI gene (formerly Entrezgene);Acc:515838]	-	-
ENSBTAG00000049993	0.238818	5.05581	21.1702	4.40396	0.0599363	0.765833	17	52806052	52806285	+	234	-	-	-	-	ubiquitin [Source:NCBI gene (formerly Entrezgene);Acc:101902760]	-	-
ENSBTAG00000011820	227.03	356.431	1.56997	0.650739	0.0600361	0.765833	10	45948472	46088593	+	2230	DAPK2	EC:2.7.11.1	T	0UMW3;0V5NV;09UP8;0DJ6Y;KOG0032;12QZY;1CTYW	death associated protein kinase 2 [Source:VGNC Symbol;Acc:VGNC:55109]	529131	-
ENSBTAG00000008585	320.637	213.981	0.667361	-0.58346	0.0600477	0.765833	27	1347269	1407799	+	4345	ARHGEF10	-	T	09TW7;KOG3522;1CPW5;0UGRG;0DF6J;0V4VD;12QWQ	Rho guanine nucleotide exchange factor 10 [Source:VGNC Symbol;Acc:VGNC:26104]	100138303	-
ENSBTAG00000009341	26.8048	8.82603	0.329271	-1.60265	0.0600619	0.765833	4	43916446	44057818	-	3516	CCDC146	-	S	0UJ16;13HBM;0VB2D;0A06E;0IF2S;1CWN2;0DMSI	coiled-coil domain containing 146 [Source:VGNC Symbol;Acc:VGNC:26854]	100140763	A0A3Q1MCL2
ENSBTAG00000005668	56.7192	30.2232	0.532856	-0.908183	0.0601107	0.765833	6	22459117	22542658	+	3179	SLC39A8	-	P	1CXES;0V7SX;12QZZ;0DI4Y;0URUZ;09WUZ;KOG2693	solute carrier family 39 member 8 [Source:VGNC Symbol;Acc:VGNC:34868]	508193	E1BQ28
ENSBTAG00000017642	40.4306	10.3803	0.256743	-1.9616	0.0601552	0.765833	6	95815372	95844458	+	3228	BMP3	-	T	12TFW;0UTSX;KOG3900;0A16E;0DNU1;1CXRE;0VAPW	bone morphogenetic protein 3 [Source:VGNC Symbol;Acc:VGNC:26518]	539527	P22444
ENSBTAG00000012393	256.232	74.343	0.29014	-1.78518	0.0601617	0.765833	28	45757443	45768564	+	2168	AGT	-	V	13HX5;0V7IW;09WKA;KOG2392;1CSKB;0UK61;0DHVP	angiotensinogen [Source:NCBI gene (formerly Entrezgene);Acc:527114]	527114	Q3SZH5
ENSBTAG00000012126	136.66	213.48	1.56212	0.643503	0.0601653	0.765833	11	106440020	106519303	-	4605	PNPLA7	EC:3.1.1.5	O;I	0UPTC;KOG2968;12S4D;09VN1;1CU97;0DJGR;0V917	patatin like phospholipase domain containing 7 [Source:VGNC Symbol;Acc:VGNC:33094]	536255	-
ENSBTAG00000018026	725.891	497.022	0.684706	-0.546443	0.0601893	0.765833	22	717681	801535	-	1524	LANCL2	-	V	0DPQQ;0A22S;1D0IV;0UT1S;12PT2;0VCY6;KOG2787	LanC like 2 [Source:VGNC Symbol;Acc:VGNC:30784]	541142	A6QPG6
ENSBTAG00000013662	176.843	106.707	0.603397	-0.72882	0.0602032	0.765833	1	43902264	44073696	+	5107	COL8A1	-	W	0IE8J;0APG4;0UGR9;1DAKJ;0E3AU;0W1T1;12NQD	collagen type VIII alpha 1 chain [Source:VGNC Symbol;Acc:VGNC:27574]	538564	A7E303
ENSBTAG00000026684	685.207	1160.96	1.69432	0.76071	0.0602841	0.766299	2	120951772	120969740	+	2855	SYNC	-	Z	0IKIK;09XIG;0VDZW;0DQSG;1CZVV;0UTY4;13J3S	syncoilin, intermediate filament protein [Source:VGNC Symbol;Acc:VGNC:35517]	618122	A8E4L9
ENSBTAG00000019069	1138.89	1632.93	1.43379	0.519834	0.0604041	0.767261	19	53992203	53995976	-	1492	SYNGR2	-	U	0ITZZ;0WJBA;0E9N2;13GD0;0V3YJ;0B6KE;1DGGQ	synaptogyrin 2 [Source:NCBI gene (formerly Entrezgene);Acc:513812]	513812	A7E3W5
ENSBTAG00000044207	172.817	107.95	0.62465	-0.678881	0.0604928	0.767732	10	25693007	25710158	+	2500	RAB2B	-	U	KOG0098;0UMCJ;12Q73;09WYB;0V7WI;0DI8V;1CSZB	RAB2B, member RAS oncogene family [Source:VGNC Symbol;Acc:VGNC:33638]	528574	E1BC58
ENSBTAG00000001027	964.238	594.204	0.616242	-0.698431	0.0605305	0.767732	15	54737997	54748417	+	2294	SERPINH1	-	V	1CR23;0V62T;KOG2392;09V38;12TWY;0UG8R;0DGCK	serpin family H member 1 [Source:VGNC Symbol;Acc:VGNC:34480]	510850	Q2KJH6
ENSBTAG00000022808	369.871	549.363	1.48528	0.57074	0.0605742	0.767732	26	38953563	39017643	-	1823	CACUL1	-	D	0UFD2;0VFDH;13HIY;1D1A2;KOG2166;0A4IB;0DS12	CDK2 associated cullin domain 1 [Source:VGNC Symbol;Acc:VGNC:55940]	-	-
ENSBTAG00000025617	523.217	359.447	0.686995	-0.541629	0.0606568	0.768216	23	10550062	10565808	-	1056	RPS4Y1	-	J	12QAG;KOG0378;09YK4;0V9HW	ribosomal protein S4, Y-linked 1 [Source:NCBI gene (formerly Entrezgene);Acc:286873]	286873	A2VE06
ENSBTAG00000015297	105.32	23.4304	0.222469	-2.16832	0.060717	0.768416	6	22695492	23016141	-	2997	BANK1	-	S;T	0DJ9D;09XE4;0IHAS;0V8U4;1CU1D;0USA8;13KKM	B cell scaffold protein with ankyrin repeats 1 [Source:NCBI gene (formerly Entrezgene);Acc:100299906]	-	-
ENSBTAG00000018790	1256.07	1798.27	1.43167	0.517697	0.0608068	0.76899	9	44880467	44930046	+	3826	BVES	-	T;U	0UQR2;0IGHK;1CUT1;0V9GJ;12T79;0DJZ6;09VN4	blood vessel epicardial substance [Source:VGNC Symbol;Acc:VGNC:26610]	539988	E1BB94
ENSBTAG00000038286	1273.18	2161.38	1.69762	0.763514	0.0608999	0.769186	14	19981881	19986371	+	2360	PPDPFL	-	S	0AAMU;1D5JG;0UWIC;0VMKH;13XZV;0J4RX;0DW9T	pancreatic progenitor cell differentiation and proliferation factor like [Source:NCBI gene (formerly Entrezgene);Acc:100126183]	100126183	A8E653
ENSBTAG00000008061	1946.49	3061.92	1.57305	0.653567	0.0609637	0.769186	17	52111245	52153382	+	2984	RILPL1	-	T	1CX4J;13KVE;0DN7V;0IRRU;0A0KH;0VBGR;0UPDS	Rab interacting lysosomal protein like 1 [Source:VGNC Symbol;Acc:VGNC:33967]	505840	Q17QG3
ENSBTAG00000014862	15.1733	33.5633	2.212	1.14535	0.0609899	0.769186	16	10453902	10454549	+	648	-	-	K	0A2S7;0DQE5;0UISU;KOG0381;1CVDN;0VDMV;12T0N	-	-	-
ENSBTAG00000011694	1436.63	2039.27	1.41948	0.505365	0.061	0.769186	28	44014883	44035987	+	1487	TIMM23	-	U	0DQ2U;0V8BP;0A2FS;12TWV;KOG3324;0USJJ;1CZ3V	translocase of inner mitochondrial membrane 23 homolog (yeast) [Source:NCBI gene (formerly Entrezgene);Acc:509841]	509841	A4IFL0
ENSBTAG00000025250	5.28254	0.242001	0.0458115	-4.44815	0.0610743	0.769563	19	14243466	14362161	+	1353	CCL3	-	T	0UWD3;0DVHK;146RM;1D4YW;0J4I9;0A9HK;0VKER	chemokine (C-C motif) ligand 3 [Source:NCBI gene (formerly Entrezgene);Acc:282170]	282170	Q8SQA6
ENSBTAG00000002859	5.43778	0.26367	0.0484887	-4.36621	0.0611225	0.76961	4	82720173	82744666	+	2407	-	-	-	-	-	-	-
ENSBTAG00000008300	2932.4	1825.16	0.622412	-0.684058	0.0612197	0.769969	2	103361566	103431472	-	9075	FN1	-	W	0DIBR;0V7Z7;1CT28;12Q8I;09X13;0URQA;0IF4N	fibronectin 1 [Source:VGNC Symbol;Acc:VGNC:29056]	280794	B8Y9S9
ENSBTAG00000049870	1.36052	8.42422	6.19191	2.63039	0.06124	0.769969	15	44973439	44974377	-	939	-	-	-	-	olfactory receptor 481-like [Source:NCBI gene (formerly Entrezgene);Acc:782865]	-	-
ENSBTAG00000011734	24689.3	9368.66	0.379463	-1.39797	0.0613099	0.770289	26	12533095	12542796	-	2081	ANKRD1	-	K;E	1CVRN;0VAB5;12SEJ;09ZE4;KOG0504;0DKWE;0UQ3I	ankyrin repeat domain 1 [Source:VGNC Symbol;Acc:VGNC:25908]	510376	Q3ZBX7
ENSBTAG00000014100	3.55094	13.5734	3.82249	1.93451	0.0613548	0.770294	25	1056554	1070398	+	5283	BAIAP3	-	T;U	1CVAE;0V4P0;KOG1328;0UPE5;0DKGB;12NB7;09TPU	BAI1 associated protein 3 [Source:VGNC Symbol;Acc:VGNC:26415]	-	-
ENSBTAG00000019472	3686.48	5220.91	1.41623	0.502057	0.0614144	0.770484	7	54344785	54463486	-	6931	NR3C1	-	K	09TMN;0DEY5;13J22;0UG10;1CPMU;KOG3575;0V4KR	nuclear receptor subfamily 3 group C member 1 [Source:VGNC Symbol;Acc:VGNC:32243]	281946	F1MN19
ENSBTAG00000006552	11.1072	2.3824	0.214492	-2.22101	0.0615795	0.77117	1	83922240	83951783	+	2277	LAMP3	-	U	13RX5;0DRRK;1D093;0VF1P;0A46K;KOG4818;0US0Y	lysosomal associated membrane protein 3 [Source:VGNC Symbol;Acc:VGNC:30777]	-	-
ENSBTAG00000018527	117.505	70.9109	0.603469	-0.728648	0.0617382	0.77117	21	24845099	24921366	+	2175	HDGFL3	-	K	0KCQ5;1DC9X;0E59X;0V0SY;14SVS;0AZRI;0WC7R	HDGF like 3 [Source:VGNC Symbol;Acc:VGNC:53939]	784070	E1BHR3
ENSBTAG00000001360	570.299	828.072	1.452	0.538038	0.0618363	0.77117	9	70976876	70989794	+	976	RPS12	-	J	0DTK1;0VI9W;KOG3406;0A6JZ;13R1F;0UUWJ;1D2XH	ribosomal protein S12 [Source:VGNC Symbol;Acc:VGNC:56365]	326582	Q76I81
ENSBTAG00000038461	18.5375	0	0	-Inf	0.0618684	0.77117	5	100755565	100810941	+	5758	-	-	O	14SX8;1DCB0;0AZSU;0V0TY;0E5AY;0KCRJ;0WC95	pregnancy zone protein [Source:NCBI gene (formerly Entrezgene);Acc:506828]	506828	-
ENSBTAG00000021538	529.615	359.666	0.679109	-0.558285	0.0619526	0.77117	10	50958102	51177537	+	3480	MYO1E	-	Z	0V43A;0DEFT;0UFDH;09T4J;KOG0164;12N1J;1CP5H	myosin IE [Source:VGNC Symbol;Acc:VGNC:31820]	523485	F1MQ65
ENSBTAG00000016145	29.9678	9.41521	0.314178	-1.67035	0.0619629	0.77117	7	24410759	24678664	-	3859	ADAMTS19	EC:3.4.24.-	O	0UKBG;0V7N8;09WPS;12RG0;0DHZF;1CSQ3;KOG3538	ADAM metallopeptidase with thrombospondin type 1 motif 19 [Source:VGNC Symbol;Acc:VGNC:25623]	537961	F1N303
ENSBTAG00000003741	1975.22	2878.12	1.45711	0.54311	0.0619762	0.77117	26	24085526	24160165	+	4430	NEURL1	EC:2.3.2.27	O	09U3B;0UGN9;0DFD4;KOG4172;1CQ2V;0V52F;KOG4625;12SCR	neuralized E3 ubiquitin protein ligase 1 [Source:VGNC Symbol;Acc:VGNC:32013]	510334	A0A3Q1M7A9
ENSBTAG00000047357	41.1819	20.5043	0.497896	-1.00608	0.0619766	0.77117	11	106236333	106237133	-	801	RNF208	-	O	0UMWW;0ITEF;1CTZM;13EI1;09XV8;0DJ7Q;0V8SU	ring finger protein 208 [Source:VGNC Symbol;Acc:VGNC:34049]	100299353	-
ENSBTAG00000001395	127.151	77.5304	0.609751	-0.713708	0.0619908	0.77117	1	19227894	19256713	+	1159	C1H21orf91	-	S	0A0DI;0UPDD;0IGQ2;0VB9P;0DN08;1CVD7;12SS6	chromosome 1 C21orf91 homolog [Source:VGNC Symbol;Acc:VGNC:52664]	540784	Q32L32
ENSBTAG00000004948	10.9701	2.47157	0.225301	-2.15007	0.0620312	0.77117	11	83673039	83676241	-	2219	LRATD1	-	S	1D0C6;0A3K4;0DR6U;0VA7R;0UNZR;0IJCX;13MH6	LRAT domain containing 1 [Source:VGNC Symbol;Acc:VGNC:28840]	539071	Q3ZCA1
ENSBTAG00000014675	187.856	285.944	1.52215	0.606107	0.0620993	0.77117	20	9254757	9286916	-	2338	PTCD2	-	S	0DGVD;1CRJG;133RX;09VKV;0IIEH;0UISN;0V6K2	pentatricopeptide repeat domain 2 [Source:VGNC Symbol;Acc:VGNC:33490]	514705	Q3SZ55
ENSBTAG00000002651	29.9386	12.8313	0.428588	-1.22234	0.0621033	0.77117	5	77001511	77154610	+	4192	PKP2	-	W;T	1CV3R;0VD0M;13H6K;KOG1048;0DPTA;0A253;0UIJ6	plakophilin 2 [Source:VGNC Symbol;Acc:VGNC:32950]	537784	A4IF71
ENSBTAG00000014396	5268.06	3145.34	0.597059	-0.744054	0.062106	0.77117	14	61770129	61776507	+	3264	KLF10	-	K	13JUR;09Y6F;0UQA9;0VEJG;KOG1721;1D08Q;0DR3S	Kruppel like factor 10 [Source:VGNC Symbol;Acc:VGNC:30627]	522795	D0VZF7
ENSBTAG00000021193	28.2565	11.9812	0.424017	-1.23781	0.0621327	0.77117	9	89878673	89889302	-	1500	FBXO5	-	D	0DQX1;0IJ4T;0VE41;1D010;0UU1A;13HDB;0A39F	F-box protein 5 [Source:VGNC Symbol;Acc:VGNC:28917]	515080	A2VEA6
ENSBTAG00000014737	70.6917	38.8846	0.550059	-0.862342	0.0621373	0.77117	27	8017950	8103703	-	2050	VEGFC	-	T	1CUXI;0DK3R;0IFTP;0V9M6;12RC6;09YPF;0UP0K	vascular endothelial growth factor C [Source:VGNC Symbol;Acc:VGNC:36785]	282122	Q9XS50
ENSBTAG00000008600	93.2445	55.7804	0.598216	-0.741261	0.0621869	0.771173	9	38820071	38864690	+	2299	TRAF3IP2	-	S	0A27P;0VD3I;0DPVR;13JZM;0IF9W;0UK39;1CYV9	TRAF3 interacting protein 2 [Source:VGNC Symbol;Acc:VGNC:36274]	616801	Q5EA72
ENSBTAG00000020772	41.1523	20.2559	0.492218	-1.02263	0.0622266	0.771173	7	43563371	43575583	+	3408	ARHGAP45	-	T	14T6J;0WCHU;0B01F;0E5IH;0KD0I	Rho GTPase activating protein 45 [Source:VGNC Symbol;Acc:VGNC:59319]	-	-
ENSBTAG00000011156	1458.16	2070.9	1.42021	0.506105	0.0623665	0.772094	6	61243794	61478178	-	4081	ATP8A1	EC:7.6.2.1	P	0V51J;0DPRH;09WPI;1CYQR;KOG0206;12PKI;0UKM9	ATPase phospholipid transporting 8A1 [Source:VGNC Symbol;Acc:VGNC:26329]	317692	Q29449
ENSBTAG00000009435	2170.89	3071.87	1.41503	0.500834	0.0623901	0.772094	3	14517240	14544995	+	4641	SMG5	-	A	0INQY;0V2V6;0E7TW;1DETP;0WG35;0B3P5;13BTR	SMG5 nonsense mediated mRNA decay factor [Source:VGNC Symbol;Acc:VGNC:55683]	513598	A4IFN9
ENSBTAG00000018566	163.895	42.5263	0.259474	-1.94634	0.0625746	0.772228	26	18914097	18919300	-	2081	SFRP5	-	T	09Y1P;0VCMX;0UHTD;0DG70;1CYCC;13EFI;KOG3577	secreted frizzled related protein 5 [Source:VGNC Symbol;Acc:VGNC:34523]	282069	Q9XSC1
ENSBTAG00000025848	282.127	464.873	1.64774	0.72049	0.0626129	0.772228	X	86690453	86694645	+	1610	RBM3	-	A	0DQA5;0A2NJ;KOG0118;13S4X;1CZC4;0VDID;0UTJM	RNA binding motif protein 3 [Source:VGNC Symbol;Acc:VGNC:52813]	509771	-
ENSBTAG00000037508	494.733	337.866	0.682925	-0.5502	0.0626547	0.772228	7	70286630	70694473	-	1776	EBF1	-	K	KOG3836;0UHQ9;1CQSV;09UTZ;12PT5;0DG3B;0V5TH	EBF transcription factor 1 [Source:VGNC Symbol;Acc:VGNC:50162]	537712	E1BPV4
ENSBTAG00000021024	8626.57	6040.08	0.700172	-0.514219	0.0626565	0.772228	3	106591094	106927295	-	22749	MACF1	-	Z	12PJV;09UFA;0DH7H;0UKX7;1CRXN;0V5EN;KOG0516	microtubule actin crosslinking factor 1 [Source:VGNC Symbol;Acc:VGNC:55610]	506730	-
ENSBTAG00000049766	296.002	437.191	1.47699	0.562658	0.0626682	0.772228	3	119952858	119954650	+	1522	DUSP28	-	-	-	dual specificity phosphatase 28 [Source:NCBI gene (formerly Entrezgene);Acc:112446050]	-	-
ENSBTAG00000002002	137.5	84.6115	0.615354	-0.70051	0.0626967	0.772228	14	16473279	16519326	+	4588	ATAD2	-	O	KOG0732;0UGHY;1CRNU;0DGYK;09VPZ;0V6P3;12NJU	ATPase family AAA domain containing 2 [Source:VGNC Symbol;Acc:VGNC:26233]	522920	A5PK58
ENSBTAG00000017549	466.597	314.789	0.674648	-0.567793	0.0627131	0.772228	5	18250809	18353485	-	2396	KITLG	-	W	0DKQT;0VA5Y;1CVJA;0IF3Y;0UGEV;09Z8N;13PGF	KIT ligand [Source:VGNC Symbol;Acc:VGNC:30619]	281885	Q28132
ENSBTAG00000012164	45.3696	1.40003	0.0308584	-5.01819	0.0627671	0.772343	1	118901381	119012034	+	6433	CP	EC:1.16.3.1	Q	09WF8;0UPN2;KOG1263;12Q6R;1CSYR;0DI8B;0V7VZ	ceruloplasmin [Source:VGNC Symbol;Acc:VGNC:27641]	514194	-
ENSBTAG00000015402	256.621	702.78	2.7386	1.45344	0.0628875	0.772929	11	86232489	86365887	-	6528	GREB1	-	S	0UTVG;0DEIN;13ASJ;09T7F;1CP8H;0V46E;0IF9T	growth regulating estrogen receptor binding 1 [Source:VGNC Symbol;Acc:VGNC:53640]	508204	-
ENSBTAG00000001975	229.085	75.1048	0.327847	-1.60891	0.062904	0.772929	X	50913541	50956043	-	3625	DRP2	-	Z	0AZQI;0E58X;0V0S7;0WC6P;0KCP3;14SUK;1DC8X	dystrophin related protein 2 [Source:VGNC Symbol;Acc:VGNC:52764]	537422	E1BM64
ENSBTAG00000010419	143.929	355.199	2.46788	1.30327	0.0629653	0.773005	15	37889793	37958129	+	3153	CYP2R1	EC:1.14.14.24	Q	1CVAJ;12SZU;0UJ3E;KOG0156;09TUB;0DKGM;0V59K	cytochrome P450, family 2, subfamily R, polypeptide 1 [Source:NCBI gene (formerly Entrezgene);Acc:541302]	541302	Q0P5I1
ENSBTAG00000051102	12.8731	3.1084	0.241465	-2.05011	0.0629994	0.773005	11	72840611	72879668	-	3822	KCNK3	-	-	-	potassium two pore domain channel subfamily K member 3 [Source:NCBI gene (formerly Entrezgene);Acc:519188]	-	-
ENSBTAG00000002401	0.446146	7.86505	17.6289	4.13987	0.0632176	0.775132	5	26517673	26518582	+	441	NPFF	-	T	0J2TH;0DVRX;13XAR;1D52D;0VMP6;0UWGN;0AAQD	neuropeptide FF-amide peptide precursor [Source:VGNC Symbol;Acc:VGNC:32198]	281354	Q9TUX7
ENSBTAG00000023600	646.033	396.172	0.613238	-0.705481	0.0633991	0.776686	1	72061983	72075639	+	1256	APOD	-	M	1CPBA;0DEME;0V495;0UFKS;KOG4824;09TA4;13SMT	apolipoprotein D [Source:VGNC Symbol;Acc:VGNC:26031]	613972	Q32KY0
ENSBTAG00000020393	256.398	518.607	2.02267	1.01626	0.0634549	0.776686	12	78920744	78929824	-	1352	METTL21C	EC:2.1.1.-	A	09XN3;0UPKR;KOG2793;0VBM1;0DIQ8;12T11;1CW1Z	methyltransferase like 21C [Source:VGNC Symbol;Acc:VGNC:31407]	519447	A6QP81
ENSBTAG00000001444	3049.63	2000.28	0.655908	-0.608435	0.0635349	0.776686	23	27279346	27326827	+	12285	TNXB	-	T;W;E	1CPFP;12U12;0UPSB;0V4DZ;KOG1225;KOG2579;0DERY;09TEW	tenascin XB [Source:VGNC Symbol;Acc:VGNC:36211]	282654	O18977
ENSBTAG00000019924	93.2822	54.4567	0.583784	-0.776493	0.0635527	0.776686	10	65673444	65741258	-	7140	DDHD1	EC:3.1.1.-	I;U	12QAH;0DMNP;KOG2308;0UNJF;0V4H8;1CWI5;09TIA	DDHD domain containing 1 [Source:VGNC Symbol;Acc:VGNC:27943]	338047	O46606
ENSBTAG00000018292	456.156	312.958	0.686077	-0.543558	0.0635687	0.776686	X	128548602	128633196	-	2836	MOSPD2	-	I	KOG1470;09UG8;0DFS1;1CQFJ;12QV5;0V5FM;0UH79	motile sperm domain containing 2 [Source:NCBI gene (formerly Entrezgene);Acc:508293]	508293	A6QQK3
ENSBTAG00000018375	0	7.41554	Inf	Inf	0.0636924	0.777552	7	20081660	20119357	-	1823	ATCAY	-	S;T	1CQAV;0IFIP;09UBN;0V5AR;0DFM8;0URR4;12QW0	ATCAY kinesin light chain interacting caytaxin [Source:VGNC Symbol;Acc:VGNC:26237]	509463	A2VE75
ENSBTAG00000031279	50.9839	27.1077	0.531693	-0.911335	0.0637293	0.777552	17	69961734	69964249	-	432	SELENOM	-	S	0VIY6;0DUPC;1D42U;0UVQX;0IZY6;0A840;13TZC	selenoprotein M [Source:VGNC Symbol;Acc:VGNC:53920]	-	-
ENSBTAG00000004432	492.83	330.161	0.669929	-0.57792	0.0637859	0.777694	X	59037880	59172293	-	4040	CHRDL1	-	O	0IF8R;0UM7H;0DINB;09XAW;12QF2;0V899;1CTD7	Bos taurus chordin like 1 (CHRDL1), mRNA. [Source:RefSeq mRNA;Acc:NM_001205187]	-	-
ENSBTAG00000006631	16.8258	5.3384	0.317276	-1.65619	0.0639014	0.778553	5	55992686	56003064	-	3584	GLI1	-	K	0UTCF;12R27;0V98N;09YB3;KOG1721;1CZ2Z;0DHR1	GLI family zinc finger 1 [Source:VGNC Symbol;Acc:VGNC:29399]	517588	A6H727
ENSBTAG00000012944	13.3434	30.4093	2.27898	1.18839	0.064084	0.78023	29	17795927	17853459	-	4165	USP35	EC:3.4.19.12	O	KOG1864;1CZ01;0UIVR;13CHA;0VBFD;0A0J3;0DK0M	ubiquitin specific peptidase 35 [Source:VGNC Symbol;Acc:VGNC:36725]	525702	-
ENSBTAG00000014237	30.3823	13.0358	0.429058	-1.22076	0.064221	0.781198	5	75703658	75734563	+	3407	CYTH4	-	U	0V90Y;1CU90;0UMIQ;12Q9Z;09Y3K;0DJGH;KOG0930	cytohesin 4 [Source:VGNC Symbol;Acc:VGNC:49055]	517887	F1N082
ENSBTAG00000013018	80.5185	47.5692	0.590787	-0.759291	0.0642829	0.781198	3	33818280	33830235	-	3768	AMPD2	EC:3.5.4.6	F	KOG1096;0V4C6;12PUK;0DG0K;09UQP;1CQQ6;0UINK	adenosine monophosphate deaminase 2 [Source:VGNC Symbol;Acc:VGNC:25874]	514185	E1BLG8
ENSBTAG00000050859	3.92483	14.0276	3.57407	1.83757	0.0642989	0.781198	25	2012497	2017519	+	1319	-	-	-	-	-	-	-
ENSBTAG00000017524	218.837	59.4441	0.271637	-1.88025	0.0644694	0.781651	13	83249954	83257947	-	2207	CBLN4	-	O	13GIN;0US6G;0IFXA;1CPT5;0DF3C;0V4SC;09TT0	cerebellin 4 precursor [Source:VGNC Symbol;Acc:VGNC:26814]	539114	A2VDR3
ENSBTAG00000014238	436.265	628.288	1.44015	0.526223	0.064513	0.781651	5	109061445	109082272	-	2096	ATP6V1E1	-	C	12Q2D;0V7NZ;1CSQZ;0UH8X;0DI07;KOG1664;09WQG	ATPase H+ transporting V1 subunit E1 [Source:VGNC Symbol;Acc:VGNC:26322]	287017	P11019
ENSBTAG00000031468	0.415246	5.7476	13.8414	3.79092	0.0645478	0.781651	17	66340591	66340983	+	393	-	-	B	KOG1756	histone H2A type 3 [Source:NCBI gene (formerly Entrezgene);Acc:614881]	614881	-
ENSBTAG00000019808	89.7497	46.1721	0.514454	-0.958887	0.0645499	0.781651	6	33504739	34501208	-	4895	CCSER1	-	S	12TF1;0IEYT;0UPGJ;0A156;0VC1F;0DNT2;1CXQA	coiled-coil serine rich protein 1 [Source:VGNC Symbol;Acc:VGNC:26993]	616908	Q1RMS0
ENSBTAG00000021920	230.53	150.343	0.652163	-0.616696	0.0646162	0.781651	11	2816520	2826541	-	4125	SEMA4C	-	T	13JFE;0UJTP;1CSB1;09UAH;0DR3H;KOG3611;0V6D7	semaphorin 4C [Source:VGNC Symbol;Acc:VGNC:34435]	-	-
ENSBTAG00000048094	44.2257	0	0	-Inf	0.0646513	0.781651	21	59334247	59363576	-	2105	SERPINA3-7	-	V	0UM4R;09U5H;KOG2392;12R4F;0V54I;1CQ4S;0DFF0;0UM4R;09U5H;KOG2392;12R4F;0V54I;1CQ4S;0DFF0	endopin 2 [Source:NCBI gene (formerly Entrezgene);Acc:497203]	784932	-
ENSBTAG00000024240	2217.63	3178.43	1.43325	0.519295	0.0646522	0.781651	3	69086075	69124464	-	2174	ACADM	EC:1.3.8.7	I	0DM6B;1CXAK;KOG0140;09ZK4;0VAYY;0URQ7;12RWD	acyl-CoA dehydrogenase medium chain [Source:VGNC Symbol;Acc:VGNC:25524]	505968	Q3SZB4
ENSBTAG00000008236	98.0157	212.562	2.16865	1.1168	0.0648845	0.782295	15	50318301	50319263	+	963	OR51E2	-	T	0UPX7;0IGD6;0V8EY;1CTJS;0DIUF;09XGW;13J46	olfactory receptor 51E2 [Source:NCBI gene (formerly Entrezgene);Acc:112441490]	-	-
ENSBTAG00000014861	1472.87	2616.89	1.77673	0.829228	0.0649336	0.782295	27	37252190	37363184	-	3852	SLC20A2	-	P	0V6UN;09VW1;0DH46;0UG7Y;1CRUD;12PIJ;KOG2493	solute carrier family 20 member 2 [Source:VGNC Symbol;Acc:VGNC:34718]	518905	A1A4I1
ENSBTAG00000015023	315.145	463.48	1.47069	0.556494	0.0649501	0.782295	21	49145029	49156067	-	1746	TRAPPC6B	-	U	0DQQD;1CZTJ;0UQ90;0A32Z;13R7B;0VDXY;KOG3316	trafficking protein particle complex 6B [Source:VGNC Symbol;Acc:VGNC:36293]	521470	Q32L78
ENSBTAG00000049127	155.426	97.0884	0.624661	-0.678854	0.0649901	0.782295	18	65344217	65347515	+	2009	-	-	-	-	-	-	-
ENSBTAG00000012125	798.727	553.881	0.693454	-0.528127	0.0650229	0.782295	X	37497182	37503260	+	2547	GDI1	-	O;T	12NUT;1CTBS;0V72T;0DIKV;KOG1439;09TQ5;0UM66	GDP dissociation inhibitor 1 [Source:VGNC Symbol;Acc:VGNC:29307]	281188	P21856
ENSBTAG00000015478	126.213	206.208	1.63381	0.708244	0.0650382	0.782295	20	66561436	66598483	-	2870	SRD5A1	EC:1.3.1.22	I	09ZTS;13FNM;1CW76;0UQHF;0VAQ4;0DMC1;KOG1638	steroid 5 alpha-reductase 1 [Source:VGNC Symbol;Acc:VGNC:35271]	614612	A5PJS2
ENSBTAG00000030824	24.0851	47.6658	1.97905	0.984811	0.0650389	0.782295	10	71747240	71759825	-	2144	L3HYPDH	EC:4.2.1.77	E	0DM6N;1CZ0U;0UU35;13HQH;0A2CW;0VC48;0IIC6	trans-L-3-hydroxyproline dehydratase [Source:VGNC Symbol;Acc:VGNC:30762]	510525	Q3SX04
ENSBTAG00000036262	495.727	856.133	1.72703	0.78829	0.065067	0.782295	1	29107326	29419066	-	2962	GBE1	-	G	0V83N;12NEK;0UPBR;0DMHF;KOG0470;09X53;1CTT2	1,4-alpha-glucan branching enzyme 1 [Source:VGNC Symbol;Acc:VGNC:53570]	-	-
ENSBTAG00000007435	597.63	412.984	0.691036	-0.533166	0.0651558	0.782476	26	22820386	22829196	+	2554	NOLC1	-	Y	0UIRF;1CYYH;0A3DQ;KOG2992;0DSCY;13M9C;0VF6Y	nucleolar and coiled-body phosphoprotein 1 [Source:VGNC Symbol;Acc:VGNC:32161]	513278	Q0IIG0
ENSBTAG00000019910	663.193	458.203	0.690905	-0.53344	0.0652585	0.782476	14	24728895	24763264	+	2004	SDCBP	-	T	0UM7W;1CZ92;0DQ7R;0V5PT;12NVY;0IEB7;0A20I	syndecan binding protein [Source:VGNC Symbol;Acc:VGNC:34382]	510979	Q3SZA6
ENSBTAG00000021771	541.316	372.037	0.687283	-0.541024	0.0652736	0.782476	1	144713171	144730575	-	2624	PTTG1IP	-	U	0A7S0;0DUHI;0IXF7;13RGJ;0VIKF;1D3V9;0UVHR	PTTG1 interacting protein [Source:VGNC Symbol;Acc:VGNC:33565]	617245	Q2KI48
ENSBTAG00000011551	7.69206	22.4233	2.91512	1.54355	0.0652934	0.782476	22	16985219	17006258	-	1989	CPNE9	-	T	0V43Q;09T4Y;KOG1327;0DH8P;12Q7Z;0UJAY;1CRIQ	copine family member 9 [Source:VGNC Symbol;Acc:VGNC:27665]	785580	A5PK35
ENSBTAG00000017294	9.76023	0	0	-Inf	0.0653509	0.782476	8	103550934	103555915	+	1191	ORM1	-	G	0A6MS;0VHFW;13QCS;0IWZI;0DSRG;0UP4B;1D3GW	orosomucoid 1 [Source:NCBI gene (formerly Entrezgene);Acc:497200]	497200	Q3SZR3
ENSBTAG00000000333	53.5749	28.9429	0.540232	-0.888349	0.0653532	0.782476	15	20598185	20812735	-	5963	ARHGAP20	-	T	0V4M8;0DKNK;0UPNX;1CVH2;09TN6;13HUN;KOG4724	Rho GTPase activating protein 20 [Source:VGNC Symbol;Acc:VGNC:26079]	515501	-
ENSBTAG00000009477	145.431	224.596	1.54435	0.627002	0.0654692	0.782496	X	128010530	128108753	+	1513	PIR	EC:1.13.11.24	S	0UM8B;0DINU;12TT5;1CTDQ;0IF52;0V7B7;09XBC	pirin [Source:VGNC Symbol;Acc:VGNC:32915]	790878	A6QQH1
ENSBTAG00000051831	564.508	814.003	1.44197	0.528039	0.0655122	0.782496	21	14046892	14072783	-	1656	CHD2	-	-	-	chromodomain helicase DNA binding protein 2 [Source:NCBI gene (formerly Entrezgene);Acc:535026]	-	-
ENSBTAG00000014299	294.367	196.779	0.668482	-0.581039	0.0655793	0.782496	3	30617923	30624465	+	1344	RHOC	-	Z;S;T	0UIKA;0DK7B;1CV17;12N37;09YSS;0V9QN;KOG0393	ras homolog family member C [Source:VGNC Symbol;Acc:VGNC:55672]	513152	Q1RMJ6
ENSBTAG00000019529	7.61071	1.07472	0.141211	-2.82408	0.0655926	0.782496	12	33380874	33831448	-	3602	ATP8A2	-	P	0V51J;0DPRH;09WPI;1CYQR;KOG0206;12PKI;0UKM9	ATPase, aminophospholipid transporter, class I, type 8A, member 2 [Source:NCBI gene (formerly Entrezgene);Acc:508723]	-	-
ENSBTAG00000006707	225.431	96.9185	0.429926	-1.21784	0.0656383	0.782496	26	32906517	32957882	+	2716	ACSL5	EC:6.2.1.3	I	0V4XT;1CPJ2;KOG1256;0UGR1;0DJJS;12PYZ;09TYX	acyl-CoA synthetase long chain family member 5 [Source:VGNC Symbol;Acc:VGNC:25567]	514159	Q1LZF6
ENSBTAG00000046140	185.495	303.961	1.63865	0.712504	0.0656617	0.782496	11	106072818	106080084	-	2893	NPDC1	-	T	0VJFA;0A54Z;0DQTK;KOG3884;13RIZ;0UTD5;1CZX9	neural proliferation, differentiation and control 1 [Source:VGNC Symbol;Acc:VGNC:55066]	100125919	A6H6Y6
ENSBTAG00000007909	1170.86	837.073	0.714925	-0.484136	0.0657199	0.782496	3	23163504	23368572	+	8014	NOTCH2	-	T	0B4ZZ;0WHJN;0E8ME;1DFJ6;0V3C0;0IR7G;13DX8	notch receptor 2 [Source:NCBI gene (formerly Entrezgene);Acc:513730]	513730	-
ENSBTAG00000004484	268.692	178.046	0.66264	-0.593703	0.0657782	0.782496	5	24070404	24345243	-	3312	CEP83	-	S	1D0BM;0A37Y;0IH7C;0DRNJ;0VEYG;0UNI1;13JC3	centrosomal protein 83 [Source:VGNC Symbol;Acc:VGNC:27215]	618145	A0A3Q1MRT2
ENSBTAG00000007693	19.3793	6.49157	0.334975	-1.57788	0.0657794	0.782496	16	3410078	3416912	-	2876	SLC45A3	-	G	1316I;1CZIM;0DPN7;0UH5J;KOG0637;0A2UF;0VDQ2	solute carrier family 45 member 3 [Source:VGNC Symbol;Acc:VGNC:34882]	615170	E1BMB9
ENSBTAG00000003556	208.342	137.472	0.65984	-0.599813	0.0658429	0.782496	21	68318275	68328683	+	1443	ZFYVE21	-	S	1CSAK;0INA3;13IC1;0V796;09WAW;0UQYR;0DHK8	zinc finger FYVE-type containing 21 [Source:VGNC Symbol;Acc:VGNC:55897]	511413	Q05B78
ENSBTAG00000053627	10.4684	2.20954	0.211066	-2.24423	0.0658919	0.782496	23	30975866	30992426	-	342	H4C11	-	B	KOG3467	H4 clustered histone 11 [Source:VGNC Symbol;Acc:VGNC:83588]	-	-
ENSBTAG00000046786	2812.55	3936.31	1.39955	0.484965	0.0659433	0.782496	18	997260	1002080	-	1162	UQCRFS1	-	C	0V4GT;0DEUK;09THU;12NTJ;0UH1V;KOG1671;1CPI9	ubiquinol-cytochrome c reductase, Rieske iron- sulfur polypeptide 1 [Source:VGNC Symbol;Acc:VGNC:53044]	-	-
ENSBTAG00000025126	4.03007	0	0	-Inf	0.0660029	0.782496	19	26063067	26066913	+	567	-	-	S	0VJGG;1D4E4;0JD5Y;0A8JW;0UW2S;145VN;0DV3K	-	788205	A7YVI9
ENSBTAG00000016662	59.6027	2.71194	0.0455003	-4.45798	0.0660153	0.782496	2	98327892	98467680	+	5633	CPS1	EC:6.3.4.16	F;G	09U7R;0DFHF;12NKD;0UKX2;KOG0370;0V56U;1CQ77	carbamoyl-phosphate synthase 1 [Source:VGNC Symbol;Acc:VGNC:27669]	510506	F1ML89
ENSBTAG00000026236	8.84437	1.62209	0.183404	-2.4469	0.0660693	0.782496	25	36445778	36450266	-	1240	AZGP1	-	W	0DPJC;0VCSS;1CYI5;0J9FR;0A18W;0UJXQ;142MF	alpha-2-glycoprotein 1, zinc-binding [Source:VGNC Symbol;Acc:VGNC:26367]	508800	Q3ZCH5
ENSBTAG00000050155	659.624	954.097	1.44643	0.532493	0.0661209	0.782496	23	50735179	50749428	+	1422	SERPINB6	-	-	-	serpin peptidase inhibitor, clade B (ovalbumin), member 6 [Source:NCBI gene (formerly Entrezgene);Acc:286854]	-	-
ENSBTAG00000006200	225.22	334.28	1.48424	0.569723	0.0662216	0.782496	5	112006046	112086674	-	2764	SLC25A17	-	C	1CWU4;0DMY9;12SQF;0UR68;0A0BH;0VB7K;KOG0769	solute carrier family 25 member 17 [Source:VGNC Symbol;Acc:VGNC:34746]	506631	Q2KJJ1
ENSBTAG00000007754	45.9251	79.6282	1.73387	0.793997	0.0662532	0.782496	18	63279554	63282901	-	358	NDUFA3	-	C	0A9MX;0UWF9;0DVRF;0J189;13UV8;0VKJ9;1D51U	NADH:ubiquinone oxidoreductase subunit A3 [Source:NCBI gene (formerly Entrezgene);Acc:338064]	338064	Q02371
ENSBTAG00000026666	4.72488	0	0	-Inf	0.0663488	0.782496	5	71726971	71732441	-	862	MGC137014	-	W	1D4RE;0JCEI;0A95M;0UW55;0DVEX;1451T;0VK29	protein HP-20 homolog [Source:NCBI gene (formerly Entrezgene);Acc:616715]	616715	Q2KIT0
ENSBTAG00000051451	31.1629	58.6503	1.88206	0.912309	0.0663956	0.782496	25	26717521	26724280	-	366	-	-	-	-	-	-	-
ENSBTAG00000038062	29.7153	13.1343	0.442003	-1.17787	0.0664007	0.782496	15	15982525	15983934	-	1410	FUT4	EC:2.4.1.-	G;E	0UUCG;0A27E;0VD39;1CYUZ;0DPVG;13JF9;KOG2619	fucosyltransferase 4 [Source:VGNC Symbol;Acc:VGNC:29150]	282854	Q8HZR3
ENSBTAG00000019340	142.3	89.7489	0.630702	-0.664969	0.0664571	0.782496	12	40575909	40601637	-	3174	PCDH9	-	Z;U	09XNN;1CWK5;0UM1T;KOG3594;0V8KB;0DJ0D;12TJ7	protocadherin 9 [Source:HGNC Symbol;Acc:HGNC:8661]	-	-
ENSBTAG00000004977	109.882	67.0835	0.610507	-0.71192	0.066466	0.782496	1	58735307	58761901	+	3178	QTRT2	EC:2.4.2.29	A	12SPY;0V5MC;KOG3909;1CQKZ;0UHFD;09UMR;0DFXK	queuine tRNA-ribosyltransferase accessory subunit 2 [Source:VGNC Symbol;Acc:VGNC:33608]	508374	A6H7F4
ENSBTAG00000030426	35.0381	11.4527	0.326864	-1.61324	0.0665152	0.782496	5	99732061	99752814	-	1239	-	-	T;V	0WDNI;144PN;0B149;1DDDG;0E6ET;KOG4297;0V1Q6	killer cell lectin-like receptor subfamily E member 1 [Source:NCBI gene (formerly Entrezgene);Acc:100848575]	100848575	A0A2Z2AM67
ENSBTAG00000011041	600.329	859.895	1.43237	0.518408	0.0665482	0.782496	10	84487291	84531337	-	3741	ZFYVE1	-	T;U	0UP3Z;KOG1818;0V5QF;0DG0P;09UQV;1CQQ8;12RWW	zinc finger FYVE-type containing 1 [Source:VGNC Symbol;Acc:VGNC:37173]	537916	E1BPK7
ENSBTAG00000002510	691.631	987.037	1.42712	0.513102	0.0665712	0.782496	29	41032884	41042489	-	2798	HNRNPUL2	-	A	0KD8N;0E5R2;0V161;1DCQW;0B09B;14TEY;0WCRY	heterogeneous nuclear ribonucleoprotein U like 2 [Source:NCBI gene (formerly Entrezgene);Acc:616476]	616476	E1BNQ9
ENSBTAG00000022022	778.313	1127.19	1.44825	0.534312	0.0666891	0.782496	17	71503858	71515630	+	3315	GUCD1	-	S;J	0A2DM;0UTB8;1CZ1F;KOG4621;0VD97;13BKJ;0DQ0V	guanylyl cyclase domain containing 1 [Source:VGNC Symbol;Acc:VGNC:29718]	517135	A5D7K9
ENSBTAG00000015802	476.798	290.373	0.609008	-0.715468	0.0666927	0.782496	4	101603470	101729511	-	3226	CREB3L2	-	K	09V88;KOG0709;1CR6H;12R71;0V67S;0UJU7;0DGGV	cAMP responsive element binding protein 3 like 2 [Source:VGNC Symbol;Acc:VGNC:27695]	785086	A7YY66
ENSBTAG00000005313	35.8246	12.1361	0.338765	-1.56164	0.0667058	0.782496	1	82610922	82631983	-	4246	EPHB3	EC:2.7.10.1	T	0DEEW;1CRCN;09T3T;KOG0196;0UKY4;0V42J;12PWI	EPH receptor B3 [Source:VGNC Symbol;Acc:VGNC:28539]	540907	F1ML02
ENSBTAG00000015543	4015.93	5677.86	1.41383	0.499613	0.066719	0.782496	18	53947301	54062545	+	9491	ARHGAP35	-	T;K	KOG4271;0DG59;12P1Y;0UM1Y;1CR84;09UVV;0V5VH	Rho GTPase activating protein 35 [Source:VGNC Symbol;Acc:VGNC:26092]	540310	E1B801
ENSBTAG00000016217	103.266	63.169	0.611711	-0.709078	0.0669255	0.782496	2	44857602	44869106	+	2695	RBM43	-	B	13N2Z;0VF7N;0A4CU;0UQP0;0DRW9;1D01Z;KOG4012	RNA binding motif protein 43 [Source:VGNC Symbol;Acc:VGNC:33802]	617625	A6H711
ENSBTAG00000030836	421.305	247.497	0.587453	-0.767456	0.0669264	0.782496	1	142235364	142253631	-	4768	ZBTB21	-	K	0A2DY;0UHWG;0DMDQ;13HNF;0VD9P;KOG1721;1CW90	zinc finger and BTB domain containing 21 [Source:VGNC Symbol;Acc:VGNC:37066]	510136	A2VDQ3
ENSBTAG00000018236	272.475	183.991	0.67526	-0.566486	0.0671367	0.782496	2	71750119	71916145	+	3708	EPB41L5	-	Z;S	0KD37;0WCKN;0V2J3;0E5KN;0B043;14T9F;1DCKK	erythrocyte membrane protein band 4.1 like 5 [Source:VGNC Symbol;Acc:VGNC:28525]	530941	Q58CU2
ENSBTAG00000009850	9.0808	1.60042	0.176242	-2.50437	0.067145	0.782496	4	112898193	112907030	+	1888	GIMAP7	-	S	141RM;1CW8H;0DSJS;0UUPD;0A4AZ;0VEJN;0IM0G	GTPase, IMAP family member 7 [Source:NCBI gene (formerly Entrezgene);Acc:614871]	614871	Q3SX31
ENSBTAG00000008583	108.69	66.5671	0.612447	-0.707344	0.0671666	0.782496	28	26677156	26762598	+	6698	PALD1	-	S	0VCJ6;0DM2C;12TXY;0UUDK;0IIZG;0A1PD;1CY9C	phosphatase domain containing paladin 1 [Source:VGNC Symbol;Acc:VGNC:50088]	524694	-
ENSBTAG00000021799	93.8143	52.5784	0.560452	-0.835338	0.0672015	0.782496	18	55968304	55999568	+	4532	RCN3	-	T;U	13K8I;KOG4223;0VFQR;0A4BP;0UIME;1CYJ7;0DSBF	reticulocalbin 3 [Source:VGNC Symbol;Acc:VGNC:33833]	522073	Q2KJ39
ENSBTAG00000035995	51.4558	88.1515	1.71315	0.776651	0.0672306	0.782496	21	67816188	67826211	+	2628	TNFAIP2	-	U	0VDJS;KOG2286;133HT;1CZDD;0A2PZ;0UTGX;0DQBF	TNF alpha induced protein 2 [Source:VGNC Symbol;Acc:VGNC:53955]	-	-
ENSBTAG00000052830	14.7063	4.11533	0.279834	-1.83735	0.0672415	0.782496	24	10135849	10168160	+	1643	CDH19	-	-	-	cadherin 19, type 2 [Source:NCBI gene (formerly Entrezgene);Acc:781265]	-	-
ENSBTAG00000012490	1196.35	1699.97	1.42097	0.506873	0.0673282	0.782496	21	31471294	31541249	-	1403	ETFA	-	C	KOG3954;0V5HP;12N7F;0DHQU;1CSF6;0UNCK;09UIF	electron transfer flavoprotein subunit alpha [Source:VGNC Symbol;Acc:VGNC:28618]	521892	Q2KJE4
ENSBTAG00000015038	2170.9	3116.56	1.4356	0.521657	0.0673409	0.782496	11	73256623	73298910	+	2871	HADHA	-	I	0VAWM;0US55;KOG1683;09ZZW;0DPBN;12Q5W;1CY9P	hydroxyacyl-CoA dehydrogenase trifunctional multienzyme complex subunit alpha [Source:VGNC Symbol;Acc:VGNC:49553]	281810	O62828
ENSBTAG00000010347	576.446	369.929	0.641741	-0.639937	0.0673478	0.782496	9	95156270	95201305	-	2992	EZR	-	Z;S;T	0DIN7;KOG3529;0UIIU;0V7TS;1CTD4;12RFB;09W3R	ezrin [Source:VGNC Symbol;Acc:VGNC:28676]	281574	P31976
ENSBTAG00000003808	208.994	410.518	1.96426	0.973983	0.0673593	0.782496	4	27093041	27667961	+	4006	HDAC9	EC:3.5.1.98	B	KOG1343;0DH82;0UM1F;0V6W3;09URG;1CRY6;12P3Q	histone deacetylase 9 [Source:VGNC Symbol;Acc:VGNC:50614]	535415	-
ENSBTAG00000017108	231.633	341.871	1.47592	0.561613	0.0674481	0.782496	2	132802975	132831792	-	1194	OTUD3	EC:3.4.19.12	-	-	OTU deubiquitinase 3 [Source:VGNC Symbol;Acc:VGNC:32494]	514809	E1BDM3
ENSBTAG00000044023	123.591	76.8343	0.621681	-0.685754	0.0674551	0.782496	4	9939646	10188536	-	1829	CDK6	EC:2.7.11.22	D	0UQDM;KOG0594;12R83;0V9FS;1CWF3;0A007;0DMJU	cyclin dependent kinase 6 [Source:VGNC Symbol;Acc:VGNC:27133]	511754	E1BC36
ENSBTAG00000014751	731.399	436.993	0.597476	-0.743048	0.0674913	0.782496	1	120897288	120900384	-	1655	ZIC1	-	K	0DF4D;0V4TE;12RV9;KOG1721;0UQU9;09TU4;1CPU9	Zic family member 1 [Source:VGNC Symbol;Acc:VGNC:53627]	-	-
ENSBTAG00000000195	139.835	88.0622	0.629758	-0.667131	0.0675237	0.782496	18	64632169	64640989	+	1981	-	-	K	0DSUR;0VGBX;0A5GY;KOG1721;0UTTC;14VW4;1D25E	zinc finger protein 501 [Source:NCBI gene (formerly Entrezgene);Acc:528802]	-	-
ENSBTAG00000021013	7.51063	1.04771	0.139497	-2.84169	0.067536	0.782496	7	17981998	17988028	+	2019	TUBB4A	-	Z	KOG1375;0V5GJ;12NDK;1CSK9;09UH7;0DHVM;0UI5E	tubulin beta 4A class IVa [Source:VGNC Symbol;Acc:VGNC:36507]	540236	Q3ZBU7
ENSBTAG00000007648	835.736	1199.78	1.4356	0.521653	0.0676176	0.782496	13	43160605	43186863	-	6386	NET1	-	T	1CSAE;0UKWS;12R8C;KOG4305;09WAQ;0DHK3;0V78Y	neuroepithelial cell transforming 1 [Source:VGNC Symbol;Acc:VGNC:32010]	507365	Q3ZC77
ENSBTAG00000011310	50.8661	85.2862	1.67668	0.745606	0.0676819	0.782496	X	80931538	80960201	-	3915	FAM155B	-	S	0IKAJ;1CW3N;0DI54;12TSI;0V7T2;0UKI2;09WV3	family with sequence similarity 155 member B [Source:VGNC Symbol;Acc:VGNC:28736]	613918	G3X7U0
ENSBTAG00000010382	0.233819	5.0022	21.3935	4.4191	0.0676856	0.782496	1	69332534	69349823	-	948	MUC13	-	T	13S55;0IXVD;1CYYW;0USM8;0VD6U;0A2AS;0DPYX	mucin 13, cell surface associated [Source:VGNC Symbol;Acc:VGNC:31758]	100295610	-
ENSBTAG00000004632	252.301	374.771	1.48541	0.570865	0.0676936	0.782496	19	50892622	50920822	-	2123	ASPSCR1	-	O	12VBD;0V26S;0AN3Z;KOG2699;1DE44;0VZYA;0E2TG;0UGVG;0DP90;0A1KU;1CY71;KOG2699;13QBY;0VCGG	ASPSCR1 tether for SLC2A4, UBX domain containing [Source:VGNC Symbol;Acc:VGNC:97242]	-	-
ENSBTAG00000012710	65.6401	0	0	-Inf	0.0677097	0.782496	13	66207181	66216486	-	408	GHRH	-	T	1D4BR;0J1XI;0DV0S;0UVU7;0A8GB;13UZQ;0VJCM	growth hormone releasing hormone [Source:VGNC Symbol;Acc:VGNC:29349]	281191	P63292
ENSBTAG00000021581	1120.66	2075.6	1.85213	0.889187	0.0677565	0.782496	24	20336299	20858181	-	5547	FHOD3	-	Z;T	0DGSD;09VHQ;1CYM0;12NTY;KOG1925;0V6GZ;0UKA0	formin homology 2 domain containing 3 [Source:VGNC Symbol;Acc:VGNC:29004]	785433	E1BP46
ENSBTAG00000017232	1080.4	751.314	0.695404	-0.524077	0.0677977	0.782496	8	9440963	9630218	+	6062	KIF13B	-	Z	1CUEV;0UJWR;0V8TH;0DJN0;09Y8U;KOG0241;12QSJ	kinesin family member 13B [Source:VGNC Symbol;Acc:VGNC:30582]	534909	-
ENSBTAG00000033334	16.0849	5.09761	0.316919	-1.65781	0.0678613	0.782496	18	14575038	14579286	-	2550	SPATA2L	-	S	13MDX;0IF8A;0DNA0;0UGIH;1CX6T;0VBIS;0A0NN	spermatogenesis associated 2 like [Source:VGNC Symbol;Acc:VGNC:35182]	618368	Q0IIA6
ENSBTAG00000002477	133.228	203.062	1.52417	0.608021	0.0678981	0.782496	25	40977160	40983409	+	1787	MRM2	EC:2.1.1.166	A	1CWQ7;0DMUR;0UR1U;09ZCU;134CH;0V4XZ;KOG4589	mitochondrial rRNA methyltransferase 2 [Source:VGNC Symbol;Acc:VGNC:31606]	790010	F1MLL9
ENSBTAG00000013478	195.81	127.622	0.651761	-0.617585	0.0679312	0.782496	26	18867898	18872334	+	2842	MARVELD1	-	V	KOG4788;0VHYP;1D38G;0UV5R;13QSU;0A74H;0DU55	MARVEL domain containing 1 [Source:VGNC Symbol;Acc:VGNC:31252]	616867	A7MB03
ENSBTAG00000021874	9.43151	1.97854	0.20978	-2.25305	0.06805	0.782782	16	79237466	79278728	-	4866	KIF14	-	Z	0DMVE;12SN3;0VB4R;0UR2Q;KOG0245;0A08U;1CWR1	kinesin family member 14 [Source:VGNC Symbol;Acc:VGNC:30583]	531074	-
ENSBTAG00000000505	244.521	386.751	1.58166	0.661443	0.0680824	0.782782	3	54928686	54989008	+	1646	KYAT3	-	E	1CRAM;09VCB;0V6BF;12PD3;KOG0257;0DGKS;0UPDB	kynurenine aminotransferase 3 [Source:VGNC Symbol;Acc:VGNC:30758]	508712	Q0P5G4
ENSBTAG00000031715	1375.17	1956.54	1.42276	0.508694	0.0682188	0.782782	13	53650816	53668895	-	3556	PCMTD2	-	O	1DE4J;0V275;12R7V;KOG1661;0DH8X;09WAH;0V78S	protein-L-isoaspartate (D-aspartate) O- methyltransferase domain containing 2 [Source:NCBI gene (formerly Entrezgene);Acc:505807]	505807	Q58CZ2
ENSBTAG00000016559	64.4999	106.647	1.65344	0.725471	0.0682202	0.782782	29	42531635	42534804	+	1931	NUDT22	-	S;L	0DPJZ;0VDFZ;1CYIW;131CZ;0UN28;09YSX;0IENM	nudix hydrolase 22 [Source:VGNC Symbol;Acc:VGNC:32337]	533578	Q2TBI8
ENSBTAG00000012994	176.289	90.0704	0.510926	-0.968814	0.0682209	0.782782	7	31754829	31767397	+	2449	LOX	EC:1.4.3.13	O	0DKQN;0VA5U;1CVJ5;13KN2;0IHTH;0UJBD;09Z8H	lysyl oxidase [Source:VGNC Symbol;Acc:VGNC:30951]	280841	A5D7S7
ENSBTAG00000020132	127.647	193.41	1.51519	0.599503	0.0682518	0.782782	8	1641320	1666699	-	1743	HPF1	-	S	KOG3952;1CSH8;13KBX;09WHM;0UK27;0V7G5;0DFCB	histone PARylation factor 1 [Source:VGNC Symbol;Acc:VGNC:56972]	525698	A2VDY4
ENSBTAG00000021490	41.709	20.1899	0.484066	-1.04673	0.0682724	0.782782	1	143087683	143108077	-	2317	WDR4	-	S;Q;O	KOG3914;0URCR;1D061;0DN7C;0VADH;13HW3;0A3ED	WD repeat domain 4 [Source:VGNC Symbol;Acc:VGNC:36897]	508051	A7E3S5
ENSBTAG00000005141	160.453	102.98	0.641811	-0.639779	0.0683706	0.783389	10	68531860	68727049	+	1861	PELI2	EC:2.3.2.27	T	0DNAJ;KOG3842;0VBJD;1CX7H;12TB1;0A0P6;0UIUF	pellino E3 ubiquitin protein ligase family member 2 [Source:VGNC Symbol;Acc:VGNC:32741]	100337503	F1MNJ6
ENSBTAG00000006712	15517.1	21651.5	1.39534	0.480614	0.068428	0.783527	8	100805164	100912356	-	6343	ECPAS	-	S;L	0DI66;KOG0915;0V7U0;1CSWI;12QJQ;09WVZ;0UH7Y	Ecm29 proteasome adaptor and scaffold [Source:VGNC Symbol;Acc:VGNC:30551]	513555	-
ENSBTAG00000049339	88.069	53.4081	0.606435	-0.721575	0.0686992	0.786113	7	13155946	13160724	-	4403	-	-	-	-	-	-	-
ENSBTAG00000018852	2919.27	4068.86	1.39379	0.479013	0.0689765	0.78713	10	1167671	1299249	-	10890	APC	-	Z;T	09UG6;0UPGU;1CZNY;138XH;0DQK6;0V5FI;KOG2122	APC regulator of WNT signaling pathway [Source:VGNC Symbol;Acc:VGNC:55103]	533233	F1MV51
ENSBTAG00000008353	2443.31	650.593	0.266276	-1.90901	0.0690208	0.78713	23	10582308	10590589	+	2352	CDKN1A	-	T	13Q29;1D30F;0UV0F;0DTNN;0A6NZ;0VHH2;KOG4743	cyclin dependent kinase inhibitor 1A [Source:VGNC Symbol;Acc:VGNC:27142]	513497	A5PKM2
ENSBTAG00000012380	233.354	362.944	1.55533	0.637225	0.0690449	0.78713	28	25694146	25769790	+	5933	HK1	EC:2.7.1.1	G	09TDH;1CS69;12P4I;KOG1369;0V4CM;0DHG4;0UKRM	hexokinase 1 [Source:VGNC Symbol;Acc:VGNC:29864]	280817	Q5W5U3
ENSBTAG00000030518	210.837	138.736	0.658027	-0.603782	0.0690486	0.78713	7	50720267	50729286	-	2206	ECSCR	-	T	0A7Z8;0UVRV;0VIUI;0DUCF;0J4RP;13X34;1D40I	endothelial cell surface expressed chemotaxis and apoptosis regulator [Source:NCBI gene (formerly Entrezgene);Acc:511765]	511765	Q2KIX5
ENSBTAG00000007758	84.8157	50.9525	0.600743	-0.73518	0.0690827	0.78713	9	100469651	100729770	-	2799	PDE10A	-	T	0VMZ7;13XG8;1D5QH;0DWC1;0UWSW;0AAZ2;KOG3689;131SD;0UH4W;09UEN;KOG3689;0DFQG;0V5DZ;1CQE4	phosphodiesterase 10A [Source:VGNC Symbol;Acc:VGNC:32668]	506061	-
ENSBTAG00000051082	8846.01	12372	1.39859	0.483978	0.069145	0.78713	23	3363370	3603065	+	10674	-	-	-	-	dystonin [Source:NCBI gene (formerly Entrezgene);Acc:535297]	-	-
ENSBTAG00000003458	39.7304	18.0872	0.455249	-1.13527	0.0692082	0.78713	2	23340522	23353696	-	2482	CDCA7	-	S;K	0VAW1;0IFJD;0UIYF;1CQ4V;0DFF3;12U5H;09ZZB	cell division cycle associated 7 [Source:VGNC Symbol;Acc:VGNC:27086]	614893	Q32PH1
ENSBTAG00000020980	3437.57	4886.93	1.42163	0.507542	0.0692449	0.78713	15	64975271	65011223	+	3523	CAT	EC:1.11.1.6	P	0VEEY;KOG0047;1D0BR;12Q4B;0DR6C;0A3JP;0UPPA	catalase [Source:VGNC Symbol;Acc:VGNC:26792]	531682	P00432
ENSBTAG00000021986	1567.14	1104.75	0.704948	-0.504412	0.0692775	0.78713	10	67525428	67538325	+	5245	MAPK1IP1L	-	T	0UV5S;0DTTI;0VHXI;13S81;1D3FX;0IX7N;0A68A	mitogen-activated protein kinase 1 interacting protein 1 like [Source:VGNC Symbol;Acc:VGNC:31218]	540411	Q5E9L3
ENSBTAG00000054931	63.2251	10.8264	0.171236	-2.54594	0.0693463	0.78713	19	63063635	63114972	+	3066	CACNG4	-	-	-	calcium voltage-gated channel auxiliary subunit gamma 4 [Source:NCBI gene (formerly Entrezgene);Acc:519331]	-	-
ENSBTAG00000007666	153.634	65.1482	0.424047	-1.2377	0.0693697	0.78713	1	81402025	81572413	+	2561	IGF2BP2	-	A	12QIR;0UNKW;0V8ED;1CTJ6;KOG2193;09XGB;0DITV	insulin like growth factor 2 mRNA binding protein 2 [Source:VGNC Symbol;Acc:VGNC:30080]	519028	E1BFI4
ENSBTAG00000015779	132.267	78.7524	0.595404	-0.748059	0.0693826	0.78713	21	34575149	34630988	-	5943	PML	-	O;K	KOG2177;13KR7;0DQPD;0USQ3;1D0HI;0A3RJ;0V9DG	PML nuclear body scaffold [Source:VGNC Symbol;Acc:VGNC:99292]	100138545	F6R1H3;A6QQE3
ENSBTAG00000009617	111.193	43.0397	0.387072	-1.36933	0.069459	0.78713	3	103309039	103337423	+	2725	SLC2A1	-	P;G	1D0S6;0V4US;09TVJ;KOG0569;0UHRH;0DKR7;12P9V	solute carrier family 2 member 1 [Source:VGNC Symbol;Acc:VGNC:34796]	282356	P27674
ENSBTAG00000044063	70.311	41.4877	0.59006	-0.761067	0.0695062	0.78713	24	25459771	25526155	+	2293	B4GALT6	EC:2.4.1.274	G	KOG3916;12SA9;1CW75;0UPSJ;09YB2;0VAQ3;0DMC0	beta-1,4-galactosyltransferase 6 [Source:VGNC Symbol;Acc:VGNC:26393]	524460	E1BCQ2
ENSBTAG00000009487	76.4825	124.35	1.62586	0.701207	0.0695326	0.78713	29	41098173	41099727	-	1155	TMEM223	-	S	0DKYW;0UQ14;0IWJD;13RGE;0VADD;1CVTT;09ZGC	transmembrane protein 223 [Source:VGNC Symbol;Acc:VGNC:36044]	616632	A5PJW2
ENSBTAG00000006754	22.3544	65.3142	2.92176	1.54684	0.0695406	0.78713	18	55272313	55278976	-	1725	DBP	-	K	0B5XV;1DG2F;13FFA;0WIKR;0E96P;0ISXS;0V3NJ	D-box binding PAR bZIP transcription factor [Source:VGNC Symbol;Acc:VGNC:27894]	503577	Q32PF6
ENSBTAG00000024723	1524.12	2146.09	1.40809	0.493742	0.069561	0.78713	4	96468817	96761348	-	1543	CHCHD3	-	K	13HPH;0V7WW;0UKPZ;0DI99;09WYS;KOG4083;1CSZR	coiled-coil-helix-coiled-coil-helix domain containing 3 [Source:VGNC Symbol;Acc:VGNC:27272]	616477	Q5E9D3
ENSBTAG00000004411	27.3631	12.085	0.441653	-1.17901	0.069644	0.787344	14	38295064	38345541	+	2907	CRISPLD1	-	S;O;T;W;V	136J3;09UFX;0UH6Y;KOG3017;0DFRN;1CQF8;0V5FA	cysteine rich secretory protein LCCL domain containing 1 [Source:VGNC Symbol;Acc:VGNC:27714]	536186	A6QR60
ENSBTAG00000002798	196.273	307.226	1.5653	0.646435	0.0696708	0.787344	5	57097196	57103340	-	1292	NABP2	-	S;U	0VB3U;13QPT;1CWPZ;0DHJY;0UR1K;09TY7;KOG3416	nucleic acid binding protein 2 [Source:VGNC Symbol;Acc:VGNC:31860]	533842	A6QLK2
ENSBTAG00000016841	11.7079	2.92608	0.249924	-2.00044	0.0697481	0.787703	7	72220261	72358789	-	6405	ATP10B	-	P	0B0RM;14TYR;KOG0206;0WD8Y;1DD48;0E64Z;0V1HH	ATPase phospholipid transporting 10B (putative) [Source:NCBI gene (formerly Entrezgene);Acc:100336948]	-	-
ENSBTAG00000024851	21.2593	8.13846	0.382818	-1.38527	0.0698331	0.78795	8	63216626	63241588	-	4229	TRIM14	-	S	13FTR;0DMM5;0IJ3M;0A01M;1CWGK;0VAY4;0UQUJ	tripartite motif containing 14 [Source:VGNC Symbol;Acc:VGNC:36315]	522632	-
ENSBTAG00000046282	1291.64	2701.04	2.09117	1.06431	0.0698609	0.78795	9	33499497	33507315	-	2359	VGLL2	-	K	13K4M;09VDD;0DGMV;0UIG9;1CRBT;0IJDA;0V6CC	vestigial like family member 2 [Source:VGNC Symbol;Acc:VGNC:36791]	541260	A0JNK0
ENSBTAG00000013464	634.381	900.69	1.41979	0.505682	0.0700473	0.789537	1	46077322	46098614	+	3343	CEP97	-	Z;T	12Q2A;0DS4U;0V9VB;0UN5F;1CZZU;09YXN;KOG0531	centrosomal protein 97 [Source:VGNC Symbol;Acc:VGNC:52750]	540395	E1BBI2
ENSBTAG00000033089	1713.75	1169.03	0.682149	-0.55184	0.0701567	0.790256	13	32056550	32078493	-	946	HACD1	EC:4.2.1.134	S;U	KOG3187;09X3A;12QA1;0DIEA;0V81R;0UTQB;1CT4V	3-hydroxyacyl-CoA dehydratase 1 [Source:VGNC Symbol;Acc:VGNC:29737]	615191	F1MXJ1
ENSBTAG00000000603	363.009	528.405	1.45562	0.541639	0.070273	0.791051	1	10702387	10787934	-	4930	JAM2	-	T	0V5DI;1CQDI;12NPU;0DFPY;0UQXY;0IDXS;09UE4	junctional adhesion molecule 2 [Source:VGNC Symbol;Acc:VGNC:50011]	538846	A4IFI9
ENSBTAG00000039980	8.94959	1.53335	0.171332	-2.54513	0.0703403	0.791294	5	100319678	100336583	+	1090	CLECL1	-	T;V	13QS8;0UV8E;0A6ZX;KOG4297;0DTXV;1D3A3;0VHU0	C-type lectin like 1 [Source:NCBI gene (formerly Entrezgene);Acc:618591]	618591	A6QQ73
ENSBTAG00000013353	170.586	108.466	0.635845	-0.653253	0.070461	0.792137	18	65546714	65568827	+	1921	ZNF274	-	K	1429H;0UT94;0DSHZ;KOG1721;0VFUQ;1D1U1;0A540	zinc finger protein 274 [Source:VGNC Symbol;Acc:VGNC:37235]	534170	A6QPT6
ENSBTAG00000009337	14.8355	3.45385	0.232809	-2.10278	0.0705722	0.792873	18	53647296	53651181	+	3741	PNMA8A	-	S	09WUY;0IKIG;0UJ04;13N10;1CSVB;0V7SW;0DI4X	PNMA family member 8A [Source:VGNC Symbol;Acc:VGNC:33085]	532062	A7E321
ENSBTAG00000052791	1604.01	769.435	0.479696	-1.05981	0.0706397	0.793011	7	4912209	4913960	+	1752	JUND	-	-	-	JunD proto-oncogene, AP-1 transcription factor subunit [Source:NCBI gene (formerly Entrezgene);Acc:517192]	-	-
ENSBTAG00000003196	16.2792	5.29257	0.325113	-1.62099	0.0707121	0.793011	26	9258640	9370521	+	1967	PAPSS2	-	F;P	1CQAJ;09UB6;KOG4238;0V5AB;0UGZF;12SF4;KOG0635;0DFKX	3'-phosphoadenosine 5'-phosphosulfate synthase 2 [Source:VGNC Symbol;Acc:VGNC:32574]	536409	Q0VC88
ENSBTAG00000013992	8.51509	45.3243	5.32283	2.41219	0.0707673	0.793011	10	86307298	86313688	-	710	ACYP1	EC:3.6.1.7	C	0UVZI;1D4BK;0A8G4;0DV10;13XDH;KOG3360;0VK6P	acylphosphatase 1 [Source:VGNC Symbol;Acc:VGNC:25598]	507844	P41500
ENSBTAG00000007806	487.481	331.915	0.680876	-0.554535	0.07078	0.793011	4	99750823	99827165	-	1328	MTPN	-	K	1D3HD;0A7W1;13SWY;0UV7B;0VJP7;0DU38;KOG4214	myotrophin [Source:VGNC Symbol;Acc:VGNC:50020]	541099	Q3T0F7
ENSBTAG00000050097	18.4683	6.25688	0.33879	-1.56154	0.0708146	0.793011	8	65604127	65635201	+	1259	-	-	-	-	-	-	-
ENSBTAG00000009293	419.986	606.245	1.44349	0.529559	0.0708593	0.793011	21	64912163	65089676	+	4895	EVL	-	Z;T	0WGW5;KOG4590;0B4DD;13CZ1;1DF7K;0V343;0E88T	Enah/Vasp-like [Source:VGNC Symbol;Acc:VGNC:28636]	506201	A0A3Q1LTA5
ENSBTAG00000003606	43.37	75.2947	1.7361	0.79585	0.0709771	0.793631	14	1323954	1335463	-	1568	GLI4	-	K	KOG1721	GLI family zinc finger 4 [Source:NCBI gene (formerly Entrezgene);Acc:518201]	-	-
ENSBTAG00000014096	276.265	186.461	0.674937	-0.567176	0.0710361	0.793631	10	72321920	72374502	+	3737	PCNX4	-	U	0WFVK;0B3GC;0E7P5;1DEPB;13BGX;0V2S7;0INC2	pecanex 4 [Source:VGNC Symbol;Acc:VGNC:32641]	539495	-
ENSBTAG00000020516	5.10305	16.6843	3.26947	1.70906	0.0710589	0.793631	8	79402793	79425795	-	962	-	-	S	13S8P;1D347;0A6SM;0DTS5;0UV4P;0VHKF;0IYCD	chromosome 8 C9orf153 homolog [Source:NCBI gene (formerly Entrezgene);Acc:785863]	-	-
ENSBTAG00000006984	200.161	75.1309	0.375352	-1.41368	0.0710981	0.793631	16	5250021	5279400	+	5853	CD55	-	S	12TPM;09YR6;0UP2C;1CUZJ;0DK5R;0V9P3;0IEGQ	CD55 molecule (Cromer blood group) [Source:NCBI gene (formerly Entrezgene);Acc:518609]	518609	Q45VK8
ENSBTAG00000018571	109.279	61.4783	0.562581	-0.829867	0.0712896	0.794549	11	7127282	7165290	+	2332	IL1RL1	-	T	0V83R;0DIG7;0UM00;1CT6V;0IPTT;09X56;13MTS	interleukin 1 receptor like 1 [Source:VGNC Symbol;Acc:VGNC:30134]	520709	-
ENSBTAG00000049308	129.955	34.1406	0.262712	-1.92845	0.0714285	0.794549	5	64482719	64517445	+	4459	GAS2L3	-	Z	0V13C;0B05F;14TAT;0WCMZ;0E5MU;0KD4K;1DCMS	growth arrest specific 2 like 3 [Source:NCBI gene (formerly Entrezgene);Acc:782903]	-	-
ENSBTAG00000009451	108.578	66.9979	0.617049	-0.696543	0.0715095	0.794549	10	86610233	86655611	+	1637	JDP2	-	K	13JBY;0DPE5;0VCMF;KOG1414;0UT8Z;1CYBZ;0A1RU	Jun dimerization protein 2 [Source:VGNC Symbol;Acc:VGNC:30374]	531476	E1BCY2
[truncated: 15,759 more rows]

## Sheet: Sheet C-DE circRNAs
Table S2_Differentially Expressed Gene Catalog Sheet C_Statistics of differentially expressed circRNAs
[truncated: 5,716 more rows]
