# Supplementary material for: Expression profile and bioinformatics analysis of circRNA and its associated ceRNA networks in longissimus dorsi from Lufeng cattle and Leiqiong cattle
Source: BMC Genomics. 2023 Aug 29;24:499. doi: 10.1186/s12864-023-09566-0 (PMC10466722; doi:10.1186/s12864-023-09566-0)
Supplement: Supplementary file 4 — Supplementary Material 4 Table S3. Differential expressed mRNA enrichment analysis [file 12864_2023_9566_MOESM4_ESM.xlsx]

## Sheet: Sheet A-GO
Table S3_Differential expressed mRNA enrichment analysis Sheet A_GO enrichment analysis for differential expressed mRNA
ID	Descrption	class	num	bg_num	ratio	P-value
GO:0050839	cell adhesion molecule binding	Molecular Function	26	190	0.137	7.16917e-11
GO:0044459	plasma membrane part	Cellular Component	108	1991	0.054	1.46993e-10
GO:0048856	anatomical structure development	Biological Process	184	4098	0.045	2.0085e-10
GO:0007275	multicellular organism development	Biological Process	169	3661	0.046	2.03192e-10
GO:0048731	system development	Biological Process	157	3354	0.047	4.65594e-10
GO:0005178	integrin binding	Molecular Function	18	100	0.18	6.99774e-10
GO:0032502	developmental process	Biological Process	190	4356	0.044	1.02604e-09
GO:0044421	extracellular region part	Cellular Component	81	1390	0.058	1.9089e-09
GO:0006928	movement of cell or subcellular component	Biological Process	89	1581	0.056	2.12731e-09
GO:0007155	cell adhesion	Biological Process	64	998	0.064	4.37272e-09
GO:0040011	locomotion	Biological Process	81	1407	0.058	4.72646e-09
GO:0022610	biological adhesion	Biological Process	64	1003	0.064	5.3115e-09
GO:0016477	cell migration	Biological Process	69	1126	0.061	6.58574e-09
GO:0040017	positive regulation of locomotion	Biological Process	36	422	0.085	1.39701e-08
GO:0048870	cell motility	Biological Process	73	1248	0.058	1.605e-08
GO:0051674	localization of cell	Biological Process	73	1248	0.058	1.605e-08
GO:0040012	regulation of locomotion	Biological Process	52	762	0.068	1.89944e-08
GO:0005576	extracellular region	Cellular Component	94	1799	0.052	1.99135e-08
GO:0005887	integral component of plasma membrane	Cellular Component	62	1011	0.061	3.10491e-08
GO:0051270	regulation of cellular component movement	Biological Process	51	756	0.067	3.80747e-08
GO:0009653	anatomical structure morphogenesis	Biological Process	101	1999	0.051	4.26202e-08
GO:0031226	intrinsic component of plasma membrane	Cellular Component	64	1068	0.06	4.30711e-08
GO:0030335	positive regulation of cell migration	Biological Process	33	385	0.086	5.08131e-08
GO:0045859	regulation of protein kinase activity	Biological Process	41	552	0.074	6.87965e-08
GO:0065008	regulation of biological quality	Biological Process	134	2933	0.046	7.17125e-08
GO:0051239	regulation of multicellular organismal process	Biological Process	109	2237	0.049	7.30613e-08
GO:0030334	regulation of cell migration	Biological Process	46	669	0.069	1.06135e-07
GO:2000147	positive regulation of cell motility	Biological Process	33	400	0.083	1.25239e-07
GO:0051272	positive regulation of cellular component movement	Biological Process	33	406	0.081	1.77093e-07
GO:0043549	regulation of kinase activity	Biological Process	44	637	0.069	1.79324e-07
GO:2000145	regulation of cell motility	Biological Process	47	707	0.066	2.07242e-07
GO:0005615	extracellular space	Cellular Component	66	1167	0.057	2.23759e-07
GO:0070887	cellular response to chemical stimulus	Biological Process	102	2102	0.049	2.6527e-07
GO:0001932	regulation of protein phosphorylation	Biological Process	62	1086	0.057	5.12573e-07
GO:0032970	regulation of actin filament-based process	Biological Process	27	310	0.087	6.20438e-07
GO:0033674	positive regulation of kinase activity	Biological Process	32	409	0.078	6.37152e-07
GO:0051094	positive regulation of developmental process	Biological Process	57	977	0.058	7.7803e-07
GO:0043235	receptor complex	Cellular Component	28	337	0.083	8.48961e-07
GO:0048869	cellular developmental process	Biological Process	132	3007	0.044	9.30218e-07
GO:0048583	regulation of response to stimulus	Biological Process	129	2922	0.044	9.59064e-07
GO:0045597	positive regulation of cell differentiation	Biological Process	43	657	0.065	1.05932e-06
GO:0043085	positive regulation of catalytic activity	Biological Process	56	963	0.058	1.08619e-06
GO:0009605	response to external stimulus	Biological Process	85	1708	0.05	1.19259e-06
GO:0050793	regulation of developmental process	Biological Process	91	1874	0.049	1.33212e-06
GO:0042325	regulation of phosphorylation	Biological Process	65	1200	0.054	1.648e-06
GO:0045860	positive regulation of protein kinase activity	Biological Process	28	347	0.081	1.76752e-06
GO:0030029	actin filament-based process	Biological Process	41	627	0.065	1.94772e-06
GO:0048513	animal organ development	Biological Process	110	2419	0.045	2.01582e-06
GO:0030154	cell differentiation	Biological Process	125	2847	0.044	2.02175e-06
GO:0050896	response to stimulus	Biological Process	278	7637	0.036	2.11737e-06
GO:0001934	positive regulation of protein phosphorylation	Biological Process	46	745	0.062	2.18201e-06
GO:0042327	positive regulation of phosphorylation	Biological Process	48	795	0.06	2.4199e-06
GO:0010033	response to organic substance	Biological Process	94	1986	0.047	2.59585e-06
GO:0005886	plasma membrane	Cellular Component	180	4539	0.04	2.63519e-06
GO:0009611	response to wounding	Biological Process	27	335	0.081	2.76518e-06
GO:0007204	positive regulation of cytosolic calcium ion concentration	Biological Process	19	186	0.102	2.88507e-06
GO:0018108	peptidyl-tyrosine phosphorylation	Biological Process	24	278	0.086	3.0471e-06
GO:0035556	intracellular signal transduction	Biological Process	97	2080	0.047	3.29324e-06
GO:0051347	positive regulation of transferase activity	Biological Process	33	465	0.071	3.64206e-06
GO:0018212	peptidyl-tyrosine modification	Biological Process	24	281	0.085	3.67106e-06
GO:0051338	regulation of transferase activity	Biological Process	44	714	0.062	3.85398e-06
GO:0032879	regulation of localization	Biological Process	92	1953	0.047	4.14419e-06
GO:2000026	regulation of multicellular organismal development	Biological Process	73	1442	0.051	4.20018e-06
GO:0051480	regulation of cytosolic calcium ion concentration	Biological Process	20	209	0.096	4.35109e-06
GO:0010562	positive regulation of phosphorus metabolic process	Biological Process	49	837	0.059	4.45479e-06
GO:0045937	positive regulation of phosphate metabolic process	Biological Process	49	837	0.059	4.45479e-06
GO:0097553	calcium ion transmembrane import into cytosol	Biological Process	13	95	0.137	4.48778e-06
GO:0032147	activation of protein kinase activity	Biological Process	19	196	0.097	6.23986e-06
GO:0042127	regulation of cell proliferation	Biological Process	60	1123	0.053	6.611e-06
GO:0071900	regulation of protein serine/threonine kinase activity	Biological Process	27	352	0.077	6.9487e-06
GO:0071944	cell periphery	Cellular Component	181	4644	0.039	7.6255e-06
GO:0042060	wound healing	Biological Process	23	276	0.083	8.76583e-06
GO:0043405	regulation of MAP kinase activity	Biological Process	20	220	0.091	9.42405e-06
GO:0098609	cell-cell adhesion	Biological Process	38	600	0.063	9.73195e-06
GO:0001775	cell activation	Biological Process	43	718	0.06	1.01308e-05
GO:0007596	blood coagulation	Biological Process	14	118	0.119	1.06012e-05
GO:0044283	small molecule biosynthetic process	Biological Process	35	534	0.066	1.06279e-05
GO:0019220	regulation of phosphate metabolic process	Biological Process	68	1351	0.05	1.1315e-05
GO:0051174	regulation of phosphorus metabolic process	Biological Process	68	1351	0.05	1.1315e-05
GO:0050878	regulation of body fluid levels	Biological Process	20	224	0.089	1.23105e-05
GO:0022008	neurogenesis	Biological Process	61	1172	0.052	1.234e-05
GO:0007599	hemostasis	Biological Process	14	120	0.117	1.28852e-05
GO:0060401	cytosolic calcium ion transport	Biological Process	14	120	0.117	1.28852e-05
GO:0031401	positive regulation of protein modification process	Biological Process	51	921	0.055	1.32057e-05
GO:0008284	positive regulation of cell proliferation	Biological Process	39	632	0.062	1.34882e-05
GO:0071310	cellular response to organic substance	Biological Process	79	1655	0.048	1.41081e-05
GO:0031399	regulation of protein modification process	Biological Process	70	1414	0.05	1.43898e-05
GO:0048584	positive regulation of response to stimulus	Biological Process	78	1630	0.048	1.47785e-05
GO:0060402	calcium ion transport into cytosol	Biological Process	13	106	0.123	1.52115e-05
GO:0050817	coagulation	Biological Process	14	122	0.115	1.55933e-05
GO:0070371	ERK1 and ERK2 cascade	Biological Process	19	209	0.091	1.56945e-05
GO:0045595	regulation of cell differentiation	Biological Process	64	1260	0.051	1.59184e-05
GO:0051209	release of sequestered calcium ion into cytosol	Biological Process	11	77	0.143	1.60323e-05
GO:0051283	negative regulation of sequestering of calcium ion	Biological Process	11	77	0.143	1.60323e-05
GO:0019932	second-messenger-mediated signaling	Biological Process	24	308	0.078	1.7301e-05
GO:0051282	regulation of sequestering of calcium ion	Biological Process	11	78	0.141	1.81728e-05
GO:0008289	lipid binding	Molecular Function	38	621	0.061	1.86265e-05
GO:0043168	anion binding	Molecular Function	107	2469	0.043	1.89355e-05
GO:0016053	organic acid biosynthetic process	Biological Process	23	292	0.079	2.17683e-05
GO:0051208	sequestering of calcium ion	Biological Process	11	80	0.138	2.32062e-05
GO:0015278	calcium-release channel activity	Molecular Function	5	13	0.385	2.32639e-05
GO:0005515	protein binding	Molecular Function	266	7498	0.035	2.5445e-05
GO:0051611	regulation of serotonin uptake	Biological Process	3	3	1	2.59734e-05
GO:0071504	cellular response to heparin	Biological Process	3	3	1	2.59734e-05
GO:0050730	regulation of peptidyl-tyrosine phosphorylation	Biological Process	17	180	0.094	2.6741e-05
GO:0090066	regulation of anatomical structure size	Biological Process	27	380	0.071	2.74165e-05
GO:0006950	response to stress	Biological Process	114	2684	0.042	3.03358e-05
GO:0120036	plasma membrane bounded cell projection organization	Biological Process	56	1079	0.052	3.12482e-05
GO:0099604	ligand-gated calcium channel activity	Molecular Function	6	22	0.273	3.20627e-05
GO:0031175	neuron projection development	Biological Process	39	657	0.059	3.21781e-05
GO:0051179	localization	Biological Process	190	5007	0.038	3.59043e-05
GO:0009719	response to endogenous stimulus	Biological Process	51	957	0.053	3.65318e-05
GO:0051235	maintenance of location	Biological Process	20	242	0.083	3.77274e-05
GO:0033627	cell adhesion mediated by integrin	Biological Process	9	57	0.158	4.2053e-05
GO:0032956	regulation of actin cytoskeleton organization	Biological Process	22	285	0.077	4.44218e-05
GO:0030036	actin cytoskeleton organization	Biological Process	35	573	0.061	4.62244e-05
GO:0007166	cell surface receptor signaling pathway	Biological Process	92	2078	0.044	4.78597e-05
GO:0006468	protein phosphorylation	Biological Process	72	1523	0.047	4.88831e-05
GO:0032501	multicellular organismal process	Biological Process	221	6022	0.037	4.93634e-05
GO:0044093	positive regulation of molecular function	Biological Process	61	1229	0.05	5.02905e-05
GO:0009897	external side of plasma membrane	Cellular Component	23	311	0.074	5.15573e-05
GO:0050900	leukocyte migration	Biological Process	21	268	0.078	5.30859e-05
GO:0006874	cellular calcium ion homeostasis	Biological Process	22	289	0.076	5.47343e-05
GO:0046394	carboxylic acid biosynthetic process	Biological Process	22	289	0.076	5.47343e-05
GO:0050764	regulation of phagocytosis	Biological Process	9	59	0.153	5.57305e-05
GO:0007272	ensheathment of neurons	Biological Process	11	88	0.125	5.72738e-05
GO:0008366	axon ensheathment	Biological Process	11	88	0.125	5.72738e-05
GO:0051240	positive regulation of multicellular organismal process	Biological Process	61	1236	0.049	5.91683e-05
GO:0002376	immune system process	Biological Process	86	1922	0.045	6.10928e-05
GO:0030030	cell projection organization	Biological Process	56	1107	0.051	6.29803e-05
GO:0005509	calcium ion binding	Molecular Function	36	609	0.059	6.3332e-05
GO:0043408	regulation of MAPK cascade	Biological Process	32	513	0.062	6.58933e-05
GO:0007399	nervous system development	Biological Process	74	1595	0.046	6.96884e-05
GO:0005217	intracellular ligand-gated ion channel activity	Molecular Function	6	25	0.24	7.05815e-05
GO:0009986	cell surface	Cellular Component	37	638	0.058	7.06986e-05
GO:0098742	cell-cell adhesion via plasma-membrane adhesion molecules	Biological Process	16	176	0.091	7.26427e-05
GO:0008652	cellular amino acid biosynthetic process	Biological Process	9	61	0.148	7.29788e-05
GO:0048699	generation of neurons	Biological Process	55	1087	0.051	7.31012e-05
GO:0070372	regulation of ERK1 and ERK2 cascade	Biological Process	17	195	0.087	7.37355e-05
GO:0044057	regulation of system process	Biological Process	23	316	0.073	7.42635e-05
GO:0005102	signaling receptor binding	Molecular Function	60	1228	0.049	7.72724e-05
GO:0048518	positive regulation of biological process	Biological Process	179	4725	0.038	7.96078e-05
GO:0070160	tight junction	Cellular Component	11	92	0.12	8.04458e-05
GO:0097435	supramolecular fiber organization	Biological Process	35	591	0.059	8.58226e-05
GO:0050790	regulation of catalytic activity	Biological Process	81	1802	0.045	8.90418e-05
GO:0002250	adaptive immune response	Biological Process	21	278	0.076	8.97596e-05
GO:0055074	calcium ion homeostasis	Biological Process	22	299	0.074	9.04578e-05
GO:0002682	regulation of immune system process	Biological Process	52	1018	0.051	9.14562e-05
GO:0005911	cell-cell junction	Cellular Component	22	302	0.073	9.31931e-05
GO:0008283	cell proliferation	Biological Process	65	1366	0.048	9.80542e-05
GO:0062023	collagen-containing extracellular matrix	Cellular Component	15	164	0.091	0.000103551
GO:0051128	regulation of cellular component organization	Biological Process	83	1870	0.044	0.000110494
GO:0030054	cell junction	Cellular Component	38	677	0.056	0.000111567
GO:0044877	protein-containing complex binding	Molecular Function	44	827	0.053	0.000116974
GO:0007010	cytoskeleton organization	Biological Process	57	1162	0.049	0.000123531
GO:0022603	regulation of anatomical structure morphogenesis	Biological Process	40	725	0.055	0.000126022
GO:0048666	neuron development	Biological Process	42	775	0.054	0.000126478
GO:0048468	cell development	Biological Process	72	1571	0.046	0.000128917
GO:0050731	positive regulation of peptidyl-tyrosine phosphorylation	Biological Process	13	130	0.1	0.000131125
GO:0048646	anatomical structure formation involved in morphogenesis	Biological Process	44	828	0.053	0.000135801
GO:0003013	circulatory system process	Biological Process	21	287	0.073	0.000140452
GO:0000165	MAPK cascade	Biological Process	33	559	0.059	0.000144674
GO:0023014	signal transduction by protein phosphorylation	Biological Process	33	559	0.059	0.000144674
GO:0032989	cellular component morphogenesis	Biological Process	44	832	0.053	0.000151183
GO:0060284	regulation of cell development	Biological Process	36	633	0.057	0.000152536
GO:0007229	integrin-mediated signaling pathway	Biological Process	10	82	0.122	0.000152582
GO:0016043	cellular component organization	Biological Process	188	5066	0.037	0.000157367
GO:0050766	positive regulation of phagocytosis	Biological Process	7	41	0.171	0.000181979
GO:0072503	cellular divalent inorganic cation homeostasis	Biological Process	22	315	0.07	0.000191458
GO:0043066	negative regulation of apoptotic process	Biological Process	35	616	0.057	0.00019153
GO:0005923	bicellular tight junction	Cellular Component	10	85	0.118	0.000193102
GO:0098655	cation transmembrane transport	Biological Process	40	741	0.054	0.000198734
GO:0008253	5'-nucleotidase activity	Molecular Function	4	11	0.364	0.000210105
GO:0003779	actin binding	Molecular Function	24	363	0.066	0.000210443
GO:0033089	positive regulation of T cell differentiation in thymus	Biological Process	4	11	0.364	0.000214106
GO:0042330	taxis	Biological Process	29	476	0.061	0.000214783
GO:0032101	regulation of response to external stimulus	Biological Process	33	572	0.058	0.000220739
GO:0042552	myelination	Biological Process	10	86	0.116	0.000227247
GO:0009888	tissue development	Biological Process	64	1382	0.046	0.000238287
GO:0072359	circulatory system development	Biological Process	41	773	0.053	0.000239185
GO:0008015	blood circulation	Biological Process	20	277	0.072	0.000239846
GO:0098657	import into cell	Biological Process	36	648	0.056	0.000239974
GO:0071345	cellular response to cytokine stimulus	Biological Process	34	599	0.057	0.000240439
GO:0002685	regulation of leukocyte migration	Biological Process	14	157	0.089	0.000247607
GO:0061476	response to anticoagulant	Biological Process	3	5	0.6	0.000248376
GO:0071503	response to heparin	Biological Process	3	5	0.6	0.000248376
GO:0086029	Purkinje myocyte to ventricular cardiac muscle cell signaling	Biological Process	3	5	0.6	0.000248376
GO:0086068	Purkinje myocyte to ventricular cardiac muscle cell communication	Biological Process	3	5	0.6	0.000248376
GO:0000187	activation of MAPK activity	Biological Process	10	87	0.115	0.000250075
GO:0034097	response to cytokine	Biological Process	36	651	0.055	0.000262088
GO:0045785	positive regulation of cell adhesion	Biological Process	21	301	0.07	0.00026988
GO:0031012	extracellular matrix	Cellular Component	21	304	0.069	0.000277049
GO:0010975	regulation of neuron projection development	Biological Process	21	302	0.07	0.00028223
GO:0030182	neuron differentiation	Biological Process	48	962	0.05	0.000294787
GO:0006955	immune response	Biological Process	56	1176	0.048	0.000302073
GO:0042063	gliogenesis	Biological Process	16	199	0.08	0.000302137
GO:0008252	nucleotidase activity	Molecular Function	4	12	0.333	0.000307821
GO:0030033	microvillus assembly	Biological Process	4	12	0.333	0.000313645
GO:0032288	myelin assembly	Biological Process	4	12	0.333	0.000313645
GO:0046629	gamma-delta T cell activation	Biological Process	4	12	0.333	0.000313645
GO:0048812	neuron projection morphogenesis	Biological Process	27	440	0.061	0.000314309
GO:0015850	organic hydroxy compound transport	Biological Process	15	180	0.083	0.000315378
GO:0034329	cell junction assembly	Biological Process	15	180	0.083	0.000315378
GO:0043069	negative regulation of programmed cell death	Biological Process	35	634	0.055	0.000328659
GO:0065009	regulation of molecular function	Biological Process	96	2311	0.042	0.000335126
GO:0043296	apical junction complex	Cellular Component	11	108	0.102	0.000338675
GO:0098636	protein complex involved in cell adhesion	Cellular Component	6	33	0.182	0.000355094
GO:0044420	extracellular matrix component	Cellular Component	7	46	0.152	0.000362925
GO:0006909	phagocytosis	Biological Process	14	163	0.086	0.000364359
GO:0072507	divalent inorganic cation homeostasis	Biological Process	22	330	0.067	0.000365966
GO:0045621	positive regulation of lymphocyte differentiation	Biological Process	9	75	0.12	0.000366295
GO:0030595	leukocyte chemotaxis	Biological Process	14	164	0.085	0.000387799
GO:0070588	calcium ion transmembrane transport	Biological Process	17	224	0.076	0.000389678
GO:0098552	side of membrane	Cellular Component	27	450	0.06	0.000394276
GO:1902531	regulation of intracellular signal transduction	Biological Process	60	1298	0.046	0.000395947
GO:0022604	regulation of cell morphogenesis	Biological Process	22	332	0.066	0.000397495
GO:0045321	leukocyte activation	Biological Process	35	641	0.055	0.000402175
GO:0051493	regulation of cytoskeleton organization	Biological Process	27	447	0.06	0.000402292
GO:0071840	cellular component organization or biogenesis	Biological Process	191	5246	0.036	0.000402362
GO:1904064	positive regulation of cation transmembrane transport	Biological Process	9	76	0.118	0.000404782
GO:0006812	cation transport	Biological Process	47	950	0.049	0.00041141
GO:0010469	regulation of signaling receptor activity	Biological Process	11	110	0.1	0.000425216
GO:0005523	tropomyosin binding	Molecular Function	4	13	0.308	0.000434291
GO:0006935	chemotaxis	Biological Process	28	473	0.059	0.000435857
GO:0008092	cytoskeletal protein binding	Molecular Function	41	802	0.051	0.000454356
GO:0023051	regulation of signaling	Biological Process	101	2480	0.041	0.000462634
GO:0001568	blood vessel development	Biological Process	29	499	0.058	0.000466871
GO:0015349	thyroid hormone transmembrane transporter activity	Molecular Function	3	6	0.5	0.000478872
GO:0032725	positive regulation of granulocyte macrophage colony-stimulating factor production	Biological Process	3	6	0.5	0.000485792
GO:0045588	positive regulation of gamma-delta T cell differentiation	Biological Process	3	6	0.5	0.000485792
GO:0046645	positive regulation of gamma-delta T cell activation	Biological Process	3	6	0.5	0.000485792
GO:0120039	plasma membrane bounded cell projection morphogenesis	Biological Process	27	453	0.06	0.000494308
GO:0051960	regulation of nervous system development	Biological Process	34	624	0.054	0.000503831
GO:0010646	regulation of cell communication	Biological Process	100	2460	0.041	0.000529971
GO:0048858	cell projection morphogenesis	Biological Process	27	456	0.059	0.000546902
GO:0045807	positive regulation of endocytosis	Biological Process	10	96	0.104	0.000556255
GO:0010001	glial cell differentiation	Biological Process	13	151	0.086	0.000571841
GO:0099094	ligand-gated cation channel activity	Molecular Function	10	97	0.103	0.000581116
GO:0000902	cell morphogenesis	Biological Process	39	756	0.052	0.000581474
GO:0002709	regulation of T cell mediated immunity	Biological Process	8	64	0.125	0.000584687
GO:0043394	proteoglycan binding	Molecular Function	5	24	0.208	0.000587173
GO:0048522	positive regulation of cellular process	Biological Process	155	4145	0.037	0.000597859
GO:0006837	serotonin transport	Biological Process	4	14	0.286	0.000604974
GO:0009070	serine family amino acid biosynthetic process	Biological Process	4	14	0.286	0.000604974
GO:0070374	positive regulation of ERK1 and ERK2 cascade	Biological Process	12	133	0.09	0.000606928
GO:0032535	regulation of cellular component size	Biological Process	20	298	0.067	0.000613679
GO:0005543	phospholipid binding	Molecular Function	24	391	0.061	0.000617899
GO:0032270	positive regulation of cellular protein metabolic process	Biological Process	55	1184	0.046	0.000621746
GO:1902533	positive regulation of intracellular signal transduction	Biological Process	39	760	0.051	0.0006431
GO:0031099	regeneration	Biological Process	9	81	0.111	0.00065054
GO:0031589	cell-substrate adhesion	Biological Process	18	256	0.07	0.000661287
GO:0043062	extracellular structure organization	Biological Process	19	278	0.068	0.000669169
GO:0051716	cellular response to stimulus	Biological Process	228	6494	0.035	0.000673335
GO:0050679	positive regulation of epithelial cell proliferation	Biological Process	12	135	0.089	0.000693734
GO:0019901	protein kinase binding	Molecular Function	28	490	0.057	0.000697472
GO:0030593	neutrophil chemotaxis	Biological Process	8	66	0.121	0.000720524
GO:0045582	positive regulation of T cell differentiation	Biological Process	8	66	0.121	0.000720524
GO:0016310	phosphorylation	Biological Process	79	1868	0.042	0.000729677
GO:1905314	semi-lunar valve development	Biological Process	5	25	0.2	0.000732454
GO:0043410	positive regulation of MAPK cascade	Biological Process	23	371	0.062	0.000746647
GO:0061564	axon development	Biological Process	22	348	0.063	0.000747515
GO:1903039	positive regulation of leukocyte cell-cell adhesion	Biological Process	13	156	0.083	0.00077758
GO:0120035	regulation of plasma membrane bounded cell projection organization	Biological Process	26	443	0.059	0.000783884
GO:0016646	oxidoreductase activity, acting on the CH-NH group of donors, NAD or NADP as acceptor	Molecular Function	4	15	0.267	0.000791046
GO:0043167	ion binding	Molecular Function	173	4768	0.036	0.000794741
GO:1904894	positive regulation of STAT cascade	Biological Process	8	67	0.119	0.000797376
GO:0002407	dendritic cell chemotaxis	Biological Process	4	15	0.267	0.000805723
GO:0098743	cell aggregation	Biological Process	4	15	0.267	0.000805723
GO:0002684	positive regulation of immune system process	Biological Process	37	718	0.052	0.000816488
GO:0008046	axon guidance receptor activity	Molecular Function	3	7	0.429	0.000819658
GO:0046649	lymphocyte activation	Biological Process	30	542	0.055	0.00082892
GO:0045586	regulation of gamma-delta T cell differentiation	Biological Process	3	7	0.429	0.000831409
GO:0046643	regulation of gamma-delta T cell activation	Biological Process	3	7	0.429	0.000831409
GO:0030048	actin filament-based movement	Biological Process	9	84	0.107	0.00084891
GO:0051130	positive regulation of cellular component organization	Biological Process	44	903	0.049	0.000856925
GO:0010769	regulation of cell morphogenesis involved in differentiation	Biological Process	15	198	0.076	0.000857712
GO:0005584	collagen type I trimer	Cellular Component	2	2	1	0.000864308
GO:0031298	replication fork protection complex	Cellular Component	2	2	1	0.000864308
GO:0097059	CNTFR-CLCF1 complex	Cellular Component	2	2	1	0.000864308
GO:0046556	alpha-L-arabinofuranosidase activity	Molecular Function	2	2	1	0.00087022
GO:0019566	arabinose metabolic process	Biological Process	2	2	1	0.000878724
GO:0032290	peripheral nervous system myelin formation	Biological Process	2	2	1	0.000878724
GO:0046373	L-arabinose metabolic process	Biological Process	2	2	1	0.000878724
GO:0051612	negative regulation of serotonin uptake	Biological Process	2	2	1	0.000878724
GO:0098904	regulation of AV node cell action potential	Biological Process	2	2	1	0.000878724
GO:0098910	regulation of atrial cardiac muscle cell action potential	Biological Process	2	2	1	0.000878724
GO:1904956	regulation of midbrain dopaminergic neuron differentiation	Biological Process	2	2	1	0.000878724
GO:2000040	regulation of planar cell polarity pathway involved in axis elongation	Biological Process	2	2	1	0.000878724
GO:2000041	negative regulation of planar cell polarity pathway involved in axis elongation	Biological Process	2	2	1	0.000878724
GO:2000273	positive regulation of signaling receptor activity	Biological Process	5	26	0.192	0.000884952
GO:0032990	cell part morphogenesis	Biological Process	27	471	0.057	0.00089045
GO:0002687	positive regulation of leukocyte migration	Biological Process	10	102	0.098	0.000897149
GO:0030155	regulation of cell adhesion	Biological Process	29	521	0.056	0.000923274
GO:0034767	positive regulation of ion transmembrane transport	Biological Process	9	85	0.106	0.000925021
GO:0003170	heart valve development	Biological Process	6	39	0.154	0.000940232
GO:0034220	ion transmembrane transport	Biological Process	46	961	0.048	0.000948837
GO:0005884	actin filament	Cellular Component	9	86	0.105	0.000950547
GO:0031344	regulation of cell projection organization	Biological Process	26	449	0.058	0.000953045
GO:0051345	positive regulation of hydrolase activity	Biological Process	29	523	0.055	0.000979611
GO:0034330	cell junction organization	Biological Process	16	222	0.072	0.000997305
GO:0002706	regulation of lymphocyte mediated immunity	Biological Process	11	122	0.09	0.00101873
GO:0050770	regulation of axonogenesis	Biological Process	11	122	0.09	0.00101873
GO:0019722	calcium-mediated signaling	Biological Process	12	141	0.085	0.00101881
GO:0019900	kinase binding	Molecular Function	30	552	0.054	0.00101914
GO:0001944	vasculature development	Biological Process	29	525	0.055	0.00103892
GO:0072358	cardiovascular system development	Biological Process	29	525	0.055	0.00103892
GO:0060343	trabecula formation	Biological Process	4	16	0.25	0.00104927
GO:0085029	extracellular matrix assembly	Biological Process	5	27	0.185	0.00105987
GO:0007215	glutamate receptor signaling pathway	Biological Process	8	70	0.114	0.00106819
GO:0035295	tube development	Biological Process	39	782	0.05	0.00109706
GO:0035239	tube morphogenesis	Biological Process	33	628	0.053	0.00112025
GO:0006766	vitamin metabolic process	Biological Process	7	55	0.127	0.0011492
GO:0050870	positive regulation of T cell activation	Biological Process	12	143	0.084	0.00115193
GO:0090257	regulation of muscle system process	Biological Process	11	124	0.089	0.0011645
GO:0016324	apical plasma membrane	Cellular Component	15	206	0.073	0.00118158
GO:0048514	blood vessel morphogenesis	Biological Process	25	432	0.058	0.00119615
GO:0051247	positive regulation of protein metabolic process	Biological Process	56	1246	0.045	0.00120193
GO:0008305	integrin complex	Cellular Component	5	28	0.179	0.00121399
GO:0043209	myelin sheath	Cellular Component	5	28	0.179	0.00121399
GO:0055085	transmembrane transport	Biological Process	59	1333	0.044	0.0012763
GO:0002460	adaptive immune response based on somatic recombination of immune receptors built from immunoglobulin superfamily domains	Biological Process	15	206	0.073	0.00128032
GO:1901607	alpha-amino acid biosynthetic process	Biological Process	7	56	0.125	0.00128041
GO:0032604	granulocyte macrophage colony-stimulating factor production	Biological Process	3	8	0.375	0.001301
GO:0032645	regulation of granulocyte macrophage colony-stimulating factor production	Biological Process	3	8	0.375	0.001301
GO:0070327	thyroid hormone transport	Biological Process	3	8	0.375	0.001301
GO:0086016	AV node cell action potential	Biological Process	3	8	0.375	0.001301
GO:0086027	AV node cell to bundle of His cell signaling	Biological Process	3	8	0.375	0.001301
GO:2000310	regulation of NMDA receptor activity	Biological Process	3	8	0.375	0.001301
GO:0050678	regulation of epithelial cell proliferation	Biological Process	17	250	0.068	0.00133212
GO:0050767	regulation of neurogenesis	Biological Process	29	534	0.054	0.00134624
GO:0060548	negative regulation of cell death	Biological Process	35	687	0.051	0.00136462
GO:1902903	regulation of supramolecular fiber organization	Biological Process	19	297	0.064	0.00146127
GO:0019752	carboxylic acid metabolic process	Biological Process	37	742	0.05	0.00146647
GO:0010647	positive regulation of cell communication	Biological Process	56	1257	0.045	0.00146722
GO:0032271	regulation of protein polymerization	Biological Process	14	188	0.074	0.0014853
GO:0006954	inflammatory response	Biological Process	25	439	0.057	0.001493
GO:0042802	identical protein binding	Molecular Function	62	1436	0.043	0.00153233
GO:0030833	regulation of actin filament polymerization	Biological Process	12	148	0.081	0.00154894
GO:0045664	regulation of neuron differentiation	Biological Process	24	416	0.058	0.0015504
GO:0043154	negative regulation of cysteine-type endopeptidase activity involved in apoptotic process	Biological Process	7	58	0.121	0.00157777
GO:0006811	ion transport	Biological Process	60	1375	0.044	0.00162296
GO:0051251	positive regulation of lymphocyte activation	Biological Process	15	211	0.071	0.00162444
GO:0023056	positive regulation of signaling	Biological Process	56	1263	0.044	0.00163272
GO:0015276	ligand-gated ion channel activity	Molecular Function	11	130	0.085	0.00164196
GO:0022834	ligand-gated channel activity	Molecular Function	11	130	0.085	0.00164196
GO:0007015	actin filament organization	Biological Process	22	370	0.059	0.00164584
GO:0036094	small molecule binding	Molecular Function	90	2259	0.04	0.00164733
GO:0002456	T cell mediated immunity	Biological Process	8	75	0.107	0.00167841
GO:0032528	microvillus organization	Biological Process	4	18	0.222	0.00168302
GO:0097529	myeloid leukocyte migration	Biological Process	12	150	0.08	0.00173648
GO:0042110	T cell activation	Biological Process	22	372	0.059	0.00176086
GO:0044087	regulation of cellular component biogenesis	Biological Process	37	750	0.049	0.00176638
GO:0071496	cellular response to external stimulus	Biological Process	15	213	0.07	0.00178223
GO:0006082	organic acid metabolic process	Biological Process	39	804	0.049	0.00181196
GO:0050801	ion homeostasis	Biological Process	30	570	0.053	0.00181209
GO:0050671	positive regulation of lymphocyte proliferation	Biological Process	9	94	0.096	0.00189096
GO:0043589	skin morphogenesis	Biological Process	3	9	0.333	0.00190863
GO:0060346	bone trabecula formation	Biological Process	3	9	0.333	0.00190863
GO:0070493	thrombin-activated receptor signaling pathway	Biological Process	3	9	0.333	0.00190863
GO:0071481	cellular response to X-ray	Biological Process	3	9	0.333	0.00190863
GO:0086067	AV node cell to bundle of His cell communication	Biological Process	3	9	0.333	0.00190863
GO:0098797	plasma membrane protein complex	Cellular Component	25	451	0.055	0.00193056
GO:0006875	cellular metal ion homeostasis	Biological Process	23	399	0.058	0.00194645
GO:0016529	sarcoplasmic reticulum	Cellular Component	5	31	0.161	0.00195202
GO:0031214	biomineral tissue development	Biological Process	10	113	0.088	0.00195976
GO:0044281	small molecule metabolic process	Biological Process	65	1529	0.043	0.00197158
GO:0098662	inorganic cation transmembrane transport	Biological Process	32	625	0.051	0.00200153
GO:0043436	oxoacid metabolic process	Biological Process	38	782	0.049	0.00200375
GO:0045177	apical part of cell	Cellular Component	17	262	0.065	0.00201651
GO:0005922	connexin complex	Cellular Component	4	19	0.211	0.00202062
GO:0050771	negative regulation of axonogenesis	Biological Process	6	45	0.133	0.00202065
GO:0032946	positive regulation of mononuclear cell proliferation	Biological Process	9	95	0.095	0.00203531
GO:0002819	regulation of adaptive immune response	Biological Process	11	133	0.083	0.00204896
GO:0051258	protein polymerization	Biological Process	16	238	0.067	0.00204958
GO:0032148	activation of protein kinase B activity	Biological Process	4	19	0.211	0.00208231
GO:0002449	lymphocyte mediated immunity	Biological Process	14	195	0.072	0.00209252
GO:1902107	positive regulation of leukocyte differentiation	Biological Process	10	114	0.088	0.0020927
GO:0007159	leukocyte cell-cell adhesion	Biological Process	17	261	0.065	0.00210777
GO:2000117	negative regulation of cysteine-type endopeptidase activity	Biological Process	7	61	0.115	0.00212151
GO:0032103	positive regulation of response to external stimulus	Biological Process	15	217	0.069	0.00213634
GO:0071902	positive regulation of protein serine/threonine kinase activity	Biological Process	15	218	0.069	0.00223346
GO:0030217	T cell differentiation	Biological Process	14	197	0.071	0.00229958
GO:0009967	positive regulation of signal transduction	Biological Process	51	1143	0.045	0.00231007
GO:0010771	negative regulation of cell morphogenesis involved in differentiation	Biological Process	7	62	0.113	0.00233166
GO:0003179	heart valve morphogenesis	Biological Process	5	32	0.156	0.00234055
GO:0150076	neuroinflammatory response	Biological Process	5	32	0.156	0.00234055
GO:0001501	skeletal system development	Biological Process	22	381	0.058	0.00236711
GO:0098590	plasma membrane region	Cellular Component	35	716	0.049	0.00237539
GO:0034764	positive regulation of transmembrane transport	Biological Process	10	116	0.086	0.00238035
GO:0042803	protein homodimerization activity	Molecular Function	27	507	0.053	0.00238344
GO:0008202	steroid metabolic process	Biological Process	14	199	0.07	0.00252328
GO:0032983	kainate selective glutamate receptor complex	Cellular Component	2	3	0.667	0.00254225
GO:0036336	dendritic cell migration	Biological Process	4	20	0.2	0.00254249
GO:0099560	synaptic membrane adhesion	Biological Process	4	20	0.2	0.00254249
GO:0030168	platelet activation	Biological Process	7	63	0.111	0.00255749
GO:0004704	NF-kappaB-inducing kinase activity	Molecular Function	2	3	0.667	0.00255947
GO:0004938	alpha2-adrenergic receptor activity	Molecular Function	2	3	0.667	0.00255947
GO:0005220	inositol 1,4,5-trisphosphate-sensitive calcium-release channel activity	Molecular Function	2	3	0.667	0.00255947
GO:0015277	kainate selective glutamate receptor activity	Molecular Function	2	3	0.667	0.00255947
GO:0017159	pantetheine hydrolase activity	Molecular Function	2	3	0.667	0.00255947
GO:0055077	gap junction hemi-channel activity	Molecular Function	2	3	0.667	0.00255947
GO:0006816	calcium ion transport	Biological Process	18	289	0.062	0.00257598
GO:0001915	negative regulation of T cell mediated cytotoxicity	Biological Process	2	3	0.667	0.00258422
GO:0015939	pantothenate metabolic process	Biological Process	2	3	0.667	0.00258422
GO:0031580	membrane raft distribution	Biological Process	2	3	0.667	0.00258422
GO:0051581	negative regulation of neurotransmitter uptake	Biological Process	2	3	0.667	0.00258422
GO:0090244	Wnt signaling pathway involved in somitogenesis	Biological Process	2	3	0.667	0.00258422
GO:1901203	positive regulation of extracellular matrix assembly	Biological Process	2	3	0.667	0.00258422
GO:0006873	cellular ion homeostasis	Biological Process	25	458	0.055	0.00263692
GO:0003184	pulmonary valve morphogenesis	Biological Process	3	10	0.3	0.00266683
GO:0042492	gamma-delta T cell differentiation	Biological Process	3	10	0.3	0.00266683
GO:0051610	serotonin uptake	Biological Process	3	10	0.3	0.00266683
GO:0071404	cellular response to low-density lipoprotein particle stimulus	Biological Process	3	10	0.3	0.00266683
GO:0090179	planar cell polarity pathway involved in neural tube closure	Biological Process	3	10	0.3	0.00266683
GO:0001101	response to acid chemical	Biological Process	12	158	0.076	0.00268278
GO:0002703	regulation of leukocyte mediated immunity	Biological Process	12	158	0.076	0.00268278
GO:0007160	cell-matrix adhesion	Biological Process	12	158	0.076	0.00268278
GO:1904892	regulation of STAT cascade	Biological Process	10	118	0.085	0.00269891
GO:1990266	neutrophil migration	Biological Process	8	81	0.099	0.00274279
GO:0009966	regulation of signal transduction	Biological Process	87	2196	0.04	0.00275179
GO:0031341	regulation of cell killing	Biological Process	7	64	0.109	0.00279976
GO:0033077	T cell differentiation in thymus	Biological Process	7	64	0.109	0.00279976
GO:0042981	regulation of apoptotic process	Biological Process	46	1015	0.045	0.00280011
GO:0032410	negative regulation of transporter activity	Biological Process	6	48	0.125	0.0028252
GO:0099601	regulation of neurotransmitter receptor activity	Biological Process	6	48	0.125	0.0028252
GO:0043406	positive regulation of MAP kinase activity	Biological Process	12	159	0.075	0.00282598
GO:0044089	positive regulation of cellular component biogenesis	Biological Process	23	411	0.056	0.00282738
GO:0060326	cell chemotaxis	Biological Process	16	246	0.065	0.0028534
GO:0050776	regulation of immune response	Biological Process	30	588	0.051	0.00287746
GO:0030041	actin filament polymerization	Biological Process	12	160	0.075	0.00297533
GO:0099056	integral component of presynaptic membrane	Cellular Component	4	21	0.19	0.00297817
GO:0048519	negative regulation of biological process	Biological Process	148	4078	0.036	0.00298297
GO:0043547	positive regulation of GTPase activity	Biological Process	18	293	0.061	0.00298339
GO:0005488	binding	Molecular Function	394	12468	0.032	0.00300856
GO:0015248	sterol transporter activity	Molecular Function	5	34	0.147	0.0030162
GO:0098802	plasma membrane receptor complex	Cellular Component	11	141	0.078	0.00304056
GO:0046427	positive regulation of JAK-STAT cascade	Biological Process	7	65	0.108	0.00305925
GO:0034405	response to fluid shear stress	Biological Process	4	21	0.19	0.00306792
GO:0030098	lymphocyte differentiation	Biological Process	18	294	0.061	0.00309323
GO:0022409	positive regulation of cell-cell adhesion	Biological Process	13	182	0.071	0.00310973
GO:0008064	regulation of actin polymerization or depolymerization	Biological Process	12	161	0.075	0.00313101
GO:0030832	regulation of actin filament length	Biological Process	12	161	0.075	0.00313101
GO:0070555	response to interleukin-1	Biological Process	8	83	0.096	0.00319534
GO:0048588	developmental cell growth	Biological Process	11	141	0.078	0.00323485
GO:0050954	sensory perception of mechanical stimulus	Biological Process	10	121	0.083	0.0032398
GO:0007043	cell-cell junction assembly	Biological Process	9	102	0.088	0.00330892
GO:0006796	phosphate-containing compound metabolic process	Biological Process	101	2633	0.038	0.00333466
GO:0051271	negative regulation of cellular component movement	Biological Process	15	228	0.066	0.00342241
GO:0008203	cholesterol metabolic process	Biological Process	8	84	0.095	0.00344234
GO:0030838	positive regulation of actin filament polymerization	Biological Process	8	84	0.095	0.00344234
GO:0070665	positive regulation of leukocyte proliferation	Biological Process	9	103	0.087	0.00353307
GO:0043178	alcohol binding	Molecular Function	7	67	0.104	0.0035356
GO:0051953	negative regulation of amine transport	Biological Process	3	11	0.273	0.0035866
GO:0086014	atrial cardiac muscle cell action potential	Biological Process	3	11	0.273	0.0035866
GO:0086026	atrial cardiac muscle cell to AV node cell signaling	Biological Process	3	11	0.273	0.0035866
GO:0086066	atrial cardiac muscle cell to AV node cell communication	Biological Process	3	11	0.273	0.0035866
GO:0090178	regulation of establishment of planar polarity involved in neural tube closure	Biological Process	3	11	0.273	0.0035866
GO:1900273	positive regulation of long-term synaptic potentiation	Biological Process	3	11	0.273	0.0035866
GO:0007169	transmembrane receptor protein tyrosine kinase signaling pathway	Biological Process	25	469	0.053	0.00359023
GO:0070848	response to growth factor	Biological Process	25	469	0.053	0.00359023
GO:0015629	actin cytoskeleton	Cellular Component	22	398	0.055	0.00363603
GO:0002822	regulation of adaptive immune response based on somatic recombination of immune receptors built from immunoglobulin superfamily domains	Biological Process	10	123	0.081	0.00364594
GO:0086004	regulation of cardiac muscle cell contraction	Biological Process	4	22	0.182	0.00366285
GO:0086019	cell-cell signaling involved in cardiac conduction	Biological Process	4	22	0.182	0.00366285
GO:0034765	regulation of ion transmembrane transport	Biological Process	18	299	0.06	0.0036942
GO:0071621	granulocyte chemotaxis	Biological Process	8	85	0.094	0.00370388
GO:0015267	channel activity	Molecular Function	23	423	0.054	0.00378237
GO:0022803	passive transmembrane transporter activity	Molecular Function	23	423	0.054	0.00378237
GO:0006469	negative regulation of protein kinase activity	Biological Process	12	165	0.073	0.00382103
GO:0016528	sarcoplasm	Cellular Component	5	36	0.139	0.00383953
GO:0001503	ossification	Biological Process	17	277	0.061	0.00388488
GO:0019838	growth factor binding	Molecular Function	9	105	0.086	0.00388874
GO:0043269	regulation of ion transport	Biological Process	23	422	0.055	0.00391036
GO:0051259	protein complex oligomerization	Biological Process	13	187	0.07	0.00391972
GO:0043067	regulation of programmed cell death	Biological Process	46	1034	0.044	0.0039641
GO:0009069	serine family amino acid metabolic process	Biological Process	5	36	0.139	0.00397618
GO:1902652	secondary alcohol metabolic process	Biological Process	8	86	0.093	0.00398052
GO:0050921	positive regulation of chemotaxis	Biological Process	9	105	0.086	0.00401702
GO:0022836	gated channel activity	Molecular Function	18	303	0.059	0.00402579
GO:0051336	regulation of hydrolase activity	Biological Process	43	952	0.045	0.00404652
GO:0097458	neuron part	Cellular Component	46	1044	0.044	0.00408345
GO:1904062	regulation of cation transmembrane transport	Biological Process	14	210	0.067	0.00409701
GO:0032268	regulation of cellular protein metabolic process	Biological Process	80	2019	0.04	0.00411721
GO:0008219	cell death	Biological Process	57	1347	0.042	0.00412016
GO:0030003	cellular cation homeostasis	Biological Process	24	449	0.053	0.00413673
GO:0097367	carbohydrate derivative binding	Molecular Function	77	1942	0.04	0.00418721
GO:0042102	positive regulation of T cell proliferation	Biological Process	7	69	0.101	0.00428504
GO:0033081	regulation of T cell differentiation in thymus	Biological Process	4	23	0.174	0.00433142
GO:0033273	response to vitamin	Biological Process	4	23	0.174	0.00433142
GO:0019725	cellular homeostasis	Biological Process	30	605	0.05	0.0043354
GO:0016021	integral component of membrane	Cellular Component	194	5635	0.034	0.00436703
GO:0030001	metal ion transport	Biological Process	32	658	0.049	0.00436787
GO:0030100	regulation of endocytosis	Biological Process	12	168	0.071	0.00441487
GO:0006793	phosphorus metabolic process	Biological Process	101	2658	0.038	0.00443645
GO:0050865	regulation of cell activation	Biological Process	23	427	0.054	0.00450693
GO:0034762	regulation of transmembrane transport	Biological Process	20	353	0.057	0.00451781
GO:0031430	M band	Cellular Component	3	12	0.25	0.00457064
GO:0033017	sarcoplasmic reticulum membrane	Cellular Component	3	12	0.25	0.00457064
GO:0010977	negative regulation of neuron projection development	Biological Process	8	88	0.091	0.00458141
GO:0055065	metal ion homeostasis	Biological Process	24	453	0.053	0.00461493
GO:0050920	regulation of chemotaxis	Biological Process	12	169	0.071	0.00462847
GO:0071347	cellular response to interleukin-1	Biological Process	7	70	0.1	0.00464247
GO:0009068	aspartate family amino acid catabolic process	Biological Process	3	12	0.25	0.00467758
GO:0016264	gap junction assembly	Biological Process	3	12	0.25	0.00467758
GO:0061430	bone trabecula morphogenesis	Biological Process	3	12	0.25	0.00467758
GO:0070206	protein trimerization	Biological Process	3	12	0.25	0.00467758
GO:0090177	establishment of planar polarity involved in neural tube closure	Biological Process	3	12	0.25	0.00467758
GO:0008201	heparin binding	Molecular Function	9	108	0.083	0.00468576
GO:0006897	endocytosis	Biological Process	26	505	0.051	0.00474815
GO:0016020	membrane	Cellular Component	276	8379	0.033	0.00477378
GO:0055082	cellular chemical homeostasis	Biological Process	27	531	0.051	0.00477887
GO:0031224	intrinsic component of membrane	Cellular Component	196	5712	0.034	0.00480924
GO:0031345	negative regulation of cell projection organization	Biological Process	9	108	0.083	0.0048384
GO:0032273	positive regulation of protein polymerization	Biological Process	9	108	0.083	0.0048384
GO:0048017	inositol lipid-mediated signaling	Biological Process	10	128	0.078	0.00483914
GO:1902904	negative regulation of supramolecular fiber organization	Biological Process	10	128	0.078	0.00483914
GO:0048705	skeletal system morphogenesis	Biological Process	13	192	0.068	0.00489254
GO:0016125	sterol metabolic process	Biological Process	8	89	0.09	0.0049068
GO:0003774	motor activity	Molecular Function	9	109	0.083	0.00497788
GO:0016942	insulin-like growth factor binding protein complex	Cellular Component	2	4	0.5	0.00498537
GO:0036454	growth factor complex	Cellular Component	2	4	0.5	0.00498537
GO:0098966	perisynaptic extracellular matrix	Cellular Component	2	4	0.5	0.00498537
GO:0099535	synapse-associated extracellular matrix	Cellular Component	2	4	0.5	0.00498537
GO:0038132	neuregulin binding	Molecular Function	2	4	0.5	0.00501881
GO:0002690	positive regulation of leukocyte chemotaxis	Biological Process	7	71	0.099	0.00502192
GO:1904427	positive regulation of calcium ion transmembrane transport	Biological Process	5	38	0.132	0.00504371
GO:0003402	planar cell polarity pathway involved in axis elongation	Biological Process	2	4	0.5	0.00506685
GO:0006567	threonine catabolic process	Biological Process	2	4	0.5	0.00506685
GO:0030913	paranodal junction assembly	Biological Process	2	4	0.5	0.00506685
GO:0035624	receptor transactivation	Biological Process	2	4	0.5	0.00506685
GO:0046654	tetrahydrofolate biosynthetic process	Biological Process	2	4	0.5	0.00506685
GO:0051665	membrane raft localization	Biological Process	2	4	0.5	0.00506685
GO:0061050	regulation of cell growth involved in cardiac muscle cell development	Biological Process	2	4	0.5	0.00506685
GO:0086017	Purkinje myocyte action potential	Biological Process	2	4	0.5	0.00506685
GO:1900451	positive regulation of glutamate receptor signaling pathway	Biological Process	2	4	0.5	0.00506685
GO:1904338	regulation of dopaminergic neuron differentiation	Biological Process	2	4	0.5	0.00506685
GO:1904714	regulation of chaperone-mediated autophagy	Biological Process	2	4	0.5	0.00506685
GO:0090022	regulation of neutrophil chemotaxis	Biological Process	4	24	0.167	0.00507761
GO:1902668	negative regulation of axon guidance	Biological Process	4	24	0.167	0.00507761
GO:0030198	extracellular matrix organization	Biological Process	15	238	0.063	0.0050877
GO:0045619	regulation of lymphocyte differentiation	Biological Process	10	129	0.078	0.00511088
GO:0001910	regulation of leukocyte mediated cytotoxicity	Biological Process	6	54	0.111	0.00512295
GO:0001659	temperature homeostasis	Biological Process	9	109	0.083	0.00513937
GO:0006915	apoptotic process	Biological Process	52	1219	0.043	0.00519623
GO:0005539	glycosaminoglycan binding	Molecular Function	11	151	0.073	0.00523636
GO:0051048	negative regulation of secretion	Biological Process	8	90	0.089	0.0052496
GO:1901605	alpha-amino acid metabolic process	Biological Process	12	172	0.07	0.00531928
GO:0035725	sodium ion transmembrane transport	Biological Process	10	130	0.077	0.00539445
GO:0004714	transmembrane receptor protein tyrosine kinase activity	Molecular Function	8	91	0.088	0.00544911
GO:0007605	sensory perception of sound	Biological Process	9	110	0.082	0.00545464
GO:0004713	protein tyrosine kinase activity	Molecular Function	9	111	0.081	0.00560439
GO:0071495	cellular response to endogenous stimulus	Biological Process	40	887	0.045	0.0056284
GO:0098739	import across plasma membrane	Biological Process	10	131	0.076	0.00569017
GO:0006520	cellular amino acid metabolic process	Biological Process	15	241	0.062	0.00569884
GO:0019899	enzyme binding	Molecular Function	67	1669	0.04	0.00573506
GO:0034706	sodium channel complex	Cellular Component	4	25	0.16	0.00573685
GO:0003785	actin monomer binding	Molecular Function	4	25	0.16	0.00580454
GO:0016645	oxidoreductase activity, acting on the CH-NH group of donors	Molecular Function	4	25	0.16	0.00580454
GO:0021782	glial cell development	Biological Process	7	73	0.096	0.00585019
GO:0010941	regulation of cell death	Biological Process	48	1113	0.043	0.00586762
GO:0001881	receptor recycling	Biological Process	4	25	0.16	0.00590526
GO:0010719	negative regulation of epithelial to mesenchymal transition	Biological Process	4	25	0.16	0.00590526
GO:0048333	mesodermal cell differentiation	Biological Process	4	25	0.16	0.00590526
GO:1903115	regulation of actin filament-based movement	Biological Process	4	25	0.16	0.00590526
GO:0002696	positive regulation of leukocyte activation	Biological Process	15	242	0.062	0.00591525
GO:0051246	regulation of protein metabolic process	Biological Process	83	2138	0.039	0.00592025
GO:0012501	programmed cell death	Biological Process	53	1256	0.042	0.00593299
GO:0003177	pulmonary valve development	Biological Process	3	13	0.231	0.00594812
GO:0003214	cardiac left ventricle morphogenesis	Biological Process	3	13	0.231	0.00594812
GO:0048265	response to pain	Biological Process	3	13	0.231	0.00594812
GO:0002688	regulation of leukocyte chemotaxis	Biological Process	8	92	0.087	0.00598979
GO:0035637	multicellular organismal signaling	Biological Process	8	92	0.087	0.00598979
GO:0045178	basal part of cell	Cellular Component	5	40	0.125	0.006088
GO:0046777	protein autophosphorylation	Biological Process	12	175	0.069	0.00608975
GO:0070661	leukocyte proliferation	Biological Process	15	243	0.062	0.00613824
GO:0007154	cell communication	Biological Process	196	5698	0.034	0.00614731
GO:0048585	negative regulation of response to stimulus	Biological Process	51	1202	0.042	0.00623322
GO:0032413	negative regulation of ion transmembrane transporter activity	Biological Process	5	40	0.125	0.00629978
GO:0051353	positive regulation of oxidoreductase activity	Biological Process	5	40	0.125	0.00629978
GO:0045216	cell-cell junction organization	Biological Process	10	133	0.075	0.0063195
GO:0044425	membrane part	Cellular Component	225	6703	0.034	0.0063245
GO:0051249	regulation of lymphocyte activation	Biological Process	19	340	0.056	0.00642282
GO:0022839	ion gated channel activity	Molecular Function	17	293	0.058	0.0064294
GO:0098771	inorganic ion homeostasis	Biological Process	26	518	0.05	0.00655448
GO:0002443	leukocyte mediated immunity	Biological Process	15	245	0.061	0.00660451
GO:0004896	cytokine receptor activity	Molecular Function	8	94	0.085	0.00661362
GO:0010720	positive regulation of cell development	Biological Process	19	341	0.056	0.00662059
GO:0098889	intrinsic component of presynaptic membrane	Cellular Component	4	26	0.154	0.00662484
GO:0002521	leukocyte differentiation	Biological Process	22	416	0.053	0.00665922
GO:0010522	regulation of calcium ion transport into cytosol	Biological Process	6	57	0.105	0.00668268
GO:0098659	inorganic cation import across plasma membrane	Biological Process	7	75	0.093	0.0067765
GO:0099587	inorganic ion import across plasma membrane	Biological Process	7	75	0.093	0.0067765
GO:0014037	Schwann cell differentiation	Biological Process	4	26	0.154	0.00681804
GO:0043403	skeletal muscle tissue regeneration	Biological Process	4	26	0.154	0.00681804
GO:0098660	inorganic ion transmembrane transport	Biological Process	32	679	0.047	0.00686849
GO:0098858	actin-based cell projection	Cellular Component	10	136	0.074	0.00696935
GO:0042734	presynaptic membrane	Cellular Component	6	58	0.103	0.0069953
GO:1903034	regulation of response to wounding	Biological Process	10	135	0.074	0.00700167
GO:0007409	axonogenesis	Biological Process	18	319	0.056	0.00714369
GO:0110053	regulation of actin filament organization	Biological Process	14	224	0.062	0.00716575
GO:0042493	response to drug	Biological Process	26	522	0.05	0.00721319
GO:0061041	regulation of wound healing	Biological Process	9	115	0.078	0.00726129
GO:0001502	cartilage condensation	Biological Process	3	14	0.214	0.00740534
GO:0042249	establishment of planar polarity of embryonic epithelium	Biological Process	3	14	0.214	0.00740534
GO:0051580	regulation of neurotransmitter uptake	Biological Process	3	14	0.214	0.00740534
GO:1901017	negative regulation of potassium ion transmembrane transporter activity	Biological Process	3	14	0.214	0.00740534
GO:0016328	lateral plasma membrane	Cellular Component	5	42	0.119	0.00750246
GO:0000904	cell morphogenesis involved in differentiation	Biological Process	26	524	0.05	0.00756251
GO:0022898	regulation of transmembrane transporter activity	Biological Process	11	158	0.07	0.00757042
GO:0007167	enzyme linked receptor protein signaling pathway	Biological Process	34	738	0.046	0.0075724
GO:0005921	gap junction	Cellular Component	4	27	0.148	0.00759931
GO:0000302	response to reactive oxygen species	Biological Process	9	116	0.078	0.00767183
GO:0046425	regulation of JAK-STAT cascade	Biological Process	9	116	0.078	0.00767183
GO:1901615	organic hydroxy compound metabolic process	Biological Process	19	346	0.055	0.00768529
GO:0071901	negative regulation of protein serine/threonine kinase activity	Biological Process	8	96	0.083	0.00770523
GO:0043502	regulation of muscle adaptation	Biological Process	5	42	0.119	0.00776045
GO:0071260	cellular response to mechanical stimulus	Biological Process	5	42	0.119	0.00776045
GO:0070252	actin-mediated cell contraction	Biological Process	6	59	0.102	0.00789734
GO:0043087	regulation of GTPase activity	Biological Process	19	347	0.055	0.00791404
GO:0071229	cellular response to acid chemical	Biological Process	9	117	0.077	0.00809985
GO:0007610	behavior	Biological Process	21	398	0.053	0.00811259
GO:0097696	STAT cascade	Biological Process	10	138	0.072	0.00813023
GO:0099544	perisynaptic space	Cellular Component	2	5	0.4	0.00814736
GO:0050867	positive regulation of cell activation	Biological Process	15	251	0.06	0.00817624
GO:0050673	epithelial cell proliferation	Biological Process	17	299	0.057	0.00818593
GO:0035335	peptidyl-tyrosine dephosphorylation	Biological Process	8	97	0.082	0.00818656
GO:0003847	1-alkyl-2-acetylglycerophosphocholine esterase activity	Molecular Function	2	5	0.4	0.00820148
GO:0008020	G protein-coupled photoreceptor activity	Molecular Function	2	5	0.4	0.00820148
GO:0019911	structural constituent of myelin sheath	Molecular Function	2	5	0.4	0.00820148
GO:0031402	sodium ion binding	Molecular Function	2	5	0.4	0.00820148
GO:0035594	ganglioside binding	Molecular Function	2	5	0.4	0.00820148
GO:0033673	negative regulation of kinase activity	Biological Process	12	182	0.066	0.00823227
GO:0003298	physiological muscle hypertrophy	Biological Process	2	5	0.4	0.00827917
GO:0003301	physiological cardiac muscle hypertrophy	Biological Process	2	5	0.4	0.00827917
GO:0006566	threonine metabolic process	Biological Process	2	5	0.4	0.00827917
GO:0009222	pyrimidine ribonucleotide catabolic process	Biological Process	2	5	0.4	0.00827917
GO:0010881	regulation of cardiac muscle contraction by regulation of the release of sequestered calcium ion	Biological Process	2	5	0.4	0.00827917
GO:0019064	fusion of virus membrane with host plasma membrane	Biological Process	2	5	0.4	0.00827917
GO:0031394	positive regulation of prostaglandin biosynthetic process	Biological Process	2	5	0.4	0.00827917
GO:0032466	negative regulation of cytokinesis	Biological Process	2	5	0.4	0.00827917
GO:0032808	lacrimal gland development	Biological Process	2	5	0.4	0.00827917
GO:0035385	Roundabout signaling pathway	Biological Process	2	5	0.4	0.00827917
GO:0039663	membrane fusion involved in viral entry into host cell	Biological Process	2	5	0.4	0.00827917
GO:0043508	negative regulation of JUN kinase activity	Biological Process	2	5	0.4	0.00827917
GO:0044800	multi-organism membrane fusion	Biological Process	2	5	0.4	0.00827917
GO:0050955	thermoception	Biological Process	2	5	0.4	0.00827917
GO:0061049	cell growth involved in cardiac muscle cell development	Biological Process	2	5	0.4	0.00827917
GO:0070487	monocyte aggregation	Biological Process	2	5	0.4	0.00827917
GO:0097050	type B pancreatic cell apoptotic process	Biological Process	2	5	0.4	0.00827917
GO:1901894	regulation of calcium-transporting ATPase activity	Biological Process	2	5	0.4	0.00827917
GO:1904026	regulation of collagen fibril organization	Biological Process	2	5	0.4	0.00827917
GO:1905770	regulation of mesodermal cell differentiation	Biological Process	2	5	0.4	0.00827917
GO:1905902	regulation of mesoderm formation	Biological Process	2	5	0.4	0.00827917
GO:2000051	negative regulation of non-canonical Wnt signaling pathway	Biological Process	2	5	0.4	0.00827917
GO:2000669	negative regulation of dendritic cell apoptotic process	Biological Process	2	5	0.4	0.00827917
GO:0005581	collagen trimer	Cellular Component	5	43	0.116	0.008289
GO:0001657	ureteric bud development	Biological Process	7	78	0.09	0.00836434
GO:0032649	regulation of interferon-gamma production	Biological Process	7	78	0.09	0.00836434
GO:0051897	positive regulation of protein kinase B signaling	Biological Process	7	78	0.09	0.00836434
GO:0072163	mesonephric epithelium development	Biological Process	7	78	0.09	0.00836434
GO:0072164	mesonephric tubule development	Biological Process	7	78	0.09	0.00836434
GO:0043491	protein kinase B signaling	Biological Process	10	139	0.072	0.00853594
GO:0002694	regulation of leukocyte activation	Biological Process	21	400	0.052	0.00856124
GO:0042531	positive regulation of tyrosine phosphorylation of STAT protein	Biological Process	5	43	0.116	0.00857238
GO:0010876	lipid localization	Biological Process	18	325	0.055	0.00857911
GO:0008154	actin polymerization or depolymerization	Biological Process	12	183	0.066	0.00858122
GO:0043524	negative regulation of neuron apoptotic process	Biological Process	8	98	0.082	0.0086901
GO:1901681	sulfur compound binding	Molecular Function	11	162	0.068	0.00874518
GO:0001525	angiogenesis	Biological Process	19	351	0.054	0.00888476
GO:0005243	gap junction channel activity	Molecular Function	3	15	0.2	0.00893515
GO:0030169	low-density lipoprotein particle binding	Molecular Function	3	15	0.2	0.00893515
GO:0032609	interferon-gamma production	Biological Process	7	79	0.089	0.00894986
GO:0043523	regulation of neuron apoptotic process	Biological Process	9	119	0.076	0.00901014
GO:0071214	cellular response to abiotic stimulus	Biological Process	13	207	0.063	0.00901739
GO:0104004	cellular response to environmental stimulus	Biological Process	13	207	0.063	0.00901739
GO:0022010	central nervous system myelination	Biological Process	3	15	0.2	0.00905524
GO:0032291	axon ensheathment in central nervous system	Biological Process	3	15	0.2	0.00905524
GO:0098703	calcium ion import across plasma membrane	Biological Process	3	15	0.2	0.00905524
GO:0003018	vascular process in circulatory system	Biological Process	8	99	0.081	0.00921645
GO:0004869	cysteine-type endopeptidase inhibitor activity	Molecular Function	5	44	0.114	0.00925477
GO:0048667	cell morphogenesis involved in neuron differentiation	Biological Process	21	403	0.052	0.00927177
GO:0030324	lung development	Biological Process	10	141	0.071	0.00939382
GO:0086003	cardiac muscle cell contraction	Biological Process	5	44	0.114	0.00944122
GO:0004725	protein tyrosine phosphatase activity	Molecular Function	8	100	0.08	0.00949645
GO:0070838	divalent metal ion transport	Biological Process	18	329	0.055	0.00965875
GO:0010721	negative regulation of cell development	Biological Process	13	209	0.062	0.00972852
GO:1901700	response to oxygen-containing compound	Biological Process	39	890	0.044	0.00976502
GO:0005216	ion channel activity	Molecular Function	20	382	0.052	0.00990756
GO:0098631	cell adhesion mediator activity	Molecular Function	4	29	0.138	0.00993364
GO:0071674	mononuclear cell migration	Biological Process	6	62	0.097	0.0100059
GO:0001914	regulation of T cell mediated cytotoxicity	Biological Process	4	29	0.138	0.0101013
GO:0006767	water-soluble vitamin metabolic process	Biological Process	4	29	0.138	0.0101013
GO:1902930	regulation of alcohol biosynthetic process	Biological Process	4	29	0.138	0.0101013
GO:0035296	regulation of tube diameter	Biological Process	7	81	0.086	0.0102102
GO:0043271	negative regulation of ion transport	Biological Process	7	81	0.086	0.0102102
GO:0050880	regulation of blood vessel size	Biological Process	7	81	0.086	0.0102102
GO:0097746	regulation of blood vessel diameter	Biological Process	7	81	0.086	0.0102102
GO:1903531	negative regulation of secretion by cell	Biological Process	7	81	0.086	0.0102102
GO:0055080	cation homeostasis	Biological Process	25	511	0.049	0.0102894
GO:0030323	respiratory tube development	Biological Process	10	143	0.07	0.0103161
GO:0030424	axon	Cellular Component	17	309	0.055	0.0103217
GO:0001906	cell killing	Biological Process	8	101	0.079	0.01034
GO:0030199	collagen fibril organization	Biological Process	5	45	0.111	0.0103688
GO:0097006	regulation of plasma lipoprotein particle levels	Biological Process	5	45	0.111	0.0103688
GO:0006979	response to oxidative stress	Biological Process	15	258	0.058	0.0103717
GO:0071363	cellular response to growth factor stimulus	Biological Process	23	459	0.05	0.0103843
GO:0060485	mesenchyme development	Biological Process	13	211	0.062	0.0104828
GO:0030308	negative regulation of cell growth	Biological Process	9	122	0.074	0.0105182
GO:0007264	small GTPase mediated signal transduction	Biological Process	19	357	0.053	0.0105185
GO:0072511	divalent inorganic cation transport	Biological Process	18	332	0.054	0.0105377
GO:0007507	heart development	Biological Process	20	383	0.052	0.0107142
GO:0016323	basolateral plasma membrane	Cellular Component	10	145	0.069	0.0107201
GO:0097001	ceramide binding	Molecular Function	3	16	0.188	0.0107594
GO:0001823	mesonephros development	Biological Process	7	82	0.085	0.0108867
GO:0035150	regulation of tube size	Biological Process	7	82	0.085	0.0108867
GO:0003180	aortic valve morphogenesis	Biological Process	3	16	0.188	0.0109028
GO:0033630	positive regulation of cell adhesion mediated by integrin	Biological Process	3	16	0.188	0.0109028
GO:0043567	regulation of insulin-like growth factor receptor signaling pathway	Biological Process	3	16	0.188	0.0109028
GO:1901380	negative regulation of potassium ion transmembrane transport	Biological Process	3	16	0.188	0.0109028
GO:1902656	calcium ion import into cytosol	Biological Process	3	16	0.188	0.0109028
GO:0097530	granulocyte migration	Biological Process	8	102	0.078	0.0109384
GO:0030234	enzyme regulator activity	Molecular Function	36	817	0.044	0.0109417
GO:0008361	regulation of cell size	Biological Process	9	123	0.073	0.0110607
GO:0032409	regulation of transporter activity	Biological Process	11	167	0.066	0.011224
GO:0022607	cellular component assembly	Biological Process	86	2286	0.038	0.0113085
GO:0051279	regulation of release of sequestered calcium ion into cytosol	Biological Process	5	46	0.109	0.0113569
GO:0010573	vascular endothelial growth factor production	Biological Process	4	30	0.133	0.0113878
GO:0086065	cell communication involved in cardiac conduction	Biological Process	4	30	0.133	0.0113878
GO:0032272	negative regulation of protein polymerization	Biological Process	6	64	0.094	0.0116165
GO:0061097	regulation of protein tyrosine kinase activity	Biological Process	6	64	0.094	0.0116165
GO:0019221	cytokine-mediated signaling pathway	Biological Process	19	361	0.053	0.0117353
GO:1903708	positive regulation of hemopoiesis	Biological Process	10	146	0.068	0.0118267
GO:0034362	low-density lipoprotein particle	Cellular Component	2	6	0.333	0.011984
GO:0043218	compact myelin	Cellular Component	2	6	0.333	0.011984
GO:0043220	Schmidt-Lanterman incisure	Cellular Component	2	6	0.333	0.011984
GO:0004936	alpha-adrenergic receptor activity	Molecular Function	2	6	0.333	0.0120628
GO:0043208	glycosphingolipid binding	Molecular Function	2	6	0.333	0.0120628
GO:0051379	epinephrine binding	Molecular Function	2	6	0.333	0.0120628
GO:1903763	gap junction channel activity involved in cell communication by electrical coupling	Molecular Function	2	6	0.333	0.0120628
GO:0005215	transporter activity	Molecular Function	47	1137	0.041	0.0121466
GO:0001911	negative regulation of leukocyte mediated cytotoxicity	Biological Process	2	6	0.333	0.0121759
GO:0006545	glycine biosynthetic process	Biological Process	2	6	0.333	0.0121759
GO:0010886	positive regulation of cholesterol storage	Biological Process	2	6	0.333	0.0121759
GO:0019065	receptor-mediated endocytosis of virus by host cell	Biological Process	2	6	0.333	0.0121759
GO:0021957	corticospinal tract morphogenesis	Biological Process	2	6	0.333	0.0121759
GO:0030046	parallel actin filament bundle assembly	Biological Process	2	6	0.333	0.0121759
GO:0032534	regulation of microvillus assembly	Biological Process	2	6	0.333	0.0121759
GO:0035744	T-helper 1 cell cytokine production	Biological Process	2	6	0.333	0.0121759
GO:0060028	convergent extension involved in axis elongation	Biological Process	2	6	0.333	0.0121759
GO:0061684	chaperone-mediated autophagy	Biological Process	2	6	0.333	0.0121759
GO:0075509	endocytosis involved in viral entry into host cell	Biological Process	2	6	0.333	0.0121759
GO:0086103	G protein-coupled receptor signaling pathway involved in heart process	Biological Process	2	6	0.333	0.0121759
GO:0097119	postsynaptic density protein 95 clustering	Biological Process	2	6	0.333	0.0121759
GO:0098883	synapse pruning	Biological Process	2	6	0.333	0.0121759
GO:2000554	regulation of T-helper 1 cell cytokine production	Biological Process	2	6	0.333	0.0121759
GO:2000556	positive regulation of T-helper 1 cell cytokine production	Biological Process	2	6	0.333	0.0121759
GO:2000794	regulation of epithelial cell proliferation involved in lung morphogenesis	Biological Process	2	6	0.333	0.0121759
GO:2001280	positive regulation of unsaturated fatty acid biosynthetic process	Biological Process	2	6	0.333	0.0121759
GO:0048015	phosphatidylinositol-mediated signaling	Biological Process	9	125	0.072	0.0122084
GO:0009612	response to mechanical stimulus	Biological Process	8	104	0.077	0.0122114
GO:0007267	cell-cell signaling	Biological Process	43	1017	0.042	0.0122694
GO:0031532	actin cytoskeleton reorganization	Biological Process	7	84	0.083	0.0123362
GO:0042098	T cell proliferation	Biological Process	10	147	0.068	0.0123656
GO:0040013	negative regulation of locomotion	Biological Process	14	240	0.058	0.012664
GO:0005865	striated muscle thin filament	Cellular Component	3	17	0.176	0.0126671
GO:0051129	negative regulation of cellular component organization	Biological Process	26	547	0.048	0.0126778
GO:0043254	regulation of protein complex assembly	Biological Process	19	364	0.052	0.0127193
GO:0010524	positive regulation of calcium ion transport into cytosol	Biological Process	4	31	0.129	0.0127752
GO:0016126	sterol biosynthetic process	Biological Process	4	31	0.129	0.0127752
GO:0032768	regulation of monooxygenase activity	Biological Process	4	31	0.129	0.0127752
GO:0046888	negative regulation of hormone secretion	Biological Process	4	31	0.129	0.0127752
GO:0048846	axon extension involved in axon guidance	Biological Process	4	31	0.129	0.0127752
GO:0070542	response to fatty acid	Biological Process	4	31	0.129	0.0127752
GO:1902284	neuron projection extension involved in neuron projection guidance	Biological Process	4	31	0.129	0.0127752
GO:1904705	regulation of vascular smooth muscle cell proliferation	Biological Process	4	31	0.129	0.0127752
GO:1990874	vascular smooth muscle cell proliferation	Biological Process	4	31	0.129	0.0127752
GO:0022838	substrate-specific channel activity	Molecular Function	20	392	0.051	0.0128691
GO:0051402	neuron apoptotic process	Biological Process	10	148	0.068	0.0129228
GO:0001919	regulation of receptor recycling	Biological Process	3	17	0.176	0.0129519
GO:0002827	positive regulation of T-helper 1 type immune response	Biological Process	3	17	0.176	0.0129519
GO:0031579	membrane raft organization	Biological Process	3	17	0.176	0.0129519
GO:0035584	calcium-mediated signaling using intracellular calcium source	Biological Process	3	17	0.176	0.0129519
GO:0043267	negative regulation of potassium ion transport	Biological Process	3	17	0.176	0.0129519
GO:0055094	response to lipoprotein particle	Biological Process	3	17	0.176	0.0129519
GO:0090023	positive regulation of neutrophil chemotaxis	Biological Process	3	17	0.176	0.0129519
GO:1905276	regulation of epithelial tube formation	Biological Process	3	17	0.176	0.0129519
GO:0098772	molecular function regulator	Molecular Function	59	1494	0.039	0.0129534
GO:0001653	peptide receptor activity	Molecular Function	9	127	0.071	0.0130508
GO:0016459	myosin complex	Cellular Component	5	48	0.104	0.0130869
GO:0080134	regulation of response to stress	Biological Process	42	993	0.042	0.0131686
GO:0060560	developmental growth involved in morphogenesis	Biological Process	11	171	0.064	0.0132254
GO:0019915	lipid storage	Biological Process	6	66	0.091	0.0134018
GO:0048709	oligodendrocyte differentiation	Biological Process	6	66	0.091	0.0134018
GO:0070098	chemokine-mediated signaling pathway	Biological Process	6	66	0.091	0.0134018
GO:0032412	regulation of ion transmembrane transporter activity	Biological Process	10	149	0.067	0.0134987
GO:0015844	monoamine transport	Biological Process	5	48	0.104	0.0135214
GO:0003012	muscle system process	Biological Process	14	242	0.058	0.0135343
GO:0035690	cellular response to drug	Biological Process	12	195	0.062	0.0137322
GO:0005261	cation channel activity	Molecular Function	16	294	0.054	0.0142239
GO:0031102	neuron projection regeneration	Biological Process	4	32	0.125	0.0142658
GO:0060428	lung epithelium development	Biological Process	4	32	0.125	0.0142658
GO:1902622	regulation of neutrophil migration	Biological Process	4	32	0.125	0.0142658
GO:0007044	cell-substrate junction assembly	Biological Process	6	67	0.09	0.0143626
GO:0032102	negative regulation of response to external stimulus	Biological Process	14	244	0.057	0.0144502
GO:0048878	chemical homeostasis	Biological Process	36	829	0.043	0.0144982
GO:0019199	transmembrane receptor protein kinase activity	Molecular Function	8	108	0.074	0.0146774
GO:0045010	actin nucleation	Biological Process	5	49	0.102	0.014701
GO:0051241	negative regulation of multicellular organismal process	Biological Process	36	830	0.043	0.0147449
GO:0015918	sterol transport	Biological Process	7	87	0.08	0.0147641
GO:0004970	ionotropic glutamate receptor activity	Molecular Function	3	18	0.167	0.0150089
GO:0051861	glycolipid binding	Molecular Function	3	18	0.167	0.0150089
GO:0002705	positive regulation of leukocyte mediated immunity	Biological Process	8	108	0.074	0.015079
GO:0030097	hemopoiesis	Biological Process	29	637	0.046	0.015132
GO:0006544	glycine metabolic process	Biological Process	3	18	0.167	0.0152057
GO:0050995	negative regulation of lipid catabolic process	Biological Process	3	18	0.167	0.0152057
GO:0070168	negative regulation of biomineral tissue development	Biological Process	3	18	0.167	0.0152057
GO:0071402	cellular response to lipoprotein particle stimulus	Biological Process	3	18	0.167	0.0152057
GO:0090103	cochlea morphogenesis	Biological Process	3	18	0.167	0.0152057
GO:0150077	regulation of neuroinflammatory response	Biological Process	3	18	0.167	0.0152057
GO:0001933	negative regulation of protein phosphorylation	Biological Process	16	295	0.054	0.0152871
GO:0023052	signaling	Biological Process	191	5654	0.034	0.0153366
GO:0045833	negative regulation of lipid metabolic process	Biological Process	6	68	0.088	0.0153704
GO:0060840	artery development	Biological Process	6	68	0.088	0.0153704
GO:0035091	phosphatidylinositol binding	Molecular Function	13	223	0.058	0.0154236
GO:0051494	negative regulation of cytoskeleton organization	Biological Process	9	130	0.069	0.015464
GO:0051049	regulation of transport	Biological Process	46	1119	0.041	0.015534
GO:0007566	embryo implantation	Biological Process	4	33	0.121	0.0158622
GO:0040019	positive regulation of embryonic development	Biological Process	4	33	0.121	0.0158622
GO:0061383	trabecula morphogenesis	Biological Process	4	33	0.121	0.0158622
GO:0086002	cardiac muscle cell action potential involved in contraction	Biological Process	4	33	0.121	0.0158622
GO:1900449	regulation of glutamate receptor signaling pathway	Biological Process	4	33	0.121	0.0158622
GO:1902041	regulation of extrinsic apoptotic signaling pathway via death domain receptors	Biological Process	4	33	0.121	0.0158622
GO:1902667	regulation of axon guidance	Biological Process	4	33	0.121	0.0158622
GO:1903053	regulation of extracellular matrix organization	Biological Process	4	33	0.121	0.0158622
GO:0034341	response to interferon-gamma	Biological Process	8	109	0.073	0.0158663
GO:0045580	regulation of T cell differentiation	Biological Process	8	109	0.073	0.0158663
GO:0030865	cortical cytoskeleton organization	Biological Process	5	50	0.1	0.0159477
GO:1904063	negative regulation of cation transmembrane transport	Biological Process	5	50	0.1	0.0159477
GO:0009887	animal organ morphogenesis	Biological Process	34	779	0.044	0.0160939
GO:0006952	defense response	Biological Process	46	1122	0.041	0.0162156
GO:0010717	regulation of epithelial to mesenchymal transition	Biological Process	6	69	0.087	0.0164262
GO:2001237	negative regulation of extrinsic apoptotic signaling pathway	Biological Process	6	69	0.087	0.0164262
GO:0033270	paranode region of axon	Cellular Component	2	7	0.286	0.0164529
GO:0046651	lymphocyte proliferation	Biological Process	13	224	0.058	0.0165531
GO:0004062	aryl sulfotransferase activity	Molecular Function	2	7	0.286	0.01656
GO:0008429	phosphatidylethanolamine binding	Molecular Function	2	7	0.286	0.01656
GO:0008443	phosphofructokinase activity	Molecular Function	2	7	0.286	0.01656
GO:0009881	photoreceptor activity	Molecular Function	2	7	0.286	0.01656
GO:0019992	diacylglycerol binding	Molecular Function	2	7	0.286	0.01656
GO:0030282	bone mineralization	Biological Process	7	89	0.079	0.0165607
GO:0007163	establishment or maintenance of cell polarity	Biological Process	10	154	0.065	0.0166709
GO:0007611	learning or memory	Biological Process	10	154	0.065	0.0166709
GO:0007156	homophilic cell adhesion via plasma membrane adhesion molecules	Biological Process	8	110	0.073	0.0166829
GO:0009396	folic acid-containing compound biosynthetic process	Biological Process	2	7	0.286	0.0167136
GO:0018298	protein-chromophore linkage	Biological Process	2	7	0.286	0.0167136
GO:0021800	cerebral cortex tangential migration	Biological Process	2	7	0.286	0.0167136
GO:0032825	positive regulation of natural killer cell differentiation	Biological Process	2	7	0.286	0.0167136
GO:0048520	positive regulation of behavior	Biological Process	2	7	0.286	0.0167136
GO:0051694	pointed-end actin filament capping	Biological Process	2	7	0.286	0.0167136
GO:0060638	mesenchymal-epithelial cell signaling	Biological Process	2	7	0.286	0.0167136
GO:0071600	otic vesicle morphogenesis	Biological Process	2	7	0.286	0.0167136
GO:0086028	bundle of His cell to Purkinje myocyte signaling	Biological Process	2	7	0.286	0.0167136
GO:0086043	bundle of His cell action potential	Biological Process	2	7	0.286	0.0167136
GO:0150079	negative regulation of neuroinflammatory response	Biological Process	2	7	0.286	0.0167136
GO:1901201	regulation of extracellular matrix assembly	Biological Process	2	7	0.286	0.0167136
GO:2000270	negative regulation of fibroblast apoptotic process	Biological Process	2	7	0.286	0.0167136
GO:0048762	mesenchymal cell differentiation	Biological Process	11	177	0.062	0.0167203
GO:0099512	supramolecular fiber	Cellular Component	29	648	0.045	0.0168898
GO:0099699	integral component of synaptic membrane	Cellular Component	6	70	0.086	0.016904
GO:0005871	kinesin complex	Cellular Component	4	34	0.118	0.017094
GO:0048523	negative regulation of cellular process	Biological Process	129	3671	0.035	0.0171512
GO:0031343	positive regulation of cell killing	Biological Process	5	51	0.098	0.0172628
GO:0061045	negative regulation of wound healing	Biological Process	5	51	0.098	0.0172628
GO:0031672	A band	Cellular Component	3	19	0.158	0.017284
GO:0030898	actin-dependent ATPase activity	Molecular Function	3	19	0.158	0.0174396
GO:0002708	positive regulation of lymphocyte mediated immunity	Biological Process	7	90	0.078	0.0175146
GO:0072676	lymphocyte migration	Biological Process	7	90	0.078	0.0175146
GO:0001913	T cell mediated cytotoxicity	Biological Process	4	34	0.118	0.0175664
GO:0009066	aspartate family amino acid metabolic process	Biological Process	4	34	0.118	0.0175664
GO:0009261	ribonucleotide catabolic process	Biological Process	4	34	0.118	0.0175664
GO:0071675	regulation of mononuclear cell migration	Biological Process	4	34	0.118	0.0175664
GO:2000649	regulation of sodium ion transmembrane transporter activity	Biological Process	4	34	0.118	0.0175664
GO:0042391	regulation of membrane potential	Biological Process	16	300	0.053	0.0176321
GO:0002825	regulation of T-helper 1 type immune response	Biological Process	3	19	0.158	0.0176663
GO:0003171	atrioventricular valve development	Biological Process	3	19	0.158	0.0176663
GO:0071624	positive regulation of granulocyte chemotaxis	Biological Process	3	19	0.158	0.0176663
GO:0098901	regulation of cardiac muscle cell action potential	Biological Process	3	19	0.158	0.0176663
GO:1902042	negative regulation of extrinsic apoptotic signaling pathway via death domain receptors	Biological Process	3	19	0.158	0.0176663
GO:0032943	mononuclear cell proliferation	Biological Process	13	226	0.058	0.0176848
GO:0051050	positive regulation of transport	Biological Process	25	536	0.047	0.0176996
GO:0046328	regulation of JNK cascade	Biological Process	9	133	0.068	0.0177006
GO:0048534	hematopoietic or lymphoid organ development	Biological Process	30	673	0.045	0.0177276
GO:0015318	inorganic molecular entity transmembrane transporter activity	Molecular Function	34	789	0.043	0.0178064
GO:0071559	response to transforming growth factor beta	Biological Process	11	179	0.061	0.0180262
GO:0031334	positive regulation of protein complex assembly	Biological Process	12	203	0.059	0.0182946
GO:0016772	transferase activity, transferring phosphorus-containing groups	Molecular Function	37	876	0.042	0.0182997
GO:2001236	regulation of extrinsic apoptotic signaling pathway	Biological Process	8	112	0.071	0.0184062
GO:0006937	regulation of muscle contraction	Biological Process	7	91	0.077	0.0185066
GO:0006810	transport	Biological Process	125	3554	0.035	0.0186002
GO:0043407	negative regulation of MAP kinase activity	Biological Process	5	52	0.096	0.0186479
GO:0051057	positive regulation of small GTPase mediated signal transduction	Biological Process	5	52	0.096	0.0186479
GO:0070509	calcium ion import	Biological Process	6	71	0.085	0.0186856
GO:1901888	regulation of cell junction assembly	Biological Process	6	71	0.085	0.0186856
GO:0002697	regulation of immune effector process	Biological Process	15	277	0.054	0.0187074
GO:0010243	response to organonitrogen compound	Biological Process	25	539	0.046	0.0188178
GO:0051348	negative regulation of transferase activity	Biological Process	12	204	0.059	0.0189362
GO:0031333	negative regulation of protein complex assembly	Biological Process	8	113	0.071	0.0193141
GO:0007259	JAK-STAT cascade	Biological Process	9	135	0.067	0.019317
GO:0051693	actin filament capping	Biological Process	4	35	0.114	0.0193804
GO:1900006	positive regulation of dendrite development	Biological Process	4	35	0.114	0.0193804
GO:0061135	endopeptidase regulator activity	Molecular Function	11	182	0.06	0.0194818
GO:0099080	supramolecular complex	Cellular Component	29	656	0.044	0.0195666
GO:0099081	supramolecular polymer	Cellular Component	29	656	0.044	0.0195666
GO:0036379	myofilament	Cellular Component	3	20	0.15	0.0198986
GO:0001968	fibronectin binding	Molecular Function	3	20	0.15	0.0200764
GO:0030215	semaphorin receptor binding	Molecular Function	3	20	0.15	0.0200764
GO:0035254	glutamate receptor binding	Molecular Function	3	20	0.15	0.0200764
GO:0046625	sphingolipid binding	Molecular Function	3	20	0.15	0.0200764
GO:0098632	cell-cell adhesion mediator activity	Molecular Function	3	20	0.15	0.0200764
GO:0032729	positive regulation of interferon-gamma production	Biological Process	5	53	0.094	0.0201041
GO:0042136	neurotransmitter biosynthetic process	Biological Process	5	53	0.094	0.0201041
GO:0042509	regulation of tyrosine phosphorylation of STAT protein	Biological Process	5	53	0.094	0.0201041
GO:0061337	cardiac conduction	Biological Process	5	53	0.094	0.0201041
GO:0002020	protease binding	Molecular Function	7	93	0.075	0.020121
GO:1903037	regulation of leukocyte cell-cell adhesion	Biological Process	13	230	0.057	0.0201228
GO:0072593	reactive oxygen species metabolic process	Biological Process	11	182	0.06	0.0201254
GO:0097237	cellular response to toxic substance	Biological Process	9	136	0.066	0.0201641
GO:0001774	microglial cell activation	Biological Process	3	20	0.15	0.0203352
GO:0003176	aortic valve development	Biological Process	3	20	0.15	0.0203352
GO:0009110	vitamin biosynthetic process	Biological Process	3	20	0.15	0.0203352
GO:0022011	myelination in peripheral nervous system	Biological Process	3	20	0.15	0.0203352
GO:0032292	peripheral nervous system axon ensheathment	Biological Process	3	20	0.15	0.0203352
GO:0035235	ionotropic glutamate receptor signaling pathway	Biological Process	3	20	0.15	0.0203352
GO:0045577	regulation of B cell differentiation	Biological Process	3	20	0.15	0.0203352
GO:0050999	regulation of nitric-oxide synthase activity	Biological Process	3	20	0.15	0.0203352
GO:0006575	cellular modified amino acid metabolic process	Biological Process	10	159	0.063	0.0203642
GO:0060541	respiratory system development	Biological Process	10	159	0.063	0.0203642
GO:0043086	negative regulation of catalytic activity	Biological Process	27	598	0.045	0.0204999
GO:0003231	cardiac ventricle development	Biological Process	7	93	0.075	0.0206077
GO:0019842	vitamin binding	Molecular Function	8	115	0.07	0.0206777
GO:0050890	cognition	Biological Process	11	183	0.06	0.0208637
GO:0048640	negative regulation of developmental growth	Biological Process	6	73	0.082	0.0211486
GO:0048864	stem cell development	Biological Process	6	73	0.082	0.0211486
GO:0000166	nucleotide binding	Molecular Function	72	1929	0.037	0.0212136
GO:1901265	nucleoside phosphate binding	Molecular Function	72	1929	0.037	0.0212136
GO:0050864	regulation of B cell activation	Biological Process	8	115	0.07	0.0212248
GO:0050778	positive regulation of immune response	Biological Process	22	464	0.047	0.02128
GO:0043277	apoptotic cell clearance	Biological Process	4	36	0.111	0.0213059
GO:2000107	negative regulation of leukocyte apoptotic process	Biological Process	4	36	0.111	0.0213059
GO:0042592	homeostatic process	Biological Process	53	1348	0.039	0.0213582
GO:0022407	regulation of cell-cell adhesion	Biological Process	16	307	0.052	0.0213684
GO:0060291	long-term synaptic potentiation	Biological Process	5	54	0.093	0.0216328
GO:0061134	peptidase regulator activity	Molecular Function	12	209	0.057	0.021651
GO:0004897	ciliary neurotrophic factor receptor activity	Molecular Function	2	8	0.25	0.0216525
GO:0008330	protein tyrosine/threonine phosphatase activity	Molecular Function	2	8	0.25	0.0216525
GO:0016918	retinal binding	Molecular Function	2	8	0.25	0.0216525
GO:0001660	fever generation	Biological Process	2	8	0.25	0.0218512
GO:0006563	L-serine metabolic process	Biological Process	2	8	0.25	0.0218512
GO:0009191	ribonucleoside diphosphate catabolic process	Biological Process	2	8	0.25	0.0218512
GO:0009950	dorsal/ventral axis specification	Biological Process	2	8	0.25	0.0218512
GO:0014908	myotube differentiation involved in skeletal muscle regeneration	Biological Process	2	8	0.25	0.0218512
GO:0031342	negative regulation of cell killing	Biological Process	2	8	0.25	0.0218512
GO:0031392	regulation of prostaglandin biosynthetic process	Biological Process	2	8	0.25	0.0218512
GO:0035701	hematopoietic stem cell migration	Biological Process	2	8	0.25	0.0218512
GO:0043252	sodium-independent organic anion transport	Biological Process	2	8	0.25	0.0218512
GO:0044803	multi-organism membrane organization	Biological Process	2	8	0.25	0.0218512
GO:0060502	epithelial cell proliferation involved in lung morphogenesis	Biological Process	2	8	0.25	0.0218512
GO:0071415	cellular response to purine-containing compound	Biological Process	2	8	0.25	0.0218512
GO:0072497	mesenchymal stem cell differentiation	Biological Process	2	8	0.25	0.0218512
GO:0097048	dendritic cell apoptotic process	Biological Process	2	8	0.25	0.0218512
GO:1903596	regulation of gap junction assembly	Biological Process	2	8	0.25	0.0218512
GO:2000650	negative regulation of sodium ion transmembrane transporter activity	Biological Process	2	8	0.25	0.0218512
GO:2000668	regulation of dendritic cell apoptotic process	Biological Process	2	8	0.25	0.0218512
GO:1901617	organic hydroxy compound biosynthetic process	Biological Process	10	161	0.062	0.0219973
GO:1902905	positive regulation of supramolecular fiber organization	Biological Process	10	161	0.062	0.0219973
GO:0006066	alcohol metabolic process	Biological Process	13	233	0.056	0.0221106
GO:0016773	phosphotransferase activity, alcohol group as acceptor	Molecular Function	29	661	0.044	0.0221709
GO:0009166	nucleotide catabolic process	Biological Process	8	116	0.069	0.0222287
GO:1990138	neuron projection extension	Biological Process	8	116	0.069	0.0222287
GO:0010927	cellular component assembly involved in morphogenesis	Biological Process	6	74	0.081	0.0224587
GO:0014066	regulation of phosphatidylinositol 3-kinase signaling	Biological Process	6	74	0.081	0.0224587
GO:1901606	alpha-amino acid catabolic process	Biological Process	6	74	0.081	0.0224587
GO:1990868	response to chemokine	Biological Process	6	74	0.081	0.0224587
GO:1990869	cellular response to chemokine	Biological Process	6	74	0.081	0.0224587
GO:1901701	cellular response to oxygen-containing compound	Biological Process	30	687	0.044	0.0227375
GO:0023057	negative regulation of signaling	Biological Process	40	972	0.041	0.0228005
GO:0050670	regulation of lymphocyte proliferation	Biological Process	10	162	0.062	0.0228485
GO:0001704	formation of primary germ layer	Biological Process	7	95	0.074	0.0228694
GO:0000146	microfilament motor activity	Molecular Function	3	21	0.143	0.0229201
GO:0017127	cholesterol transporter activity	Molecular Function	3	21	0.143	0.0229201
GO:0043027	cysteine-type endopeptidase inhibitor activity involved in apoptotic process	Molecular Function	3	21	0.143	0.0229201
GO:0120020	intermembrane cholesterol transfer activity	Molecular Function	3	21	0.143	0.0229201
GO:0004180	carboxypeptidase activity	Molecular Function	4	37	0.108	0.0229779
GO:0030695	GTPase regulator activity	Molecular Function	12	211	0.057	0.0231156
GO:0001779	natural killer cell differentiation	Biological Process	3	21	0.143	0.0232131
GO:0007616	long-term memory	Biological Process	3	21	0.143	0.0232131
GO:0010884	positive regulation of lipid storage	Biological Process	3	21	0.143	0.0232131
GO:0032770	positive regulation of monooxygenase activity	Biological Process	3	21	0.143	0.0232131
GO:0032964	collagen biosynthetic process	Biological Process	3	21	0.143	0.0232131
GO:1902624	positive regulation of neutrophil migration	Biological Process	3	21	0.143	0.0232131
GO:1904707	positive regulation of vascular smooth muscle cell proliferation	Biological Process	3	21	0.143	0.0232131
GO:0007584	response to nutrient	Biological Process	5	55	0.091	0.0232351
GO:0030837	negative regulation of actin filament polymerization	Biological Process	5	55	0.091	0.0232351
GO:0048708	astrocyte differentiation	Biological Process	5	55	0.091	0.0232351
GO:0010883	regulation of lipid storage	Biological Process	4	37	0.108	0.0233445
GO:0034113	heterotypic cell-cell adhesion	Biological Process	4	37	0.108	0.0233445
GO:0070527	platelet aggregation	Biological Process	4	37	0.108	0.0233445
GO:1901016	regulation of potassium ion transmembrane transporter activity	Biological Process	4	37	0.108	0.0233445
GO:0014033	neural crest cell differentiation	Biological Process	6	75	0.08	0.0238223
GO:0007411	axon guidance	Biological Process	11	187	0.059	0.0240173
GO:0008217	regulation of blood pressure	Biological Process	7	96	0.073	0.0240621
GO:0015079	potassium ion transmembrane transporter activity	Molecular Function	9	141	0.064	0.0241253
GO:0043409	negative regulation of MAPK cascade	Biological Process	8	118	0.068	0.0243362
GO:0045931	positive regulation of mitotic cell cycle	Biological Process	8	118	0.068	0.0243362
GO:0030170	pyridoxal phosphate binding	Molecular Function	5	56	0.089	0.0244549
GO:0070279	vitamin B6 binding	Molecular Function	5	56	0.089	0.0244549
GO:0048871	multicellular organismal homeostasis	Biological Process	17	338	0.05	0.0244789
GO:0032944	regulation of mononuclear cell proliferation	Biological Process	10	164	0.061	0.0246222
GO:0007369	gastrulation	Biological Process	9	141	0.064	0.0248053
GO:0097485	neuron projection guidance	Biological Process	11	188	0.059	0.0248572
GO:0034766	negative regulation of ion transmembrane transport	Biological Process	5	56	0.089	0.0249122
GO:0043506	regulation of JUN kinase activity	Biological Process	5	56	0.089	0.0249122
GO:0050661	NADP binding	Molecular Function	4	38	0.105	0.0250999
GO:0097110	scaffold protein binding	Molecular Function	4	38	0.105	0.0250999
GO:0001909	leukocyte mediated cytotoxicity	Biological Process	6	76	0.079	0.0252404
GO:0032640	tumor necrosis factor production	Biological Process	7	97	0.072	0.0252968
GO:0032680	regulation of tumor necrosis factor production	Biological Process	7	97	0.072	0.0252968
GO:0033628	regulation of cell adhesion mediated by integrin	Biological Process	4	38	0.105	0.0254975
GO:0050709	negative regulation of protein secretion	Biological Process	4	38	0.105	0.0254975
GO:1901214	regulation of neuron death	Biological Process	10	165	0.061	0.0255453
GO:0009991	response to extracellular stimulus	Biological Process	14	263	0.053	0.025706
GO:0050863	regulation of T cell activation	Biological Process	13	238	0.055	0.0257437
GO:0034358	plasma lipoprotein particle	Cellular Component	3	22	0.136	0.0257443
GO:1990777	lipoprotein particle	Cellular Component	3	22	0.136	0.0257443
GO:0099240	intrinsic component of synaptic membrane	Cellular Component	6	77	0.078	0.0257928
GO:0007254	JNK cascade	Biological Process	9	142	0.063	0.0258175
GO:0015085	calcium ion transmembrane transporter activity	Molecular Function	8	120	0.067	0.0259109
GO:0071813	lipoprotein particle binding	Molecular Function	3	22	0.136	0.0259708
GO:0071814	protein-lipid complex binding	Molecular Function	3	22	0.136	0.0259708
GO:0120015	intermembrane sterol transfer activity	Molecular Function	3	22	0.136	0.0259708
GO:0006953	acute-phase response	Biological Process	3	22	0.136	0.0263
GO:0010165	response to X-ray	Biological Process	3	22	0.136	0.0263
GO:0034368	protein-lipid complex remodeling	Biological Process	3	22	0.136	0.0263
GO:0034369	plasma lipoprotein particle remodeling	Biological Process	3	22	0.136	0.0263
GO:0034381	plasma lipoprotein particle clearance	Biological Process	3	22	0.136	0.0263
GO:0042403	thyroid hormone metabolic process	Biological Process	3	22	0.136	0.0263
GO:0050850	positive regulation of calcium-mediated signaling	Biological Process	3	22	0.136	0.0263
GO:0086005	ventricular cardiac muscle cell action potential	Biological Process	3	22	0.136	0.0263
GO:1900271	regulation of long-term synaptic potentiation	Biological Process	3	22	0.136	0.0263
GO:0051051	negative regulation of transport	Biological Process	14	264	0.053	0.0264398
GO:0006694	steroid biosynthetic process	Biological Process	7	98	0.071	0.0265743
GO:0009914	hormone transport	Biological Process	11	190	0.058	0.0266007
GO:0032760	positive regulation of tumor necrosis factor production	Biological Process	5	57	0.088	0.026665
GO:0043500	muscle adaptation	Biological Process	5	57	0.088	0.026665
GO:0044344	cellular response to fibroblast growth factor stimulus	Biological Process	6	77	0.078	0.0267136
GO:0071774	response to fibroblast growth factor	Biological Process	6	77	0.078	0.0267136
GO:0016049	cell growth	Biological Process	15	290	0.052	0.0268471
GO:0001649	osteoblast differentiation	Biological Process	9	143	0.063	0.0268587
GO:0045665	negative regulation of neuron differentiation	Biological Process	9	143	0.063	0.0268587
GO:0005319	lipid transporter activity	Molecular Function	8	121	0.066	0.0270588
GO:0008528	G protein-coupled peptide receptor activity	Molecular Function	8	121	0.066	0.0270588
GO:0005583	fibrillar collagen trimer	Cellular Component	2	9	0.222	0.0271279
GO:0098643	banded collagen fibril	Cellular Component	2	9	0.222	0.0271279
GO:0004935	adrenergic receptor activity	Molecular Function	2	9	0.222	0.0273012
GO:0031994	insulin-like growth factor I binding	Molecular Function	2	9	0.222	0.0273012
GO:0048407	platelet-derived growth factor binding	Molecular Function	2	9	0.222	0.0273012
GO:0001767	establishment of lymphocyte polarity	Biological Process	2	9	0.222	0.0275491
GO:0001768	establishment of T cell polarity	Biological Process	2	9	0.222	0.0275491
GO:0001921	positive regulation of receptor recycling	Biological Process	2	9	0.222	0.0275491
GO:0003174	mitral valve development	Biological Process	2	9	0.222	0.0275491
GO:0007158	neuron cell-cell adhesion	Biological Process	2	9	0.222	0.0275491
GO:0007501	mesodermal cell fate specification	Biological Process	2	9	0.222	0.0275491
GO:0010744	positive regulation of macrophage derived foam cell differentiation	Biological Process	2	9	0.222	0.0275491
GO:0010882	regulation of cardiac muscle contraction by calcium ion signaling	Biological Process	2	9	0.222	0.0275491
GO:0034650	cortisol metabolic process	Biological Process	2	9	0.222	0.0275491
GO:0035860	glial cell-derived neurotrophic factor receptor signaling pathway	Biological Process	2	9	0.222	0.0275491
GO:0043383	negative T cell selection	Biological Process	2	9	0.222	0.0275491
GO:0045060	negative thymic T cell selection	Biological Process	2	9	0.222	0.0275491
GO:0060433	bronchus development	Biological Process	2	9	0.222	0.0275491
GO:0072578	neurotransmitter-gated ion channel clustering	Biological Process	2	9	0.222	0.0275491
GO:1902306	negative regulation of sodium ion transmembrane transport	Biological Process	2	9	0.222	0.0275491
GO:2001224	positive regulation of neuron migration	Biological Process	2	9	0.222	0.0275491
GO:2001279	regulation of unsaturated fatty acid biosynthetic process	Biological Process	2	9	0.222	0.0275491
GO:0005902	microvillus	Cellular Component	5	58	0.086	0.0276311
GO:0006970	response to osmotic stress	Biological Process	4	39	0.103	0.0277661
GO:0030835	negative regulation of actin filament depolymerization	Biological Process	4	39	0.103	0.0277661
GO:0061098	positive regulation of protein tyrosine kinase activity	Biological Process	4	39	0.103	0.0277661
GO:0071526	semaphorin-plexin signaling pathway	Biological Process	4	39	0.103	0.0277661
GO:0071622	regulation of granulocyte chemotaxis	Biological Process	4	39	0.103	0.0277661
GO:0045667	regulation of osteoblast differentiation	Biological Process	7	99	0.071	0.027895
GO:1903522	regulation of blood circulation	Biological Process	9	144	0.062	0.0279291
GO:0001558	regulation of cell growth	Biological Process	13	241	0.054	0.0281244
GO:0046873	metal ion transmembrane transporter activity	Molecular Function	18	372	0.048	0.028213
GO:0048675	axon extension	Biological Process	6	78	0.077	0.0282427
GO:0048863	stem cell differentiation	Biological Process	10	168	0.06	0.0284632
GO:0030516	regulation of axon extension	Biological Process	5	58	0.086	0.0284946
GO:0032612	interleukin-1 production	Biological Process	5	58	0.086	0.0284946
GO:0032652	regulation of interleukin-1 production	Biological Process	5	58	0.086	0.0284946
GO:0050853	B cell receptor signaling pathway	Biological Process	5	58	0.086	0.0284946
GO:0051262	protein tetramerization	Biological Process	5	58	0.086	0.0284946
GO:0005516	calmodulin binding	Molecular Function	7	100	0.07	0.0285929
GO:0001505	regulation of neurotransmitter levels	Biological Process	12	217	0.055	0.0288839
GO:1901215	negative regulation of neuron death	Biological Process	8	122	0.066	0.0289636
GO:0005496	steroid binding	Molecular Function	6	79	0.076	0.0292175
GO:0005504	fatty acid binding	Molecular Function	3	23	0.13	0.0292279
GO:0046165	alcohol biosynthetic process	Biological Process	7	100	0.07	0.0292595
GO:0071706	tumor necrosis factor superfamily cytokine production	Biological Process	7	100	0.07	0.0292595
GO:1903555	regulation of tumor necrosis factor superfamily cytokine production	Biological Process	7	100	0.07	0.0292595
GO:0034359	mature chylomicron	Cellular Component	1	1	1	0.0294269
GO:0034668	integrin alpha4-beta1 complex	Cellular Component	1	1	1	0.0294269
GO:0035866	alphav-beta3 integrin-PKCalpha complex	Cellular Component	1	1	1	0.0294269
GO:0036398	TCR signalosome	Cellular Component	1	1	1	0.0294269
GO:0042568	insulin-like growth factor binary complex	Cellular Component	1	1	1	0.0294269
GO:0090534	calcium ion-transporting ATPase complex	Cellular Component	1	1	1	0.0294269
GO:0098637	protein complex involved in cell-matrix adhesion	Cellular Component	1	1	1	0.0294269
GO:0110070	cellularization cleavage furrow	Cellular Component	1	1	1	0.0294269
GO:0150058	amylin receptor complex 3	Cellular Component	1	1	1	0.0294269
GO:1990666	PCSK9-LDLR complex	Cellular Component	1	1	1	0.0294269
GO:1990673	intrinsic component of endoplasmic reticulum-Golgi intermediate compartment (ERGIC) membrane	Cellular Component	1	1	1	0.0294269
GO:1990701	integral component of endoplasmic reticulum-Golgi intermediate compartment (ERGIC) membrane	Cellular Component	1	1	1	0.0294269
GO:1990971	EMILIN complex	Cellular Component	1	1	1	0.0294269
GO:0004857	enzyme inhibitor activity	Molecular Function	16	321	0.05	0.0294284
GO:0070062	extracellular exosome	Cellular Component	5	59	0.085	0.0294859
GO:0000246	delta24(24-1) sterol reductase activity	Molecular Function	1	1	1	0.0295287
GO:0003830	beta-1,4-mannosylglycoprotein 4-beta-N-acetylglucosaminyltransferase activity	Molecular Function	1	1	1	0.0295287
GO:0003837	beta-ureidopropionase activity	Molecular Function	1	1	1	0.0295287
GO:0003845	11-beta-hydroxysteroid dehydrogenase [NAD(P)] activity	Molecular Function	1	1	1	0.0295287
GO:0004122	cystathionine beta-synthase activity	Molecular Function	1	1	1	0.0295287
GO:0004137	deoxycytidine kinase activity	Molecular Function	1	1	1	0.0295287
GO:0004146	dihydrofolate reductase activity	Molecular Function	1	1	1	0.0295287
GO:0004375	glycine dehydrogenase (decarboxylating) activity	Molecular Function	1	1	1	0.0295287
GO:0004420	hydroxymethylglutaryl-CoA reductase (NADPH) activity	Molecular Function	1	1	1	0.0295287
GO:0004458	D-lactate dehydrogenase (cytochrome) activity	Molecular Function	1	1	1	0.0295287
GO:0004506	squalene monooxygenase activity	Molecular Function	1	1	1	0.0295287
GO:0004648	O-phospho-L-serine:2-oxoglutarate aminotransferase activity	Molecular Function	1	1	1	0.0295287
GO:0004753	saccharopine dehydrogenase activity	Molecular Function	1	1	1	0.0295287
GO:0004793	threonine aldolase activity	Molecular Function	1	1	1	0.0295287
GO:0004876	complement component C3a receptor activity	Molecular Function	1	1	1	0.0295287
GO:0004925	prolactin receptor activity	Molecular Function	1	1	1	0.0295287
GO:0004990	oxytocin receptor activity	Molecular Function	1	1	1	0.0295287
GO:0004996	thyroid-stimulating hormone receptor activity	Molecular Function	1	1	1	0.0295287
GO:0005011	macrophage colony-stimulating factor receptor activity	Molecular Function	1	1	1	0.0295287
GO:0005052	peroxisome matrix targeting signal-1 binding	Molecular Function	1	1	1	0.0295287
GO:0005457	GDP-fucose transmembrane transporter activity	Molecular Function	1	1	1	0.0295287
GO:0008386	cholesterol monooxygenase (side-chain-cleaving) activity	Molecular Function	1	1	1	0.0295287
GO:0008478	pyridoxal kinase activity	Molecular Function	1	1	1	0.0295287
GO:0008720	D-lactate dehydrogenase activity	Molecular Function	1	1	1	0.0295287
GO:0008732	L-allo-threonine aldolase activity	Molecular Function	1	1	1	0.0295287
GO:0008743	L-threonine 3-dehydrogenase activity	Molecular Function	1	1	1	0.0295287
GO:0015192	L-phenylalanine transmembrane transporter activity	Molecular Function	1	1	1	0.0295287
GO:0016170	interleukin-15 receptor binding	Molecular Function	1	1	1	0.0295287
GO:0016517	interleukin-12 receptor activity	Molecular Function	1	1	1	0.0295287
GO:0016642	oxidoreductase activity, acting on the CH-NH2 group of donors, disulfide as acceptor	Molecular Function	1	1	1	0.0295287
GO:0016898	oxidoreductase activity, acting on the CH-OH group of donors, cytochrome as acceptor	Molecular Function	1	1	1	0.0295287
GO:0018729	propionate CoA-transferase activity	Molecular Function	1	1	1	0.0295287
GO:0030023	extracellular matrix constituent conferring elasticity	Molecular Function	1	1	1	0.0295287
GO:0031403	lithium ion binding	Molecular Function	1	1	1	0.0295287
GO:0031735	CCR10 chemokine receptor binding	Molecular Function	1	1	1	0.0295287
GO:0032795	heterotrimeric G-protein binding	Molecular Function	1	1	1	0.0295287
GO:0034041	sterol-transporting ATPase activity	Molecular Function	1	1	1	0.0295287
GO:0035373	chondroitin sulfate proteoglycan binding	Molecular Function	1	1	1	0.0295287
GO:0035438	cyclic-di-GMP binding	Molecular Function	1	1	1	0.0295287
GO:0036080	purine nucleotide-sugar transmembrane transporter activity	Molecular Function	1	1	1	0.0295287
GO:0042282	hydroxymethylglutaryl-CoA reductase activity	Molecular Function	1	1	1	0.0295287
GO:0043924	suramin binding	Molecular Function	1	1	1	0.0295287
GO:0047131	saccharopine dehydrogenase (NAD+, L-glutamate-forming) activity	Molecular Function	1	1	1	0.0295287
GO:0047992	hydroxylysine kinase activity	Molecular Function	1	1	1	0.0295287
GO:0050484	GMP 5'-nucleotidase activity	Molecular Function	1	1	1	0.0295287
GO:0050614	delta24-sterol reductase activity	Molecular Function	1	1	1	0.0295287
GO:0051401	CH domain binding	Molecular Function	1	1	1	0.0295287
GO:0052597	diamine oxidase activity	Molecular Function	1	1	1	0.0295287
GO:0060182	apelin receptor activity	Molecular Function	1	1	1	0.0295287
GO:0070524	11-beta-hydroxysteroid dehydrogenase (NADP+) activity	Molecular Function	1	1	1	0.0295287
GO:0071208	histone pre-mRNA DCP binding	Molecular Function	1	1	1	0.0295287
GO:0072570	ADP-D-ribose binding	Molecular Function	1	1	1	0.0295287
GO:0072571	mono-ADP-D-ribose binding	Molecular Function	1	1	1	0.0295287
GO:0080132	fatty acid alpha-hydroxylase activity	Molecular Function	1	1	1	0.0295287
GO:0086076	gap junction channel activity involved in atrial cardiac muscle cell-AV node cell electrical coupling	Molecular Function	1	1	1	0.0295287
GO:0086078	gap junction channel activity involved in bundle of His cell-Purkinje myocyte electrical coupling	Molecular Function	1	1	1	0.0295287
GO:0097604	temperature-gated cation channel activity	Molecular Function	1	1	1	0.0295287
GO:1902118	calcidiol binding	Molecular Function	1	1	1	0.0295287
GO:1990439	MAP kinase serine/threonine phosphatase activity	Molecular Function	1	1	1	0.0295287
GO:0002269	leukocyte activation involved in inflammatory response	Biological Process	3	23	0.13	0.0295953
GO:0009218	pyrimidine ribonucleotide metabolic process	Biological Process	3	23	0.13	0.0295953
GO:0010575	positive regulation of vascular endothelial growth factor production	Biological Process	3	23	0.13	0.0295953
GO:0014044	Schwann cell development	Biological Process	3	23	0.13	0.0295953
GO:0021952	central nervous system projection neuron axonogenesis	Biological Process	3	23	0.13	0.0295953
GO:0033688	regulation of osteoblast proliferation	Biological Process	3	23	0.13	0.0295953
GO:0034367	protein-containing complex remodeling	Biological Process	3	23	0.13	0.0295953
GO:0048843	negative regulation of axon extension involved in axon guidance	Biological Process	3	23	0.13	0.0295953
GO:0060740	prostate gland epithelium morphogenesis	Biological Process	3	23	0.13	0.0295953
GO:0061900	glial cell activation	Biological Process	3	23	0.13	0.0295953
GO:0071542	dopaminergic neuron differentiation	Biological Process	3	23	0.13	0.0295953
GO:0097242	amyloid-beta clearance	Biological Process	3	23	0.13	0.0295953
GO:0098810	neurotransmitter reuptake	Biological Process	3	23	0.13	0.0295953
GO:1900087	positive regulation of G1/S transition of mitotic cell cycle	Biological Process	3	23	0.13	0.0295953
GO:1904645	response to amyloid-beta	Biological Process	3	23	0.13	0.0295953
GO:0000320	re-entry into mitotic cell cycle	Biological Process	1	1	1	0.0296717
GO:0001766	membrane raft polarization	Biological Process	1	1	1	0.0296717
GO:0002030	inhibitory G protein-coupled receptor phosphorylation	Biological Process	1	1	1	0.0296717
GO:0003104	positive regulation of glomerular filtration	Biological Process	1	1	1	0.0296717
GO:0006254	CTP catabolic process	Biological Process	1	1	1	0.0296717
GO:0006535	cysteine biosynthetic process from serine	Biological Process	1	1	1	0.0296717
GO:0007634	optokinetic behavior	Biological Process	1	1	1	0.0296717
GO:0008315	G2/MI transition of meiotic cell cycle	Biological Process	1	1	1	0.0296717
GO:0009203	ribonucleoside triphosphate catabolic process	Biological Process	1	1	1	0.0296717
GO:0009210	pyrimidine ribonucleoside triphosphate catabolic process	Biological Process	1	1	1	0.0296717
GO:0009443	pyridoxal 5'-phosphate salvage	Biological Process	1	1	1	0.0296717
GO:0010189	vitamin E biosynthetic process	Biological Process	1	1	1	0.0296717
GO:0010335	response to non-ionic osmotic stress	Biological Process	1	1	1	0.0296717
GO:0010840	regulation of circadian sleep/wake cycle, wakefulness	Biological Process	1	1	1	0.0296717
GO:0010841	positive regulation of circadian sleep/wake cycle, wakefulness	Biological Process	1	1	1	0.0296717
GO:0010938	cytoplasmic microtubule depolymerization	Biological Process	1	1	1	0.0296717
GO:0015783	GDP-fucose transmembrane transport	Biological Process	1	1	1	0.0296717
GO:0021972	corticospinal neuron axon guidance through spinal cord	Biological Process	1	1	1	0.0296717
GO:0030034	microvillar actin bundle assembly	Biological Process	1	1	1	0.0296717
GO:0031427	response to methotrexate	Biological Process	1	1	1	0.0296717
GO:0032227	negative regulation of synaptic transmission, dopaminergic	Biological Process	1	1	1	0.0296717
GO:0032632	interleukin-3 production	Biological Process	1	1	1	0.0296717
GO:0032672	regulation of interleukin-3 production	Biological Process	1	1	1	0.0296717
GO:0032752	positive regulation of interleukin-3 production	Biological Process	1	1	1	0.0296717
GO:0033366	protein localization to secretory granule	Biological Process	1	1	1	0.0296717
GO:0033396	beta-alanine biosynthetic process via 3-ureidopropionate	Biological Process	1	1	1	0.0296717
GO:0033489	cholesterol biosynthetic process via desmosterol	Biological Process	1	1	1	0.0296717
GO:0035543	positive regulation of SNARE complex assembly	Biological Process	1	1	1	0.0296717
GO:0035695	mitophagy by induced vacuole formation	Biological Process	1	1	1	0.0296717
GO:0035874	cellular response to copper ion starvation	Biological Process	1	1	1	0.0296717
GO:0035915	pore formation in membrane of other organism	Biological Process	1	1	1	0.0296717
GO:0036085	GDP-fucose import into Golgi lumen	Biological Process	1	1	1	0.0296717
GO:0036269	swimming behavior	Biological Process	1	1	1	0.0296717
GO:0038041	cross-receptor inhibition within G protein-coupled receptor heterodimer	Biological Process	1	1	1	0.0296717
GO:0038156	interleukin-3-mediated signaling pathway	Biological Process	1	1	1	0.0296717
GO:0038161	prolactin signaling pathway	Biological Process	1	1	1	0.0296717
GO:0038194	thyroid-stimulating hormone signaling pathway	Biological Process	1	1	1	0.0296717
GO:0039654	fusion of virus membrane with host endosome membrane	Biological Process	1	1	1	0.0296717
GO:0042746	circadian sleep/wake cycle, wakefulness	Biological Process	1	1	1	0.0296717
GO:0043585	nose morphogenesis	Biological Process	1	1	1	0.0296717
GO:0044332	Wnt signaling pathway involved in dorsal/ventral axis specification	Biological Process	1	1	1	0.0296717
GO:0044345	stromal-epithelial cell signaling involved in prostate gland development	Biological Process	1	1	1	0.0296717
GO:0044855	plasma membrane raft distribution	Biological Process	1	1	1	0.0296717
GO:0044856	plasma membrane raft localization	Biological Process	1	1	1	0.0296717
GO:0045210	FasL biosynthetic process	Biological Process	1	1	1	0.0296717
GO:0045578	negative regulation of B cell differentiation	Biological Process	1	1	1	0.0296717
GO:0046052	UTP catabolic process	Biological Process	1	1	1	0.0296717
GO:0046086	adenosine biosynthetic process	Biological Process	1	1	1	0.0296717
GO:0046452	dihydrofolate metabolic process	Biological Process	1	1	1	0.0296717
GO:0048213	Golgi vesicle prefusion complex stabilization	Biological Process	1	1	1	0.0296717
GO:0048789	cytoskeletal matrix organization at active zone	Biological Process	1	1	1	0.0296717
GO:0050924	positive regulation of negative chemotaxis	Biological Process	1	1	1	0.0296717
GO:0050929	induction of negative chemotaxis	Biological Process	1	1	1	0.0296717
GO:0051585	negative regulation of dopamine uptake involved in synaptic transmission	Biological Process	1	1	1	0.0296717
GO:0051622	negative regulation of norepinephrine uptake	Biological Process	1	1	1	0.0296717
GO:0051945	negative regulation of catecholamine uptake involved in synaptic transmission	Biological Process	1	1	1	0.0296717
GO:0060183	apelin receptor signaling pathway	Biological Process	1	1	1	0.0296717
GO:0060404	axonemal microtubule depolymerization	Biological Process	1	1	1	0.0296717
GO:0060488	orthogonal dichotomous subdivision of terminal units involved in lung branching morphogenesis	Biological Process	1	1	1	0.0296717
GO:0060489	planar dichotomous subdivision of terminal units involved in lung branching morphogenesis	Biological Process	1	1	1	0.0296717
GO:0060490	lateral sprouting involved in lung morphogenesis	Biological Process	1	1	1	0.0296717
GO:0060517	epithelial cell proliferation involved in prostatic bud elongation	Biological Process	1	1	1	0.0296717
GO:0060739	mesenchymal-epithelial cell signaling involved in prostate gland development	Biological Process	1	1	1	0.0296717
GO:0060784	regulation of cell proliferation involved in tissue homeostasis	Biological Process	1	1	1	0.0296717
GO:0061143	alveolar primary septum development	Biological Process	1	1	1	0.0296717
GO:0061163	endoplasmic reticulum polarization	Biological Process	1	1	1	0.0296717
GO:0061185	negative regulation of dermatome development	Biological Process	1	1	1	0.0296717
GO:0061523	cilium disassembly	Biological Process	1	1	1	0.0296717
GO:0061586	positive regulation of transcription by transcription factor localization	Biological Process	1	1	1	0.0296717
GO:0070208	protein heterotrimerization	Biological Process	1	1	1	0.0296717
GO:0070462	plus-end specific microtubule depolymerization	Biological Process	1	1	1	0.0296717
GO:0071000	response to magnetism	Biological Process	1	1	1	0.0296717
GO:0071471	cellular response to non-ionic osmotic stress	Biological Process	1	1	1	0.0296717
GO:0071881	adenylate cyclase-inhibiting adrenergic receptor signaling pathway	Biological Process	1	1	1	0.0296717
GO:0071882	phospholipase C-activating adrenergic receptor signaling pathway	Biological Process	1	1	1	0.0296717
GO:0072428	signal transduction involved in intra-S DNA damage checkpoint	Biological Process	1	1	1	0.0296717
GO:0075512	clathrin-dependent endocytosis of virus by host cell	Biological Process	1	1	1	0.0296717
GO:0086044	atrial cardiac muscle cell to AV node cell communication by electrical coupling	Biological Process	1	1	1	0.0296717
GO:0090246	convergent extension involved in somitogenesis	Biological Process	1	1	1	0.0296717
GO:0090260	negative regulation of retinal ganglion cell axon guidance	Biological Process	1	1	1	0.0296717
GO:0090480	purine nucleotide-sugar transmembrane transport	Biological Process	1	1	1	0.0296717
GO:0090648	response to environmental enrichment	Biological Process	1	1	1	0.0296717
GO:0097115	neurexin clustering involved in presynaptic membrane assembly	Biological Process	1	1	1	0.0296717
GO:0097184	response to azide	Biological Process	1	1	1	0.0296717
GO:0097185	cellular response to azide	Biological Process	1	1	1	0.0296717
GO:0098906	regulation of Purkinje myocyte action potential	Biological Process	1	1	1	0.0296717
GO:0099156	cell-cell signaling via exosome	Biological Process	1	1	1	0.0296717
GO:0099627	neurotransmitter receptor cycle	Biological Process	1	1	1	0.0296717
GO:0106028	neuron projection retraction	Biological Process	1	1	1	0.0296717
GO:0110030	regulation of G2/MI transition of meiotic cell cycle	Biological Process	1	1	1	0.0296717
GO:0110032	positive regulation of G2/MI transition of meiotic cell cycle	Biological Process	1	1	1	0.0296717
GO:0120126	response to copper ion starvation	Biological Process	1	1	1	0.0296717
GO:1900141	regulation of oligodendrocyte apoptotic process	Biological Process	1	1	1	0.0296717
GO:1900142	negative regulation of oligodendrocyte apoptotic process	Biological Process	1	1	1	0.0296717
GO:1900450	negative regulation of glutamate receptor signaling pathway	Biological Process	1	1	1	0.0296717
GO:1901551	negative regulation of endothelial cell development	Biological Process	1	1	1	0.0296717
GO:1902076	regulation of lateral motor column neuron migration	Biological Process	1	1	1	0.0296717
GO:1902078	positive regulation of lateral motor column neuron migration	Biological Process	1	1	1	0.0296717
GO:1902080	regulation of calcium ion import into sarcoplasmic reticulum	Biological Process	1	1	1	0.0296717
GO:1902081	negative regulation of calcium ion import into sarcoplasmic reticulum	Biological Process	1	1	1	0.0296717
GO:1902178	fibroblast growth factor receptor apoptotic signaling pathway	Biological Process	1	1	1	0.0296717
GO:1902464	regulation of histone H3-K27 trimethylation	Biological Process	1	1	1	0.0296717
GO:1902466	positive regulation of histone H3-K27 trimethylation	Biological Process	1	1	1	0.0296717
GO:1902576	negative regulation of nuclear cell cycle DNA replication	Biological Process	1	1	1	0.0296717
GO:1903141	negative regulation of establishment of endothelial barrier	Biological Process	1	1	1	0.0296717
GO:1903282	regulation of glutathione peroxidase activity	Biological Process	1	1	1	0.0296717
GO:1903284	positive regulation of glutathione peroxidase activity	Biological Process	1	1	1	0.0296717
GO:1903285	positive regulation of hydrogen peroxide catabolic process	Biological Process	1	1	1	0.0296717
GO:1903407	negative regulation of sodium:potassium-exchanging ATPase activity	Biological Process	1	1	1	0.0296717
GO:1903457	lactate catabolic process	Biological Process	1	1	1	0.0296717
GO:1903464	negative regulation of mitotic cell cycle DNA replication	Biological Process	1	1	1	0.0296717
GO:1903615	positive regulation of protein tyrosine phosphatase activity	Biological Process	1	1	1	0.0296717
GO:1903697	negative regulation of microvillus assembly	Biological Process	1	1	1	0.0296717
GO:1904073	regulation of trophectodermal cell proliferation	Biological Process	1	1	1	0.0296717
GO:1904075	positive regulation of trophectodermal cell proliferation	Biological Process	1	1	1	0.0296717
GO:1904146	positive regulation of meiotic cell cycle process involved in oocyte maturation	Biological Process	1	1	1	0.0296717
GO:1904323	regulation of inhibitory G protein-coupled receptor phosphorylation	Biological Process	1	1	1	0.0296717
GO:1904325	positive regulation of inhibitory G protein-coupled receptor phosphorylation	Biological Process	1	1	1	0.0296717
GO:1904556	L-tryptophan transmembrane transport	Biological Process	1	1	1	0.0296717
GO:1904716	positive regulation of chaperone-mediated autophagy	Biological Process	1	1	1	0.0296717
GO:1904782	negative regulation of NMDA glutamate receptor activity	Biological Process	1	1	1	0.0296717
GO:1904783	positive regulation of NMDA glutamate receptor activity	Biological Process	1	1	1	0.0296717
GO:1905483	regulation of motor neuron migration	Biological Process	1	1	1	0.0296717
GO:1905485	positive regulation of motor neuron migration	Biological Process	1	1	1	0.0296717
GO:1905665	positive regulation of calcium ion import across plasma membrane	Biological Process	1	1	1	0.0296717
GO:2000053	regulation of Wnt signaling pathway involved in dorsal/ventral axis specification	Biological Process	1	1	1	0.0296717
GO:2000054	negative regulation of Wnt signaling pathway involved in dorsal/ventral axis specification	Biological Process	1	1	1	0.0296717
GO:2000080	negative regulation of canonical Wnt signaling pathway involved in controlling type B pancreatic cell proliferation	Biological Process	1	1	1	0.0296717
GO:2000287	positive regulation of myotome development	Biological Process	1	1	1	0.0296717
GO:2000290	regulation of myotome development	Biological Process	1	1	1	0.0296717
GO:2000295	regulation of hydrogen peroxide catabolic process	Biological Process	1	1	1	0.0296717
GO:2000346	negative regulation of hepatocyte proliferation	Biological Process	1	1	1	0.0296717
GO:2000533	negative regulation of renal albumin absorption	Biological Process	1	1	1	0.0296717
GO:2000676	positive regulation of type B pancreatic cell apoptotic process	Biological Process	1	1	1	0.0296717
GO:2000777	positive regulation of proteasomal ubiquitin-dependent protein catabolic process involved in cellular response to hypoxia	Biological Process	1	1	1	0.0296717
GO:0016301	kinase activity	Molecular Function	31	735	0.042	0.0296984
GO:0001508	action potential	Biological Process	6	79	0.076	0.0298284
GO:0003300	cardiac muscle hypertrophy	Biological Process	4	40	0.1	0.0301513
GO:0051289	protein homotetramerization	Biological Process	4	40	0.1	0.0301513
GO:1902305	regulation of sodium ion transmembrane transport	Biological Process	4	40	0.1	0.0301513
GO:0007626	locomotory behavior	Biological Process	9	146	0.062	0.0301593
GO:0043281	regulation of cysteine-type endopeptidase activity involved in apoptotic process	Biological Process	9	146	0.062	0.0301593
GO:0051260	protein homooligomerization	Biological Process	9	146	0.062	0.0301593
GO:0022857	transmembrane transporter activity	Molecular Function	42	1056	0.04	0.0302227
GO:0007260	tyrosine phosphorylation of STAT protein	Biological Process	5	59	0.085	0.0304017
GO:0014068	positive regulation of phosphatidylinositol 3-kinase signaling	Biological Process	5	59	0.085	0.0304017
GO:0098869	cellular oxidant detoxification	Biological Process	5	59	0.085	0.0304017
GO:2000106	regulation of leukocyte apoptotic process	Biological Process	5	59	0.085	0.0304017
GO:0006814	sodium ion transport	Biological Process	10	170	0.059	0.0305356
GO:0014065	phosphatidylinositol 3-kinase signaling	Biological Process	7	101	0.069	0.0306684
GO:0033138	positive regulation of peptidyl-serine phosphorylation	Biological Process	7	101	0.069	0.0306684
GO:0033554	cellular response to stress	Biological Process	53	1379	0.038	0.030997
GO:1901698	response to nitrogen compound	Biological Process	27	621	0.043	0.0310772
GO:0007548	sex differentiation	Biological Process	11	195	0.056	0.0313434
GO:0070997	neuron death	Biological Process	11	195	0.056	0.0313434
GO:0060589	nucleoside-triphosphatase regulator activity	Molecular Function	13	246	0.053	0.0313543
GO:0003205	cardiac chamber development	Biological Process	8	124	0.065	0.0314907
GO:1904018	positive regulation of vasculature development	Biological Process	8	124	0.065	0.0314907
GO:0010035	response to inorganic substance	Biological Process	14	271	0.052	0.032017
GO:0004601	peroxidase activity	Molecular Function	4	41	0.098	0.0321554
GO:0030193	regulation of blood coagulation	Biological Process	5	60	0.083	0.0323873
GO:0032963	collagen metabolic process	Biological Process	5	60	0.083	0.0323873
GO:0042542	response to hydrogen peroxide	Biological Process	5	60	0.083	0.0323873
GO:1901654	response to ketone	Biological Process	5	60	0.083	0.0323873
GO:1903557	positive regulation of tumor necrosis factor superfamily cytokine production	Biological Process	5	60	0.083	0.0323873
GO:0012506	vesicle membrane	Cellular Component	13	248	0.052	0.0324353
GO:0048638	regulation of developmental growth	Biological Process	12	221	0.054	0.0325922
GO:0006220	pyrimidine nucleotide metabolic process	Biological Process	4	41	0.098	0.0326537
GO:0050732	negative regulation of peptidyl-tyrosine phosphorylation	Biological Process	4	41	0.098	0.0326537
GO:0055117	regulation of cardiac muscle contraction	Biological Process	4	41	0.098	0.0326537
GO:0086001	cardiac muscle cell action potential	Biological Process	4	41	0.098	0.0326537
GO:0004181	metallocarboxypeptidase activity	Molecular Function	3	24	0.125	0.0326904
GO:0010648	negative regulation of cell communication	Biological Process	39	969	0.04	0.0328899
GO:0014002	astrocyte development	Biological Process	3	24	0.125	0.0330978
GO:0014910	regulation of smooth muscle cell migration	Biological Process	3	24	0.125	0.0330978
GO:0048009	insulin-like growth factor receptor signaling pathway	Biological Process	3	24	0.125	0.0330978
GO:0060512	prostate gland morphogenesis	Biological Process	3	24	0.125	0.0330978
GO:0071875	adrenergic receptor signaling pathway	Biological Process	3	24	0.125	0.0330978
GO:0007565	female pregnancy	Biological Process	6	81	0.074	0.0331723
GO:0004861	cyclin-dependent protein serine/threonine kinase inhibitor activity	Molecular Function	2	10	0.2	0.033469
GO:0005127	ciliary neurotrophic factor receptor binding	Molecular Function	2	10	0.2	0.033469
GO:0015347	sodium-independent organic anion transmembrane transporter activity	Molecular Function	2	10	0.2	0.033469
GO:0031420	alkali metal ion binding	Molecular Function	2	10	0.2	0.033469
GO:0061133	endopeptidase activator activity	Molecular Function	2	10	0.2	0.033469
GO:1901611	phosphatidylglycerol binding	Molecular Function	2	10	0.2	0.033469
GO:0001816	cytokine production	Biological Process	23	514	0.045	0.0336331
GO:0032060	bleb assembly	Biological Process	2	10	0.2	0.0337696
GO:0034374	low-density lipoprotein particle remodeling	Biological Process	2	10	0.2	0.0337696
GO:0036120	cellular response to platelet-derived growth factor stimulus	Biological Process	2	10	0.2	0.0337696
GO:0045741	positive regulation of epidermal growth factor-activated receptor activity	Biological Process	2	10	0.2	0.0337696
GO:0046051	UTP metabolic process	Biological Process	2	10	0.2	0.0337696
GO:0060394	negative regulation of pathway-restricted SMAD protein phosphorylation	Biological Process	2	10	0.2	0.0337696
GO:0070207	protein homotrimerization	Biological Process	2	10	0.2	0.0337696
GO:0070886	positive regulation of calcineurin-NFAT signaling cascade	Biological Process	2	10	0.2	0.0337696
GO:0071639	positive regulation of monocyte chemotactic protein-1 production	Biological Process	2	10	0.2	0.0337696
GO:0106058	positive regulation of calcineurin-mediated signaling	Biological Process	2	10	0.2	0.0337696
GO:1904948	midbrain dopaminergic neuron differentiation	Biological Process	2	10	0.2	0.0337696
GO:0008235	metalloexopeptidase activity	Molecular Function	5	61	0.082	0.033839
GO:0043005	neuron projection	Cellular Component	31	746	0.042	0.0340616
GO:0042129	regulation of T cell proliferation	Biological Process	8	126	0.063	0.0341647
GO:1901292	nucleoside phosphate catabolic process	Biological Process	8	126	0.063	0.0341647
GO:0051234	establishment of localization	Biological Process	127	3696	0.034	0.0342383
GO:0005262	calcium channel activity	Molecular Function	7	104	0.067	0.0343818
GO:0043588	skin development	Biological Process	11	198	0.056	0.0344625
GO:0007517	muscle organ development	Biological Process	12	223	0.054	0.0345689
GO:0042113	B cell activation	Biological Process	12	223	0.054	0.0345689
GO:0043270	positive regulation of ion transport	Biological Process	9	150	0.06	0.0349867
GO:0031668	cellular response to extracellular stimulus	Biological Process	10	174	0.057	0.0349957
GO:0070663	regulation of leukocyte proliferation	Biological Process	10	174	0.057	0.0349957
GO:0002792	negative regulation of peptide secretion	Biological Process	4	42	0.095	0.0352741
GO:0035418	protein localization to synapse	Biological Process	4	42	0.095	0.0352741
GO:0050919	negative chemotaxis	Biological Process	4	42	0.095	0.0352741
GO:0097120	receptor localization to synapse	Biological Process	4	42	0.095	0.0352741
GO:0008324	cation transmembrane transporter activity	Molecular Function	27	632	0.043	0.0354849
GO:0030175	filopodium	Cellular Component	5	62	0.081	0.0355136
GO:0045171	intercellular bridge	Cellular Component	5	62	0.081	0.0355136
GO:0015075	ion transmembrane transporter activity	Molecular Function	34	834	0.041	0.0358701
GO:0031941	filamentous actin	Cellular Component	3	25	0.12	0.0360469
GO:0032994	protein-lipid complex	Cellular Component	3	25	0.12	0.0360469
GO:0034599	cellular response to oxidative stress	Biological Process	10	175	0.057	0.036178
GO:0051962	positive regulation of nervous system development	Biological Process	16	328	0.049	0.0362059
GO:0005520	insulin-like growth factor binding	Molecular Function	3	25	0.12	0.0363566
GO:0022829	wide pore channel activity	Molecular Function	3	25	0.12	0.0363566
GO:0045499	chemorepellent activity	Molecular Function	3	25	0.12	0.0363566
GO:0008543	fibroblast growth factor receptor signaling pathway	Biological Process	5	62	0.081	0.0365963
GO:0051928	positive regulation of calcium ion transport	Biological Process	5	62	0.081	0.0365963
GO:0072376	protein activation cascade	Biological Process	5	62	0.081	0.0365963
GO:1900046	regulation of hemostasis	Biological Process	5	62	0.081	0.0365963
GO:1901880	negative regulation of protein depolymerization	Biological Process	5	62	0.081	0.0365963
GO:0072330	monocarboxylic acid biosynthetic process	Biological Process	11	200	0.055	0.0366598
GO:1902105	regulation of leukocyte differentiation	Biological Process	11	200	0.055	0.0366598
GO:0009063	cellular amino acid catabolic process	Biological Process	6	83	0.072	0.0367501
GO:1903169	regulation of calcium ion transmembrane transport	Biological Process	6	83	0.072	0.0367501
GO:0045995	regulation of embryonic development	Biological Process	7	105	0.067	0.0367578
GO:0044085	cellular component biogenesis	Biological Process	89	2502	0.036	0.036794
GO:0006775	fat-soluble vitamin metabolic process	Biological Process	3	25	0.12	0.0368059
GO:0051281	positive regulation of release of sequestered calcium ion into cytosol	Biological Process	3	25	0.12	0.0368059
GO:0060441	epithelial tube branching involved in lung morphogenesis	Biological Process	3	25	0.12	0.0368059
GO:0009893	positive regulation of metabolic process	Biological Process	100	2848	0.035	0.0369192
GO:0033218	amide binding	Molecular Function	12	227	0.053	0.037567
GO:0010976	positive regulation of neuron projection development	Biological Process	9	152	0.059	0.0375893
GO:0009725	response to hormone	Biological Process	21	465	0.045	0.0377968
GO:0048589	developmental growth	Biological Process	21	465	0.045	0.0377968
GO:0001912	positive regulation of leukocyte mediated cytotoxicity	Biological Process	4	43	0.093	0.0380127
GO:0014896	muscle hypertrophy	Biological Process	4	43	0.093	0.0380127
GO:0014897	striated muscle hypertrophy	Biological Process	4	43	0.093	0.0380127
GO:0042246	tissue regeneration	Biological Process	4	43	0.093	0.0380127
GO:0042326	negative regulation of phosphorylation	Biological Process	16	331	0.048	0.0388199
GO:0007613	memory	Biological Process	5	63	0.079	0.038821
GO:0051341	regulation of oxidoreductase activity	Biological Process	5	63	0.079	0.038821
GO:2000146	negative regulation of cell motility	Biological Process	11	202	0.054	0.0389535
GO:0097038	perinuclear endoplasmic reticulum	Cellular Component	2	11	0.182	0.0398708
GO:0010959	regulation of metal ion transport	Biological Process	12	228	0.053	0.0398815
GO:0009925	basal plasma membrane	Cellular Component	3	26	0.115	0.0398846
GO:0006941	striated muscle contraction	Biological Process	7	107	0.065	0.0400812
GO:0004865	protein serine/threonine phosphatase inhibitor activity	Molecular Function	2	11	0.182	0.0401204
GO:0031005	filamin binding	Molecular Function	2	11	0.182	0.0401204
GO:0034236	protein kinase A catalytic subunit binding	Molecular Function	2	11	0.182	0.0401204
GO:0035255	ionotropic glutamate receptor binding	Molecular Function	2	11	0.182	0.0401204
GO:0042043	neurexin family protein binding	Molecular Function	2	11	0.182	0.0401204
GO:0008066	glutamate receptor activity	Molecular Function	3	26	0.115	0.0402246
GO:0016504	peptidase activator activity	Molecular Function	3	26	0.115	0.0402246
GO:0017147	Wnt-protein binding	Molecular Function	3	26	0.115	0.0402246
GO:0030291	protein serine/threonine kinase inhibitor activity	Molecular Function	3	26	0.115	0.0402246
GO:0003188	heart valve formation	Biological Process	2	11	0.182	0.040477
GO:0006244	pyrimidine nucleotide catabolic process	Biological Process	2	11	0.182	0.040477
GO:0006704	glucocorticoid biosynthetic process	Biological Process	2	11	0.182	0.040477
GO:0009134	nucleoside diphosphate catabolic process	Biological Process	2	11	0.182	0.040477
GO:0010644	cell communication by electrical coupling	Biological Process	2	11	0.182	0.040477
GO:0030213	hyaluronan biosynthetic process	Biological Process	2	11	0.182	0.040477
GO:0032352	positive regulation of hormone metabolic process	Biological Process	2	11	0.182	0.040477
GO:0032530	regulation of microvillus organization	Biological Process	2	11	0.182	0.040477
GO:0033194	response to hydroperoxide	Biological Process	2	11	0.182	0.040477
GO:0036119	response to platelet-derived growth factor	Biological Process	2	11	0.182	0.040477
GO:0043650	dicarboxylic acid biosynthetic process	Biological Process	2	11	0.182	0.040477
GO:0046641	positive regulation of alpha-beta T cell proliferation	Biological Process	2	11	0.182	0.040477
GO:0046794	transport of virus	Biological Process	2	11	0.182	0.040477
GO:0048143	astrocyte activation	Biological Process	2	11	0.182	0.040477
GO:0060281	regulation of oocyte development	Biological Process	2	11	0.182	0.040477
GO:0098911	regulation of ventricular cardiac muscle cell action potential	Biological Process	2	11	0.182	0.040477
GO:1905879	regulation of oogenesis	Biological Process	2	11	0.182	0.040477
GO:2000380	regulation of mesoderm development	Biological Process	2	11	0.182	0.040477
GO:0014902	myotube differentiation	Biological Process	6	85	0.071	0.0405661
GO:0071346	cellular response to interferon-gamma	Biological Process	6	85	0.071	0.0405661
GO:0002369	T cell cytokine production	Biological Process	3	26	0.115	0.0407173
GO:0002724	regulation of T cell cytokine production	Biological Process	3	26	0.115	0.0407173
GO:0010574	regulation of vascular endothelial growth factor production	Biological Process	3	26	0.115	0.0407173
GO:0010611	regulation of cardiac muscle hypertrophy	Biological Process	3	26	0.115	0.0407173
GO:0016339	calcium-dependent cell-cell adhesion via plasma membrane cell adhesion molecules	Biological Process	3	26	0.115	0.0407173
GO:0017001	antibiotic catabolic process	Biological Process	3	26	0.115	0.0407173
GO:0030212	hyaluronan metabolic process	Biological Process	3	26	0.115	0.0407173
GO:0031646	positive regulation of neurological system process	Biological Process	3	26	0.115	0.0407173
GO:0035456	response to interferon-beta	Biological Process	3	26	0.115	0.0407173
GO:0046006	regulation of activated T cell proliferation	Biological Process	3	26	0.115	0.0407173
GO:0046633	alpha-beta T cell proliferation	Biological Process	3	26	0.115	0.0407173
GO:0050795	regulation of behavior	Biological Process	3	26	0.115	0.0407173
GO:0051482	positive regulation of cytosolic calcium ion concentration involved in phospholipase C-activating G protein-coupled signaling pathway	Biological Process	3	26	0.115	0.0407173
GO:1905521	regulation of macrophage migration	Biological Process	3	26	0.115	0.0407173
GO:0002520	immune system development	Biological Process	30	723	0.041	0.0407523
GO:0002548	monocyte chemotaxis	Biological Process	4	44	0.091	0.0408699
GO:0048016	inositol phosphate-mediated signaling	Biological Process	4	44	0.091	0.0408699
GO:0048247	lymphocyte chemotaxis	Biological Process	4	44	0.091	0.0408699
GO:0060425	lung morphogenesis	Biological Process	4	44	0.091	0.0408699
GO:0015696	ammonium transport	Biological Process	5	64	0.078	0.0411265
GO:0050818	regulation of coagulation	Biological Process	5	64	0.078	0.0411265
GO:1903035	negative regulation of response to wounding	Biological Process	5	64	0.078	0.0411265
GO:0050769	positive regulation of neurogenesis	Biological Process	14	281	0.05	0.0414046
GO:0006633	fatty acid biosynthetic process	Biological Process	7	108	0.065	0.041814
GO:1905952	regulation of lipid localization	Biological Process	7	108	0.065	0.041814
GO:0000323	lytic vacuole	Cellular Component	16	337	0.047	0.0418171
GO:0005764	lysosome	Cellular Component	16	337	0.047	0.0418171
GO:0002252	immune effector process	Biological Process	24	554	0.043	0.0418398
GO:0046434	organophosphate catabolic process	Biological Process	10	180	0.056	0.042507
GO:0051495	positive regulation of cytoskeleton organization	Biological Process	10	180	0.056	0.042507
GO:0010811	positive regulation of cell-substrate adhesion	Biological Process	6	86	0.07	0.0425646
GO:0042133	neurotransmitter metabolic process	Biological Process	6	86	0.07	0.0425646
GO:1905330	regulation of morphogenesis of an epithelium	Biological Process	6	86	0.07	0.0425646
GO:0004672	protein kinase activity	Molecular Function	24	558	0.043	0.0427127
GO:0061138	morphogenesis of a branching epithelium	Biological Process	9	156	0.058	0.0431841
GO:0061061	muscle structure development	Biological Process	19	417	0.046	0.0432522
GO:0005773	vacuole	Cellular Component	19	421	0.045	0.0437567
GO:0031210	phosphatidylcholine binding	Molecular Function	3	27	0.111	0.0442917
GO:0043028	cysteine-type endopeptidase regulator activity involved in apoptotic process	Molecular Function	3	27	0.111	0.0442917
GO:0050997	quaternary ammonium group binding	Molecular Function	3	27	0.111	0.0442917
GO:0006869	lipid transport	Biological Process	14	284	0.049	0.0445664
GO:0060078	regulation of postsynaptic membrane potential	Biological Process	6	87	0.069	0.0446239
GO:1903561	extracellular vesicle	Cellular Component	5	66	0.076	0.0446538
GO:0002429	immune response-activating cell surface receptor signaling pathway	Biological Process	9	157	0.057	0.0446656
GO:0003401	axis elongation	Biological Process	3	27	0.111	0.0448296
GO:0014904	myotube cell development	Biological Process	3	27	0.111	0.0448296
GO:0032620	interleukin-17 production	Biological Process	3	27	0.111	0.0448296
GO:0032660	regulation of interleukin-17 production	Biological Process	3	27	0.111	0.0448296
GO:0048841	regulation of axon extension involved in axon guidance	Biological Process	3	27	0.111	0.0448296
GO:0060351	cartilage development involved in endochondral bone morphogenesis	Biological Process	3	27	0.111	0.0448296
GO:0071300	cellular response to retinoic acid	Biological Process	3	27	0.111	0.0448296
GO:0050768	negative regulation of neurogenesis	Biological Process	10	182	0.055	0.0452377
GO:0050662	coenzyme binding	Molecular Function	13	260	0.05	0.045556
GO:0032421	stereocilium bundle	Cellular Component	4	46	0.087	0.0457771
GO:0051093	negative regulation of developmental process	Biological Process	29	702	0.041	0.0458164
GO:0008344	adult locomotory behavior	Biological Process	5	66	0.076	0.0459812
GO:0019217	regulation of fatty acid metabolic process	Biological Process	5	66	0.076	0.0459812
GO:0019935	cyclic-nucleotide-mediated signaling	Biological Process	9	158	0.057	0.0461807
GO:0034404	nucleobase-containing small molecule biosynthetic process	Biological Process	9	158	0.057	0.0461807
GO:0005267	potassium channel activity	Molecular Function	7	111	0.063	0.0462846
GO:0005614	interstitial matrix	Cellular Component	2	12	0.167	0.0469309
GO:0001755	neural crest cell migration	Biological Process	4	46	0.087	0.0469397
GO:0030834	regulation of actin filament depolymerization	Biological Process	4	46	0.087	0.0469397
GO:0033555	multicellular organismal response to stress	Biological Process	4	46	0.087	0.0469397
GO:0045600	positive regulation of fat cell differentiation	Biological Process	4	46	0.087	0.0469397
GO:0050922	negative regulation of chemotaxis	Biological Process	4	46	0.087	0.0469397
GO:0003956	NAD(P)+-protein-arginine ADP-ribosyltransferase activity	Molecular Function	2	12	0.167	0.0472217
GO:0005149	interleukin-1 receptor binding	Molecular Function	2	12	0.167	0.0472217
GO:0031690	adrenergic receptor binding	Molecular Function	2	12	0.167	0.0472217
GO:0070679	inositol 1,4,5 trisphosphate binding	Molecular Function	2	12	0.167	0.0472217
GO:1901338	catecholamine binding	Molecular Function	2	12	0.167	0.0472217
GO:0001837	epithelial to mesenchymal transition	Biological Process	7	111	0.063	0.0473012
GO:0046631	alpha-beta T cell activation	Biological Process	7	111	0.063	0.0473012
GO:0051668	localization within membrane	Biological Process	7	111	0.063	0.0473012
GO:0006700	C21-steroid hormone biosynthetic process	Biological Process	2	12	0.167	0.0476368
GO:0010454	negative regulation of cell fate commitment	Biological Process	2	12	0.167	0.0476368
GO:0010880	regulation of release of sequestered calcium ion into cytosol by sarcoplasmic reticulum	Biological Process	2	12	0.167	0.0476368
GO:0010885	regulation of cholesterol storage	Biological Process	2	12	0.167	0.0476368
GO:0014911	positive regulation of smooth muscle cell migration	Biological Process	2	12	0.167	0.0476368
GO:0018120	peptidyl-arginine ADP-ribosylation	Biological Process	2	12	0.167	0.0476368
GO:0019321	pentose metabolic process	Biological Process	2	12	0.167	0.0476368
GO:0032780	negative regulation of ATPase activity	Biological Process	2	12	0.167	0.0476368
GO:0032823	regulation of natural killer cell differentiation	Biological Process	2	12	0.167	0.0476368
GO:0034116	positive regulation of heterotypic cell-cell adhesion	Biological Process	2	12	0.167	0.0476368
GO:0034638	phosphatidylcholine catabolic process	Biological Process	2	12	0.167	0.0476368
GO:0042362	fat-soluble vitamin biosynthetic process	Biological Process	2	12	0.167	0.0476368
GO:0042953	lipoprotein transport	Biological Process	2	12	0.167	0.0476368
GO:0044872	lipoprotein localization	Biological Process	2	12	0.167	0.0476368
GO:0045059	positive thymic T cell selection	Biological Process	2	12	0.167	0.0476368
GO:0045579	positive regulation of B cell differentiation	Biological Process	2	12	0.167	0.0476368
GO:0051044	positive regulation of membrane protein ectodomain proteolysis	Biological Process	2	12	0.167	0.0476368
GO:0060026	convergent extension	Biological Process	2	12	0.167	0.0476368
GO:0060576	intestinal epithelial cell development	Biological Process	2	12	0.167	0.0476368
GO:0061450	trophoblast cell migration	Biological Process	2	12	0.167	0.0476368
GO:0070486	leukocyte aggregation	Biological Process	2	12	0.167	0.0476368
GO:0071280	cellular response to copper ion	Biological Process	2	12	0.167	0.0476368
GO:0071599	otic vesicle development	Biological Process	2	12	0.167	0.0476368
GO:0086069	bundle of His cell to Purkinje myocyte communication	Biological Process	2	12	0.167	0.0476368
GO:1902176	negative regulation of oxidative stress-induced intrinsic apoptotic signaling pathway	Biological Process	2	12	0.167	0.0476368
GO:2000095	regulation of Wnt signaling pathway, planar cell polarity pathway	Biological Process	2	12	0.167	0.0476368
GO:2000463	positive regulation of excitatory postsynaptic potential	Biological Process	2	12	0.167	0.0476368
GO:0005925	focal adhesion	Cellular Component	8	136	0.059	0.0479162
GO:0030016	myofibril	Cellular Component	8	136	0.059	0.0479162
GO:0061387	regulation of extent of cell growth	Biological Process	5	67	0.075	0.0485311
GO:0042578	phosphoric ester hydrolase activity	Molecular Function	16	343	0.047	0.0488328
GO:0022890	inorganic cation transmembrane transporter activity	Molecular Function	24	566	0.042	0.0488542
GO:0010591	regulation of lamellipodium assembly	Biological Process	3	28	0.107	0.0491396
GO:0014743	regulation of muscle hypertrophy	Biological Process	3	28	0.107	0.0491396
GO:0022602	ovulation cycle process	Biological Process	3	28	0.107	0.0491396
GO:0031103	axon regeneration	Biological Process	3	28	0.107	0.0491396
GO:0033687	osteoblast proliferation	Biological Process	3	28	0.107	0.0491396
GO:0098900	regulation of action potential	Biological Process	3	28	0.107	0.0491396
GO:0033043	regulation of organelle organization	Biological Process	39	1000	0.039	0.049181
GO:0046677	response to antibiotic	Biological Process	7	112	0.062	0.0492275
GO:0006898	receptor-mediated endocytosis	Biological Process	9	160	0.056	0.0493128
GO:0045926	negative regulation of growth	Biological Process	9	160	0.056	0.0493128
GO:0060348	bone development	Biological Process	9	160	0.056	0.0493128
GO:2000116	regulation of cysteine-type endopeptidase activity	Biological Process	9	160	0.056	0.0493128
GO:0030427	site of polarized growth	Cellular Component	5	68	0.074	0.0497041
GO:0043230	extracellular organelle	Cellular Component	5	68	0.074	0.0497041
GO:0002274	myeloid leukocyte activation	Biological Process	8	136	0.059	0.0498402
GO:0001817	regulation of cytokine production	Biological Process	22	508	0.043	0.0499362
GO:0045596	negative regulation of cell differentiation	Biological Process	22	508	0.043	0.0499362
GO:0018193	peptidyl-amino acid modification	Biological Process	41	1061	0.039	0.0500735
GO:0002455	humoral immune response mediated by circulating immunoglobulin	Biological Process	4	47	0.085	0.0501521
GO:0002711	positive regulation of T cell mediated immunity	Biological Process	4	47	0.085	0.0501521
GO:0050994	regulation of lipid catabolic process	Biological Process	4	47	0.085	0.0501521
GO:0003777	microtubule motor activity	Molecular Function	5	68	0.074	0.0502928
GO:0031982	vesicle	Cellular Component	50	1343	0.037	0.0503298
GO:0009636	response to toxic substance	Biological Process	11	211	0.052	0.0505132
GO:0014032	neural crest cell development	Biological Process	5	68	0.074	0.0511629
GO:1905954	positive regulation of lipid localization	Biological Process	5	68	0.074	0.0511629
GO:0002824	positive regulation of adaptive immune response based on somatic recombination of immune receptors built from immunoglobulin superfamily domains	Biological Process	6	90	0.067	0.05117
GO:0010565	regulation of cellular ketone metabolic process	Biological Process	6	90	0.067	0.05117
GO:0043177	organic acid binding	Molecular Function	9	162	0.056	0.0512737
GO:0005924	cell-substrate adherens junction	Cellular Component	8	138	0.058	0.0514094
GO:0016791	phosphatase activity	Molecular Function	13	265	0.049	0.0515694
GO:0001725	stress fiber	Cellular Component	4	48	0.083	0.052176
GO:0097517	contractile actin filament bundle	Cellular Component	4	48	0.083	0.052176
GO:0009968	negative regulation of signal transduction	Biological Process	36	916	0.039	0.0522847
GO:0030031	cell projection assembly	Biological Process	19	427	0.044	0.052493
GO:0050804	modulation of chemical synaptic transmission	Biological Process	14	291	0.048	0.0525963
GO:0016684	oxidoreductase activity, acting on peroxide as acceptor	Molecular Function	4	48	0.083	0.0527064
GO:0005547	phosphatidylinositol-3,4,5-trisphosphate binding	Molecular Function	3	29	0.103	0.0530113
GO:0072073	kidney epithelium development	Biological Process	7	114	0.061	0.0532277
GO:0055081	anion homeostasis	Biological Process	4	48	0.083	0.0534821
GO:0006695	cholesterol biosynthetic process	Biological Process	3	29	0.103	0.053644
GO:0014003	oligodendrocyte development	Biological Process	3	29	0.103	0.053644
GO:0031641	regulation of myelination	Biological Process	3	29	0.103	0.053644
GO:0042088	T-helper 1 type immune response	Biological Process	3	29	0.103	0.053644
GO:0050798	activated T cell proliferation	Biological Process	3	29	0.103	0.053644
GO:0060135	maternal process involved in female pregnancy	Biological Process	3	29	0.103	0.053644
GO:1902653	secondary alcohol biosynthetic process	Biological Process	3	29	0.103	0.053644
GO:0050789	regulation of biological process	Biological Process	325	10350	0.031	0.0536544
GO:0099177	regulation of trans-synaptic signaling	Biological Process	14	292	0.048	0.0538197
GO:0031644	regulation of neurological system process	Biological Process	5	69	0.072	0.0538767
GO:0030278	regulation of ossification	Biological Process	9	163	0.055	0.0542686
GO:0017017	MAP kinase tyrosine/serine/threonine phosphatase activity	Molecular Function	2	13	0.154	0.0547405
GO:0044548	S100 protein binding	Molecular Function	2	13	0.154	0.0547405
GO:0001710	mesodermal cell fate commitment	Biological Process	2	13	0.154	0.0552166
GO:0001956	positive regulation of neurotransmitter secretion	Biological Process	2	13	0.154	0.0552166
GO:0002710	negative regulation of T cell mediated immunity	Biological Process	2	13	0.154	0.0552166
GO:0009158	ribonucleoside monophosphate catabolic process	Biological Process	2	13	0.154	0.0552166
GO:0030502	negative regulation of bone mineralization	Biological Process	2	13	0.154	0.0552166
GO:0031649	heat generation	Biological Process	2	13	0.154	0.0552166
GO:0042359	vitamin D metabolic process	Biological Process	2	13	0.154	0.0552166
GO:0046133	pyrimidine ribonucleoside catabolic process	Biological Process	2	13	0.154	0.0552166
GO:0046135	pyrimidine nucleoside catabolic process	Biological Process	2	13	0.154	0.0552166
GO:0046184	aldehyde biosynthetic process	Biological Process	2	13	0.154	0.0552166
GO:0051000	positive regulation of nitric-oxide synthase activity	Biological Process	2	13	0.154	0.0552166
GO:0051589	negative regulation of neurotransmitter transport	Biological Process	2	13	0.154	0.0552166
GO:0051782	negative regulation of cell division	Biological Process	2	13	0.154	0.0552166
GO:0071498	cellular response to fluid shear stress	Biological Process	2	13	0.154	0.0552166
GO:0071605	monocyte chemotactic protein-1 production	Biological Process	2	13	0.154	0.0552166
GO:0071637	regulation of monocyte chemotactic protein-1 production	Biological Process	2	13	0.154	0.0552166
GO:1902932	positive regulation of alcohol biosynthetic process	Biological Process	2	13	0.154	0.0552166
GO:1990000	amyloid fibril formation	Biological Process	2	13	0.154	0.0552166
GO:2000104	negative regulation of DNA-dependent DNA replication	Biological Process	2	13	0.154	0.0552166
GO:0045766	positive regulation of angiogenesis	Biological Process	7	115	0.061	0.055302
GO:0051146	striated muscle cell differentiation	Biological Process	10	189	0.053	0.055722
GO:0007165	signal transduction	Biological Process	175	5327	0.033	0.0557229
GO:0090101	negative regulation of transmembrane receptor protein serine/threonine kinase signaling pathway	Biological Process	6	92	0.065	0.0558434
GO:0051707	response to other organism	Biological Process	29	716	0.041	0.0562028
GO:0042221	response to chemical	Biological Process	130	3864	0.034	0.0562626
GO:0050727	regulation of inflammatory response	Biological Process	12	241	0.05	0.056312
GO:0002253	activation of immune response	Biological Process	15	321	0.047	0.0564308
GO:0070167	regulation of biomineral tissue development	Biological Process	5	70	0.071	0.0566726
GO:1990748	cellular detoxification	Biological Process	5	70	0.071	0.0566726
GO:0003281	ventricular septum development	Biological Process	4	49	0.082	0.0569293
GO:0007422	peripheral nervous system development	Biological Process	4	49	0.082	0.0569293
GO:0034109	homotypic cell-cell adhesion	Biological Process	4	49	0.082	0.0569293
GO:0045123	cellular extravasation	Biological Process	4	49	0.082	0.0569293
GO:0045669	positive regulation of osteoblast differentiation	Biological Process	4	49	0.082	0.0569293
GO:0046579	positive regulation of Ras protein signal transduction	Biological Process	4	49	0.082	0.0569293
GO:0048844	artery morphogenesis	Biological Process	4	49	0.082	0.0569293
GO:0070373	negative regulation of ERK1 and ERK2 cascade	Biological Process	4	49	0.082	0.0569293
GO:0072678	T cell migration	Biological Process	4	49	0.082	0.0569293
GO:0030055	cell-substrate junction	Cellular Component	8	141	0.057	0.0569502
GO:0043207	response to external biotic stimulus	Biological Process	29	717	0.04	0.0570048
GO:0051896	regulation of protein kinase B signaling	Biological Process	7	116	0.06	0.0574259
GO:0030017	sarcomere	Cellular Component	7	117	0.06	0.0575332
GO:0032787	monocarboxylic acid metabolic process	Biological Process	19	432	0.044	0.0576032
GO:0032872	regulation of stress-activated MAPK cascade	Biological Process	9	165	0.055	0.0577464
GO:2001234	negative regulation of apoptotic signaling pathway	Biological Process	9	165	0.055	0.0577464
GO:0005683	U7 snRNP	Cellular Component	1	2	0.5	0.0579895
GO:0031021	interphase microtubule organizing center	Cellular Component	1	2	0.5	0.0579895
GO:0034669	integrin alpha4-beta7 complex	Cellular Component	1	2	0.5	0.0579895
GO:0034685	integrin alphav-beta6 complex	Cellular Component	1	2	0.5	0.0579895
GO:0035749	myelin sheath adaxonal region	Cellular Component	1	2	0.5	0.0579895
GO:0042022	interleukin-12 receptor complex	Cellular Component	1	2	0.5	0.0579895
GO:0071133	alpha9-beta1 integrin-ADAM8 complex	Cellular Component	1	2	0.5	0.0579895
GO:0072534	perineuronal net	Cellular Component	1	2	0.5	0.0579895
GO:0097058	CRLF-CLCF1 complex	Cellular Component	1	2	0.5	0.0579895
GO:0097129	cyclin D2-CDK4 complex	Cellular Component	1	2	0.5	0.0579895
GO:1903440	amylin receptor complex	Cellular Component	1	2	0.5	0.0579895
GO:1905202	methylcrotonoyl-CoA carboxylase complex	Cellular Component	1	2	0.5	0.0579895
GO:1990184	amino acid transport complex	Cellular Component	1	2	0.5	0.0579895
GO:1990682	CSF1-CSF1R complex	Cellular Component	1	2	0.5	0.0579895
GO:0001055	RNA polymerase II activity	Molecular Function	1	2	0.5	0.0581873
GO:0003835	beta-galactoside alpha-2,6-sialyltransferase activity	Molecular Function	1	2	0.5	0.0581873
GO:0004066	asparagine synthase (glutamine-hydrolyzing) activity	Molecular Function	1	2	0.5	0.0581873
GO:0004329	formate-tetrahydrofolate ligase activity	Molecular Function	1	2	0.5	0.0581873
GO:0004447	iodide peroxidase activity	Molecular Function	1	2	0.5	0.0581873
GO:0004485	methylcrotonoyl-CoA carboxylase activity	Molecular Function	1	2	0.5	0.0581873
GO:0004666	prostaglandin-endoperoxide synthase activity	Molecular Function	1	2	0.5	0.0581873
GO:0004850	uridine phosphorylase activity	Molecular Function	1	2	0.5	0.0581873
GO:0015196	L-tryptophan transmembrane transporter activity	Molecular Function	1	2	0.5	0.0581873
GO:0015647	peptidoglycan transmembrane transporter activity	Molecular Function	1	2	0.5	0.0581873
GO:0015665	alcohol transmembrane transporter activity	Molecular Function	1	2	0.5	0.0581873
GO:0016499	orexin receptor activity	Molecular Function	1	2	0.5	0.0581873
GO:0017172	cysteine dioxygenase activity	Molecular Function	1	2	0.5	0.0581873
GO:0031696	alpha-2C adrenergic receptor binding	Molecular Function	1	2	0.5	0.0581873
GO:0034617	tetrahydrobiopterin binding	Molecular Function	1	2	0.5	0.0581873
GO:0034632	retinol transmembrane transporter activity	Molecular Function	1	2	0.5	0.0581873
GO:0038131	neuregulin receptor activity	Molecular Function	1	2	0.5	0.0581873
GO:0042020	interleukin-23 receptor activity	Molecular Function	1	2	0.5	0.0581873
GO:0043533	inositol 1,3,4,5 tetrakisphosphate binding	Molecular Function	1	2	0.5	0.0581873
GO:0047066	phospholipid-hydroperoxide glutathione peroxidase activity	Molecular Function	1	2	0.5	0.0581873
GO:0047760	butyrate-CoA ligase activity	Molecular Function	1	2	0.5	0.0581873
GO:0060002	plus-end directed microfilament motor activity	Molecular Function	1	2	0.5	0.0581873
GO:0061507	cyclic-GMP-AMP binding	Molecular Function	1	2	0.5	0.0581873
GO:0070095	fructose-6-phosphate binding	Molecular Function	1	2	0.5	0.0581873
GO:0070698	type I activin receptor binding	Molecular Function	1	2	0.5	0.0581873
GO:0071209	U7 snRNA binding	Molecular Function	1	2	0.5	0.0581873
GO:0086075	gap junction channel activity involved in cardiac conduction electrical coupling	Molecular Function	1	2	0.5	0.0581873
GO:0086077	gap junction channel activity involved in AV node cell-bundle of His cell electrical coupling	Molecular Function	1	2	0.5	0.0581873
GO:0097493	structural molecule activity conferring elasticity	Molecular Function	1	2	0.5	0.0581873
GO:0097603	temperature-gated ion channel activity	Molecular Function	1	2	0.5	0.0581873
GO:0098640	integrin binding involved in cell-matrix adhesion	Molecular Function	1	2	0.5	0.0581873
GO:0098641	cadherin binding involved in cell-cell adhesion	Molecular Function	1	2	0.5	0.0581873
GO:0099507	ligand-gated ion channel activity involved in regulation of presynaptic membrane potential	Molecular Function	1	2	0.5	0.0581873
GO:0120016	intermembrane sphingolipid transfer activity	Molecular Function	1	2	0.5	0.0581873
GO:0120017	intermembrane ceramide transfer activity	Molecular Function	1	2	0.5	0.0581873
GO:1903981	enterobactin binding	Molecular Function	1	2	0.5	0.0581873
GO:0002821	positive regulation of adaptive immune response	Biological Process	6	93	0.065	0.0582735
GO:0007612	learning	Biological Process	6	93	0.065	0.0582735
GO:0044706	multi-multicellular organism process	Biological Process	6	93	0.065	0.0582735
GO:0014909	smooth muscle cell migration	Biological Process	3	30	0.1	0.0583391
GO:0021955	central nervous system neuron axonogenesis	Biological Process	3	30	0.1	0.0583391
GO:0046131	pyrimidine ribonucleoside metabolic process	Biological Process	3	30	0.1	0.0583391
GO:0060071	Wnt signaling pathway, planar cell polarity pathway	Biological Process	3	30	0.1	0.0583391
GO:2000249	regulation of actin cytoskeleton reorganization	Biological Process	3	30	0.1	0.0583391
GO:0001949	sebaceous gland cell differentiation	Biological Process	1	2	0.5	0.0584646
GO:0002175	protein localization to paranode region of axon	Biological Process	1	2	0.5	0.0584646
GO:0002351	serotonin production involved in inflammatory response	Biological Process	1	2	0.5	0.0584646
GO:0002442	serotonin secretion involved in inflammatory response	Biological Process	1	2	0.5	0.0584646
GO:0002554	serotonin secretion by platelet	Biological Process	1	2	0.5	0.0584646
GO:0002625	regulation of T cell antigen processing and presentation	Biological Process	1	2	0.5	0.0584646
GO:0003193	pulmonary valve formation	Biological Process	1	2	0.5	0.0584646
GO:0003220	left ventricular cardiac muscle tissue morphogenesis	Biological Process	1	2	0.5	0.0584646
GO:0003366	cell-matrix adhesion involved in ameboidal cell migration	Biological Process	1	2	0.5	0.0584646
GO:0006256	UDP catabolic process	Biological Process	1	2	0.5	0.0584646
GO:0006272	leading strand elongation	Biological Process	1	2	0.5	0.0584646
GO:0006529	asparagine biosynthetic process	Biological Process	1	2	0.5	0.0584646
GO:0006679	glucosylceramide biosynthetic process	Biological Process	1	2	0.5	0.0584646
GO:0007352	zygotic specification of dorsal/ventral axis	Biological Process	1	2	0.5	0.0584646
GO:0007538	primary sex determination	Biological Process	1	2	0.5	0.0584646
GO:0007542	primary sex determination, germ-line	Biological Process	1	2	0.5	0.0584646
GO:0008355	olfactory learning	Biological Process	1	2	0.5	0.0584646
GO:0009140	pyrimidine nucleoside diphosphate catabolic process	Biological Process	1	2	0.5	0.0584646
GO:0009195	pyrimidine ribonucleoside diphosphate catabolic process	Biological Process	1	2	0.5	0.0584646
GO:0009257	10-formyltetrahydrofolate biosynthetic process	Biological Process	1	2	0.5	0.0584646
GO:0009608	response to symbiont	Biological Process	1	2	0.5	0.0584646
GO:0009609	response to symbiotic bacterium	Biological Process	1	2	0.5	0.0584646
GO:0009812	flavonoid metabolic process	Biological Process	1	2	0.5	0.0584646
GO:0010040	response to iron(II) ion	Biological Process	1	2	0.5	0.0584646
GO:0010713	negative regulation of collagen metabolic process	Biological Process	1	2	0.5	0.0584646
GO:0010899	regulation of phosphatidylcholine catabolic process	Biological Process	1	2	0.5	0.0584646
GO:0014012	peripheral nervous system axon regeneration	Biological Process	1	2	0.5	0.0584646
GO:0014034	neural crest cell fate commitment	Biological Process	1	2	0.5	0.0584646
GO:0015823	phenylalanine transport	Biological Process	1	2	0.5	0.0584646
GO:0015835	peptidoglycan transport	Biological Process	1	2	0.5	0.0584646
GO:0018992	germ-line sex determination	Biological Process	1	2	0.5	0.0584646
GO:0019100	male germ-line sex determination	Biological Process	1	2	0.5	0.0584646
GO:0019343	cysteine biosynthetic process via cystathionine	Biological Process	1	2	0.5	0.0584646
GO:0019371	cyclooxygenase pathway	Biological Process	1	2	0.5	0.0584646
GO:0019483	beta-alanine biosynthetic process	Biological Process	1	2	0.5	0.0584646
GO:0021823	cerebral cortex tangential migration using cell-cell interactions	Biological Process	1	2	0.5	0.0584646
GO:0021827	postnatal olfactory bulb interneuron migration	Biological Process	1	2	0.5	0.0584646
GO:0021836	chemorepulsion involved in postnatal olfactory bulb interneuron migration	Biological Process	1	2	0.5	0.0584646
GO:0021942	radial glia guided migration of Purkinje cell	Biological Process	1	2	0.5	0.0584646
GO:0021966	corticospinal neuron axon guidance	Biological Process	1	2	0.5	0.0584646
GO:0030070	insulin processing	Biological Process	1	2	0.5	0.0584646
GO:0032286	central nervous system myelin maintenance	Biological Process	1	2	0.5	0.0584646
GO:0032966	negative regulation of collagen biosynthetic process	Biological Process	1	2	0.5	0.0584646
GO:0035425	autocrine signaling	Biological Process	1	2	0.5	0.0584646
GO:0035504	regulation of myosin light chain kinase activity	Biological Process	1	2	0.5	0.0584646
GO:0035505	positive regulation of myosin light chain kinase activity	Biological Process	1	2	0.5	0.0584646
GO:0035622	intrahepatic bile duct development	Biological Process	1	2	0.5	0.0584646
GO:0035698	CD8-positive, alpha-beta cytotoxic T cell extravasation	Biological Process	1	2	0.5	0.0584646
GO:0035722	interleukin-12-mediated signaling pathway	Biological Process	1	2	0.5	0.0584646
GO:0036438	maintenance of lens transparency	Biological Process	1	2	0.5	0.0584646
GO:0038155	interleukin-23-mediated signaling pathway	Biological Process	1	2	0.5	0.0584646
GO:0042360	vitamin E metabolic process	Biological Process	1	2	0.5	0.0584646
GO:0042662	negative regulation of mesodermal cell fate specification	Biological Process	1	2	0.5	0.0584646
GO:0042819	vitamin B6 biosynthetic process	Biological Process	1	2	0.5	0.0584646
GO:0042823	pyridoxal phosphate biosynthetic process	Biological Process	1	2	0.5	0.0584646
GO:0043052	thermotaxis	Biological Process	1	2	0.5	0.0584646
GO:0043063	intercellular bridge organization	Biological Process	1	2	0.5	0.0584646
GO:0043366	beta selection	Biological Process	1	2	0.5	0.0584646
GO:0043378	positive regulation of CD8-positive, alpha-beta T cell differentiation	Biological Process	1	2	0.5	0.0584646
GO:0044343	canonical Wnt signaling pathway involved in regulation of type B pancreatic cell proliferation	Biological Process	1	2	0.5	0.0584646
GO:0044878	mitotic cytokinesis checkpoint	Biological Process	1	2	0.5	0.0584646
GO:0045004	DNA replication proofreading	Biological Process	1	2	0.5	0.0584646
GO:0046032	ADP catabolic process	Biological Process	1	2	0.5	0.0584646
GO:0046069	cGMP catabolic process	Biological Process	1	2	0.5	0.0584646
GO:0048170	positive regulation of long-term neuronal synaptic plasticity	Biological Process	1	2	0.5	0.0584646
GO:0048295	positive regulation of isotype switching to IgE isotypes	Biological Process	1	2	0.5	0.0584646
GO:0051389	inactivation of MAPKK activity	Biological Process	1	2	0.5	0.0584646
GO:0051621	regulation of norepinephrine uptake	Biological Process	1	2	0.5	0.0584646
GO:0051659	maintenance of mitochondrion location	Biological Process	1	2	0.5	0.0584646
GO:0051673	membrane disruption in other organism	Biological Process	1	2	0.5	0.0584646
GO:0060221	retinal rod cell differentiation	Biological Process	1	2	0.5	0.0584646
GO:0060448	dichotomous subdivision of terminal units involved in lung branching	Biological Process	1	2	0.5	0.0584646
GO:0060516	primary prostatic bud elongation	Biological Process	1	2	0.5	0.0584646
GO:0060532	bronchus cartilage development	Biological Process	1	2	0.5	0.0584646
GO:0061002	negative regulation of dendritic spine morphogenesis	Biological Process	1	2	0.5	0.0584646
GO:0061051	positive regulation of cell growth involved in cardiac muscle cell development	Biological Process	1	2	0.5	0.0584646
GO:0061052	negative regulation of cell growth involved in cardiac muscle cell development	Biological Process	1	2	0.5	0.0584646
GO:0061145	lung smooth muscle development	Biological Process	1	2	0.5	0.0584646
GO:0061520	Langerhans cell differentiation	Biological Process	1	2	0.5	0.0584646
GO:0061888	regulation of astrocyte activation	Biological Process	1	2	0.5	0.0584646
GO:0061889	negative regulation of astrocyte activation	Biological Process	1	2	0.5	0.0584646
GO:0070162	adiponectin secretion	Biological Process	1	2	0.5	0.0584646
GO:0070163	regulation of adiponectin secretion	Biological Process	1	2	0.5	0.0584646
GO:0070164	negative regulation of adiponectin secretion	Biological Process	1	2	0.5	0.0584646
GO:0070494	regulation of thrombin-activated receptor signaling pathway	Biological Process	1	2	0.5	0.0584646
GO:0070495	negative regulation of thrombin-activated receptor signaling pathway	Biological Process	1	2	0.5	0.0584646
GO:0070814	hydrogen sulfide biosynthetic process	Biological Process	1	2	0.5	0.0584646
GO:0071226	cellular response to molecule of fungal origin	Biological Process	1	2	0.5	0.0584646
GO:0071307	cellular response to vitamin K	Biological Process	1	2	0.5	0.0584646
GO:0072034	renal vesicle induction	Biological Process	1	2	0.5	0.0584646
GO:0072289	metanephric nephron tubule formation	Biological Process	1	2	0.5	0.0584646
GO:0072298	regulation of metanephric glomerulus development	Biological Process	1	2	0.5	0.0584646
GO:0072300	positive regulation of metanephric glomerulus development	Biological Process	1	2	0.5	0.0584646
GO:0086053	AV node cell to bundle of His cell communication by electrical coupling	Biological Process	1	2	0.5	0.0584646
GO:0086054	bundle of His cell to Purkinje myocyte communication by electrical coupling	Biological Process	1	2	0.5	0.0584646
GO:0086092	regulation of the force of heart contraction by cardiac conduction	Biological Process	1	2	0.5	0.0584646
GO:0090251	protein localization involved in establishment of planar polarity	Biological Process	1	2	0.5	0.0584646
GO:0090259	regulation of retinal ganglion cell axon guidance	Biological Process	1	2	0.5	0.0584646
GO:0090497	mesenchymal cell migration	Biological Process	1	2	0.5	0.0584646
GO:0097017	renal protein absorption	Biological Process	1	2	0.5	0.0584646
GO:0097018	renal albumin absorption	Biological Process	1	2	0.5	0.0584646
GO:0097114	NMDA glutamate receptor clustering	Biological Process	1	2	0.5	0.0584646
GO:0097528	execution phase of necroptosis	Biological Process	1	2	0.5	0.0584646
GO:0097647	amylin receptor signaling pathway	Biological Process	1	2	0.5	0.0584646
GO:0098905	regulation of bundle of His cell action potential	Biological Process	1	2	0.5	0.0584646
GO:0098907	regulation of SA node cell action potential	Biological Process	1	2	0.5	0.0584646
GO:0099505	regulation of presynaptic membrane potential	Biological Process	1	2	0.5	0.0584646
GO:0099557	trans-synaptic signaling by trans-synaptic complex, modulating synaptic transmission	Biological Process	1	2	0.5	0.0584646
GO:0150064	vertebrate eye-specific patterning	Biological Process	1	2	0.5	0.0584646
GO:1901876	regulation of calcium ion binding	Biological Process	1	2	0.5	0.0584646
GO:1901877	negative regulation of calcium ion binding	Biological Process	1	2	0.5	0.0584646
GO:1901895	negative regulation of calcium-transporting ATPase activity	Biological Process	1	2	0.5	0.0584646
GO:1903406	regulation of sodium:potassium-exchanging ATPase activity	Biological Process	1	2	0.5	0.0584646
GO:1903408	positive regulation of sodium:potassium-exchanging ATPase activity	Biological Process	1	2	0.5	0.0584646
GO:1903463	regulation of mitotic cell cycle DNA replication	Biological Process	1	2	0.5	0.0584646
GO:1903538	regulation of meiotic cell cycle process involved in oocyte maturation	Biological Process	1	2	0.5	0.0584646
GO:1903597	negative regulation of gap junction assembly	Biological Process	1	2	0.5	0.0584646
GO:1903613	regulation of protein tyrosine phosphatase activity	Biological Process	1	2	0.5	0.0584646
GO:1904027	negative regulation of collagen fibril organization	Biological Process	1	2	0.5	0.0584646
GO:1904715	negative regulation of chaperone-mediated autophagy	Biological Process	1	2	0.5	0.0584646
GO:1904837	beta-catenin-TCF complex assembly	Biological Process	1	2	0.5	0.0584646
GO:1904863	regulation of beta-catenin-TCF complex assembly	Biological Process	1	2	0.5	0.0584646
GO:1904864	negative regulation of beta-catenin-TCF complex assembly	Biological Process	1	2	0.5	0.0584646
GO:1905167	positive regulation of lysosomal protein catabolic process	Biological Process	1	2	0.5	0.0584646
GO:1905407	regulation of creatine transmembrane transporter activity	Biological Process	1	2	0.5	0.0584646
GO:1905408	negative regulation of creatine transmembrane transporter activity	Biological Process	1	2	0.5	0.0584646
GO:1905451	positive regulation of Fc-gamma receptor signaling pathway involved in phagocytosis	Biological Process	1	2	0.5	0.0584646
GO:1905460	negative regulation of vascular associated smooth muscle cell apoptotic process	Biological Process	1	2	0.5	0.0584646
GO:1905664	regulation of calcium ion import across plasma membrane	Biological Process	1	2	0.5	0.0584646
GO:1905771	negative regulation of mesodermal cell differentiation	Biological Process	1	2	0.5	0.0584646
GO:1905772	positive regulation of mesodermal cell differentiation	Biological Process	1	2	0.5	0.0584646
GO:1905903	negative regulation of mesoderm formation	Biological Process	1	2	0.5	0.0584646
GO:1905904	positive regulation of mesoderm formation	Biological Process	1	2	0.5	0.0584646
GO:1990036	calcium ion import into sarcoplasmic reticulum	Biological Process	1	2	0.5	0.0584646
GO:1990764	myofibroblast contraction	Biological Process	1	2	0.5	0.0584646
GO:2000079	regulation of canonical Wnt signaling pathway involved in controlling type B pancreatic cell proliferation	Biological Process	1	2	0.5	0.0584646
GO:2000452	regulation of CD8-positive, alpha-beta cytotoxic T cell extravasation	Biological Process	1	2	0.5	0.0584646
GO:2000470	positive regulation of peroxidase activity	Biological Process	1	2	0.5	0.0584646
GO:2000471	regulation of hematopoietic stem cell migration	Biological Process	1	2	0.5	0.0584646
GO:2000473	positive regulation of hematopoietic stem cell migration	Biological Process	1	2	0.5	0.0584646
GO:2000532	regulation of renal albumin absorption	Biological Process	1	2	0.5	0.0584646
GO:2000866	positive regulation of estradiol secretion	Biological Process	1	2	0.5	0.0584646
GO:0006813	potassium ion transport	Biological Process	10	191	0.052	0.0589882
GO:0044092	negative regulation of molecular function	Biological Process	33	837	0.039	0.0591516
GO:0042692	muscle cell differentiation	Biological Process	12	243	0.049	0.059191
GO:0002699	positive regulation of immune effector process	Biological Process	9	166	0.054	0.059538
GO:0034763	negative regulation of transmembrane transport	Biological Process	5	71	0.07	0.0595504
GO:0043242	negative regulation of protein complex disassembly	Biological Process	5	71	0.07	0.0595504
GO:0009628	response to abiotic stimulus	Biological Process	27	663	0.041	0.0604801
GO:0006801	superoxide metabolic process	Biological Process	4	50	0.08	0.060493
GO:0030032	lamellipodium assembly	Biological Process	4	50	0.08	0.060493
GO:0030042	actin filament depolymerization	Biological Process	4	50	0.08	0.060493
GO:0071479	cellular response to ionizing radiation	Biological Process	4	50	0.08	0.060493
GO:0070161	anchoring junction	Cellular Component	12	246	0.049	0.0606658
GO:0030336	negative regulation of cell migration	Biological Process	10	192	0.052	0.0606672
GO:0051261	protein depolymerization	Biological Process	6	94	0.064	0.0607659
GO:0033993	response to lipid	Biological Process	19	435	0.044	0.0608312
GO:0043292	contractile fiber	Cellular Component	8	143	0.056	0.0608466
GO:0071417	cellular response to organonitrogen compound	Biological Process	16	352	0.045	0.0610265
GO:0001764	neuron migration	Biological Process	7	118	0.059	0.0618236
GO:0051017	actin filament bundle assembly	Biological Process	7	118	0.059	0.0618236
GO:0000800	lateral element	Cellular Component	2	14	0.143	0.0622682
GO:0005640	nuclear outer membrane	Cellular Component	2	14	0.143	0.0622682
GO:0030301	cholesterol transport	Biological Process	5	72	0.069	0.06251
GO:0051963	regulation of synapse assembly	Biological Process	5	72	0.069	0.06251
GO:1901879	regulation of protein depolymerization	Biological Process	5	72	0.069	0.06251
GO:0010181	FMN binding	Molecular Function	2	14	0.143	0.0626462
GO:0043274	phospholipase binding	Molecular Function	2	14	0.143	0.0626462
GO:0001667	ameboidal-type cell migration	Biological Process	15	326	0.046	0.0627359
GO:0019955	cytokine binding	Molecular Function	7	119	0.059	0.0627789
GO:0007263	nitric oxide mediated signal transduction	Biological Process	2	14	0.143	0.0631851
GO:0010613	positive regulation of cardiac muscle hypertrophy	Biological Process	2	14	0.143	0.0631851
GO:0010766	negative regulation of sodium ion transport	Biological Process	2	14	0.143	0.0631851
GO:0010878	cholesterol storage	Biological Process	2	14	0.143	0.0631851
GO:0014808	release of sequestered calcium ion into cytosol by sarcoplasmic reticulum	Biological Process	2	14	0.143	0.0631851
GO:0031290	retinal ganglion cell axon guidance	Biological Process	2	14	0.143	0.0631851
GO:0032816	positive regulation of natural killer cell activation	Biological Process	2	14	0.143	0.0631851
GO:0034695	response to prostaglandin E	Biological Process	2	14	0.143	0.0631851
GO:0035743	CD4-positive, alpha-beta T cell cytokine production	Biological Process	2	14	0.143	0.0631851
GO:0046697	decidualization	Biological Process	2	14	0.143	0.0631851
GO:0051450	myoblast proliferation	Biological Process	2	14	0.143	0.0631851
GO:0051955	regulation of amino acid transport	Biological Process	2	14	0.143	0.0631851
GO:0055091	phospholipid homeostasis	Biological Process	2	14	0.143	0.0631851
GO:0060055	angiogenesis involved in wound healing	Biological Process	2	14	0.143	0.0631851
GO:0071391	cellular response to estrogen stimulus	Biological Process	2	14	0.143	0.0631851
GO:0140058	neuron projection arborization	Biological Process	2	14	0.143	0.0631851
GO:1901550	regulation of endothelial cell development	Biological Process	2	14	0.143	0.0631851
GO:1903140	regulation of establishment of endothelial barrier	Biological Process	2	14	0.143	0.0631851
GO:1903779	regulation of cardiac conduction	Biological Process	2	14	0.143	0.0631851
GO:2000269	regulation of fibroblast apoptotic process	Biological Process	2	14	0.143	0.0631851
GO:0050851	antigen receptor-mediated signaling pathway	Biological Process	8	143	0.056	0.063206
GO:0002820	negative regulation of adaptive immune response	Biological Process	3	31	0.097	0.0632209
GO:0006213	pyrimidine nucleoside metabolic process	Biological Process	3	31	0.097	0.0632209
GO:0007157	heterophilic cell-cell adhesion via plasma membrane cell adhesion molecules	Biological Process	3	31	0.097	0.0632209
GO:0030195	negative regulation of blood coagulation	Biological Process	3	31	0.097	0.0632209
GO:0030890	positive regulation of B cell proliferation	Biological Process	3	31	0.097	0.0632209
GO:0031670	cellular response to nutrient	Biological Process	3	31	0.097	0.0632209
GO:0032890	regulation of organic acid transport	Biological Process	3	31	0.097	0.0632209
GO:0048146	positive regulation of fibroblast proliferation	Biological Process	3	31	0.097	0.0632209
GO:0071827	plasma lipoprotein particle organization	Biological Process	3	31	0.097	0.0632209
GO:0090102	cochlea development	Biological Process	3	31	0.097	0.0632209
GO:0001763	morphogenesis of a branching structure	Biological Process	9	168	0.054	0.0632273
GO:0070302	regulation of stress-activated protein kinase signaling cascade	Biological Process	9	168	0.054	0.0632273
GO:0003206	cardiac chamber morphogenesis	Biological Process	6	95	0.063	0.0633207
GO:0008144	drug binding	Molecular Function	53	1454	0.036	0.0635901
GO:0031638	zymogen activation	Biological Process	4	51	0.078	0.0641721
GO:0032414	positive regulation of ion transmembrane transporter activity	Biological Process	4	51	0.078	0.0641721
GO:0032611	interleukin-1 beta production	Biological Process	4	51	0.078	0.0641721
GO:0032651	regulation of interleukin-1 beta production	Biological Process	4	51	0.078	0.0641721
GO:0042982	amyloid precursor protein metabolic process	Biological Process	4	51	0.078	0.0641721
GO:0048145	regulation of fibroblast proliferation	Biological Process	4	51	0.078	0.0641721
GO:2000379	positive regulation of reactive oxygen species metabolic process	Biological Process	4	51	0.078	0.0641721
GO:0005096	GTPase activator activity	Molecular Function	10	195	0.051	0.0641998
GO:0008083	growth factor activity	Molecular Function	7	120	0.058	0.0650627
GO:0002768	immune response-regulating cell surface receptor signaling pathway	Biological Process	9	169	0.053	0.0651252
GO:0019216	regulation of lipid metabolic process	Biological Process	12	247	0.049	0.0652393
GO:0003015	heart process	Biological Process	8	144	0.056	0.0652811
GO:0014031	mesenchymal cell development	Biological Process	5	73	0.068	0.0655513
GO:0032465	regulation of cytokinesis	Biological Process	5	73	0.068	0.0655513
GO:0045778	positive regulation of ossification	Biological Process	5	73	0.068	0.0655513
GO:0022411	cellular component disassembly	Biological Process	14	301	0.047	0.0657165
GO:0031098	stress-activated protein kinase signaling cascade	Biological Process	10	195	0.051	0.0658891
GO:0030307	positive regulation of cell growth	Biological Process	6	96	0.062	0.0659379
GO:0042737	drug catabolic process	Biological Process	6	96	0.062	0.0659379
GO:0065007	biological regulation	Biological Process	344	11041	0.031	0.0662192
GO:0061572	actin filament bundle organization	Biological Process	7	120	0.058	0.0664216
GO:0090288	negative regulation of cellular response to growth factor stimulus	Biological Process	7	120	0.058	0.0664216
GO:0015672	monovalent inorganic cation transport	Biological Process	19	440	0.043	0.0664864
GO:0000795	synaptonemal complex	Cellular Component	3	32	0.094	0.0669569
GO:0099086	synaptonemal structure	Cellular Component	3	32	0.094	0.0669569
GO:0097191	extrinsic apoptotic signaling pathway	Biological Process	9	170	0.053	0.0670588
GO:0051015	actin filament binding	Molecular Function	9	171	0.053	0.0673836
GO:0016358	dendrite development	Biological Process	8	145	0.055	0.067398
GO:0071949	FAD binding	Molecular Function	3	32	0.094	0.0675007
GO:0120013	intermembrane lipid transfer activity	Molecular Function	3	32	0.094	0.0675007
GO:0017144	drug metabolic process	Biological Process	23	555	0.041	0.0677204
GO:0015291	secondary active transmembrane transporter activity	Molecular Function	10	197	0.051	0.0677595
GO:0042310	vasoconstriction	Biological Process	4	52	0.077	0.0679658
GO:0048144	fibroblast proliferation	Biological Process	4	52	0.077	0.0679658
GO:0097756	negative regulation of blood vessel diameter	Biological Process	4	52	0.077	0.0679658
GO:0030857	negative regulation of epithelial cell differentiation	Biological Process	3	32	0.094	0.0682853
GO:0048678	response to axon injury	Biological Process	3	32	0.094	0.0682853
GO:1900047	negative regulation of hemostasis	Biological Process	3	32	0.094	0.0682853
GO:1902808	positive regulation of cell cycle G1/S phase transition	Biological Process	3	32	0.094	0.0682853
GO:1903307	positive regulation of regulated secretory pathway	Biological Process	3	32	0.094	0.0682853
GO:2000272	negative regulation of signaling receptor activity	Biological Process	3	32	0.094	0.0682853
GO:0051020	GTPase binding	Molecular Function	17	388	0.044	0.0690948
GO:0048037	cofactor binding	Molecular Function	20	473	0.042	0.069247
GO:0004866	endopeptidase inhibitor activity	Molecular Function	9	172	0.052	0.0693493
GO:0001819	positive regulation of cytokine production	Biological Process	15	331	0.045	0.0695014
GO:0051961	negative regulation of nervous system development	Biological Process	10	197	0.051	0.0695255
GO:0019933	cAMP-mediated signaling	Biological Process	8	146	0.055	0.0695567
GO:0032432	actin filament bundle	Cellular Component	4	53	0.075	0.0701793
GO:0042641	actomyosin	Cellular Component	4	53	0.075	0.0701793
GO:0045121	membrane raft	Cellular Component	10	199	0.05	0.0702314
[truncated: 4,892 more rows]

## Sheet: Sheet B-KEGG
Table S3_Differential expressed mRNA enrichment analysis Sheet B_KEGG enrichment analysis for differential expressed mRNA
ID	Descrption	class	num	bg_num	ratio	P-value
ko04510	Focal adhesion	Cellular Processes	19	201	0.095	1.76231e-05
ko04514	Cell adhesion molecules	Environmental Information Processing	20	222	0.09	2.14978e-05
ko04611	Platelet activation	Organismal Systems	14	127	0.11	4.27065e-05
ko04610	Complement and coagulation cascades	Organismal Systems	11	94	0.117	0.000165738
ko04512	ECM-receptor interaction	Environmental Information Processing	10	90	0.111	0.000498636
ko00240	Pyrimidine metabolism	Metabolism	8	60	0.133	0.000533472
ko04151	PI3K-Akt signaling pathway	Environmental Information Processing	26	412	0.063	0.000541535
ko04921	Oxytocin signaling pathway	Organismal Systems	13	155	0.084	0.00117232
ko04810	Regulation of actin cytoskeleton	Cellular Processes	16	224	0.071	0.00184819
ko04918	Thyroid hormone synthesis	Organismal Systems	8	73	0.11	0.00197113
ko04621	NOD-like receptor signaling pathway	Organismal Systems	15	207	0.072	0.00221166
ko05205	Proteoglycans in cancer	Human Diseases	15	218	0.069	0.00362811
ko00770	Pantothenate and CoA biosynthesis	Metabolism	4	22	0.182	0.00446255
ko04670	Leukocyte transendothelial migration	Organismal Systems	10	123	0.081	0.00528078
ko04530	Tight junction	Cellular Processes	13	193	0.067	0.00781113
ko04360	Axon guidance	Organismal Systems	12	184	0.065	0.0131972
ko04929	GnRH secretion	Organismal Systems	6	63	0.095	0.0138463
ko05412	Arrhythmogenic right ventricular cardiomyopathy	Human Diseases	7	82	0.085	0.0143425
ko04371	Apelin signaling pathway	Environmental Information Processing	10	145	0.069	0.0159328
ko04974	Protein digestion and absorption	Organismal Systems	9	125	0.072	0.016811
ko05414	Dilated cardiomyopathy	Human Diseases	9	126	0.071	0.0176235
ko04933	AGE-RAGE signaling pathway in diabetic complications	Human Diseases	8	106	0.075	0.0182526
ko05165	Human papillomavirus infection	Human Diseases	19	362	0.052	0.0197044
ko04750	Inflammatory mediator regulation of TRP channels	Organismal Systems	8	108	0.074	0.0202019
ko05230	Central carbon metabolism in cancer	Human Diseases	6	69	0.087	0.0209216
ko00260	Glycine, serine and threonine metabolism	Metabolism	5	52	0.096	0.0230573
ko04361	Axon regeneration	Organismal Systems	3	20	0.15	0.0235474
ko00750	Vitamin B6 metabolism	Metabolism	2	8	0.25	0.0242979
ko04640	Hematopoietic cell lineage	Organismal Systems	9	134	0.067	0.0251853
ko04927	Cortisol synthesis and secretion	Organismal Systems	6	72	0.083	0.0252405
ko04015	Rap1 signaling pathway	Environmental Information Processing	15	275	0.055	0.0267609
ko04540	Gap junction	Cellular Processes	7	93	0.075	0.0267789
ko04010	MAPK signaling pathway	Environmental Information Processing	16	302	0.053	0.0286391
ko04724	Glutamatergic synapse	Organismal Systems	8	119	0.067	0.0336213
ko04062	Chemokine signaling pathway	Organismal Systems	11	188	0.059	0.0348325
ko05200	Pathways in cancer	Human Diseases	26	570	0.046	0.0351708
ko04060	Cytokine-cytokine receptor interaction	Environmental Information Processing	16	310	0.052	0.0352085
ko05410	Hypertrophic cardiomyopathy	Human Diseases	7	101	0.069	0.0394596
ko01230	Biosynthesis of amino acids	Metabolism	6	80	0.075	0.0395423
ko00760	Nicotinate and nicotinamide metabolism	Metabolism	4	43	0.093	0.0451376
ko04625	C-type lectin receptor signaling pathway	Organismal Systems	7	106	0.066	0.0490993
ko04022	cGMP-PKG signaling pathway	Environmental Information Processing	10	176	0.057	0.0507106
ko04730	Long-term depression	Organismal Systems	5	65	0.077	0.0529538
ko04911	Insulin secretion	Organismal Systems	6	86	0.07	0.053089
ko04913	Ovarian steroidogenesis	Organismal Systems	5	67	0.075	0.0589182
ko04061	Viral protein interaction with cytokine and cytokine receptor	Environmental Information Processing	6	92	0.065	0.0691458
ko04270	Vascular smooth muscle contraction	Organismal Systems	8	141	0.057	0.0761282
ko04934	Cushing syndrome	Human Diseases	9	166	0.054	0.077945
ko05160	Hepatitis C	Human Diseases	9	169	0.053	0.0849501
ko04971	Gastric acid secretion	Organismal Systems	5	76	0.066	0.0902735
ko04726	Serotonergic synapse	Organismal Systems	7	123	0.057	0.0923136
ko00330	Arginine and proline metabolism	Metabolism	4	55	0.073	0.0936865
ko04925	Aldosterone synthesis and secretion	Organismal Systems	6	100	0.06	0.0944675
ko05020	Prion disease	Human Diseases	3	35	0.086	0.096203
ko00051	Fructose and mannose metabolism	Metabolism	3	36	0.083	0.102629
ko05206	MicroRNAs in cancer	Human Diseases	9	176	0.051	0.102717
ko00270	Cysteine and methionine metabolism	Metabolism	4	58	0.069	0.108575
ko05167	Kaposi sarcoma-associated herpesvirus infection	Human Diseases	10	204	0.049	0.109129
ko05143	African trypanosomiasis	Human Diseases	4	61	0.066	0.124452
ko04972	Pancreatic secretion	Organismal Systems	6	109	0.055	0.128103
ko00670	One carbon pool by folate	Metabolism	2	20	0.1	0.129107
ko05164	Influenza A	Human Diseases	9	187	0.048	0.134582
ko05216	Thyroid cancer	Human Diseases	3	41	0.073	0.137114
ko05163	Human cytomegalovirus infection	Human Diseases	11	243	0.045	0.143295
ko04068	FoxO signaling pathway	Environmental Information Processing	7	138	0.051	0.143691
ko04728	Dopaminergic synapse	Organismal Systems	7	139	0.05	0.147529
ko00290	Valine, leucine and isoleucine biosynthesis	Metabolism	1	5	0.2	0.147536
ko00471	D-Glutamine and D-glutamate metabolism	Metabolism	1	5	0.2	0.147536
ko04745	Phototransduction - fly	Organismal Systems	1	5	0.2	0.147536
ko00100	Steroid biosynthesis	Metabolism	2	22	0.091	0.15082
ko00220	Arginine biosynthesis	Metabolism	2	22	0.091	0.15082
ko04623	Cytosolic DNA-sensing pathway	Organismal Systems	4	66	0.061	0.152919
ko04080	Neuroactive ligand-receptor interaction	Environmental Information Processing	15	358	0.042	0.156871
ko04720	Long-term potentiation	Organismal Systems	4	67	0.06	0.158887
ko04390	Hippo signaling pathway	Environmental Information Processing	8	168	0.048	0.158908
ko04650	Natural killer cell mediated cytotoxicity	Organismal Systems	7	143	0.049	0.163352
ko04919	Thyroid hormone signaling pathway	Organismal Systems	6	118	0.051	0.166716
ko04014	Ras signaling pathway	Environmental Information Processing	13	308	0.042	0.171983
ko00340	Histidine metabolism	Metabolism	2	24	0.083	0.173185
ko04320	Dorso-ventral axis formation	Organismal Systems	1	6	0.167	0.17433
ko00514	Other types of O-glycan biosynthesis	Metabolism	3	46	0.065	0.174914
ko04024	cAMP signaling pathway	Environmental Information Processing	10	228	0.044	0.18079
ko04924	Renin secretion	Organismal Systems	4	72	0.056	0.189938
ko00230	Purine metabolism	Metabolism	7	153	0.046	0.20598
ko01100	Metabolic pathways	Metabolism	59	1699	0.035	0.213973
ko05218	Melanoma	Human Diseases	4	76	0.053	0.216044
ko04380	Osteoclast differentiation	Organismal Systems	6	129	0.047	0.219617
ko05418	Fluid shear stress and atherosclerosis	Human Diseases	7	157	0.045	0.224119
ko05133	Pertussis	Human Diseases	4	78	0.051	0.229451
ko04713	Circadian entrainment	Organismal Systems	5	105	0.048	0.234308
ko00983	Drug metabolism - other enzymes	Metabolism	4	79	0.051	0.236231
ko05202	Transcriptional misregulation in cancer	Human Diseases	11	272	0.04	0.236533
ko04152	AMPK signaling pathway	Environmental Information Processing	6	133	0.045	0.240128
ko04340	Hedgehog signaling pathway	Environmental Information Processing	3	54	0.056	0.240247
ko04922	Glucagon signaling pathway	Organismal Systems	5	107	0.047	0.246031
ko04928	Parathyroid hormone synthesis, secretion and action	Organismal Systems	5	107	0.047	0.246031
ko00565	Ether lipid metabolism	Metabolism	3	57	0.053	0.265741
ko04979	Cholesterol metabolism	Organismal Systems	3	57	0.053	0.265741
ko05146	Amoebiasis	Human Diseases	6	138	0.043	0.266528
ko00920	Sulfur metabolism	Metabolism	1	10	0.1	0.273368
ko03020	RNA polymerase	Genetic Information Processing	2	33	0.061	0.277917
ko04020	Calcium signaling pathway	Environmental Information Processing	11	284	0.039	0.280689
ko04931	Insulin resistance	Human Diseases	5	113	0.044	0.282038
ko04915	Estrogen signaling pathway	Organismal Systems	6	141	0.043	0.282711
ko04310	Wnt signaling pathway	Environmental Information Processing	7	170	0.041	0.286456
ko04145	Phagosome	Cellular Processes	8	199	0.04	0.288365
ko04923	Regulation of lipolysis in adipocytes	Organismal Systems	3	60	0.05	0.291539
ko04666	Fc gamma R-mediated phagocytosis	Organismal Systems	5	115	0.043	0.294269
ko01521	EGFR tyrosine kinase inhibitor resistance	Human Diseases	4	88	0.045	0.299021
ko04115	p53 signaling pathway	Cellular Processes	4	88	0.045	0.299021
ko00480	Glutathione metabolism	Metabolism	3	61	0.049	0.300182
ko04940	Type I diabetes mellitus	Human Diseases	5	116	0.043	0.300419
ko00410	beta-Alanine metabolism	Metabolism	2	35	0.057	0.30139
ko04966	Collecting duct acid secretion	Organismal Systems	2	35	0.057	0.30139
ko04935	Growth hormone synthesis, secretion and action	Organismal Systems	5	117	0.043	0.306589
ko01523	Antifolate resistance	Human Diseases	2	36	0.056	0.313082
ko04110	Cell cycle	Cellular Processes	6	147	0.041	0.31568
ko05142	Chagas disease	Human Diseases	7	176	0.04	0.316544
ko05322	Systemic lupus erythematosus	Human Diseases	10	265	0.038	0.321678
ko04723	Retrograde endocannabinoid signaling	Organismal Systems	7	178	0.039	0.326703
ko04912	GnRH signaling pathway	Organismal Systems	4	92	0.043	0.327591
ko03030	DNA replication	Genetic Information Processing	2	38	0.053	0.336329
ko04071	Sphingolipid signaling pathway	Environmental Information Processing	5	122	0.041	0.337685
ko05145	Toxoplasmosis	Human Diseases	5	122	0.041	0.337685
ko00430	Taurine and hypotaurine metabolism	Metabolism	1	13	0.077	0.339793
ko04914	Progesterone-mediated oocyte maturation	Organismal Systems	4	94	0.043	0.341945
ko05224	Breast cancer	Human Diseases	6	152	0.039	0.3436
ko04668	TNF signaling pathway	Environmental Information Processing	5	123	0.041	0.34394
ko00980	Metabolism of xenobiotics by cytochrome P450	Metabolism	3	67	0.045	0.352154
ko04261	Adrenergic signaling in cardiomyocytes	Organismal Systems	6	155	0.039	0.360475
ko05223	Non-small cell lung cancer	Human Diseases	3	68	0.044	0.360795
ko01522	Endocrine resistance	Human Diseases	4	97	0.041	0.363503
ko04630	JAK-STAT signaling pathway	Environmental Information Processing	7	186	0.038	0.367775
ko00250	Alanine, aspartate and glutamate metabolism	Metabolism	2	41	0.049	0.370733
ko05323	Rheumatoid arthritis	Human Diseases	7	188	0.037	0.378113
ko04624	Toll and Imd signaling pathway	Organismal Systems	1	15	0.067	0.380678
ko05120	Epithelial cell signaling in Helicobacter pylori infection	Human Diseases	1	15	0.067	0.380678
ko04926	Relaxin signaling pathway	Organismal Systems	5	131	0.038	0.394126
ko05010	Alzheimer disease	Human Diseases	14	407	0.034	0.402384
ko04660	T cell receptor signaling pathway	Organismal Systems	6	163	0.037	0.405633
ko05017	Spinocerebellar ataxia	Human Diseases	4	103	0.039	0.406483
ko05140	Leishmaniasis	Human Diseases	4	103	0.039	0.406483
ko05332	Graft-versus-host disease	Human Diseases	4	104	0.038	0.413602
ko04620	Toll-like receptor signaling pathway	Organismal Systems	4	105	0.038	0.420703
ko04970	Salivary secretion	Organismal Systems	4	105	0.038	0.420703
ko05150	Staphylococcus aureus infection	Human Diseases	7	198	0.035	0.42986
ko05168	Herpes simplex virus 1 infection	Human Diseases	16	479	0.033	0.436855
ko05219	Bladder cancer	Human Diseases	2	47	0.043	0.437206
ko03420	Nucleotide excision repair	Genetic Information Processing	2	48	0.042	0.44792
ko04976	Bile secretion	Organismal Systems	3	79	0.038	0.453955
ko05204	Chemical carcinogenesis - DNA adducts	Human Diseases	3	81	0.037	0.470335
ko00532	Glycosaminoglycan biosynthesis - chondroitin sulfate / dermatan sulfate	Metabolism	1	20	0.05	0.472186
ko00520	Amino sugar and nucleotide sugar metabolism	Metabolism	2	51	0.039	0.479359
ko04725	Cholinergic synapse	Organismal Systems	4	114	0.035	0.48348
ko01210	2-Oxocarboxylic acid metabolism	Metabolism	1	21	0.048	0.488802
ko00510	N-Glycan biosynthesis	Metabolism	2	52	0.038	0.489594
ko04260	Cardiac muscle contraction	Organismal Systems	4	115	0.035	0.490298
ko04917	Prolactin signaling pathway	Organismal Systems	3	84	0.036	0.494481
ko04218	Cellular senescence	Cellular Processes	6	179	0.034	0.49471
ko04961	Endocrine and other factor-regulated calcium reabsorption	Organismal Systems	2	53	0.038	0.499702
ko04612	Antigen processing and presentation	Organismal Systems	5	149	0.034	0.5048
ko04664	Fc epsilon RI signaling pathway	Organismal Systems	3	86	0.035	0.510272
ko05152	Tuberculosis	Human Diseases	7	214	0.033	0.511212
ko05132	Salmonella infection	Human Diseases	8	246	0.033	0.511461
ko04012	ErbB signaling pathway	Environmental Information Processing	3	87	0.034	0.51807
ko04964	Proximal tubule bicarbonate reclamation	Organismal Systems	1	23	0.043	0.520486
ko05416	Viral myocarditis	Human Diseases	5	153	0.033	0.528403
ko00280	Valine, leucine and isoleucine degradation	Metabolism	2	56	0.036	0.529245
ko04370	VEGF signaling pathway	Environmental Information Processing	2	56	0.036	0.529245
ko00900	Terpenoid backbone biosynthesis	Metabolism	1	24	0.042	0.535586
ko04064	NF-kappa B signaling pathway	Environmental Information Processing	6	188	0.032	0.542892
ko05135	Yersinia infection	Human Diseases	6	188	0.032	0.542892
ko05016	Huntington disease	Human Diseases	11	351	0.031	0.547479
ko03430	Mismatch repair	Genetic Information Processing	1	25	0.04	0.550212
ko05321	Inflammatory bowel disease	Human Diseases	4	127	0.031	0.568874
ko04662	B cell receptor signaling pathway	Organismal Systems	3	94	0.032	0.570703
ko04672	Intestinal immune network for IgA production	Organismal Systems	4	130	0.031	0.587453
ko00650	Butanoate metabolism	Metabolism	1	28	0.036	0.591392
ko04977	Vitamin digestion and absorption	Organismal Systems	1	28	0.036	0.591392
ko00590	Arachidonic acid metabolism	Metabolism	3	98	0.031	0.599143
ko05217	Basal cell carcinoma	Human Diseases	2	64	0.031	0.602076
ko00030	Pentose phosphate pathway	Metabolism	1	29	0.034	0.604266
ko04013	MAPK signaling pathway - fly	Environmental Information Processing	1	29	0.034	0.604266
ko05032	Morphine addiction	Human Diseases	3	99	0.03	0.606057
ko05340	Primary immunodeficiency	Human Diseases	2	65	0.031	0.61056
ko04114	Oocyte meiosis	Cellular Processes	4	135	0.03	0.617362
ko05221	Acute myeloid leukemia	Human Diseases	2	66	0.03	0.618905
ko04916	Melanogenesis	Organismal Systems	3	101	0.03	0.619649
ko04070	Phosphatidylinositol signaling system	Environmental Information Processing	3	102	0.029	0.626325
ko05215	Prostate cancer	Human Diseases	3	102	0.029	0.626325
ko00512	Mucin type O-glycan biosynthesis	Metabolism	1	31	0.032	0.628814
ko01040	Biosynthesis of unsaturated fatty acids	Metabolism	1	31	0.032	0.628814
ko05222	Small cell lung cancer	Human Diseases	3	103	0.029	0.63292
ko05320	Autoimmune thyroid disease	Human Diseases	4	139	0.029	0.640295
ko00052	Galactose metabolism	Metabolism	1	32	0.031	0.640512
ko05134	Legionellosis	Human Diseases	2	69	0.029	0.643117
ko00040	Pentose and glucuronate interconversions	Metabolism	1	33	0.03	0.651843
ko00062	Fatty acid elongation	Metabolism	1	33	0.03	0.651843
ko04550	Signaling pathways regulating pluripotency of stem cells	Cellular Processes	4	142	0.028	0.656899
ko04350	TGF-beta signaling pathway	Environmental Information Processing	3	107	0.028	0.65849
ko04657	IL-17 signaling pathway	Organismal Systems	3	107	0.028	0.65849
ko00310	Lysine degradation	Metabolism	2	71	0.028	0.658575
ko00561	Glycerolipid metabolism	Metabolism	2	71	0.028	0.658575
ko03410	Base excision repair	Genetic Information Processing	2	74	0.027	0.680753
ko04215	Apoptosis - multiple species	Cellular Processes	1	37	0.027	0.693718
ko04960	Aldosterone-regulated sodium reabsorption	Organismal Systems	1	37	0.027	0.693718
ko04210	Apoptosis	Cellular Processes	5	186	0.027	0.700077
ko04520	Adherens junction	Cellular Processes	2	77	0.026	0.701744
ko00630	Glyoxylate and dicarboxylate metabolism	Metabolism	1	38	0.026	0.703377
ko05211	Renal cell carcinoma	Human Diseases	2	78	0.026	0.708482
ko00140	Steroid hormone biosynthesis	Metabolism	2	79	0.025	0.715093
ko05214	Glioma	Human Diseases	2	79	0.025	0.715093
ko04144	Endocytosis	Cellular Processes	7	261	0.027	0.717943
ko04622	RIG-I-like receptor signaling pathway	Organismal Systems	2	80	0.025	0.721579
ko05226	Gastric cancer	Human Diseases	4	155	0.026	0.722788
ko04217	Necroptosis	Cellular Processes	5	192	0.026	0.726161
ko05033	Nicotine addiction	Human Diseases	1	41	0.024	0.73057
ko04066	HIF-1 signaling pathway	Environmental Information Processing	3	121	0.025	0.73776
ko00620	Pyruvate metabolism	Metabolism	1	42	0.024	0.739071
ko03008	Ribosome biogenesis in eukaryotes	Genetic Information Processing	2	83	0.024	0.740292
ko05203	Viral carcinogenesis	Human Diseases	7	268	0.026	0.743054
ko01524	Platinum drug resistance	Human Diseases	2	84	0.024	0.746288
ko01200	Carbon metabolism	Metabolism	3	123	0.024	0.747809
ko05169	Epstein-Barr virus infection	Human Diseases	8	305	0.026	0.748116
ko03440	Homologous recombination	Genetic Information Processing	1	44	0.023	0.755278
ko04973	Carbohydrate digestion and absorption	Organismal Systems	1	44	0.023	0.755278
ko03018	RNA degradation	Genetic Information Processing	2	86	0.023	0.757923
ko03320	PPAR signaling pathway	Organismal Systems	2	86	0.023	0.757923
ko04721	Synaptic vesicle cycle	Organismal Systems	2	88	0.023	0.769097
ko05330	Allograft rejection	Human Diseases	3	129	0.023	0.776119
ko00970	Aminoacyl-tRNA biosynthesis	Genetic Information Processing	1	47	0.021	0.777727
ko04930	Type II diabetes mellitus	Human Diseases	1	48	0.021	0.784744
ko00600	Sphingolipid metabolism	Metabolism	1	49	0.02	0.791541
ko00790	Folate biosynthesis	Metabolism	1	49	0.02	0.791541
ko00190	Oxidative phosphorylation	Metabolism	5	210	0.024	0.794517
ko05162	Measles	Human Diseases	5	210	0.024	0.794517
ko04659	Th17 cell differentiation	Organismal Systems	4	173	0.023	0.797887
ko05030	Cocaine addiction	Human Diseases	1	50	0.02	0.798123
ko05012	Parkinson disease	Human Diseases	5	212	0.024	0.801218
ko00380	Tryptophan metabolism	Metabolism	1	51	0.02	0.804499
ko04727	GABAergic synapse	Organismal Systems	2	95	0.021	0.80474
ko04150	mTOR signaling pathway	Environmental Information Processing	4	175	0.023	0.805125
ko04962	Vasopressin-regulated water reabsorption	Organismal Systems	1	52	0.019	0.810673
ko05225	Hepatocellular carcinoma	Human Diseases	4	177	0.023	0.812151
ko04975	Fat digestion and absorption	Organismal Systems	1	53	0.019	0.816653
ko04142	Lysosome	Cellular Processes	3	141	0.021	0.824929
ko05130	Pathogenic Escherichia coli infection	Human Diseases	1	58	0.017	0.843846
ko05131	Shigellosis	Human Diseases	1	59	0.017	0.848781
ko02010	ABC transporters	Environmental Information Processing	1	60	0.017	0.853561
ko05166	Human T-cell leukemia virus 1 infection	Human Diseases	7	307	0.023	0.854233
ko05213	Endometrial cancer	Human Diseases	1	61	0.016	0.858191
ko00982	Drug metabolism - cytochrome P450	Metabolism	1	62	0.016	0.862674
ko05014	Amyotrophic lateral sclerosis	Human Diseases	1	62	0.016	0.862674
ko04213	Longevity regulating pathway - multiple species	Organismal Systems	1	63	0.016	0.867016
ko04658	Th1 and Th2 cell differentiation	Organismal Systems	3	154	0.019	0.867282
ko05310	Asthma	Human Diseases	2	111	0.018	0.868455
ko05034	Alcoholism	Human Diseases	5	237	0.021	0.871166
ko01212	Fatty acid metabolism	Metabolism	1	65	0.015	0.875295
ko04932	Non-alcoholic fatty liver disease	Human Diseases	4	201	0.02	0.881334
ko05144	Malaria	Human Diseases	2	116	0.017	0.884071
ko00010	Glycolysis / Gluconeogenesis	Metabolism	1	69	0.014	0.890342
ko05031	Amphetamine addiction	Human Diseases	1	69	0.014	0.890342
ko00830	Retinol metabolism	Metabolism	1	70	0.014	0.893812
ko04978	Mineral absorption	Organismal Systems	1	71	0.014	0.897172
ko00562	Inositol phosphate metabolism	Metabolism	1	75	0.013	0.909587
ko04137	Mitophagy - animal	Cellular Processes	1	75	0.013	0.909587
ko04072	Phospholipase D signaling pathway	Environmental Information Processing	3	173	0.017	0.912969
ko04742	Taste transduction	Organismal Systems	1	79	0.013	0.920508
ko05100	Bacterial invasion of epithelial cells	Human Diseases	1	79	0.013	0.920508
ko05212	Pancreatic cancer	Human Diseases	1	80	0.013	0.923026
ko04714	Thermogenesis	Organismal Systems	6	310	0.019	0.928828
ko05220	Chronic myeloid leukemia	Human Diseases	1	84	0.012	0.932328
ko04146	Peroxisome	Cellular Processes	1	89	0.011	0.942395
ko05210	Colorectal cancer	Human Diseases	1	89	0.011	0.942395
ko04211	Longevity regulating pathway	Organismal Systems	1	91	0.011	0.945991
ko05235	PD-L1 expression and PD-1 checkpoint pathway in cancer	Human Diseases	2	146	0.014	0.946963
ko05231	Choline metabolism in cancer	Human Diseases	1	101	0.01	0.960878
ko00564	Glycerophospholipid metabolism	Metabolism	1	112	0.009	0.972572
ko03015	mRNA surveillance pathway	Genetic Information Processing	1	112	0.009	0.972572
ko04120	Ubiquitin mediated proteolysis	Genetic Information Processing	2	173	0.012	0.974484
ko04722	Neurotrophin signaling pathway	Organismal Systems	1	122	0.008	0.980147
ko05170	Human immunodeficiency virus 1 infection	Human Diseases	4	300	0.013	0.986502
ko04910	Insulin signaling pathway	Organismal Systems	1	149	0.007	0.991719
ko04140	Autophagy - animal	Cellular Processes	1	153	0.007	0.992727
ko05161	Hepatitis B	Human Diseases	1	171	0.006	0.995946
ko03010	Ribosome	Genetic Information Processing	3	311	0.01	0.997293
ko03013	Nucleocytoplasmic transport	Genetic Information Processing	1	197	0.005	0.998261
ko04740	Olfactory transduction	Organismal Systems	1	1072	0.001	1
