# Supplementary material for: Expression profile and bioinformatics analysis of circRNA and its associated ceRNA networks in longissimus dorsi from Lufeng cattle and Leiqiong cattle
Source: BMC Genomics. 2023 Aug 29;24:499. doi: 10.1186/s12864-023-09566-0 (PMC10466722; doi:10.1186/s12864-023-09566-0)
Supplement: Supplementary file 5 — Supplementary Material 5 Table S4. circRNA information from find_circ [file 12864_2023_9566_MOESM5_ESM.xlsx]

## Sheet: Sheet A-circRNA information
Table S4_circRNA information from find_circ Sheet A_circRNA total information
Notes
chrom	chromosome;
start	start position on the genome;
endmacro	termination position on the genome;
name	circRNA ID;
n_reads	number of Reads supporting the CircRNA;
strand	positive and negative strand;
n_uniq	the number of Uniq Reads supporting the CircRNA;
best_qual_A	the score of the best Mapping result for Anchors_Reads_A;
best_qual_B	the score of the best Mapping result of Anchors_Reads_B;
tissues	the samples supporting the CircRNA;
edits	the number of base editing sites;
anchor_overlap	the number of overlap sites of Anchors Reads;
breakpoints	the number of breakpoints of the CircRNA.
chrom	start	end	name	n_reads	strand	n_uniq	best_qual_A	best_qual_B	spliced_at_begin	spliced_at_end	tissues	edits	anchor_overlap	breakpoints	score
1	10360227	10362943	btacirc_021596	10	+	6	40	40	5	0	LQC_1,LQC_2,LQC_3	0	0	1	2716
1	10418537	10446067	btacirc_024674	6	+	4	40	40	4	0	LFC_2	0	0	1	27530
1	10520948	10531151	btacirc_027492	23	+	7	40	40	1	0	LFC_3,LQC_1	0	0	1	10203
1	106151454	106162930	btacirc_005327	5	-	3	40	40	0	0	LQC_1	0	0	1	11476
1	106175891	106184745	btacirc_007325	59	-	32	40	40	36	0	LFC_1,LFC_2,LFC_3,LFC_4,LQC_1	0	0	1	8854
1	106495936	106496660	btacirc_000318	20	-	12	40	40	4	0	LFC_1,LFC_3,LQC_1,LQC_4	0	0	1	724
1	106681625	106685101	btacirc_014600	4	+	3	5	40	1	0	LFC_2,LQC_1	2	0	1	3476
1	106703975	106705966	btacirc_018089	51	-	25	40	40	2	0	LFC_1,LFC_2,LFC_4,LQC_1,LQC_2,LQC_4	0	0	1	1991
1	10670503	10683626	btacirc_005681	10	-	4	40	40	0	0	LFC_1,LQC_4	0	0	1	13123
1	106705555	106705966	btacirc_015407	309	-	151	40	40	2310	0	LFC_1,LFC_2,LFC_3,LFC_4,LQC_1,LQC_2,LQC_3,LQC_4	0	0	1	411
1	106705555	106716261	btacirc_010737	19	-	12	40	40	2310	0	LFC_3,LQC_1,LQC_2,LQC_4	0	0	1	10706
1	106705555	106718009	btacirc_018776	7	-	5	5	40	2310	0	LQC_1	0	0	1	12454
1	10695169	10698845	btacirc_010693	6	+	5	40	40	128	0	LQC_2	0	0	1	3676
1	107094619	107097368	btacirc_036168	45	+	20	40	5	0	0	LFC_2,LFC_3,LFC_4,LQC_1,LQC_4	0	0	1	2749
1	108898152	108900630	btacirc_007315	218	-	110	40	40	10	0	LFC_1,LFC_2,LFC_3,LFC_4,LQC_1,LQC_2,LQC_3,LQC_4	0	0	1	2478
1	109395587	109400974	btacirc_013752	8	-	4	40	5	0	0	LFC_1,LFC_2	0	0	1	5387
1	109400360	109400974	btacirc_016318	11	-	4	40	5	9	0	LFC_1,LFC_4	0	0	1	614
1	111104723	111105704	btacirc_032014	29	+	14	40	40	16	0	LFC_2,LQC_1,LQC_3,LQC_4	0	0	1	981
1	111746163	111751817	btacirc_037482	5	-	4	40	40	4	0	LFC_1	0	0	1	5654
1	111764128	111776202	btacirc_000406	24	-	14	40	40	1	0	LFC_1,LFC_2,LFC_4,LQC_1,LQC_2,LQC_3,LQC_4	0	0	1	12074
1	111772502	111776202	btacirc_002927	131	-	63	40	40	8	0	LFC_2,LFC_3,LFC_4,LQC_1,LQC_2,LQC_3,LQC_4	0	0	1	3700
1	111881224	111898630	btacirc_022475	4	+	4	40	5	0	0	LQC_1,LQC_4	0	0	1	17406
1	112492236	112497879	btacirc_025837	3	-	3	40	5	0	0	LFC_4	0	0	1	5643
1	112522670	112531634	btacirc_011483	5	-	3	40	40	0	0	LFC_1,LQC_2	0	0	1	8964
1	112554930	112590672	btacirc_020777	9	-	4	40	5	0	0	LFC_2,LQC_1	0	0	1	35742
1	115311820	115343331	btacirc_035398	12	-	5	40	5	4	0	LFC_1	0	0	1	31511
1	115320100	115333043	btacirc_016944	5	-	4	40	40	80	0	LFC_2,LQC_3	0	0	1	12943
1	115322368	115322626	btacirc_020190	8	-	6	40	40	1	0	LQC_3	0	0	1	258
1	115322368	115419740	btacirc_033215	4	-	3	40	40	1	0	LFC_4	0	0	1	97372
1	115332842	115344548	btacirc_025208	17	-	9	40	40	4	0	LFC_3,LFC_4,LQC_1,LQC_2,LQC_3	0	0	1	11706
1	115380539	115382272	btacirc_022487	7	-	6	40	40	0	0	LFC_2,LFC_3,LQC_4	0	0	1	1733
1	115403589	115403858	btacirc_008522	3	-	3	40	5	1	0	LFC_2,LQC_2,LQC_4	0	0	1	269
1	115445498	115462394	btacirc_016077	7	-	4	40	40	0	0	LFC_4,LQC_1,LQC_2	0	0	1	16896
1	115461408	115462394	btacirc_025852	101	-	56	40	40	263	0	LFC_3,LFC_4,LQC_1,LQC_2,LQC_3,LQC_4	0	0	1	986
1	116902379	116941645	btacirc_034828	5	-	3	40	40	5	0	LFC_4,LQC_3	0	0	1	39266
1	116971188	116980463	btacirc_013072	11	-	4	40	40	1	0	LQC_1,LQC_2	0	0	1	9275
1	118260260	118278185	btacirc_028606	6	-	4	5	40	0	0	LQC_1	0	0	1	17925
1	118260260	118284622	btacirc_013732	4	-	3	40	40	0	0	LFC_2	0	0	1	24362
1	119010218	119024444	btacirc_004805	14	-	8	40	40	4	0	LFC_4,LQC_2,LQC_4	0	0	1	14226
1	119016757	119031985	btacirc_032388	10	-	4	35	40	0	0	LQC_2,LQC_3	0	0	1	15228
1	122403419	122407014	btacirc_024784	8	+	4	5	40	0	0	LFC_3,LQC_2,LQC_4	0	0	1	3595
1	126260775	126308670	btacirc_016651	5	-	4	5	40	0	0	LQC_1	0	0	1	47895
1	126274922	126298301	btacirc_024107	11	-	5	40	40	105	0	LFC_1,LQC_2	0	0	1	23379
1	126274922	126308670	btacirc_025077	18	-	6	40	40	105	0	LFC_1	0	0	1	33748
1	126488156	126503740	btacirc_022070	12	+	6	40	40	0	0	LFC_4,LQC_1,LQC_2	0	0	1	15584
1	126539030	126575396	btacirc_017258	7	+	3	40	40	0	0	LFC_4	0	0	1	36366
1	126607501	126609050	btacirc_034642	9	+	4	40	40	0	0	LQC_1,LQC_2	0	0	1	1549
1	126607501	126614163	btacirc_015158	6	+	6	40	5	0	0	LFC_4,LQC_2	0	0	1	6662
1	126622355	126626142	btacirc_035554	63	+	29	40	40	25	0	LFC_1,LFC_3,LFC_4,LQC_2,LQC_3,LQC_4	0	0	1	3787
1	126859764	126894155	btacirc_012692	44	+	17	40	40	169	0	LFC_2,LFC_3,LFC_4,LQC_1,LQC_3	0	0	1	34391
1	126879669	126894155	btacirc_012894	31	+	21	40	40	410	0	LFC_2,LFC_3,LFC_4,LQC_1,LQC_2,LQC_3,LQC_4	0	0	1	14486
1	126879669	126895911	btacirc_010082	6	+	3	40	40	410	0	LFC_2,LFC_4	0	0	1	16242
1	126884716	126894155	btacirc_010672	7	+	5	40	40	18505	0	LFC_2,LFC_3,LFC_4	0	0	1	9439
1	126884716	126895907	btacirc_002655	18	+	9	40	5	18505	0	LFC_3,LQC_1,LQC_3,LQC_4	0	0	1	11191
1	126884716	126895911	btacirc_028956	33	+	19	5	40	18505	0	LFC_4,LQC_1,LQC_2,LQC_4	0	0	1	11195
1	126884716	126898950	btacirc_009734	33	+	17	40	40	18505	0	LFC_3,LQC_1,LQC_2,LQC_3	0	0	1	14234
1	126977497	126981812	btacirc_001535	8	+	4	40	40	501	0	LFC_2	0	0	1	4315
1	126977497	126984860	btacirc_036257	24	+	12	40	40	501	0	LFC_2,LFC_4,LQC_1,LQC_3	0	0	1	7363
1	126977497	127001625	btacirc_027471	6	+	5	40	40	501	0	LFC_1,LQC_4	0	0	1	24128
1	126977497	127020366	btacirc_034772	9	+	4	40	40	501	0	LFC_4	0	0	1	42869
1	127008978	127020366	btacirc_005350	7	+	5	40	40	4	0	LQC_1,LQC_2	0	0	1	11388
1	127011861	127020366	btacirc_008952	12	+	8	40	40	0	0	LFC_2,LFC_3,LFC_4,LQC_3	0	0	1	8505
1	128015681	128016017	btacirc_024604	5	+	4	40	5	16	0	LQC_2	0	0	1	336
1	130529072	130537149	btacirc_018633	4	+	3	40	40	16	0	LFC_4,LQC_1	1	0	1	8077
1	130531338	130537149	btacirc_021775	190	+	100	40	40	841	0	LFC_1,LFC_2,LFC_3,LFC_4,LQC_1,LQC_2,LQC_3,LQC_4	0	0	1	5811
1	130571850	130573739	btacirc_010418	10	+	6	40	40	26	0	LFC_1,LQC_3,LQC_4	0	0	1	1889
1	130571850	130596464	btacirc_021653	11	+	6	5	40	26	0	LFC_1,LFC_3	0	0	1	24614
1	130834506	130839958	btacirc_005861	10	-	5	40	40	0	0	LFC_1,LFC_2,LQC_1	0	0	1	5452
1	132236201	132236445	btacirc_022488	19	-	9	40	40	5	0	LFC_4,LQC_1,LQC_2,LQC_4	0	0	1	244
1	132236201	132244319	btacirc_017555	8	-	5	35	40	5	0	LFC_1	0	0	1	8118
1	132571703	132646112	btacirc_020891	12	+	7	40	40	118	0	LFC_2,LQC_2,LQC_3	0	0	1	74409
1	132757271	132759481	btacirc_015156	3	+	3	40	5	0	0	LFC_3	0	0	1	2210
1	132784479	132821129	btacirc_012515	3	+	3	40	40	1	0	LQC_4	0	0	1	36650
1	132917635	132920429	btacirc_018106	14	+	6	40	40	9	0	LFC_1,LFC_4	0	0	1	2794
1	132963713	132984060	btacirc_012171	37	-	21	40	40	9	0	LFC_2,LFC_4,LQC_1,LQC_2	0	0	1	20347
1	132979527	132984060	btacirc_033499	4	-	3	40	40	0	0	LQC_2	0	0	1	4533
1	133117963	133118207	btacirc_026831	6	+	4	40	40	0	0	LQC_1,LQC_3	0	0	1	244
1	133143579	133146885	btacirc_008311	11	-	4	40	5	36	0	LFC_4,LQC_3	0	0	1	3306
1	133198528	133204662	btacirc_036837	31	-	17	40	5	2	0	LFC_1,LFC_2,LFC_4,LQC_1,LQC_2,LQC_4	0	0	1	6134
1	133198528	133208515	btacirc_016171	11	-	3	40	5	2	0	LFC_4,LQC_4	0	0	1	9987
1	133198528	133217093	btacirc_022313	11	-	7	40	40	2	0	LFC_1,LQC_1	0	0	1	18565
1	133198528	133289022	btacirc_008737	3	-	3	5	40	2	0	LQC_2,LQC_4	0	0	1	90494
1	133286562	133301953	btacirc_038822	8	-	3	40	40	1	0	LFC_1,LQC_3	0	0	1	15391
1	133286562	133301986	btacirc_034360	9	-	4	40	40	1	0	LQC_1,LQC_3	0	0	1	15424
1	133301799	133325541	btacirc_001650	4	-	3	35	5	4	0	LFC_3,LQC_4	0	0	1	23742
1	134827553	134828719	btacirc_029113	19	-	9	40	40	64	0	LFC_4,LQC_1	0	0	1	1166
1	135120789	135122804	btacirc_016677	29	+	16	40	40	5	0	LFC_1,LFC_2,LFC_4,LQC_2,LQC_3,LQC_4	0	0	1	2015
1	135120789	135129520	btacirc_038314	21	+	12	40	40	5	0	LFC_1,LFC_3,LQC_1,LQC_2,LQC_3,LQC_4	0	0	1	8731
1	135136452	135158085	btacirc_017586	225	+	92	40	40	6	0	LFC_1,LFC_2,LFC_3,LFC_4,LQC_1,LQC_2,LQC_3,LQC_4	0	0	1	21633
1	135798907	135806420	btacirc_030718	5	+	3	5	40	0	0	LFC_2	0	0	1	7513
1	135800030	135806420	btacirc_032875	139	+	69	40	40	1	0	LFC_1,LFC_3,LFC_4,LQC_1,LQC_2,LQC_3,LQC_4	0	0	1	6390
1	137097482	137099618	btacirc_012769	4	-	3	35	40	0	0	LQC_1,LQC_3	0	0	1	2136
1	137148526	137155652	btacirc_032314	39	-	18	40	40	0	0	LFC_1,LFC_3,LFC_4,LQC_1,LQC_2,LQC_3	0	0	1	7126
1	137151833	137155652	btacirc_017275	32	-	18	40	40	9	0	LFC_1,LFC_3,LFC_4,LQC_1,LQC_3	0	0	1	3819
1	138937996	138944368	btacirc_020710	28	-	14	40	40	0	0	LFC_1,LFC_4,LQC_1,LQC_2,LQC_3,LQC_4	0	0	1	6372
1	138937996	138949521	btacirc_035325	56	-	32	40	40	0	0	LFC_1,LFC_2,LFC_3,LQC_1,LQC_2,LQC_3,LQC_4	0	0	1	11525
1	138948030	138949521	btacirc_007149	16	-	7	40	40	1	0	LFC_3,LQC_3	0	0	1	1491
1	139275002	139283011	btacirc_019239	7	-	7	40	40	5	0	LFC_2,LFC_4,LQC_3	0	0	1	8009
1	139275002	139289895	btacirc_019224	10	-	8	40	40	5	0	LFC_1,LQC_1,LQC_2,LQC_4	0	0	1	14893
1	139292465	139343459	btacirc_001867	8	-	3	40	5	1	0	LQC_4	0	0	1	50994
1	139304345	139322948	btacirc_035125	4	-	3	40	40	0	0	LFC_3	0	0	1	18603
1	139310783	139315830	btacirc_038442	9	-	3	40	40	0	0	LFC_4,LQC_1	0	0	1	5047
1	139310783	139319986	btacirc_024034	8	-	3	5	40	0	0	LFC_3	0	0	1	9203
1	139310783	139343459	btacirc_013492	6	-	4	40	40	0	0	LFC_3,LQC_4	0	0	1	32676
1	139315301	139315830	btacirc_016608	4	-	3	40	40	0	0	LFC_4	0	0	1	529
1	139315301	139339297	btacirc_014417	5	-	4	40	40	0	0	LFC_1,LQC_4	0	0	1	23996
1	139315301	139343459	btacirc_024164	12	-	6	40	40	0	0	LQC_2	0	0	1	28158
1	139322849	139343459	btacirc_032727	14	-	11	40	40	9	0	LFC_3	0	0	1	20610
1	139327190	139339297	btacirc_027697	34	-	22	40	40	100	0	LFC_2,LFC_3,LFC_4,LQC_1,LQC_2,LQC_4	0	0	1	12107
1	139334811	139339297	btacirc_004983	23	-	10	40	40	482	0	LFC_1,LFC_3,LFC_4,LQC_1	0	0	1	4486
1	139334811	139343459	btacirc_021192	318	-	141	40	40	482	0	LFC_1,LFC_2,LFC_3,LFC_4,LQC_1,LQC_2,LQC_3,LQC_4	0	0	1	8648
1	144151286	144154386	btacirc_021256	5	+	4	40	40	0	0	LFC_4,LQC_1,LQC_2,LQC_4	0	0	1	3100
1	144662919	144665325	btacirc_009888	9	-	4	40	40	1	0	LFC_2	0	0	1	2406
1	145016084	145029722	btacirc_030566	64	+	29	40	40	289	0	LFC_1,LFC_2,LFC_3,LFC_4,LQC_1,LQC_3,LQC_4	0	0	1	13638
1	145970194	145971979	btacirc_035050	40	-	17	40	40	196	0	LFC_1,LFC_2,LFC_4,LQC_1,LQC_3	0	0	1	1785
1	146082609	146093485	btacirc_005517	10	+	6	40	40	30	0	LFC_3	0	0	1	10876
1	146091627	146093485	btacirc_013504	7	+	6	40	40	229	0	LQC_1,LQC_2	0	0	1	1858
1	146153395	146159552	btacirc_034262	100	+	49	40	40	196	0	LFC_2,LFC_3,LFC_4,LQC_1,LQC_2,LQC_4	0	0	1	6157
1	148622241	148626199	btacirc_017367	4	+	3	40	40	0	0	LFC_4,LQC_1,LQC_3	0	0	1	3958
1	148622265	148626199	btacirc_002175	2031	+	721	40	40	9216	0	LFC_1,LFC_2,LFC_3,LFC_4,LQC_1,LQC_2,LQC_3,LQC_4	0	0	1	3934
1	148622272	148626199	btacirc_025974	14	+	7	40	40	0	0	LQC_1,LQC_2,LQC_4	0	0	1	3927
1	149149684	149160227	btacirc_014415	11	-	7	40	35	64	0	LFC_2,LFC_4,LQC_2	1	0	1	10543
1	149330701	149351461	btacirc_034365	65	+	34	40	40	24	0	LFC_1,LFC_3,LFC_4,LQC_1,LQC_2,LQC_3,LQC_4	0	0	1	20760
1	149373820	149376970	btacirc_030225	7	+	3	40	40	17	0	LQC_4	1	0	1	3150
1	149617408	149651792	btacirc_023872	13	+	3	5	40	26	0	LQC_3,LQC_4	0	0	1	34384
1	149617408	149668135	btacirc_034661	10	+	3	40	5	26	0	LFC_3	0	0	1	50727
1	149663305	149666430	btacirc_015532	11	+	6	40	40	121	0	LQC_2,LQC_3	1	0	1	3125
1	149667938	149678642	btacirc_025677	46	+	22	40	40	17512	0	LFC_1,LFC_2,LFC_3,LFC_4,LQC_1,LQC_2,LQC_4	0	0	1	10704
1	149667938	149699013	btacirc_028257	8	+	5	40	40	17512	0	LFC_1,LQC_1	0	0	1	31075
1	149694865	149699013	btacirc_001047	50	+	31	40	40	4	0	LFC_1,LFC_2,LFC_3,LFC_4,LQC_2,LQC_3,LQC_4	0	0	1	4148
1	151486746	151495618	btacirc_028473	47	+	30	40	35	1633	0	LFC_2,LFC_3,LFC_4,LQC_1,LQC_2,LQC_3,LQC_4	0	0	1	8872
1	151486746	151503450	btacirc_025861	55	+	32	5	40	1633	0	LFC_1,LFC_2,LFC_3,LFC_4,LQC_2,LQC_4	0	0	1	16704
1	151486746	151514967	btacirc_013082	14	+	9	40	40	1633	0	LFC_1,LFC_3,LQC_3,LQC_4	0	0	1	28221
1	151492841	151514967	btacirc_003327	4	+	3	40	5	0	0	LFC_2	0	0	1	22126
1	152613131	152622400	btacirc_030719	5	-	3	40	40	16	0	LQC_1	1	0	1	9269
1	152615219	152622400	btacirc_023684	9	-	5	40	40	2	0	LFC_3,LQC_1	0	0	1	7181
1	152616363	152620789	btacirc_007282	11	-	8	40	40	26	0	LFC_3,LFC_4	0	0	1	4426
1	152661042	152666763	btacirc_004950	236	+	126	40	40	26252	0	LFC_1,LFC_2,LFC_3,LFC_4,LQC_1,LQC_2,LQC_3,LQC_4	0	0	1	5721
1	152661042	152681595	btacirc_013190	3	+	3	40	40	26252	0	LFC_3	0	0	1	20553
1	152712414	152712675	btacirc_010811	4	-	4	37	40	1	0	LQC_1	0	0	1	261
1	152824911	152830700	btacirc_028175	4	-	3	40	40	11	0	LFC_4	0	0	1	5789
1	153274403	153277811	btacirc_013956	3	+	3	40	40	287	0	LFC_3,LFC_4	0	0	1	3408
1	154003834	154009232	btacirc_010250	20	+	10	40	40	24	0	LFC_1,LFC_2,LFC_3,LQC_3,LQC_4	0	0	1	5398
1	154003834	154061723	btacirc_000134	5	+	4	40	40	24	0	LFC_2,LQC_1,LQC_2	0	0	1	57889
1	154330888	154349293	btacirc_034311	3	-	3	40	40	9	0	LFC_1,LQC_4	0	0	1	18405
1	155436131	155507796	btacirc_001143	28	-	16	40	40	9	0	LFC_1,LFC_3,LFC_4,LQC_1,LQC_2,LQC_3,LQC_4	0	0	1	71665
1	155464768	155507796	btacirc_033617	42	-	27	40	40	256	0	LFC_2,LFC_4,LQC_1,LQC_2,LQC_3,LQC_4	0	0	1	43028
1	155472693	155507796	btacirc_020250	11	-	4	40	40	0	0	LQC_1,LQC_2	0	0	1	35103
1	155480478	155507796	btacirc_019986	4	-	3	40	40	1	0	LQC_2	0	0	1	27318
1	155501856	155503870	btacirc_036681	9	-	5	40	40	4	0	LQC_1	0	0	1	2014
1	155501856	155507796	btacirc_023224	27	-	15	40	40	4	0	LFC_1,LFC_4,LQC_1,LQC_2,LQC_3,LQC_4	0	0	1	5940
1	157298940	157303595	btacirc_003367	8	+	3	40	40	49	0	LFC_2,LFC_4	0	0	1	4655
1	157325900	157327478	btacirc_009315	63	+	30	40	40	1	0	LFC_1,LFC_2,LFC_3,LFC_4,LQC_1,LQC_3,LQC_4	0	0	1	1578
1	18713776	18725655	btacirc_037088	15	-	7	40	40	0	0	LQC_2,LQC_3	0	0	1	11879
1	1924592	1936931	btacirc_013638	9	+	4	40	40	0	0	LQC_2,LQC_4	0	0	1	12339
1	19461504	19462547	btacirc_004391	8	-	3	40	40	36	0	LQC_1,LQC_3	0	0	1	1043
1	19461504	19463617	btacirc_022347	59	-	31	40	40	36	0	LFC_1,LFC_3,LQC_1,LQC_2,LQC_3	0	0	1	2113
1	1955005	1970807	btacirc_023111	6	-	3	40	40	2	0	LFC_2	0	0	1	15802
1	1970278	1970807	btacirc_013498	7	-	3	40	40	0	0	LQC_2,LQC_4	0	0	1	529
1	21171970	21181886	btacirc_000093	23	-	13	40	40	1	0	LFC_1,LFC_2,LFC_3,LFC_4,LQC_1,LQC_3	0	0	1	9916
1	21176219	21181886	btacirc_008687	5	-	3	40	40	0	0	LFC_4	0	0	1	5667
1	21218457	21264643	btacirc_025425	9	-	5	40	5	1	0	LFC_1,LFC_3,LQC_1	0	0	1	46186
1	21223912	21278155	btacirc_014201	5	-	3	40	5	4	0	LFC_3,LQC_4	0	0	1	54243
1	21225738	21238512	btacirc_029664	7	-	3	40	40	1	0	LFC_1,LFC_2	0	0	1	12774
1	21233698	21264643	btacirc_029481	19	-	8	40	5	105	0	LFC_2,LQC_2,LQC_3,LQC_4	0	0	1	30945
1	21233698	21278155	btacirc_028617	11	-	4	5	40	105	0	LFC_2,LQC_4	0	0	1	44457
1	21256123	21278155	btacirc_035617	7	-	4	40	5	4	0	LQC_2,LQC_3	0	0	1	22032
1	22113045	22141805	btacirc_036372	49	+	23	40	40	8	0	LFC_1,LFC_2,LFC_3,LFC_4,LQC_2,LQC_3	0	0	1	28760
1	22186121	22193524	btacirc_022942	5	+	3	40	5	0	0	LFC_4,LQC_1,LQC_3	0	0	1	7403
1	22191039	22191420	btacirc_026911	6	-	3	40	40	32	0	LFC_4	0	0	1	381
1	2881165	2886665	btacirc_011210	61	+	32	40	40	4	0	LFC_1,LFC_2,LFC_3,LQC_1,LQC_2,LQC_3	0	0	1	5500
1	2881165	2901172	btacirc_003958	16	+	10	40	40	4	0	LFC_3,LFC_4,LQC_1,LQC_2	0	0	1	20007
1	2881165	2916390	btacirc_035008	3	+	3	40	5	4	0	LFC_1,LQC_1	0	0	1	35225
1	2881165	2917534	btacirc_019745	18	+	11	40	40	4	0	LFC_1,LFC_2,LFC_3,LFC_4,LQC_3	0	0	1	36369
1	2881165	2920213	btacirc_009996	9	+	5	5	40	4	0	LFC_3	0	0	1	39048
1	2916070	2916422	btacirc_029536	10	+	6	40	40	0	0	LFC_4,LQC_2,LQC_3	0	0	1	352
1	29258390	29266623	btacirc_009414	8	-	3	40	40	2	0	LQC_4	0	0	1	8233
1	37380661	37381836	btacirc_019448	6	+	3	40	5	0	0	LFC_2,LQC_1,LQC_3	0	0	1	1175
1	37453549	37497675	btacirc_012517	4	+	3	40	40	0	0	LFC_2	0	0	1	44126
1	3792708	3799302	btacirc_018047	6	+	3	40	40	0	0	LQC_1	0	0	1	6594
1	3797634	3799302	btacirc_031708	35	+	22	40	40	0	0	LFC_1,LFC_2,LFC_3,LFC_4,LQC_1,LQC_2,LQC_4	0	0	1	1668
1	38290808	38303193	btacirc_036174	9	+	5	40	40	1	0	LFC_1,LFC_3,LQC_4	0	0	1	12385
1	43030525	43048266	btacirc_010721	13	+	11	40	40	0	0	LFC_3,LQC_3,LQC_4	0	0	1	17741
1	43030525	43076653	btacirc_025339	4	+	3	40	40	0	0	LQC_4	0	0	1	46128
1	43048113	43048266	btacirc_014134	3	+	3	40	40	114540	0	LFC_2,LQC_4	0	0	1	153
1	43048113	43066311	btacirc_024223	7	+	7	40	40	114540	0	LQC_1,LQC_3	0	0	1	18198
1	43048113	43071059	btacirc_016513	67	+	35	40	40	114540	0	LFC_2,LFC_3,LFC_4,LQC_1,LQC_2,LQC_3	0	0	1	22946
1	43048113	43075618	btacirc_034910	5	+	3	40	40	114540	0	LFC_4,LQC_3	0	0	1	27505
1	43048113	43076653	btacirc_015484	1042	+	383	40	40	114540	0	LFC_1,LFC_2,LFC_3,LFC_4,LQC_1,LQC_2,LQC_3,LQC_4	0	0	1	28540
1	43048113	43102883	btacirc_028514	16	+	10	40	40	114540	0	LFC_4,LQC_2,LQC_4	0	0	1	54770
1	43063943	43076653	btacirc_008905	27	+	15	40	40	291	0	LFC_1,LFC_2,LFC_4,LQC_1,LQC_2,LQC_4	0	0	1	12710
1	43098994	43102883	btacirc_009447	8	+	4	5	40	0	0	LFC_4,LQC_2	0	0	1	3889
1	43153441	43171923	btacirc_004261	11	-	8	40	40	4	0	LFC_3,LQC_2,LQC_3,LQC_4	0	0	1	18482
1	44086780	44087258	btacirc_031813	5	-	3	5	37	0	0	LFC_1	0	0	1	478
1	44206925	44211479	btacirc_015390	8	-	5	5	40	4	0	LFC_2,LQC_1,LQC_4	0	0	1	4554
1	44361642	44366872	btacirc_036151	5	-	3	40	5	0	0	LFC_4	0	0	1	5230
1	44573531	44586845	btacirc_019990	10	+	3	40	5	5	0	LFC_3,LQC_2,LQC_3	0	0	1	13314
1	44573531	44588222	btacirc_021615	5	+	4	40	40	5	0	LQC_2,LQC_4	0	0	1	14691
1	44585271	44588222	btacirc_021441	5	+	3	40	40	0	0	LFC_1,LQC_1	0	0	1	2951
1	44592363	44596733	btacirc_025686	13	+	8	40	40	9	0	LFC_1,LFC_3,LQC_1,LQC_2,LQC_3,LQC_4	0	0	1	4370
1	44605258	44607853	btacirc_031704	55	+	31	40	40	4	0	LFC_2,LFC_4,LQC_1,LQC_2	0	0	1	2595
1	45033535	45047559	btacirc_016490	8	+	6	40	5	1	0	LFC_4,LQC_1	0	0	1	14024
1	45830303	45836985	btacirc_006842	11	-	7	5	40	0	0	LQC_1,LQC_2,LQC_4	0	0	1	6682
1	45880438	45925198	btacirc_023154	8	-	5	40	5	1	0	LFC_4,LQC_1,LQC_3	0	0	1	44760
1	45898749	45908289	btacirc_023117	3	-	3	40	5	16	0	LQC_4	0	0	1	9540
1	45898749	45925198	btacirc_005446	10	-	8	40	5	16	0	LFC_3,LQC_1,LQC_2,LQC_3	0	0	1	26449
1	46007108	46013726	btacirc_001996	8	+	3	5	40	1	0	LFC_1	0	0	1	6618
1	46079636	46090714	btacirc_025034	5	+	3	40	40	0	0	LFC_2	0	0	1	11078
1	50271829	50300378	btacirc_000193	4	-	3	40	5	5	0	LQC_3	0	0	1	28549
1	53332669	53335400	btacirc_014598	19	-	15	40	40	0	0	LFC_3,LQC_1,LQC_2,LQC_3	0	0	1	2731
1	55939375	55950185	btacirc_007585	26	+	11	40	5	1	0	LFC_2,LFC_4,LQC_1	0	0	1	10810
1	55939375	55956493	btacirc_023977	16	+	10	40	40	1	0	LQC_2	0	0	1	17118
1	55939375	55977653	btacirc_039275	18	+	10	40	5	1	0	LFC_2,LQC_3,LQC_4	0	0	1	38278
1	56636115	56637464	btacirc_037990	19	+	14	40	40	82	0	LFC_2,LQC_1,LQC_3	0	0	1	1349
1	56668568	56708695	btacirc_023944	5	+	3	40	40	0	0	LQC_1	0	0	1	40127
1	57710671	57715916	btacirc_024163	10	+	4	5	40	0	0	LFC_4	0	0	1	5245
1	58987940	58989545	btacirc_032996	62	-	31	40	40	0	0	LFC_1,LFC_2,LFC_3,LQC_1,LQC_2,LQC_3	0	0	1	1605
1	64279286	64282781	btacirc_004649	3	+	3	40	40	9	0	LFC_3	0	0	1	3495
1	64279286	64295037	btacirc_017235	8	+	4	5	40	9	0	LQC_2	0	0	1	15751
1	64712002	64723766	btacirc_033202	5	-	4	40	40	0	0	LQC_3,LQC_4	0	0	1	11764
1	65144726	65156404	btacirc_014778	7	-	3	40	5	0	0	LFC_1,LFC_4	0	0	1	11678
1	65148202	65156404	btacirc_010576	6	-	4	40	40	0	0	LQC_1	0	0	1	8202
1	65438865	65439343	btacirc_004863	14	+	10	40	40	50	0	LFC_1,LQC_4	0	0	1	478
1	66201398	66215011	btacirc_005981	10	-	8	40	40	1	0	LFC_2,LQC_1,LQC_4	0	0	1	13613
1	66890827	66894712	btacirc_017688	7	-	6	40	40	1	0	LFC_3,LQC_2,LQC_4	0	0	1	3885
1	66899662	66905248	btacirc_021382	11	-	6	40	40	0	0	LFC_1,LFC_2,LQC_3	0	0	1	5586
1	66902814	66905248	btacirc_030655	16	-	3	40	40	9	0	LFC_1,LQC_1	0	0	1	2434
1	66902814	66916320	btacirc_001253	4	-	3	40	35	9	0	LFC_3	0	0	1	13506
1	6824823	6831856	btacirc_034991	107	-	51	40	40	17	0	LFC_1,LFC_3,LFC_4,LQC_1,LQC_2,LQC_3,LQC_4	0	0	1	7033
1	68676310	68681023	btacirc_018800	4	+	4	40	40	0	0	LQC_4	0	0	1	4713
1	68877429	68882486	btacirc_024156	3	+	3	5	40	1	0	LFC_2	1	0	1	5057
1	69283387	69301725	btacirc_006630	10	-	4	5	40	1	0	LFC_2,LQC_2	0	0	1	18338
1	69456042	69462061	btacirc_007260	4	-	3	40	37	4	0	LQC_2	0	0	1	6019
1	69729653	69739655	btacirc_022086	16	-	6	5	40	1	0	LFC_3,LFC_4,LQC_2,LQC_4	0	0	1	10002
1	69729653	69766375	btacirc_009187	6	-	3	40	5	1	0	LFC_4,LQC_2	0	0	1	36722
1	69766026	69776257	btacirc_025629	86	-	49	40	40	265	0	LFC_1,LFC_2,LFC_3,LFC_4,LQC_1,LQC_2,LQC_3,LQC_4	0	0	1	10231
1	69766026	69788579	btacirc_034735	33	-	16	40	40	265	0	LFC_1,LFC_2,LFC_3,LFC_4,LQC_1,LQC_2,LQC_3,LQC_4	0	0	1	22553
1	69776121	69788579	btacirc_021592	4	-	4	40	40	9	0	LFC_3,LQC_4	0	0	1	12458
1	69788498	69793353	btacirc_004244	6	-	4	40	40	25	0	LQC_1,LQC_2	0	0	1	4855
1	69927440	69934613	btacirc_031004	5	-	3	40	40	2	0	LFC_1,LQC_4	0	0	1	7173
1	69976880	70006973	btacirc_033461	13	-	7	40	40	1	0	LFC_1,LFC_2,LFC_4,LQC_1	0	0	1	30093
1	69988381	70006973	btacirc_037621	4	-	3	40	5	0	0	LFC_1,LQC_1,LQC_3	0	0	1	18592
1	69988381	70018352	btacirc_018972	35	-	13	40	40	0	0	LFC_1,LFC_3,LFC_4,LQC_1,LQC_4	0	0	1	29971
1	70015565	70018352	btacirc_032644	142	-	92	40	40	9	0	LFC_1,LFC_2,LFC_3,LFC_4,LQC_1,LQC_2,LQC_3,LQC_4	0	0	1	2787
1	70141815	70146536	btacirc_004584	13	-	6	40	40	0	0	LFC_3,LFC_4,LQC_1,LQC_4	0	0	1	4721
1	70241372	70258859	btacirc_029267	38	-	24	40	40	1	0	LFC_1,LFC_2,LFC_3,LFC_4,LQC_1,LQC_2,LQC_3,LQC_4	0	0	1	17487
1	70248624	70271287	btacirc_026217	13	-	6	40	40	68	0	LFC_1,LFC_2	0	0	1	22663
1	70258271	70289666	btacirc_032148	9	-	5	40	5	1	0	LQC_4	0	0	1	31395
1	70274121	70289666	btacirc_034024	12	-	8	40	5	9	0	LFC_3,LQC_1	0	0	1	15545
1	70282479	70289666	btacirc_035822	27	-	18	40	40	1	0	LFC_2,LFC_3,LQC_1,LQC_2,LQC_3	0	0	1	7187
1	70287249	70289666	btacirc_018485	5	-	3	40	40	0	0	LFC_4,LQC_1	0	0	1	2417
1	70960475	70965982	btacirc_039338	5	-	4	40	40	1	0	LFC_2,LQC_2	0	0	1	5507
1	7133645	7149994	btacirc_034109	42	-	20	40	40	4	0	LFC_1,LFC_2,LFC_3,LQC_1,LQC_4	0	0	1	16349
1	71543559	71588143	btacirc_008797	7	-	3	5	40	4	0	LQC_4	0	0	1	44584
1	71556246	71593136	btacirc_026698	36	-	21	40	40	16	0	LFC_1,LFC_2,LFC_3,LFC_4,LQC_2,LQC_3,LQC_4	0	0	1	36890
1	71571651	71593136	btacirc_013702	318	-	142	40	40	145	0	LFC_1,LFC_2,LFC_3,LFC_4,LQC_1,LQC_2,LQC_3,LQC_4	0	0	1	21485
1	71571651	71603282	btacirc_025147	11	-	6	40	40	145	0	LFC_1,LFC_4,LQC_3	0	0	1	31631
1	71587986	71593136	btacirc_009521	413	-	169	40	40	531	0	LFC_1,LFC_2,LFC_3,LFC_4,LQC_1,LQC_2,LQC_3,LQC_4	0	0	1	5150
1	71603137	71610845	btacirc_008103	5	-	3	40	40	0	0	LFC_2	0	0	1	7708
1	72222452	72258600	btacirc_037378	10	+	5	40	5	9	0	LFC_1,LFC_2	0	0	1	36148
1	74168649	74175616	btacirc_002086	30	-	18	40	40	50	0	LFC_2,LFC_3,LQC_1,LQC_2,LQC_3	0	0	1	6967
1	75929760	75942519	btacirc_015940	16	-	11	40	40	7	0	LFC_3,LQC_1,LQC_2	0	0	1	12759
1	77404532	77420497	btacirc_011372	4	-	3	40	40	0	0	LFC_3	0	0	1	15965
1	77580367	77581251	btacirc_014957	64	-	34	40	40	2	0	LFC_1,LFC_3,LFC_4,LQC_1,LQC_2,LQC_4	0	0	1	884
1	78737307	78737997	btacirc_024048	29	-	15	40	40	36	0	LFC_1,LFC_4,LQC_1,LQC_2,LQC_3	0	0	1	690
1	82344001	82373615	btacirc_005194	3	-	3	40	40	0	0	LFC_3,LQC_3	0	0	1	29614
1	82363466	82365151	btacirc_034138	10	-	3	40	40	0	0	LQC_3	0	0	1	1685
1	82866482	82866760	btacirc_003779	7	-	3	5	40	49	0	LQC_2	2	0	1	278
1	82974164	82975230	btacirc_023340	6	-	3	40	40	5	0	LQC_1	0	0	1	1066
1	83281284	83284800	btacirc_019379	474	+	143	40	40	381	0	LFC_1,LFC_2,LFC_3,LFC_4,LQC_1,LQC_2,LQC_3,LQC_4	0	0	1	3516
1	83360014	83361384	btacirc_025327	15	-	7	40	5	100	0	LFC_3,LFC_4	0	0	1	1370
1	83387012	83395999	btacirc_001268	11	-	6	40	40	4	0	LFC_2,LQC_2	0	0	1	8987
1	83455361	83461697	btacirc_029340	8	-	4	40	40	0	0	LFC_2,LQC_4	0	0	1	6336
1	83472360	83477608	btacirc_028763	48	-	25	40	40	26	0	LFC_1,LFC_3,LFC_4,LQC_1,LQC_3,LQC_4	0	0	1	5248
1	83884219	83885621	btacirc_003762	13	+	7	5	40	0	0	LFC_3,LQC_2,LQC_4	0	0	1	1402
1	84058740	84063036	btacirc_032071	11	+	6	40	40	27	0	LFC_2,LFC_3,LQC_1	0	0	1	4296
1	84059132	84063036	btacirc_010196	44	+	25	40	40	147	0	LFC_1,LFC_2,LFC_3,LFC_4,LQC_1,LQC_3	0	0	1	3904
1	84140619	84161392	btacirc_029745	12	-	9	40	5	0	0	LFC_3,LFC_4,LQC_1,LQC_3	0	0	1	20773
1	84153743	84164710	btacirc_033742	21	-	10	40	40	1444	0	LFC_3,LFC_4,LQC_4	0	0	1	10967
1	86075606	86076580	btacirc_027630	7	-	4	40	5	9	0	LQC_4	0	0	1	974
1	87379257	87385305	btacirc_005958	8	-	5	40	40	0	0	LFC_2,LFC_4,LQC_3	0	0	1	6048
1	87380532	87382821	btacirc_025515	55	-	25	40	40	866	0	LFC_1,LFC_2,LQC_1,LQC_2,LQC_4	0	0	1	2289
1	87380532	87385305	btacirc_031432	721	-	272	40	40	866	0	LFC_1,LFC_2,LFC_3,LFC_4,LQC_1,LQC_2,LQC_3,LQC_4	0	0	1	4773
1	87380532	87392810	btacirc_029928	69	-	45	40	40	866	0	LFC_1,LFC_2,LFC_3,LFC_4,LQC_1,LQC_2,LQC_4	0	0	1	12278
1	87380532	87402419	btacirc_032623	34	-	19	40	40	866	0	LFC_1,LFC_2,LFC_3,LFC_4,LQC_1,LQC_2,LQC_4	0	0	1	21887
1	87380532	87412536	btacirc_030502	7	-	3	40	40	866	0	LQC_2	0	0	1	32004
1	87382654	87385305	btacirc_010297	469	-	215	40	40	173	0	LFC_1,LFC_2,LFC_3,LFC_4,LQC_1,LQC_2,LQC_3,LQC_4	0	0	1	2651
1	87402293	87418556	btacirc_006434	11	-	7	40	40	1	0	LFC_2,LQC_4	0	0	1	16263
1	87431630	87457859	btacirc_006003	20	-	12	40	40	1	0	LFC_4,LQC_1,LQC_2,LQC_4	0	0	1	26229
1	87733588	87742817	btacirc_009188	35	-	16	40	40	101	0	LFC_3,LFC_4,LQC_2,LQC_3,LQC_4	0	0	1	9229
1	87740363	87742817	btacirc_025715	12	-	6	40	40	0	0	LFC_3,LQC_2,LQC_4	0	0	1	2454
1	87758136	87759972	btacirc_024561	4	-	4	40	40	4	0	LFC_2	1	0	1	1836
1	87898553	87908418	btacirc_033701	18	-	10	40	40	0	0	LFC_1,LQC_1,LQC_2	0	0	1	9865
1	91697438	91698228	btacirc_033496	7	-	4	40	5	0	0	LQC_1	0	0	1	790
1	95172828	95173417	btacirc_020484	17	-	7	40	40	4	0	LQC_3,LQC_4	0	0	1	589
1	95270810	95275212	btacirc_026322	10	-	3	40	5	4	0	LFC_4,LQC_3	0	0	1	4402
1	95381752	95406526	btacirc_005696	8	-	4	40	40	9	0	LFC_4	0	0	1	24774
1	95824090	95837654	btacirc_035000	5	+	4	37	40	0	0	LQC_4	0	0	1	13564
1	97203056	97204380	btacirc_020019	8	+	7	40	40	2	0	LFC_3,LQC_4	0	0	1	1324
1	97203056	97224868	btacirc_027814	6	+	5	40	40	2	0	LQC_1,LQC_2	0	0	1	21812
1	97222402	97231235	btacirc_008620	36	+	20	40	40	0	0	LFC_2,LFC_3,LFC_4,LQC_1,LQC_2,LQC_3,LQC_4	0	0	1	8833
1	97222402	97255326	btacirc_033978	5	+	4	40	40	0	0	LFC_1,LFC_2,LQC_4	0	0	1	32924
1	97224769	97231235	btacirc_009020	17	+	8	40	40	1	0	LFC_2,LFC_4,LQC_1	0	0	1	6466
1	97246600	97255326	btacirc_018437	4	+	3	40	40	0	0	LFC_3,LQC_4	0	0	1	8726
1	97246600	97266017	btacirc_011762	8	+	7	40	40	0	0	LFC_4,LQC_1,LQC_4	0	0	1	19417
1	97411521	97412739	btacirc_007141	6	-	3	5	40	1	0	LQC_1,LQC_2	0	0	1	1218
10	100125353	100134060	btacirc_001900	21	+	11	40	40	0	0	LFC_2,LFC_3,LFC_4,LQC_1,LQC_2	0	0	1	8707
10	100153513	100153783	btacirc_028624	5	-	3	40	5	0	0	LFC_2,LFC_4	0	0	1	270
10	100242504	100242882	btacirc_011777	9	-	5	40	40	0	0	LFC_3,LFC_4,LQC_3	0	0	1	378
10	100994754	100995502	btacirc_000060	13	-	6	40	40	4	0	LFC_4,LQC_2,LQC_4	0	0	1	748
10	101028895	101029147	btacirc_024224	3	+	3	40	40	0	0	LQC_4	0	0	1	252
10	101029086	101090112	btacirc_014137	165	-	93	40	40	3482	0	LFC_1,LFC_2,LFC_3,LFC_4,LQC_1,LQC_2,LQC_3,LQC_4	0	0	1	61026
10	101086074	101090112	btacirc_033727	7	-	3	40	40	0	0	LFC_3,LQC_3	0	0	1	4038
10	101089555	101090112	btacirc_032175	53	-	31	40	40	377	0	LFC_2,LFC_4,LQC_1,LQC_4	0	0	1	557
10	101160918	101236976	btacirc_025277	4	-	4	40	5	4	0	LFC_4,LQC_2	0	0	1	76058
10	101238996	101243081	btacirc_032128	17	-	10	40	40	2	0	LQC_1,LQC_3,LQC_4	0	0	1	4085
10	1024544	1031793	btacirc_016167	8	-	3	40	5	1	0	LFC_3	0	0	1	7249
10	102811455	102813121	btacirc_033074	5	+	4	40	40	0	0	LQC_3	0	0	1	1666
10	10480143	10499191	btacirc_010059	75	-	41	40	40	1	0	LFC_1,LFC_2,LFC_3,LFC_4,LQC_1,LQC_2,LQC_3,LQC_4	0	0	1	19048
10	10488329	10499191	btacirc_033400	86	-	48	40	40	1	0	LFC_1,LFC_2,LFC_3,LFC_4,LQC_1,LQC_2,LQC_3,LQC_4	0	0	1	10862
10	10618644	10622737	btacirc_023405	1045	+	457	40	40	2681	0	LFC_1,LFC_2,LFC_3,LFC_4,LQC_1,LQC_2,LQC_3,LQC_4	0	0	1	4093
10	10618644	10626139	btacirc_021640	52	+	28	40	40	2681	0	LFC_1,LFC_3,LFC_4,LQC_1,LQC_2,LQC_3,LQC_4	0	0	1	7495
10	10637914	10657947	btacirc_008772	6	+	4	40	5	58	0	LFC_3,LQC_3,LQC_4	0	0	1	20033
10	10719463	10729703	btacirc_035379	11	+	5	40	40	464	0	LFC_3,LQC_1,LQC_3	0	0	1	10240
10	10721627	10721933	btacirc_015150	11	+	6	5	40	0	0	LFC_3,LFC_4	0	0	1	306
10	10723320	10723536	btacirc_007383	122	-	73	40	40	1671	0	LFC_1,LFC_2,LFC_3,LFC_4,LQC_1,LQC_2,LQC_3,LQC_4	0	0	1	216
10	10745475	10749761	btacirc_019462	6	+	3	40	36	9	0	LQC_1	1	0	1	4286
10	10762540	10764061	btacirc_030668	4	+	4	40	40	484	0	LQC_3	0	0	1	1521
10	11114888	11125633	btacirc_021181	16	-	9	40	40	0	0	LFC_4,LQC_2,LQC_4	0	0	1	10745
10	11125506	11139918	btacirc_012846	16	-	11	40	40	0	0	LFC_1,LFC_3,LFC_4,LQC_2,LQC_4	0	0	1	14412
10	11137610	11139918	btacirc_036785	19	-	11	40	40	64	0	LFC_2,LQC_1,LQC_2,LQC_3,LQC_4	0	0	1	2308
10	1189828	1211392	btacirc_030682	25	-	14	40	40	0	0	LFC_1,LFC_2,LFC_4,LQC_1,LQC_2,LQC_4	0	0	1	21564
10	11935063	11936980	btacirc_018512	4	-	4	40	5	0	0	LFC_3	0	0	1	1917
10	1198629	1211392	btacirc_023181	4	-	3	5	40	4	0	LQC_4	0	0	1	12763
10	1205158	1226147	btacirc_004179	7	-	3	40	5	0	0	LFC_2,LQC_4	0	0	1	20989
10	12099325	12122529	btacirc_026732	21	-	10	40	40	0	0	LFC_1,LFC_4,LQC_2,LQC_3	0	0	1	23204
10	12113015	12122529	btacirc_024899	9	-	5	40	40	169	0	LFC_3,LQC_3	0	0	1	9514
10	12120895	12122529	btacirc_035460	14	-	9	40	40	4	0	LQC_1,LQC_2	0	0	1	1634
10	12157376	12160857	btacirc_026781	5	-	3	40	40	0	0	LFC_4,LQC_3	0	0	1	3481
10	12334934	12336447	btacirc_030472	95	-	50	40	40	226	0	LFC_1,LFC_2,LFC_3,LFC_4,LQC_1,LQC_2,LQC_4	0	0	1	1513
10	12343217	12344344	btacirc_015149	33	-	16	40	40	4	0	LFC_2,LFC_3,LFC_4,LQC_2,LQC_3	0	0	1	1127
10	12387507	12391944	btacirc_008350	24	-	14	40	40	172	0	LFC_1,LFC_2,LFC_3,LFC_4,LQC_1	0	0	1	4437
10	12387507	12397514	btacirc_020611	19	-	11	40	40	172	0	LFC_1,LFC_3,LFC_4,LQC_3	0	0	1	10007
10	12406620	12407807	btacirc_023727	5	-	4	40	40	1	0	LQC_1	0	0	1	1187
10	12457120	12496366	btacirc_018249	3	-	3	40	40	0	0	LFC_4,LQC_1	0	0	1	39246
10	12489075	12491232	btacirc_003337	9	-	5	40	40	4	0	LFC_1,LQC_1	0	0	1	2157
10	12489075	12496366	btacirc_020876	8	-	5	40	40	4	0	LFC_2,LFC_4	0	0	1	7291
10	12567235	12567656	btacirc_038071	9	-	5	40	5	0	0	LFC_2,LQC_3	0	0	1	421
10	12585386	12621771	btacirc_004472	5	-	3	40	40	9	0	LQC_4	0	0	1	36385
10	12604512	12616500	btacirc_022209	11	-	3	40	40	1	0	LQC_1,LQC_4	0	0	1	11988
10	12604512	12634030	btacirc_007006	6	-	3	40	40	1	0	LQC_2	0	0	1	29518
10	12604512	12648631	btacirc_008973	8	-	3	40	5	1	0	LFC_1	0	0	1	44119
10	12633780	12638827	btacirc_010040	53	-	29	40	40	1	0	LFC_1,LFC_3,LFC_4,LQC_1,LQC_2,LQC_4	0	0	1	5047
10	12633780	12648631	btacirc_002646	19	-	10	40	40	1	0	LFC_1,LFC_2,LFC_3,LQC_4	0	0	1	14851
10	12638495	12638827	btacirc_026676	9	-	4	40	40	0	0	LQC_3	0	0	1	332
10	12750130	12751993	btacirc_010802	47	+	25	40	40	1	0	LFC_1,LFC_2,LFC_4,LQC_3,LQC_4	0	0	1	1863
10	13387537	13394579	btacirc_031059	4	+	3	40	5	1	0	LQC_1	0	0	1	7042
10	13679994	13708785	btacirc_026625	11	+	3	40	40	0	0	LQC_2	0	0	1	28791
10	13691575	13707737	btacirc_033553	6	+	4	40	40	10	0	LFC_1,LQC_4	0	0	1	16162
10	13996152	14001364	btacirc_017870	29	+	13	40	40	169	0	LFC_2,LFC_3,LQC_3,LQC_4	0	0	1	5212
10	14066623	14082877	btacirc_027563	8	-	3	5	40	0	0	LFC_1,LQC_1	0	0	1	16254
10	14082048	14082877	btacirc_009615	223	-	78	5	40	3136	0	LFC_1,LFC_2,LFC_3,LFC_4,LQC_1,LQC_2,LQC_3,LQC_4	0	0	1	829
10	15560010	15560910	btacirc_000643	10	+	6	40	40	4	0	LFC_1,LFC_3,LQC_4	0	0	1	900
10	1732623	1740470	btacirc_033733	35	+	19	40	40	37	0	LFC_2,LQC_3	0	0	1	7847
10	17538735	17556565	btacirc_031745	5	-	3	40	5	4	0	LFC_3	0	0	1	17830
10	17550197	17568063	btacirc_004751	7	-	4	40	5	0	0	LFC_1,LQC_1	0	0	1	17866
10	17550197	17573560	btacirc_035432	6	-	4	40	40	0	0	LQC_2,LQC_4	0	0	1	23363
10	17556383	17568063	btacirc_008945	5	-	3	40	40	1	0	LFC_2,LQC_2	0	0	1	11680
10	17558089	17568063	btacirc_036587	9	-	4	40	40	0	0	LFC_2,LFC_4	0	0	1	9974
10	17565409	17568063	btacirc_028654	45	-	22	40	37	29	0	LFC_2,LFC_3,LFC_4,LQC_1,LQC_2,LQC_3,LQC_4	0	0	1	2654
10	17565409	17573560	btacirc_016212	32	-	19	40	40	29	0	LFC_1,LFC_2,LFC_3,LFC_4,LQC_1,LQC_4	0	0	1	8151
10	18097689	18102169	btacirc_012792	3	+	3	40	5	0	0	LFC_4	0	0	1	4480
10	18746877	18777497	btacirc_037983	6	-	4	0	40	1	0	LQC_1	0	0	1	30620
10	18802525	18811565	btacirc_004285	4	-	4	40	40	0	0	LFC_4,LQC_1	0	0	1	9040
10	18988063	19002819	btacirc_023079	23	-	14	40	40	0	0	LFC_3,LFC_4,LQC_2,LQC_3,LQC_4	0	0	1	14756
10	18994578	19002819	btacirc_023119	53	-	35	40	40	15	0	LFC_1,LFC_2,LFC_4,LQC_1,LQC_2,LQC_3,LQC_4	0	0	1	8241
10	19001908	19002819	btacirc_036738	97	-	62	40	40	1	0	LFC_1,LFC_2,LFC_3,LFC_4,LQC_1,LQC_2,LQC_3,LQC_4	0	0	1	911
10	19147604	19148733	btacirc_035415	118	-	67	40	40	785	0	LFC_1,LFC_2,LFC_3,LFC_4,LQC_1,LQC_2,LQC_3,LQC_4	0	0	1	1129
10	19440704	19441358	btacirc_006227	13	+	8	40	40	0	0	LFC_4,LQC_2,LQC_3,LQC_4	0	0	1	654
10	19440704	19451131	btacirc_027004	3	+	3	40	5	0	0	LQC_3	0	0	1	10427
10	19494073	19513580	btacirc_019193	4	+	3	40	40	4	0	LFC_2	0	0	1	19507
10	19961627	19969983	btacirc_030987	15	+	7	40	35	233	0	LFC_2,LQC_1,LQC_3,LQC_4	0	0	1	8356
10	19961627	19974008	btacirc_007977	13	+	4	40	40	233	0	LQC_2,LQC_4	0	0	1	12381
10	19961627	19988973	btacirc_036956	9	+	5	40	5	233	0	LQC_4	0	0	1	27346
10	19961627	20032730	btacirc_007293	10	+	7	40	5	233	0	LQC_1,LQC_2,LQC_3	0	0	1	71103
10	20063679	20079638	btacirc_010440	619	+	231	40	40	26	0	LFC_1,LFC_2,LFC_3,LFC_4,LQC_1,LQC_2,LQC_3,LQC_4	0	0	1	15959
10	20063679	20084040	btacirc_006320	6	+	5	40	40	26	0	LQC_1	0	0	1	20361
10	20063739	20079638	btacirc_020525	78	+	45	40	40	16	0	LFC_1,LFC_2,LFC_3,LFC_4,LQC_1,LQC_2,LQC_3,LQC_4	0	0	1	15899
10	20063739	20084040	btacirc_028613	6	+	4	40	5	16	0	LFC_3	0	0	1	20301
10	20374213	20406021	btacirc_021803	34	-	21	40	40	0	0	LFC_2,LFC_3,LFC_4,LQC_1,LQC_2,LQC_3	0	0	1	31808
10	21492625	21494936	btacirc_032703	9	+	3	40	35	1	0	LQC_4	0	0	1	2311
10	21492625	21521806	btacirc_034659	4	+	4	5	40	1	0	LQC_4	0	0	1	29181
10	21493018	21518315	btacirc_038989	12	+	10	0	37	53	0	LFC_4,LQC_2,LQC_4	2	0	1	25297
10	21495050	21521806	btacirc_031275	14	+	6	5	35	489	0	LFC_4	0	0	1	26756
10	21496220	21496530	btacirc_029718	4	+	3	5	40	5876	0	LFC_4,LQC_4	0	0	1	310
10	21496220	21522364	btacirc_004970	35	+	26	0	37	5876	0	LFC_1,LFC_2,LFC_3,LFC_4,LQC_4	1	0	1	26144
10	21498160	21525396	btacirc_035462	11	+	6	0	37	1229	0	LFC_1,LFC_3,LQC_4	1	0	1	27236
10	21499040	21499997	btacirc_031881	3	+	3	0	40	0	0	LFC_4,LQC_3	1	0	1	957
10	21506583	21535260	btacirc_026177	5	+	5	0	37	104	0	LFC_1,LFC_3,LQC_1,LQC_3	1	0	1	28677
10	21508127	21537890	btacirc_009926	9	+	9	0	35	81	0	LFC_1,LFC_3,LFC_4,LQC_1,LQC_4	1	0	1	29763
10	22202494	22207732	btacirc_004239	6	-	3	40	40	18	0	LQC_3	0	0	1	5238
10	25762617	25765302	btacirc_032770	5	+	3	5	40	0	0	LFC_1,LQC_4	0	0	1	2685
10	25796201	25797267	btacirc_028920	11	+	8	40	40	1	0	LFC_2,LQC_3	0	0	1	1066
10	25905504	25908959	btacirc_015787	24	+	13	40	5	308	0	LFC_1,LFC_2,LFC_3,LFC_4,LQC_2,LQC_4	0	0	1	3455
10	26718863	26719970	btacirc_009167	4	+	4	40	40	4	0	LFC_2	0	0	1	1107
10	28985271	28986923	btacirc_016786	4	-	4	40	40	0	0	LFC_3	0	0	1	1652
10	30373726	30395266	btacirc_020899	32	-	15	40	40	0	0	LFC_4,LQC_3,LQC_4	0	0	1	21540
10	3304808	3305227	btacirc_016278	44	+	24	40	40	9	0	LFC_1,LFC_2,LFC_3,LFC_4,LQC_1,LQC_2,LQC_3,LQC_4	0	0	1	419
10	35604282	35615353	btacirc_019111	12	+	6	40	5	0	0	LQC_1,LQC_3,LQC_4	0	0	1	11071
10	35604282	35625930	btacirc_006445	6	+	4	40	40	0	0	LFC_3,LQC_1	0	0	1	21648
10	35636704	35641105	btacirc_033454	20	+	13	40	40	4	0	LFC_2,LFC_3,LFC_4,LQC_2,LQC_4	0	0	1	4401
10	35671440	35673872	btacirc_037275	5	+	3	40	40	4	0	LQC_4	0	0	1	2432
10	36069287	36072082	btacirc_011615	6	+	3	40	5	0	0	LQC_3	0	0	1	2795
10	36600997	36601759	btacirc_019325	8	-	3	40	5	0	0	LFC_2,LQC_4	0	0	1	762
10	37075817	37076948	btacirc_001725	16	+	9	40	40	14	0	LFC_3,LQC_3	0	0	1	1131
10	37113198	37115057	btacirc_036096	36	+	24	40	40	16	0	LFC_2,LFC_3,LQC_1,LQC_2,LQC_4	0	0	1	1859
10	37147733	37153108	btacirc_020428	9	+	5	40	40	1	0	LQC_1,LQC_2,LQC_4	0	0	1	5375
10	37649770	37655767	btacirc_001706	4	+	4	40	40	1	0	LFC_3,LQC_2	0	0	1	5997
10	37666479	37670990	btacirc_009841	24	+	18	40	40	230	0	LFC_1,LFC_2,LFC_3,LFC_4,LQC_2,LQC_4	0	0	1	4511
10	37674082	37677330	btacirc_015437	7	+	6	40	40	81	0	LFC_3,LFC_4	0	0	1	3248
10	37674082	37683771	btacirc_013711	12	+	7	40	40	81	0	LFC_3,LFC_4,LQC_2	0	0	1	9689
10	37677186	37683771	btacirc_033856	7	+	6	40	40	1	0	LQC_1,LQC_2,LQC_3	0	0	1	6585
10	37793416	37793764	btacirc_031664	7	-	3	40	5	51	0	LFC_3,LQC_3	2	0	1	348
10	37948713	37951926	btacirc_009736	16	+	6	40	40	11	0	LFC_1,LFC_2	0	0	1	3213
10	37968687	37972380	btacirc_019661	11	+	7	40	40	29	0	LFC_1,LFC_2	0	0	1	3693
10	37968687	37973080	btacirc_025590	6	+	5	40	5	29	0	LQC_2	0	0	1	4393
10	38057378	38094204	btacirc_010292	6	-	4	40	40	1	0	LQC_3,LQC_4	0	0	1	36826
10	38078482	38082869	btacirc_016791	32	-	15	40	40	0	0	LFC_2,LFC_4,LQC_1,LQC_3	0	0	1	4387
10	38078482	38094204	btacirc_002338	11	-	8	40	40	0	0	LFC_1,LFC_3,LQC_1	0	0	1	15722
10	38120202	38129401	btacirc_038550	8	-	5	40	40	0	0	LFC_1,LQC_4	0	0	1	9199
10	38207858	38216018	btacirc_018362	5	-	5	40	40	2	0	LFC_4	0	0	1	8160
10	38253624	38260184	btacirc_005555	6	-	3	5	40	0	0	LQC_1,LQC_3	0	0	1	6560
10	38253624	38265849	btacirc_029874	4	-	3	5	40	0	0	LQC_3	0	0	1	12225
10	4072826	4079033	btacirc_014268	44	-	23	40	40	1	0	LFC_1,LFC_2,LFC_3,LFC_4,LQC_2,LQC_3	0	0	1	6207
10	4072826	4094248	btacirc_009371	6	-	5	40	40	1	0	LFC_2,LFC_4,LQC_1,LQC_4	0	0	1	21422
10	43066101	43072092	btacirc_012854	11	-	5	40	40	0	0	LFC_1,LQC_2	0	0	1	5991
10	43076334	43085570	btacirc_018117	4	-	3	40	40	25	0	LFC_2,LFC_3	0	0	1	9236
10	43101511	43132803	btacirc_024013	3	-	3	40	40	1	0	LQC_2	0	0	1	31292
10	43117002	43132803	btacirc_022478	24	-	9	40	40	0	0	LFC_1,LQC_1,LQC_3	0	0	1	15801
10	43165918	43214396	btacirc_016751	7	-	4	40	40	0	0	LQC_1	0	0	1	48478
10	43177986	43214396	btacirc_009163	32	-	16	40	40	4	0	LFC_1,LFC_3,LFC_4,LQC_1,LQC_3,LQC_4	0	0	1	36410
10	43369377	43384718	btacirc_013978	11	-	9	40	40	0	0	LFC_3,LFC_4,LQC_2,LQC_3,LQC_4	0	0	1	15341
10	43384111	43384718	btacirc_029656	50	-	27	35	35	16	0	LFC_2,LFC_3,LFC_4,LQC_1,LQC_4	0	0	1	607
10	43537611	43541372	btacirc_024079	10	-	6	40	40	0	0	LQC_1,LQC_2	0	0	1	3761
10	44904975	44908936	btacirc_018374	15	-	7	40	40	0	0	LQC_2,LQC_3,LQC_4	0	0	1	3961
10	45163298	45163633	btacirc_036771	28	+	12	40	40	0	0	LFC_2,LFC_4,LQC_1,LQC_2,LQC_3	0	0	1	335
10	45555428	45556302	btacirc_010807	12	-	6	40	5	0	0	LFC_4,LQC_1	0	0	1	874
10	45613220	45614472	btacirc_033453	4	-	4	40	40	4	0	LQC_3	0	0	1	1252
10	46235564	46243086	btacirc_009110	27	+	13	40	40	23	0	LFC_4,LQC_1,LQC_4	0	0	1	7522
10	46242990	46257511	btacirc_015904	3	+	3	40	5	2	0	LQC_4	0	0	1	14521
10	46272656	46273066	btacirc_021554	4	+	4	40	5	0	0	LQC_2	0	0	1	410
10	46272656	46274999	btacirc_036573	12	+	8	40	40	0	0	LFC_2,LFC_4,LQC_2,LQC_3	0	0	1	2343
10	46283838	46289633	btacirc_010028	17	+	10	40	40	1	0	LFC_1,LFC_3,LFC_4,LQC_4	0	0	1	5795
10	46308352	46324001	btacirc_030295	5	+	4	40	40	0	0	LFC_4,LQC_4	0	0	1	15649
10	46319091	46349034	btacirc_016637	4	+	3	40	5	20	0	LFC_3,LFC_4	0	0	1	29943
10	46358343	46359432	btacirc_025638	174	+	88	40	40	256	0	LFC_1,LFC_2,LFC_3,LFC_4,LQC_1,LQC_2,LQC_3,LQC_4	0	0	1	1089
10	46358343	46363163	btacirc_019987	22	+	13	40	40	256	0	LQC_3,LQC_4	0	0	1	4820
10	46455046	46485029	btacirc_008014	9	-	8	40	40	1	0	LQC_3,LQC_4	0	0	1	29983
10	46480908	46485029	btacirc_001923	7	-	4	40	5	0	0	LFC_3,LQC_4	0	0	1	4121
10	46480908	46496705	btacirc_021004	13	-	8	40	5	0	0	LFC_4,LQC_1,LQC_2,LQC_3	0	0	1	15797
10	46761681	46769865	btacirc_013165	3	-	3	40	40	0	0	LQC_1	0	0	1	8184
10	47001345	47002578	btacirc_031005	6	-	3	40	40	4	0	LFC_2	1	0	1	1233
10	47004326	47007762	btacirc_032492	9	-	4	40	40	0	0	LQC_1,LQC_3	0	0	1	3436
10	47282427	47300857	btacirc_014890	5	-	4	40	40	0	0	LQC_2,LQC_4	0	0	1	18430
10	47289590	47290029	btacirc_034569	11	-	5	40	40	9	0	LQC_1,LQC_4	0	0	1	439
10	47336591	47337342	btacirc_022951	10	-	3	40	40	0	0	LFC_2	0	0	1	751
10	47350900	47352021	btacirc_030761	3	-	3	40	40	2	0	LFC_3,LQC_4	0	0	1	1121
10	47449133	47455498	btacirc_015114	7	-	3	40	40	1	0	LFC_2,LFC_3	0	0	1	6365
10	47449133	47458165	btacirc_000563	3	-	3	40	40	1	0	LQC_3	0	0	1	9032
10	47531410	47583098	btacirc_004482	33	-	17	40	40	17	0	LFC_2,LQC_4	0	0	1	51688
10	47582907	47652486	btacirc_033708	4	-	3	40	40	0	0	LQC_4	0	0	1	69579
10	48082982	48126260	btacirc_026739	10	+	5	40	40	1	0	LFC_1,LFC_4	0	0	1	43278
10	48119821	48123088	btacirc_022752	6	+	4	40	5	0	0	LFC_2	0	0	1	3267
10	48130474	48140569	btacirc_016465	4	+	3	40	40	0	0	LQC_2	0	0	1	10095
10	48167953	48179918	btacirc_008969	3	+	3	40	40	9	0	LFC_4	0	0	1	11965
10	48176925	48188550	btacirc_001461	13	+	6	40	40	1	0	LQC_1,LQC_4	0	0	1	11625
10	4861163	4889828	btacirc_003985	61	+	31	40	40	4	0	LFC_2,LFC_3,LQC_2,LQC_3,LQC_4	0	0	1	28665
10	4872665	4878989	btacirc_026427	53	+	34	40	40	124	0	LFC_1,LFC_4,LQC_1,LQC_2,LQC_3,LQC_4	0	0	1	6324
10	4872665	4889828	btacirc_001428	96	+	49	40	40	124	0	LFC_1,LFC_3,LQC_1,LQC_2,LQC_3,LQC_4	0	0	1	17163
10	4874144	4878989	btacirc_033534	17	+	12	40	40	17	0	LQC_1,LQC_3,LQC_4	0	0	1	4845
10	48912997	48914848	btacirc_016145	13	+	10	40	40	1	0	LFC_3,LFC_4,LQC_1,LQC_3	0	0	1	1851
10	48912997	48981793	btacirc_010265	25	+	14	40	40	1	0	LFC_3,LQC_1,LQC_3	0	0	1	68796
10	48912997	48998730	btacirc_023255	32	+	17	40	5	1	0	LFC_1,LFC_4,LQC_2,LQC_3	0	0	1	85733
10	49055286	49073608	btacirc_028251	8	+	5	5	40	11	0	LFC_1,LFC_3,LQC_3	1	0	1	18322
10	49673066	49685372	btacirc_016602	5	+	4	40	40	1	0	LFC_1,LQC_4	0	0	1	12306
10	49728810	49731152	btacirc_014096	6	+	5	40	40	1	0	LQC_1	0	0	1	2342
10	49728810	49747065	btacirc_033919	24	+	16	40	40	1	0	LFC_2,LFC_3,LQC_1,LQC_4	0	0	1	18255
10	5040279	5040660	btacirc_028350	135	-	82	40	40	1453	0	LFC_1,LFC_2,LFC_3,LFC_4,LQC_1,LQC_2,LQC_3,LQC_4	0	0	1	381
10	5040279	5072332	btacirc_003803	6	-	3	40	40	1453	0	LFC_4	0	0	1	32053
10	5070760	5072332	btacirc_036988	10	-	6	40	40	2	0	LFC_2,LQC_1	0	0	1	1572
10	51247180	51247500	btacirc_020369	6	-	3	40	40	1	0	LFC_2,LQC_1	0	0	1	320
10	51281140	51282039	btacirc_013120	101	-	53	40	40	36	0	LFC_1,LFC_2,LFC_3,LFC_4,LQC_1,LQC_2,LQC_3,LQC_4	0	0	1	899
10	51360122	51364223	btacirc_004918	8	+	5	40	40	1	0	LFC_4	0	0	1	4101
10	51573882	51602125	btacirc_035350	31	+	16	40	40	115	0	LFC_1,LFC_2,LFC_4,LQC_4	0	0	1	28243
10	51623626	51652561	btacirc_011126	14	+	7	40	5	1	0	LFC_1,LFC_2,LFC_3,LQC_3,LQC_4	0	0	1	28935
10	52274562	52278235	btacirc_010228	10	+	5	40	40	0	0	LFC_3	0	0	1	3673
10	53042377	53071602	btacirc_002629	8	-	3	40	40	0	0	LFC_1,LFC_4	0	0	1	29225
10	53051536	53071602	btacirc_005001	6	-	5	40	40	1	0	LFC_1	0	0	1	20066
10	53070726	53073155	btacirc_021851	3	-	3	40	5	0	0	LFC_4	0	0	1	2429
10	53222307	53222954	btacirc_012359	3	-	3	40	40	0	0	LFC_1	1	0	1	647
10	53675730	53679190	btacirc_030360	333	+	169	40	37	3141	0	LFC_1,LFC_2,LFC_3,LFC_4,LQC_1,LQC_2,LQC_3,LQC_4	0	0	1	3460
10	53675730	53691828	btacirc_037170	20	+	15	40	40	3141	0	LFC_2,LQC_1,LQC_2,LQC_3,LQC_4	0	0	1	16098
10	53675730	53701878	btacirc_000419	12	+	6	5	37	3141	0	LQC_2,LQC_3,LQC_4	0	0	1	26148
10	53691710	53701878	btacirc_003407	42	+	23	40	40	6	0	LFC_1,LFC_2,LFC_3,LFC_4,LQC_1,LQC_2,LQC_3,LQC_4	0	0	1	10168
10	53691710	53718349	btacirc_031223	15	+	11	40	40	6	0	LFC_1,LFC_2,LFC_3,LFC_4,LQC_2,LQC_3,LQC_4	0	0	1	26639
10	53712478	53718349	btacirc_003822	8	+	5	40	40	45	0	LFC_1,LFC_2,LQC_2	0	0	1	5871
10	54049152	54056729	btacirc_013766	8	-	6	5	40	0	0	LFC_2,LFC_3	0	0	1	7577
10	54518600	54530715	btacirc_010665	14	+	9	40	40	0	0	LFC_3,LFC_4,LQC_2,LQC_3	0	0	1	12115
10	54518600	54548623	btacirc_008360	5	+	3	40	40	0	0	LQC_1	0	0	1	30023
10	54535388	54548623	btacirc_031190	4	+	3	40	5	0	0	LQC_1	0	0	1	13235
10	58034711	58037311	btacirc_024051	6	+	4	40	40	0	0	LQC_1	0	0	1	2600
10	58335497	58346863	btacirc_001416	7	-	5	40	40	0	0	LFC_2,LFC_4,LQC_3	0	0	1	11366
10	59400132	59403311	btacirc_037072	3	-	3	40	40	0	0	LQC_2,LQC_4	0	0	1	3179
10	59420073	59427172	btacirc_017179	11	-	3	40	5	1	0	LFC_1,LFC_3	0	0	1	7099
10	59596685	59601600	btacirc_021826	3	+	3	40	5	0	0	LFC_1,LFC_4	0	0	1	4915
10	59667220	59675540	btacirc_021544	3	+	3	40	40	148	0	LFC_4	0	0	1	8320
10	59812709	59825831	btacirc_003538	6	-	4	40	5	0	0	LFC_2,LQC_2	0	0	1	13122
10	59927481	59939658	btacirc_028497	35	+	19	40	40	0	0	LFC_1,LFC_3,LQC_1,LQC_2,LQC_3,LQC_4	0	0	1	12177
10	59930006	59939658	btacirc_005746	87	+	44	40	40	58	0	LFC_1,LFC_2,LFC_3,LFC_4,LQC_1,LQC_2,LQC_3,LQC_4	0	0	1	9652
10	60702314	60707767	btacirc_022357	17	-	7	40	5	0	0	LFC_4,LQC_1,LQC_2,LQC_4	0	0	1	5453
10	60966408	60976432	btacirc_027890	6	-	3	40	5	0	0	LFC_2	0	0	1	10024
10	61029107	61045205	btacirc_031087	13	-	6	40	40	16	0	LFC_1,LQC_2,LQC_3,LQC_4	0	0	1	16098
10	61041597	61045205	btacirc_021093	11	-	9	40	40	1	0	LFC_2,LQC_1,LQC_2,LQC_3,LQC_4	0	0	1	3608
10	61189776	61196476	btacirc_036449	4	+	3	40	5	34	0	LQC_1	0	0	1	6700
10	61210907	61227437	btacirc_027876	5	+	3	40	4	0	0	LQC_3	0	0	1	16530
10	65705315	65722043	btacirc_036510	10	-	6	40	40	4	0	LQC_4	0	0	1	16728
10	67199993	67200512	btacirc_036269	222	+	113	40	40	494	0	LFC_1,LFC_2,LFC_3,LFC_4,LQC_1,LQC_2,LQC_3,LQC_4	0	0	1	519
10	67199993	67234321	btacirc_004932	5	+	3	40	40	494	0	LQC_4	0	0	1	34328
10	67234057	67245869	btacirc_005270	25	+	14	40	40	0	0	LFC_1,LFC_2,LFC_3,LFC_4,LQC_1,LQC_3,LQC_4	0	0	1	11812
10	68035837	68044000	btacirc_035567	48	+	29	40	40	244	0	LFC_2,LFC_4,LQC_1,LQC_2,LQC_3,LQC_4	0	0	1	8163
10	68035837	68055292	btacirc_000989	13	+	10	40	40	244	0	LFC_4,LQC_2,LQC_3	0	0	1	19455
10	68039504	68044000	btacirc_027411	6	+	4	40	5	5	0	LFC_2,LFC_4,LQC_4	0	0	1	4496
10	68068506	68069039	btacirc_030459	7	+	7	40	5	0	0	LFC_3,LFC_4,LQC_1	0	0	1	533
10	68068506	68070990	btacirc_032887	8	+	4	35	5	0	0	LQC_2	0	0	1	2484
10	68091547	68097351	btacirc_010291	7	+	5	35	36	0	0	LFC_1,LQC_4	0	0	1	5804
10	69013061	69054396	btacirc_003434	8	+	7	40	40	0	0	LFC_2,LQC_2,LQC_3	0	0	1	41335
10	69026792	69027017	btacirc_026223	4	+	3	40	40	0	0	LQC_4	0	0	1	225
10	69641294	69655795	btacirc_036369	10	-	7	40	40	0	0	LFC_1	0	0	1	14501
10	69682162	69684113	btacirc_032997	9	+	4	40	40	49	0	LFC_4,LQC_3	0	0	1	1951
10	70744300	70745962	btacirc_022538	46	+	29	40	40	81	0	LFC_1,LFC_3,LFC_4,LQC_1,LQC_2,LQC_3,LQC_4	0	0	1	1662
10	72321919	72329371	btacirc_024297	10	+	3	5	40	1	0	LFC_3	0	0	1	7452
10	72950208	72983216	btacirc_015935	10	+	5	40	40	0	0	LFC_3,LQC_2	0	0	1	33008
10	72953385	72983216	btacirc_018280	6	+	3	40	40	0	0	LFC_3	0	0	1	29831
10	72976683	73028373	btacirc_032018	9	+	4	40	5	0	0	LFC_3,LQC_1,LQC_3	0	0	1	51690
10	72989735	73028373	btacirc_028210	12	+	8	40	40	1	0	LFC_2,LFC_3,LQC_2,LQC_3,LQC_4	0	0	1	38638
10	73006195	73028373	btacirc_026604	22	+	14	40	40	0	0	LFC_1,LFC_2,LFC_3,LFC_4,LQC_1,LQC_2,LQC_3,LQC_4	0	0	1	22178
10	73854743	73858266	btacirc_021378	18	+	12	40	5	10	0	LFC_1,LFC_2,LFC_4,LQC_1,LQC_4	0	0	1	3523
10	73854743	73864103	btacirc_030952	43	+	25	40	40	10	0	LFC_1,LFC_2,LFC_4,LQC_1,LQC_2,LQC_3,LQC_4	0	0	1	9360
10	73857389	73864103	btacirc_020848	95	+	36	40	40	17	0	LFC_1,LFC_2,LFC_3,LFC_4,LQC_1,LQC_3,LQC_4	0	0	1	6714
10	76157319	76161618	btacirc_011422	5	+	3	40	5	36	0	LFC_2,LFC_4	0	0	1	4299
10	76336099	76350024	btacirc_004775	9	+	7	40	40	10	0	LFC_4,LQC_3,LQC_4	0	0	1	13925
10	76570396	76587597	btacirc_009658	8	+	6	40	5	9	0	LFC_2,LQC_2,LQC_3	0	0	1	17201
10	76617089	76636051	btacirc_011109	38	-	20	40	40	1	0	LFC_4,LQC_3,LQC_4	0	0	1	18962
10	76626815	76636051	btacirc_022915	9	-	5	40	40	0	0	LFC_2,LFC_4	0	0	1	9236
10	76890147	76890956	btacirc_033760	22	-	13	40	40	1	0	LFC_2,LQC_4	0	0	1	809
10	76890147	76907084	btacirc_034779	7	-	5	40	5	1	0	LQC_3,LQC_4	0	0	1	16937
10	76894072	76894335	btacirc_005468	16	-	11	40	40	58	0	LFC_2,LFC_4,LQC_3,LQC_4	0	0	1	263
10	79185631	79230004	btacirc_028312	8	+	5	40	40	0	0	LFC_1,LFC_3,LQC_1	0	0	1	44373
10	79191715	79209560	btacirc_020332	5	+	3	40	40	0	0	LQC_4	0	0	1	17845
10	80902957	80908632	btacirc_030347	76	-	32	40	40	81	0	LFC_1,LFC_2,LFC_3,LQC_3,LQC_4	0	0	1	5675
10	81007325	81013653	btacirc_034542	13	+	7	40	40	9	0	LFC_1,LQC_1,LQC_4	0	0	1	6328
10	81905080	81907387	btacirc_016426	10	-	4	40	40	0	0	LQC_2,LQC_3	0	0	1	2307
10	81905541	81907387	btacirc_020830	49	-	23	40	40	4883	0	LFC_1,LFC_4,LQC_1,LQC_2,LQC_3,LQC_4	0	0	1	1846
10	81905543	81907387	btacirc_037902	5	-	3	40	40	16	0	LFC_3,LQC_1	0	0	1	1844
10	82215520	82220418	btacirc_002228	51	-	23	40	40	25	0	LFC_1,LFC_3,LFC_4,LQC_1,LQC_2,LQC_4	0	0	1	4898
10	82583562	82585269	btacirc_007948	853	+	311	40	40	2077	0	LFC_1,LFC_2,LFC_3,LFC_4,LQC_1,LQC_2,LQC_3,LQC_4	0	0	1	1707
10	82583562	82602581	btacirc_001686	6	+	3	40	40	2077	0	LQC_3	0	0	1	19019
10	82596321	82674373	btacirc_004830	10	+	8	40	40	0	0	LFC_3,LFC_4	0	0	1	78052
10	82596324	82674373	btacirc_021305	12	+	8	40	40	0	0	LFC_1,LFC_2,LFC_3,LFC_4	0	0	1	78049
10	82602396	82637734	btacirc_009512	7	+	4	40	40	2218	0	LFC_1	1	0	1	35338
10	82614825	82629675	btacirc_013792	56	+	25	40	40	38	0	LFC_1,LFC_3,LFC_4,LQC_1,LQC_2,LQC_4	0	0	1	14850
10	82614825	82637734	btacirc_033460	17	+	8	40	5	38	0	LQC_1,LQC_4	0	0	1	22909
10	82614825	82674373	btacirc_013531	16	+	10	40	40	38	0	LFC_1,LFC_3,LFC_4	0	0	1	59548
10	82621234	82629675	btacirc_014900	8	+	4	40	40	1	0	LFC_3,LQC_1	0	0	1	8441
10	82637642	82650924	btacirc_036711	40	+	20	40	40	1	0	LFC_2,LFC_4,LQC_1,LQC_3	0	0	1	13282
10	82637642	82674373	btacirc_024350	18	+	3	40	40	1	0	LQC_1	0	0	1	36731
10	83519450	83519885	btacirc_013868	13	+	7	40	5	1	0	LFC_1,LFC_4,LQC_4	0	0	1	435
10	84498184	84500897	btacirc_018554	5	+	3	40	40	0	0	LQC_2	0	0	1	2713
10	84745039	84749183	btacirc_015850	9	-	4	40	40	0	0	LFC_3	0	0	1	4144
10	84745039	84754152	btacirc_002323	6	-	3	5	40	0	0	LQC_4	0	0	1	9113
10	84960269	84963883	btacirc_027083	4	-	3	40	5	0	0	LQC_2	0	0	1	3614
10	8498832	8510566	btacirc_037899	3	+	3	40	40	4	0	LFC_2,LQC_1,LQC_2	0	0	1	11734
10	86147169	86152147	btacirc_038201	21	+	9	40	40	2	0	LFC_3,LQC_1,LQC_4	0	0	1	4978
10	91572395	91579602	btacirc_002975	10	-	5	40	40	0	0	LFC_3,LQC_1	0	0	1	7207
10	9174372	9239068	btacirc_000308	12	-	3	40	40	0	0	LQC_3	0	0	1	64696
10	9189481	9239068	btacirc_008033	5	-	4	40	5	5	0	LQC_3	0	0	1	49587
10	92041679	92078541	btacirc_036126	10	-	4	5	40	125	0	LQC_3	0	0	1	36862
10	92672834	92677176	btacirc_011238	6	-	4	40	35	54	0	LFC_3,LQC_1	0	0	1	4342
10	9479242	9488333	btacirc_020962	5	+	4	40	40	1	0	LQC_1,LQC_2	0	0	1	9091
10	9479242	9501512	btacirc_017224	7	+	5	40	40	1	0	LFC_4,LQC_1,LQC_4	0	0	1	22270
10	9483294	9501512	btacirc_026570	39	+	18	40	40	0	0	LFC_3,LQC_2,LQC_3,LQC_4	0	0	1	18218
10	99678293	99682771	btacirc_008960	4	-	3	40	40	9	0	LQC_1	1	0	1	4478
10	9968574	9981382	btacirc_011339	6	-	3	40	40	1	0	LFC_2	0	0	1	12808
11	100436296	100439155	btacirc_020319	7	+	4	40	40	1	0	LFC_4,LQC_4	0	0	1	2859
11	100604110	100606911	btacirc_012937	4	+	4	40	40	4	0	LFC_4,LQC_1	1	0	1	2801
11	100674262	100678786	btacirc_020948	5	+	4	40	40	17	0	LFC_2	0	0	1	4524
11	100752445	100753446	btacirc_000798	5	+	3	40	40	20	0	LFC_3	0	0	1	1001
11	101097686	101098710	btacirc_012256	5	+	3	40	40	0	0	LQC_4	0	0	1	1024
11	101121056	101123371	btacirc_033073	6	+	5	40	40	10	0	LFC_2,LFC_3	0	0	1	2315
11	101325870	101330688	btacirc_012286	3	+	3	40	40	0	0	LQC_3	0	0	1	4818
11	101353651	101356157	btacirc_033093	25	+	18	40	40	25	0	LFC_2,LFC_4,LQC_4	0	0	1	2506
11	101360705	101374436	btacirc_024250	4	+	3	40	40	0	0	LQC_1	0	0	1	13731
11	101752184	101762410	btacirc_031025	624	-	222	40	40	4097	0	LFC_1,LFC_2,LFC_3,LFC_4,LQC_1,LQC_2,LQC_3,LQC_4	0	0	1	10226
11	101757039	101762410	btacirc_031224	137	-	70	40	40	98	0	LFC_1,LFC_2,LFC_3,LFC_4,LQC_1,LQC_2,LQC_3,LQC_4	0	0	1	5371
11	102079483	102095557	btacirc_004237	3	-	3	40	5	0	0	LFC_1	0	0	1	16074
11	102346591	102361708	btacirc_032393	5	-	3	40	40	0	0	LFC_2,LQC_2	0	0	1	15117
11	102346591	102374858	btacirc_023053	4	-	3	5	40	0	0	LQC_1,LQC_4	0	0	1	28267
11	102361302	102364376	btacirc_008582	27	-	15	40	40	375	0	LFC_1,LFC_2,LFC_3,LQC_1,LQC_2,LQC_3,LQC_4	1	0	1	3074
11	102361302	102369110	btacirc_038777	8	-	5	40	40	375	0	LFC_4	0	0	1	7808
11	102400684	102417701	btacirc_029063	4	-	3	40	40	1	0	LFC_2,LFC_4	0	0	1	17017
11	102941949	102942129	btacirc_019209	4	+	4	40	40	16	0	LFC_1,LFC_2,LFC_3	1	0	1	180
11	103404670	103404869	btacirc_019176	4	-	3	40	40	4	0	LFC_2	1	0	1	199
11	103422206	103423378	btacirc_030735	56	-	33	40	40	16	0	LFC_1,LFC_3,LFC_4,LQC_1,LQC_2,LQC_3,LQC_4	0	0	1	1172
11	10424928	10436840	btacirc_020676	11	-	6	35	40	1	0	LFC_2,LFC_4,LQC_4	0	0	1	11912
11	10436477	10436840	btacirc_008674	5	-	3	40	5	1	0	LFC_2,LQC_2	0	0	1	363
11	10488795	10490725	btacirc_022207	40	+	22	40	40	16	0	LFC_2,LFC_3,LFC_4,LQC_1,LQC_2,LQC_4	0	0	1	1930
11	105086959	105094473	btacirc_002309	7	+	4	40	5	35	0	LFC_2,LQC_2	0	0	1	7514
11	105086959	105101385	btacirc_007210	14	+	9	40	40	35	0	LFC_3,LQC_3,LQC_4	0	0	1	14426
11	105093698	105094473	btacirc_014294	16	+	3	40	5	0	0	LFC_1,LFC_3	0	0	1	775
11	105305681	105312830	btacirc_027543	4	+	3	40	40	1	0	LFC_1,LFC_3	0	0	1	7149
11	106204746	106204950	btacirc_016196	4	-	3	40	5	9	0	LFC_3	0	0	1	204
11	106488968	106495815	btacirc_009168	41	-	21	40	40	10	0	LFC_1,LFC_2,LFC_3,LFC_4,LQC_2,LQC_4	0	0	1	6847
11	106636049	106639394	btacirc_005160	87	+	44	40	40	289	0	LFC_2,LFC_3,LFC_4,LQC_1,LQC_2,LQC_3,LQC_4	0	0	1	3345
11	106636049	106652953	btacirc_035275	29	+	14	40	40	289	0	LFC_3,LQC_1,LQC_2	1	0	1	16904
11	106636049	106657077	btacirc_019586	17	+	11	40	40	289	0	LQC_3,LQC_4	0	0	1	21028
11	106638927	106652953	btacirc_032013	24	+	17	40	40	256	0	LFC_1,LFC_2,LFC_3,LQC_1	0	0	1	14026
11	106638948	106652953	btacirc_012798	33	+	16	40	40	538	0	LFC_2,LFC_3,LFC_4,LQC_2,LQC_3,LQC_4	0	0	1	14005
11	106638951	106652953	btacirc_018648	7	+	3	40	35	9	0	LFC_4	1	0	1	14002
11	106647590	106652953	btacirc_027256	59	+	29	40	40	1	0	LFC_1,LFC_2,LQC_2,LQC_3,LQC_4	0	0	1	5363
11	106647590	106657077	btacirc_030856	9	+	4	40	5	1	0	LFC_2,LQC_1	0	0	1	9487
11	106649993	106652953	btacirc_023388	6	+	4	40	40	0	0	LQC_3	0	0	1	2960
11	106649993	106657077	btacirc_028946	96	+	42	40	40	0	0	LFC_2,LFC_3,LFC_4,LQC_1,LQC_2,LQC_3,LQC_4	0	0	1	7084
11	106665063	106673819	btacirc_004579	4	+	3	40	40	1	0	LFC_4	1	0	1	8756
11	10851435	10861024	btacirc_011141	25	+	7	40	40	0	0	LFC_2	0	0	1	9589
11	10954596	10961241	btacirc_012972	11	-	5	40	40	16	0	LQC_4	0	0	1	6645
11	11006410	11012512	btacirc_003624	7	-	6	40	40	1	0	LFC_3,LFC_4,LQC_2,LQC_4	0	0	1	6102
11	11006410	11023117	btacirc_012010	3	-	3	40	5	1	0	LQC_4	0	0	1	16707
11	11022957	11033519	btacirc_023205	4	-	3	40	40	114	0	LFC_2,LFC_3	0	0	1	10562
11	1189764	1204124	btacirc_021548	6	-	4	40	40	0	0	LQC_1,LQC_3	0	0	1	14360
11	11936272	12030453	btacirc_033869	12	+	8	40	40	17	0	LFC_3	0	0	1	94181
11	12007187	12011640	btacirc_022903	23	+	17	40	40	5	0	LFC_2,LFC_4,LQC_1,LQC_2,LQC_4	0	0	1	4453
11	12026769	12030453	btacirc_016484	9	+	6	40	5	29	0	LFC_2	0	0	1	3684
11	12924997	12984340	btacirc_030064	5	-	4	40	5	2	0	LFC_1	0	0	1	59343
11	12967652	12969747	btacirc_030380	14	-	10	40	40	41	0	LQC_1,LQC_2,LQC_4	0	0	1	2095
11	12967652	12993260	btacirc_038642	11	-	5	40	40	41	0	LQC_1	0	0	1	25608
11	12967652	13017830	btacirc_037325	8	-	5	40	40	41	0	LQC_3,LQC_4	0	0	1	50178
11	13015146	13017830	btacirc_037345	19	-	11	40	40	16	0	LFC_1,LFC_2,LQC_1,LQC_4	0	0	1	2684
11	13015146	13027925	btacirc_020318	6	-	5	40	40	16	0	LQC_3	0	0	1	12779
11	13024917	13025755	btacirc_025328	26	-	17	40	40	0	0	LFC_1,LFC_2,LFC_3,LFC_4,LQC_1,LQC_2	0	0	1	838
11	13036797	13051370	btacirc_001672	7	-	3	40	40	51	0	LFC_1,LFC_4	1	0	1	14573
11	13048481	13051370	btacirc_036472	60	-	40	40	40	144	0	LFC_1,LFC_2,LFC_3,LFC_4,LQC_2,LQC_3,LQC_4	0	0	1	2889
11	13158134	13175890	btacirc_005382	15	-	8	40	40	1	0	LFC_2,LFC_4,LQC_1	0	0	1	17756
11	13162076	13167647	btacirc_034776	137	-	72	40	40	26	0	LFC_1,LFC_2,LFC_3,LFC_4,LQC_1,LQC_2,LQC_3,LQC_4	0	0	1	5571
11	13162076	13175890	btacirc_007707	17	-	7	40	40	26	0	LFC_2,LQC_2	0	0	1	13814
11	13178375	13186057	btacirc_030945	25	-	11	40	40	20	0	LFC_1,LFC_3,LQC_1,LQC_2,LQC_3	0	0	1	7682
11	13178375	13188546	btacirc_030962	19	-	10	5	40	20	0	LFC_1,LFC_4,LQC_1	0	0	1	10171
11	13216196	13220296	btacirc_029477	5	-	4	40	40	198	0	LQC_2,LQC_3	0	0	1	4100
11	13216196	13221078	btacirc_036803	35	-	22	40	5	198	0	LFC_1,LFC_3,LFC_4,LQC_1,LQC_2,LQC_3,LQC_4	0	0	1	4882
11	13216196	13234140	btacirc_023668	60	-	27	40	40	198	0	LFC_3,LFC_4,LQC_1,LQC_2,LQC_3,LQC_4	0	0	1	17944
11	140624	160777	btacirc_014641	5	-	5	35	40	0	0	LFC_3	0	0	1	20153
11	14178086	14179762	btacirc_015055	18	-	10	40	40	1	0	LFC_2,LFC_4,LQC_3	0	0	1	1676
11	14179247	14179762	btacirc_006914	16	-	11	40	40	100	0	LFC_1,LFC_2,LFC_4,LQC_2	0	0	1	515
11	14183234	14185698	btacirc_007932	66	-	32	40	40	2	0	LFC_1,LFC_2,LFC_4,LQC_1,LQC_2,LQC_3,LQC_4	0	0	1	2464
11	14186820	14195067	btacirc_005955	86	-	41	40	40	49	0	LFC_1,LFC_2,LFC_3,LFC_4,LQC_1,LQC_2,LQC_3,LQC_4	0	0	1	8247
11	14193436	14195067	btacirc_007923	7	-	4	40	40	0	0	LQC_1,LQC_2	0	0	1	1631
11	14587788	14597192	btacirc_032969	55	-	37	40	40	4	0	LFC_1,LFC_2,LFC_3,LFC_4,LQC_1,LQC_2,LQC_3,LQC_4	0	0	1	9404
11	14587788	14608986	btacirc_000905	15	-	9	40	40	4	0	LFC_1,LQC_2,LQC_4	0	0	1	21198
11	14790658	14792892	btacirc_013634	31	+	19	40	40	0	0	LFC_3,LFC_4,LQC_1,LQC_2,LQC_4	0	0	1	2234
11	14902218	14914837	btacirc_025657	27	+	18	40	40	9	0	LFC_1,LFC_3,LQC_1,LQC_2	0	0	1	12619
11	14988281	14999931	btacirc_000114	27	+	16	40	40	1	0	LFC_2,LFC_4,LQC_2,LQC_3	0	0	1	11650
11	14988281	15012504	btacirc_017343	3	+	3	40	40	1	0	LQC_3	0	0	1	24223
11	15052623	15054046	btacirc_030275	9	+	5	40	40	0	0	LQC_1	0	0	1	1423
11	15100228	15104713	btacirc_014726	21	+	12	40	5	0	0	LFC_2,LQC_2,LQC_4	0	0	1	4485
11	15190158	15205740	btacirc_002803	11	+	3	40	40	0	0	LFC_1,LQC_3	0	0	1	15582
11	15524541	15524839	btacirc_002820	4	+	3	40	40	1	0	LQC_4	0	0	1	298
11	15709984	15711864	btacirc_032848	29	+	13	40	40	4	0	LFC_1,LFC_2,LQC_3	0	0	1	1880
11	15774097	15800558	btacirc_013709	6	+	3	40	40	9	0	LFC_1,LFC_2,LQC_4	0	0	1	26461
11	15774097	15838298	btacirc_034314	11	+	5	40	40	9	0	LQC_2,LQC_4	0	0	1	64201
11	15784704	15800558	btacirc_016136	24	+	12	40	40	81	0	LFC_1,LQC_4	0	0	1	15854
11	15795717	15800558	btacirc_021694	11	+	4	35	5	0	0	LFC_1	0	0	1	4841
11	15800438	15823261	btacirc_002924	4	+	3	40	40	10	0	LFC_1	0	0	1	22823
11	15866295	15889988	btacirc_030970	3	+	3	40	40	0	0	LQC_3	0	0	1	23693
11	16067490	16096466	btacirc_010249	8	+	3	40	40	46	0	LQC_1	0	0	1	28976
11	18974827	18987899	btacirc_039057	27	+	12	40	40	0	0	LFC_3,LFC_4,LQC_2,LQC_3	0	0	1	13072
11	19460052	19490580	btacirc_010919	17	-	10	40	40	1	0	LFC_4,LQC_1,LQC_4	0	0	1	30528
11	19516158	19523121	btacirc_033237	15	-	5	40	40	0	0	LFC_1,LFC_2,LQC_4	0	0	1	6963
11	20383912	20397138	btacirc_019426	11	+	6	40	40	0	0	LFC_3,LQC_1	0	0	1	13226
11	20383912	20405484	btacirc_036535	17	+	11	40	40	0	0	LFC_1,LFC_4,LQC_1,LQC_3,LQC_4	0	0	1	21572
11	20383912	20413368	btacirc_013303	14	+	8	40	40	0	0	LQC_4	0	0	1	29456
11	20394731	20405484	btacirc_010033	14	+	11	40	40	0	0	LFC_2,LFC_3,LQC_1,LQC_3,LQC_4	0	0	1	10753
11	20394731	20413368	btacirc_010994	5	+	3	36	40	0	0	LFC_2	0	0	1	18637
11	20689268	20689755	btacirc_012747	20	-	11	40	40	5	0	LFC_2	0	0	1	487
11	20913917	20935537	btacirc_012953	5	-	3	40	5	0	0	LFC_4	0	0	1	21620
11	20923193	20935537	btacirc_006673	11	-	7	40	40	4	0	LFC_2	0	0	1	12344
11	21110901	21113074	btacirc_006294	7	+	3	40	40	4	0	LQC_1	0	0	1	2173
11	21365089	21382504	btacirc_028975	7	-	4	40	40	19	0	LFC_3	0	0	1	17415
11	21730216	21730593	btacirc_035469	6	-	3	5	40	36	0	LFC_2	1	0	1	377
11	22452856	22485341	btacirc_017657	7	-	7	40	40	78	0	LFC_3,LQC_1,LQC_4	0	0	1	32485
11	22452856	22497653	btacirc_037061	26	-	13	40	40	78	0	LFC_2,LQC_1,LQC_3,LQC_4	0	0	1	44797
11	22452856	22498289	btacirc_026069	7	-	5	40	40	78	0	LFC_4,LQC_3	0	0	1	45433
11	22763183	22765018	btacirc_020722	57	-	30	40	40	49	0	LFC_1,LFC_2,LFC_3,LFC_4,LQC_1,LQC_2,LQC_3,LQC_4	0	0	1	1835
11	2326609	2329802	btacirc_036762	50	-	28	40	40	4	0	LFC_1,LFC_2,LFC_4,LQC_2,LQC_3	0	0	1	3193
11	24688845	24690509	btacirc_039206	3	+	3	40	40	4	0	LQC_2,LQC_3	1	0	1	1664
11	25801918	25802448	btacirc_018565	8	-	7	40	40	26	0	LFC_2,LQC_2,LQC_4	0	0	1	530
11	25835513	25845945	btacirc_019249	11	-	9	40	40	0	0	LFC_3,LQC_1,LQC_3	0	0	1	10432
11	26188316	26190154	btacirc_011101	17	-	8	40	40	4	0	LFC_1,LFC_2,LFC_3,LFC_4	0	0	1	1838
11	26826818	26855502	btacirc_012066	3	+	3	40	40	0	0	LQC_3	0	0	1	28684
11	2750166	2764803	btacirc_018469	12	+	6	40	35	144	0	LFC_2	1	0	1	14637
11	27836996	27838996	btacirc_020437	4	-	3	5	40	0	0	LFC_3	1	0	1	2000
11	27973553	27976396	btacirc_012468	34	-	18	40	40	1	0	LFC_3,LFC_4,LQC_1,LQC_2	0	0	1	2843
11	27973553	27995478	btacirc_014492	73	-	31	40	40	1	0	LFC_4,LQC_1,LQC_2,LQC_4	0	0	1	21925
11	27973553	27999032	btacirc_025699	14	-	7	40	40	1	0	LFC_1,LFC_3,LQC_1	0	0	1	25479
11	27973553	28024417	btacirc_002157	6	-	3	5	40	1	0	LFC_2,LFC_4,LQC_3	0	0	1	50864
11	27973553	28035043	btacirc_005641	6	-	5	40	40	1	0	LFC_2	0	0	1	61490
11	27991448	27999032	btacirc_004602	15	-	8	40	40	2	0	LQC_1,LQC_4	0	0	1	7584
11	28437365	28444280	btacirc_035777	13	+	7	40	40	9	0	LFC_2,LFC_3,LQC_2,LQC_4	0	0	1	6915
11	28458032	28467468	btacirc_005132	92	+	49	40	40	1	0	LFC_1,LFC_2,LFC_4,LQC_1,LQC_2,LQC_3,LQC_4	0	0	1	9436
11	28458032	28544451	btacirc_036230	8	+	6	40	40	1	0	LQC_4	0	0	1	86419
11	28544296	28547451	btacirc_009674	11	+	6	40	40	102	0	LFC_4,LQC_2,LQC_3	2	0	1	3155
11	29146971	29148264	btacirc_033506	5	-	3	40	40	0	0	LFC_2,LFC_4	0	0	1	1293
11	30171066	30171968	btacirc_025893	92	-	52	40	40	101	0	LFC_1,LFC_2,LFC_3,LFC_4,LQC_1,LQC_2,LQC_3,LQC_4	0	0	1	902
11	30689719	30690270	btacirc_002892	7	+	6	40	40	13	0	LQC_4	0	0	1	551
11	3146308	3169332	btacirc_003415	5	-	3	40	40	0	0	LFC_3,LQC_4	0	0	1	23024
11	3148513	3169332	btacirc_027061	7	-	4	40	40	9	0	LFC_4,LQC_1,LQC_4	0	0	1	20819
11	3159057	3169332	btacirc_007015	20	-	7	40	40	0	0	LFC_2,LFC_3,LQC_1	0	0	1	10275
11	3168069	3179467	btacirc_015890	34	-	20	40	5	49	0	LFC_2,LFC_3,LFC_4,LQC_1,LQC_3,LQC_4	0	0	1	11398
11	34194525	34205615	btacirc_030135	5	-	3	5	40	0	0	LQC_4	0	0	1	11090
11	36438207	36444372	btacirc_034705	29	-	13	40	40	8	0	LFC_1,LFC_3,LFC_4,LQC_1	0	0	1	6165
11	36440784	36444372	btacirc_006254	9	-	7	40	40	0	0	LQC_1,LQC_2	0	0	1	3588
11	36589661	36591133	btacirc_005289	10	-	4	40	40	0	0	LQC_3,LQC_4	0	0	1	1472
11	37224149	37242515	btacirc_031344	11	+	6	40	40	16	0	LFC_2,LQC_1	0	0	1	18366
11	37242318	37242515	btacirc_013590	12	+	10	40	40	513	0	LQC_1,LQC_2,LQC_4	0	0	1	197
11	37266645	37268665	btacirc_003409	8	+	3	5	40	0	0	LQC_3,LQC_4	0	0	1	2020
11	37367239	37369468	btacirc_005297	9	+	3	40	5	4	0	LQC_3	0	0	1	2229
11	37735090	37738670	btacirc_015799	77	-	46	40	40	27	0	LFC_1,LFC_2,LFC_3,LFC_4,LQC_1,LQC_2,LQC_3,LQC_4	0	0	1	3580
11	3789410	3792783	btacirc_035853	3	-	3	4	40	2	0	LFC_2	0	0	1	3373
11	38013780	38018889	btacirc_027452	15	-	6	40	40	0	0	LFC_3,LQC_2	0	0	1	5109
11	38226247	38229912	btacirc_014512	17	+	12	40	40	2	0	LQC_3	0	0	1	3665
11	38260867	38273534	btacirc_009265	26	-	10	40	40	0	0	LFC_1,LFC_3,LFC_4	0	0	1	12667
11	38491738	38503060	btacirc_027253	12	-	6	40	40	0	0	LFC_2	0	0	1	11322
11	3856748	3861661	btacirc_025996	5	-	4	40	40	1	0	LFC_3,LFC_4	0	0	1	4913
11	3893760	3906141	btacirc_007239	48	-	29	40	40	4	0	LFC_1,LFC_2,LFC_3,LFC_4,LQC_1,LQC_3	0	0	1	12381
11	3893760	3955954	btacirc_026138	4	-	3	40	5	4	0	LFC_4	0	0	1	62194
11	3904452	3906141	btacirc_017237	9	-	6	40	40	1	0	LFC_2,LFC_4,LQC_1,LQC_3	0	0	1	1689
11	40722963	40728475	btacirc_016547	50	+	22	40	40	1	0	LFC_1,LFC_2,LFC_3,LQC_1,LQC_2,LQC_3,LQC_4	0	0	1	5512
11	40725822	40728475	btacirc_000067	38	+	23	40	40	81	0	LFC_1,LFC_2,LFC_4,LQC_3,LQC_4	0	0	1	2653
11	4255173	4270438	btacirc_030055	7	-	3	40	5	1	0	LQC_4	0	0	1	15265
11	4255173	4281420	btacirc_026666	19	-	9	40	5	1	0	LQC_1,LQC_4	0	0	1	26247
11	4350964	4351680	btacirc_032657	15	+	9	40	40	1	0	LFC_3,LQC_1	0	0	1	716
11	43516354	43518046	btacirc_017234	15	+	6	40	40	0	0	LFC_3,LQC_2,LQC_3	0	0	1	1692
11	43516354	43518061	btacirc_027341	153	+	68	40	40	0	0	LFC_1,LFC_2,LFC_3,LFC_4,LQC_1,LQC_2,LQC_3,LQC_4	0	0	1	1707
11	43926007	43943107	btacirc_029897	20	+	13	40	40	0	0	LFC_3,LFC_4,LQC_1,LQC_2,LQC_3	0	0	1	17100
11	43926007	43944682	btacirc_035578	20	+	12	40	40	0	0	LFC_1,LFC_2,LFC_3,LQC_1,LQC_2,LQC_4	0	0	1	18675
11	43956103	43973470	btacirc_019301	51	+	27	40	40	0	0	LFC_1,LFC_2,LFC_4,LQC_1,LQC_2,LQC_3,LQC_4	0	0	1	17367
11	43956103	43975607	btacirc_002064	9	+	4	40	5	0	0	LFC_2,LQC_2	0	0	1	19504
11	43965860	43972242	btacirc_005149	9	+	3	40	40	18	0	LFC_2,LFC_4,LQC_4	0	0	1	6382
11	43970477	43975607	btacirc_025538	7	+	5	40	40	1	0	LFC_1,LQC_4	0	0	1	5130
11	44653513	44660168	btacirc_007579	7	-	4	40	5	0	0	LFC_4,LQC_1,LQC_2,LQC_3	0	0	1	6655
11	4539089	4551831	btacirc_036087	7	-	3	40	40	0	0	LFC_1	0	0	1	12742
11	4562516	4582378	btacirc_016209	37	-	18	40	40	9	0	LFC_2,LFC_3,LQC_2,LQC_3,LQC_4	0	0	1	19862
11	4595635	4597174	btacirc_006265	15	-	12	40	35	10	0	LFC_3,LQC_1	0	0	1	1539
11	47502286	47512309	btacirc_011535	4	+	3	40	40	1	0	LFC_4	0	0	1	10023
11	48125382	48147804	btacirc_016090	4	-	3	40	40	0	0	LQC_4	1	0	1	22422
11	48140412	48147804	btacirc_036031	35	-	21	40	40	83	0	LFC_4,LQC_1,LQC_2,LQC_3,LQC_4	0	0	1	7392
11	48143994	48146820	btacirc_018536	3	-	3	40	40	4	0	LFC_4	0	0	1	2826
11	48143994	48147804	btacirc_002167	11	-	5	40	40	4	0	LFC_1	0	0	1	3810
11	48159477	48177567	btacirc_019324	8	-	3	40	40	28	0	LQC_3	0	0	1	18090
11	48598470	48617717	btacirc_019578	13	+	9	40	40	100	0	LFC_1,LFC_3,LQC_1,LQC_2,LQC_3,LQC_4	1	0	1	19247
11	48731809	48738337	btacirc_008566	9	-	4	5	40	36	0	LFC_3	0	0	1	6528
11	49628925	49630038	btacirc_038674	9	-	7	40	5	0	0	LQC_1,LQC_2,LQC_4	0	0	1	1113
11	49640250	49640417	btacirc_009355	4	-	4	5	40	4	0	LFC_3,LQC_1	1	0	1	167
11	49851256	49852916	btacirc_012631	4	-	3	40	40	0	0	LQC_1	0	0	1	1660
11	49973259	49973427	btacirc_024430	3	-	3	40	40	5	0	LFC_4	0	0	1	168
11	50526025	50533893	btacirc_004388	7	+	4	40	40	15	0	LFC_1,LFC_3,LQC_1,LQC_4	0	0	1	7868
11	5468302	5483422	btacirc_015375	82	-	32	40	40	2	0	LQC_4	0	0	1	15120
11	5468302	5485918	btacirc_006392	24	-	14	40	40	2	0	LFC_1,LFC_3,LQC_1,LQC_2,LQC_3	0	0	1	17616
11	59886612	59889409	btacirc_005498	7	-	3	40	40	515	0	LQC_4	0	0	1	2797
11	5997001	5998143	btacirc_015331	5	-	4	35	5	4	0	LFC_2	0	0	1	1142
11	59988191	59992882	btacirc_038935	12	-	7	40	5	0	0	LFC_1,LFC_4	0	0	1	4691
11	60010999	60011258	btacirc_012194	3	-	3	40	5	0	0	LQC_1	0	0	1	259
11	60038249	60056497	btacirc_018924	26	-	15	5	40	4	0	LFC_1,LQC_2,LQC_3,LQC_4	0	0	1	18248
11	60045462	60056497	btacirc_015970	18	-	13	40	5	1	0	LFC_2,LFC_3,LQC_3,LQC_4	0	0	1	11035
11	60167956	60176482	btacirc_012880	4	-	4	40	40	0	0	LQC_1	0	0	1	8526
11	60507021	60566649	btacirc_026686	6	+	4	40	40	1	0	LFC_2,LQC_4	0	0	1	59628
11	61329416	61332260	btacirc_034325	12	+	8	40	40	0	0	LFC_4,LQC_2,LQC_3,LQC_4	0	0	1	2844
11	61479126	61497030	btacirc_033984	8	+	6	40	40	0	0	LQC_2	0	0	1	17904
11	62308703	62309783	btacirc_010860	67	+	36	40	40	46067	0	LFC_1,LFC_2,LFC_4,LQC_1,LQC_2,LQC_3,LQC_4	0	0	1	1080
11	62408209	62419470	btacirc_001847	6	-	3	40	40	1	0	LFC_4	0	0	1	11261
11	62408209	62419506	btacirc_028288	20	-	14	40	40	1	0	LFC_3,LFC_4,LQC_2,LQC_4	0	0	1	11297
11	62408209	62423005	btacirc_021714	6	-	5	40	40	1	0	LFC_3,LFC_4	0	0	1	14796
11	66610803	66613633	btacirc_032256	155	-	78	40	40	26	0	LFC_1,LFC_2,LFC_3,LFC_4,LQC_1,LQC_2,LQC_3,LQC_4	0	0	1	2830
11	66880594	66898768	btacirc_016553	14	+	10	40	40	4	0	LFC_1,LFC_3,LQC_1,LQC_3,LQC_4	0	0	1	18174
11	66880594	66929893	btacirc_038047	17	+	13	40	40	4	0	LFC_1,LQC_2	0	0	1	49299
11	66891425	66898768	btacirc_032820	6	+	3	40	40	40	0	LFC_1,LQC_4	0	0	1	7343
11	66891425	66907231	btacirc_030781	18	+	8	35	40	40	0	LFC_1,LFC_4,LQC_3	0	0	1	15806
11	66891425	66929893	btacirc_024091	16	+	8	40	40	40	0	LFC_3,LQC_2	0	0	1	38468
11	67711095	67721351	btacirc_033082	3	-	3	5	40	0	0	LQC_2	0	0	1	10256
11	67730501	67735880	btacirc_011018	11	-	6	40	40	0	0	LFC_1	0	0	1	5379
11	67864711	67898649	btacirc_023392	11	-	6	40	40	0	0	LFC_2,LFC_3,LFC_4	0	0	1	33938
11	68185637	68197829	btacirc_010101	4	+	3	40	40	0	0	LFC_4	0	0	1	12192
11	68190442	68194947	btacirc_030713	40	+	20	40	40	0	0	LQC_1,LQC_2,LQC_3,LQC_4	0	0	1	4505
11	68381873	68393370	btacirc_032457	7	-	4	40	40	0	0	LQC_2	0	0	1	11497
11	70892822	70896146	btacirc_018815	9	-	8	40	40	1	0	LQC_1,LQC_2	0	0	1	3324
11	70987492	70993232	btacirc_015102	10	-	6	40	40	1	0	LFC_1,LQC_2,LQC_4	0	0	1	5740
11	7137559	7142198	btacirc_002159	13	+	5	40	40	0	0	LQC_1,LQC_3	0	0	1	4639
11	71504920	71512719	btacirc_034025	3	-	3	40	40	1	0	LFC_3	0	0	1	7799
11	71613775	71618562	btacirc_008892	13	-	7	40	40	0	0	LFC_2,LFC_4,LQC_3	0	0	1	4787
11	71613791	71618562	btacirc_027757	9	-	6	40	40	0	0	LFC_1,LQC_2,LQC_3,LQC_4	0	0	1	4771
11	71613915	71618562	btacirc_013331	4	-	3	40	40	0	0	LQC_2,LQC_4	0	0	1	4647
11	72081955	72089850	btacirc_024494	6	-	4	40	40	0	0	LQC_1,LQC_3	0	0	1	7895
11	72230057	72230478	btacirc_025503	5	+	5	40	40	4	0	LFC_1,LQC_2	0	0	1	421
11	72341354	72342207	btacirc_006332	21	-	9	40	40	1	0	LFC_4,LQC_1,LQC_2,LQC_3	0	0	1	853
11	73271391	73277159	btacirc_036528	16	+	8	40	40	1	0	LFC_1,LFC_2,LFC_3,LQC_1,LQC_4	0	0	1	5768
11	73271391	73282285	btacirc_026816	27	+	16	40	40	1	0	LFC_1,LFC_2,LFC_3,LFC_4,LQC_4	0	0	1	10894
11	73274420	73277159	btacirc_029112	21	+	8	40	5	0	0	LFC_3,LFC_4,LQC_1,LQC_2,LQC_4	0	0	1	2739
11	73581950	73586208	btacirc_009862	7	+	3	40	5	16	0	LFC_1,LFC_3,LFC_4	0	0	1	4258
11	73622043	73641182	btacirc_004120	15	+	6	40	40	509	0	LFC_2,LQC_3,LQC_4	0	0	1	19139
11	7364149	7364613	btacirc_014375	19	+	11	40	40	16	0	LFC_1,LFC_2,LFC_3,LQC_4	0	0	1	464
11	7364149	7372022	btacirc_021223	12	+	5	5	35	16	0	LFC_2,LQC_1,LQC_2,LQC_3	1	0	1	7873
11	7392325	7392528	btacirc_020488	38	+	27	40	40	4	0	LFC_1,LFC_2,LQC_1,LQC_2,LQC_3	0	0	1	203
11	74024636	74031402	btacirc_001032	3	+	3	40	40	1	0	LFC_1,LQC_3	0	0	1	6766
11	74514837	74553674	btacirc_033095	30	-	16	40	40	1	0	LFC_1,LFC_2,LFC_4,LQC_2	0	0	1	38837
11	75107374	75114570	btacirc_035710	19	+	8	40	40	17	0	LFC_2,LQC_3	0	0	1	7196
11	75107374	75118486	btacirc_016993	8	+	4	40	40	17	0	LFC_2,LFC_3	0	0	1	11112
11	75107374	75155186	btacirc_016940	54	+	30	40	40	17	0	LFC_1,LFC_2,LFC_3,LQC_1,LQC_2,LQC_4	0	0	1	47812
11	75107374	75162755	btacirc_025883	30	+	14	40	40	17	0	LFC_1,LFC_2,LFC_3,LFC_4,LQC_1,LQC_4	0	0	1	55381
11	75107374	75175048	btacirc_028163	15	+	9	40	40	17	0	LFC_2,LFC_4,LQC_1	0	0	1	67674
11	75142470	75151437	btacirc_013562	21	+	15	40	40	4	0	LFC_3,LFC_4,LQC_3,LQC_4	0	0	1	8967
11	75174862	75190009	btacirc_021173	10	+	3	40	35	1	0	LFC_1,LQC_3	0	0	1	15147
11	75189849	75207461	btacirc_021392	33	+	23	40	40	262	0	LFC_1,LFC_2,LFC_3,LFC_4,LQC_4	0	0	1	17612
11	75197146	75207461	btacirc_017944	39	+	22	40	40	121	0	LFC_1,LFC_2,LFC_4,LQC_1,LQC_2,LQC_4	0	0	1	10315
11	75617514	75617922	btacirc_027226	3	+	3	5	40	1	0	LQC_1	0	0	1	408
11	78513751	78528973	btacirc_001675	38	+	20	40	40	0	0	LFC_1,LFC_2,LFC_4,LQC_1,LQC_2,LQC_3,LQC_4	0	0	1	15222
11	80696139	80711889	btacirc_001547	12	-	7	40	40	0	0	LFC_2,LQC_2	0	0	1	15750
11	80863436	80902939	btacirc_034058	3	+	3	40	40	0	0	LQC_2,LQC_4	0	0	1	39503
11	80888998	80889646	btacirc_002128	47	+	24	40	40	1	0	LFC_1,LFC_2,LFC_3,LFC_4,LQC_1,LQC_2,LQC_3,LQC_4	0	0	1	648
11	80895661	80897503	btacirc_031843	25	+	13	40	40	1	0	LFC_1,LQC_1	0	0	1	1842
11	82696704	82698629	btacirc_017119	3	-	3	40	35	9	0	LFC_1,LFC_4	0	0	1	1925
11	82697776	82698629	btacirc_023463	23	-	5	40	40	377	0	LQC_1,LQC_2	1	0	1	853
11	82746023	82777908	btacirc_033616	15	+	8	40	40	0	0	LQC_2,LQC_4	0	0	1	31885
11	83052666	83077650	btacirc_013360	9	+	4	40	40	0	0	LFC_2,LQC_4	0	0	1	24984
11	83114899	83116616	btacirc_032226	4	+	4	40	40	1	0	LFC_2,LQC_1	0	0	1	1717
11	86112327	86118220	btacirc_001469	21	-	14	40	40	4	0	LFC_1,LFC_3,LQC_1,LQC_2	0	0	1	5893
11	86121766	86124094	btacirc_005416	6	-	5	40	40	0	0	LFC_3	0	0	1	2328
11	86577320	86605865	btacirc_033940	5	+	3	40	40	11	0	LFC_1	0	0	1	28545
11	87692482	87705127	btacirc_028459	11	-	5	40	40	1	0	LFC_1,LFC_2,LQC_3	0	0	1	12645
11	88033170	88034246	btacirc_028914	18	-	11	40	40	1	0	LFC_1,LFC_2,LQC_3,LQC_4	0	0	1	1076
11	88494024	88503702	btacirc_036434	8	+	3	40	5	1	0	LQC_3,LQC_4	0	0	1	9678
11	88494024	88508705	btacirc_037543	6	+	3	40	5	1	0	LFC_3,LQC_1,LQC_4	0	0	1	14681
11	88523145	88524496	btacirc_008470	41	+	21	40	40	225	0	LFC_1,LFC_2,LFC_3,LQC_2,LQC_3	0	0	1	1351
11	88569392	88575967	btacirc_033149	51	+	24	40	40	1210	0	LFC_1,LFC_2,LFC_3,LFC_4,LQC_1,LQC_2,LQC_3	0	0	1	6575
11	93147104	93164733	btacirc_037296	10	+	7	40	5	0	0	LFC_1,LFC_4	0	0	1	17629
11	93152535	93164733	btacirc_017803	14	+	10	40	40	2	0	LFC_2,LQC_2,LQC_4	0	0	1	12198
11	94112579	94155626	btacirc_030213	34	+	16	40	40	0	0	LFC_1,LFC_2,LQC_1,LQC_2,LQC_4	0	0	1	43047
11	94112579	94175392	btacirc_030707	26	+	16	40	40	0	0	LFC_1,LFC_3,LQC_1,LQC_2,LQC_3,LQC_4	0	0	1	62813
11	94123535	94123735	btacirc_036833	14	+	6	40	5	276	0	LFC_3,LQC_1,LQC_4	0	0	1	200
11	94123535	94155626	btacirc_004022	7	+	4	40	5	276	0	LFC_2,LQC_1	0	0	1	32091
11	94123535	94175392	btacirc_006549	62	+	30	40	40	276	0	LFC_4,LQC_1,LQC_3,LQC_4	0	0	1	51857
11	94143343	94144926	btacirc_011855	9	+	3	40	40	1	0	LFC_2,LFC_3,LQC_3	0	0	1	1583
11	94143343	94155626	btacirc_034755	9	+	8	40	40	1	0	LFC_1,LFC_4,LQC_1,LQC_3	0	0	1	12283
11	94143343	94175392	btacirc_020048	8	+	4	40	40	1	0	LQC_1,LQC_3	0	0	1	32049
11	94153664	94155626	btacirc_029819	12	+	6	40	40	1	0	LFC_3,LFC_4,LQC_2,LQC_4	0	0	1	1962
11	94247447	94248059	btacirc_015869	7	+	5	40	40	1	0	LFC_1,LFC_3,LFC_4,LQC_1	0	0	1	612
11	94320964	94335452	btacirc_038115	5	-	3	40	40	4	0	LQC_4	1	0	1	14488
11	94320964	94342661	btacirc_036801	22	-	11	40	40	4	0	LFC_1,LFC_4,LQC_1,LQC_2	0	0	1	21697
11	94877353	94889421	btacirc_028963	12	-	5	40	40	9	0	LFC_2,LFC_3,LQC_1,LQC_3	0	0	1	12068
11	95937948	95941477	btacirc_009652	25	-	10	40	5	0	0	LFC_1,LFC_2,LFC_4,LQC_1,LQC_3,LQC_4	0	0	1	3529
11	96204587	96206628	btacirc_037097	8	+	6	40	40	2	0	LFC_3	0	0	1	2041
11	97180942	97193918	btacirc_008520	16	+	10	40	40	0	0	LFC_1,LFC_4,LQC_1,LQC_2,LQC_3	0	0	1	12976
11	97180942	97223261	btacirc_020113	9	+	6	40	40	0	0	LQC_1,LQC_3,LQC_4	0	0	1	42319
11	98231326	98232763	btacirc_029873	26	-	16	40	40	16	0	LFC_2,LFC_3,LFC_4,LQC_1,LQC_2,LQC_3	0	0	1	1437
11	9834829	9837898	btacirc_002652	13	+	4	40	40	64	0	LFC_3	2	0	1	3069
11	98505109	98506704	btacirc_010904	14	-	4	40	5	0	0	LFC_1,LFC_4	0	0	1	1595
11	98904208	98904398	btacirc_027987	11	-	9	40	40	16	0	LFC_4,LQC_1,LQC_4	0	0	1	190
11	99038859	99058195	btacirc_012916	13	+	8	40	40	0	0	LFC_2,LFC_3	0	0	1	19336
11	99138944	99139616	btacirc_020592	12	+	7	40	40	1	0	LFC_2,LQC_3	0	0	1	672
12	11128705	11134077	btacirc_027748	137	-	63	40	40	488	0	LFC_1,LFC_2,LFC_3,LFC_4,LQC_1,LQC_2,LQC_3,LQC_4	0	0	1	5372
12	11450568	11454590	btacirc_024124	7	-	3	40	40	9	0	LQC_2	0	0	1	4022
12	11675263	11679770	btacirc_025660	3	-	3	40	40	0	0	LFC_3,LQC_1	0	0	1	4507
12	11821948	11848738	btacirc_037822	17	-	9	40	40	0	0	LFC_3,LFC_4	0	0	1	26790
12	11943664	11953625	btacirc_032945	21	-	15	40	40	8	0	LFC_1,LFC_2,LFC_3,LFC_4,LQC_1,LQC_2,LQC_4	0	0	1	9961
12	11995364	12012892	btacirc_001348	5	-	3	40	40	4	0	LFC_3	0	0	1	17528
12	12012724	12030246	btacirc_030745	7	-	6	40	40	1	0	LFC_4,LQC_2	0	0	1	17522
12	12300608	12301507	btacirc_028909	15	+	10	40	40	9	0	LFC_1,LQC_2,LQC_3,LQC_4	0	0	1	899
12	12305231	12308723	btacirc_001984	4	+	3	40	40	1	0	LFC_4	0	0	1	3492
12	12325590	12337230	btacirc_038180	6	+	4	40	40	1	0	LQC_4	0	0	1	11640
12	12343192	12348057	btacirc_019566	9	+	3	40	40	0	0	LQC_2,LQC_4	0	0	1	4865
12	12422557	12438383	btacirc_026893	8	+	5	40	37	13	0	LQC_4	0	0	1	15826
12	14838124	14852666	btacirc_037755	9	+	7	5	40	0	0	LFC_1,LFC_3,LFC_4	0	0	1	14542
12	15551537	15556945	btacirc_003020	6	+	3	40	37	5	0	LFC_1	0	0	1	5408
12	15557769	15559629	btacirc_002126	5	+	3	40	40	0	0	LQC_3,LQC_4	0	0	1	1860
12	15606466	15610802	btacirc_012642	40	+	17	40	40	0	0	LFC_2,LFC_3,LQC_1,LQC_2,LQC_3	0	0	1	4336
12	15610690	15614466	btacirc_026869	19	+	12	40	40	53	0	LFC_2,LFC_3,LQC_1,LQC_2,LQC_4	0	0	1	3776
12	15636154	15637327	btacirc_014504	3	+	3	40	35	2	0	LFC_1	1	0	1	1173
12	16043248	16072228	btacirc_009140	6	-	3	40	40	13	0	LFC_4	0	0	1	28980
12	16068964	16097256	btacirc_002009	58	-	28	40	40	13	0	LFC_1,LFC_2,LFC_3,LFC_4,LQC_1,LQC_2,LQC_3,LQC_4	0	0	1	28292
12	16678695	16705965	btacirc_028904	4	+	3	40	40	1	0	LQC_4	0	0	1	27270
12	17823595	17838756	btacirc_033830	17	-	8	40	5	10	0	LFC_1,LFC_2,LFC_3	0	0	1	15161
12	18056746	18061713	btacirc_023303	163	+	82	40	40	1026	0	LFC_2,LFC_3,LFC_4,LQC_1,LQC_2,LQC_3,LQC_4	0	0	1	4967
12	18158976	18170199	btacirc_002935	6	+	6	40	40	0	0	LFC_2	0	0	1	11223
12	18254280	18264449	btacirc_037759	9	-	5	40	40	100	0	LFC_3,LFC_4,LQC_4	0	0	1	10169
12	19022935	19047728	btacirc_031953	6	+	3	40	5	29	0	LFC_1,LQC_1	0	0	1	24793
12	19022935	19051461	btacirc_017742	8	+	4	40	5	29	0	LFC_3,LQC_4	0	0	1	28526
12	19099146	19099775	btacirc_014841	77	-	38	40	40	0	0	LFC_1,LFC_2,LFC_3,LFC_4,LQC_1,LQC_3,LQC_4	0	0	1	629
12	19099146	19114312	btacirc_020750	6	-	5	40	40	0	0	LFC_2,LQC_4	0	0	1	15166
12	19251618	19263846	btacirc_007782	126	-	64	40	40	16	0	LFC_1,LFC_2,LFC_3,LFC_4,LQC_1,LQC_2,LQC_3,LQC_4	0	0	1	12228
12	19479415	19482355	btacirc_032777	5	-	4	40	35	4	0	LFC_2,LFC_4,LQC_1	0	0	1	2940
12	21152656	21161036	btacirc_018246	10	+	4	40	40	0	0	LQC_3	0	0	1	8380
12	21371387	21376681	btacirc_029072	14	-	6	40	40	0	0	LFC_3,LQC_1,LQC_3	0	0	1	5294
12	21843487	21851538	btacirc_006083	18	+	14	5	40	5	0	LFC_3,LFC_4,LQC_1,LQC_4	0	0	1	8051
12	21948904	21950142	btacirc_011077	10	+	7	40	40	36	0	LFC_3,LQC_2	0	0	1	1238
12	21988869	21991896	btacirc_020028	4	+	3	40	40	114	0	LFC_4	1	0	1	3027
12	22712203	22741354	btacirc_019659	6	-	4	40	40	0	0	LFC_3,LQC_4	0	0	1	29151
12	22866863	22867117	btacirc_030162	6	-	5	40	40	0	0	LFC_2,LQC_2,LQC_3	0	0	1	254
12	23212067	23215478	btacirc_034477	6	-	4	40	5	0	0	LQC_2	0	0	1	3411
12	24027288	24027692	btacirc_024548	11	+	8	40	40	1	0	LFC_2,LQC_4	0	0	1	404
12	24062511	24063030	btacirc_019793	43	+	21	40	40	4	0	LFC_2,LFC_4,LQC_1,LQC_2,LQC_3	0	0	1	519
12	25889715	25898073	btacirc_030531	7	-	3	3	40	0	0	LQC_2	0	0	1	8358
12	26255486	26260947	btacirc_013267	9	-	5	40	40	0	0	LFC_1,LFC_2	0	0	1	5461
12	26324189	26347302	btacirc_031873	6	-	5	40	40	0	0	LQC_2,LQC_3	1	0	1	23113
12	27990130	27999559	btacirc_013125	7	+	4	40	40	0	0	LFC_1	0	0	1	9429
12	28358801	28362345	btacirc_000285	6	-	4	40	40	1	0	LFC_2	0	0	1	3544
12	28375309	28407467	btacirc_015659	7	-	5	40	40	1	0	LFC_2,LQC_1	0	0	1	32158
12	28760534	28771876	btacirc_035397	50	-	28	40	40	49	0	LFC_1,LFC_3,LFC_4,LQC_1,LQC_3,LQC_4	0	0	1	11342
12	28791060	28791663	btacirc_009122	68	-	44	40	40	19	0	LFC_1,LFC_2,LFC_3,LFC_4,LQC_1,LQC_2,LQC_3,LQC_4	0	0	1	603
12	28821639	28822802	btacirc_019156	10	-	8	40	40	0	0	LQC_1,LQC_4	0	0	1	1163
12	30494904	30525298	btacirc_022211	5	+	5	40	40	4	0	LFC_3,LQC_1,LQC_3	0	0	1	30394
12	30494904	30537259	btacirc_004556	5	+	4	40	40	4	0	LQC_3	0	0	1	42355
12	31656947	31657867	btacirc_006412	10	+	5	40	40	2	0	LFC_4,LQC_1,LQC_3	0	0	1	920
12	31686851	31699340	btacirc_020281	8	+	4	40	40	5	0	LFC_2,LFC_4	0	0	1	12489
12	31853446	31895330	btacirc_003760	9	-	5	40	40	26	0	LFC_2,LQC_3	0	0	1	41884
12	31853446	31913282	btacirc_036890	6	-	3	40	40	26	0	LFC_4	0	0	1	59836
12	31859545	31895330	btacirc_010187	25	-	11	40	40	4	0	LFC_3,LQC_1,LQC_3	0	0	1	35785
12	31862813	31866489	btacirc_011664	5	-	3	40	5	2	0	LQC_1	0	0	1	3676
12	32381126	32397301	btacirc_011206	37	+	24	40	40	5	0	LFC_1,LFC_2,LFC_3,LFC_4,LQC_1,LQC_2,LQC_3,LQC_4	0	0	1	16175
12	32687421	32697048	btacirc_038925	13	+	10	40	40	10	0	LFC_1,LQC_1,LQC_2	0	0	1	9627
12	33098680	33120544	btacirc_005868	5	-	3	40	40	8	0	LFC_2	0	0	1	21864
12	33098680	33129672	btacirc_015005	22	-	11	40	40	8	0	LFC_1,LFC_4,LQC_4	0	0	1	30992
12	33101086	33116773	btacirc_000179	11	-	5	40	40	0	0	LQC_2	0	0	1	15687
12	33116632	33129672	btacirc_023221	30	-	18	40	40	2	0	LFC_3,LFC_4,LQC_2,LQC_3,LQC_4	0	0	1	13040
12	34468015	34488085	btacirc_021499	8	-	3	40	40	0	0	LFC_1,LFC_2,LFC_4	1	0	1	20070
12	35495111	35496349	btacirc_031292	43	+	19	40	40	0	0	LFC_2,LQC_2,LQC_4	0	0	1	1238
12	35555652	35571086	btacirc_022934	28	+	14	40	40	1	0	LFC_2,LQC_2,LQC_3,LQC_4	0	0	1	15434
12	35560792	35571086	btacirc_010313	3	+	3	40	40	0	0	LQC_1	0	0	1	10294
12	35661944	35662475	btacirc_015087	9	+	5	40	5	0	0	LFC_1,LQC_2,LQC_3	0	0	1	531
12	35728340	35755754	btacirc_014818	45	+	21	40	40	9	0	LFC_2,LFC_3,LFC_4,LQC_2,LQC_3,LQC_4	0	0	1	27414
12	35738509	35755754	btacirc_011362	14	+	9	40	40	1	0	LFC_4,LQC_3,LQC_4	0	0	1	17245
12	35755222	35755754	btacirc_021995	15	+	10	40	40	15655	0	LFC_1,LQC_1,LQC_4	0	0	1	532
12	35755222	35778169	btacirc_019605	7	+	4	40	40	15655	0	LFC_1,LQC_4	0	0	1	22947
12	36139641	36176860	btacirc_025932	3	-	3	35	40	1	0	LFC_4	0	0	1	37219
12	36252533	36252728	btacirc_031231	12	+	9	40	37	64	0	LFC_2,LFC_3,LFC_4	0	0	1	195
12	36486711	36494600	btacirc_033036	17	+	9	40	40	1	0	LFC_1,LQC_2,LQC_3,LQC_4	0	0	1	7889
12	36486711	36508864	btacirc_035800	15	+	9	5	40	1	0	LQC_2	0	0	1	22153
12	48802745	48805963	btacirc_009800	6	-	3	40	40	5	0	LFC_2	1	0	1	3218
12	50387424	50392124	btacirc_034268	7	-	4	40	40	9	0	LQC_1	0	0	1	4700
12	50387424	50397853	btacirc_037185	50	-	34	40	40	9	0	LFC_2,LFC_3,LFC_4,LQC_1,LQC_2,LQC_3,LQC_4	0	0	1	10429
12	50391655	50408275	btacirc_001121	22	-	8	40	40	5	0	LQC_1,LQC_3,LQC_4	0	0	1	16620
12	50408170	50411789	btacirc_008015	22	-	15	40	40	10	0	LFC_3,LQC_1,LQC_2,LQC_3,LQC_4	0	0	1	3619
12	50408170	50414706	btacirc_037241	20	-	13	40	40	10	0	LFC_2,LQC_1,LQC_2,LQC_3,LQC_4	0	0	1	6536
12	50414118	50414706	btacirc_009073	10	-	6	40	40	1	0	LQC_2,LQC_4	0	0	1	588
12	50430931	50431972	btacirc_006105	10	+	6	5	40	1	0	LFC_1,LFC_2,LQC_2,LQC_3	0	0	1	1041
12	50571021	50579654	btacirc_013365	10	-	6	5	40	1	0	LFC_2,LQC_3	0	0	1	8633
12	50610931	50615992	btacirc_014996	10	+	3	40	40	298	0	LFC_1,LFC_4,LQC_4	0	0	1	5061
12	50842014	50844357	btacirc_029384	66	+	35	40	40	3759	0	LFC_1,LFC_2,LFC_4,LQC_1,LQC_2,LQC_3,LQC_4	0	0	1	2343
12	50842014	50873294	btacirc_005386	1717	+	550	40	40	3759	0	LFC_1,LFC_2,LFC_3,LFC_4,LQC_1,LQC_2,LQC_3,LQC_4	0	0	1	31280
12	50842014	50893917	btacirc_033281	8	+	4	40	40	3759	0	LFC_2	0	0	1	51903
12	50843634	50873294	btacirc_012649	14	+	9	40	40	11	0	LFC_2,LQC_1	0	0	1	29660
12	50845385	50873294	btacirc_032473	22	+	13	40	35	50	0	LFC_3,LFC_4,LQC_1,LQC_3	0	0	1	27909
12	50853138	50858140	btacirc_017037	8	+	4	40	40	165	0	LFC_1,LQC_2	0	0	1	5002
12	50853138	50860782	btacirc_038057	262	+	136	40	40	165	0	LFC_1,LFC_2,LFC_3,LFC_4,LQC_1,LQC_2,LQC_3,LQC_4	0	0	1	7644
12	50853138	50873294	btacirc_000598	22	+	9	35	40	165	0	LFC_2,LFC_4,LQC_3	0	0	1	20156
12	50853138	50875321	btacirc_008957	31	+	16	40	5	165	0	LFC_3,LFC_4,LQC_1,LQC_3,LQC_4	0	0	1	22183
12	50871938	50873294	btacirc_006513	12	+	4	40	40	126	0	LFC_1,LFC_4,LQC_1	0	0	1	1356
12	50891776	50893917	btacirc_018190	5	+	5	40	40	1	0	LQC_1,LQC_2	0	0	1	2141
12	52300919	52325645	btacirc_010735	7	-	3	40	40	0	0	LFC_2,LQC_1	0	0	1	24726
12	52358451	52373736	btacirc_032578	5	-	4	40	40	1	0	LFC_2,LQC_1	0	0	1	15285
12	54434572	54479913	btacirc_026226	33	-	18	40	40	1	0	LFC_2,LFC_3,LFC_4,LQC_1,LQC_2,LQC_3	0	0	1	45341
12	54449680	54453067	btacirc_032799	29	-	13	40	40	0	0	LFC_1,LFC_3,LFC_4	0	0	1	3387
12	54614966	54627426	btacirc_010653	5	+	3	5	40	0	0	LFC_3	0	0	1	12460
12	54637479	54644954	btacirc_001795	17	+	10	40	40	4	0	LFC_1,LQC_1,LQC_2,LQC_4	0	0	1	7475
12	55748455	55750389	btacirc_016939	7	+	6	40	37	0	0	LFC_2	0	0	1	1934
12	69506050	69516138	btacirc_006809	5	-	3	40	5	0	0	LFC_1	0	0	1	10088
12	74461473	74462251	btacirc_033881	40	+	21	40	40	1808	0	LFC_1,LFC_3,LFC_4,LQC_2,LQC_3,LQC_4	0	0	1	778
12	74535399	74544557	btacirc_023180	35	+	23	40	40	41	0	LFC_3,LFC_4,LQC_1,LQC_2,LQC_3	0	0	1	9158
12	74554444	74556768	btacirc_003507	6	-	3	40	5	0	0	LFC_3	0	0	1	2324
12	76109394	76112586	btacirc_033679	3	+	3	40	4	36	0	LQC_1,LQC_2	0	0	1	3192
12	76953694	76967469	btacirc_016918	17	+	12	40	40	25	0	LFC_1,LFC_3,LFC_4,LQC_2,LQC_3	0	0	1	13775
12	77016321	77025467	btacirc_032920	19	+	7	40	40	1	0	LFC_1,LFC_3	0	0	1	9146
12	77016321	77084656	btacirc_037694	17	+	8	40	40	1	0	LFC_1,LFC_2,LQC_1	0	0	1	68335
12	77248050	77248624	btacirc_023566	7	-	4	40	40	50	0	LQC_1	1	0	1	574
12	79039769	79040367	btacirc_001899	37	+	24	40	40	4	0	LFC_1,LFC_3,LFC_4,LQC_1,LQC_2,LQC_4	0	0	1	598
12	79039769	79043930	btacirc_023063	11	+	4	40	40	4	0	LQC_1,LQC_4	0	0	1	4161
12	79043803	79048475	btacirc_010001	11	+	6	5	40	1	0	LFC_1,LQC_2	0	0	1	4672
12	79048062	79070603	btacirc_012990	33	+	22	40	5	196	0	LFC_2,LFC_3,LFC_4,LQC_1,LQC_2,LQC_4	0	0	1	22541
12	79072726	79074512	btacirc_021531	7	+	3	40	40	0	0	LFC_4,LQC_4	0	0	1	1786
12	79085390	79103778	btacirc_005679	4	+	3	40	40	0	0	LFC_3,LFC_4	0	0	1	18388
12	79094294	79099316	btacirc_037884	7	+	3	40	40	1	0	LFC_3	0	0	1	5022
12	79094294	79101113	btacirc_008392	6	+	4	40	40	1	0	LQC_2,LQC_3	0	0	1	6819
12	82262947	82263231	btacirc_026535	79	-	42	40	40	0	0	LFC_1,LFC_2,LFC_3,LFC_4,LQC_1,LQC_2,LQC_3,LQC_4	0	0	1	284
12	83595898	83598976	btacirc_028447	6	-	4	40	5	36	0	LFC_3,LQC_4	1	0	1	3078
12	85246078	85248388	btacirc_004882	9	-	6	40	40	9	0	LFC_1,LFC_2,LQC_2,LQC_3	0	0	1	2310
12	85463465	85479162	btacirc_012381	30	+	13	40	40	145	0	LFC_1,LQC_1,LQC_2,LQC_3,LQC_4	0	0	1	15697
12	85463465	85490897	btacirc_002781	18	+	9	40	40	145	0	LFC_1,LQC_1,LQC_2,LQC_3	0	0	1	27432
12	85476155	85490897	btacirc_005548	9	+	7	40	40	11	0	LFC_2,LFC_4,LQC_4	0	0	1	14742
12	85484368	85501636	btacirc_020819	5	+	3	4	40	1	0	LFC_2	0	0	1	17268
12	85490808	85492085	btacirc_033714	3	+	3	40	40	1	0	LQC_3	0	0	1	1277
12	85490808	85501636	btacirc_024318	16	+	11	37	40	1	0	LFC_3,LQC_1,LQC_2,LQC_4	0	0	1	10828
12	85501240	85509234	btacirc_009435	59	+	36	40	40	4	0	LFC_2,LFC_4,LQC_1,LQC_2,LQC_3,LQC_4	0	0	1	7994
12	85501240	85524129	btacirc_036969	4	+	3	5	40	4	0	LFC_2	0	0	1	22889
12	86597663	86598340	btacirc_004170	10	+	3	40	40	0	0	LQC_1,LQC_3	0	0	1	677
12	86684394	86701327	btacirc_023093	26	+	12	40	40	0	0	LFC_2,LFC_3,LFC_4,LQC_1,LQC_4	0	0	1	16933
12	86688353	86701327	btacirc_039159	7	+	6	40	40	0	0	LFC_2	0	0	1	12974
13	10303015	10312081	btacirc_038956	22	-	9	40	40	16	0	LFC_1,LQC_1,LQC_2,LQC_4	0	0	1	9066
13	10649701	10681898	btacirc_038426	6	+	3	40	5	0	0	LFC_1,LQC_3	0	0	1	32197
13	12149850	12169948	btacirc_002433	4	-	3	40	40	0	0	LFC_3,LQC_1,LQC_3	0	0	1	20098
13	12249100	12256109	btacirc_001590	5	-	4	40	40	54	0	LFC_3,LQC_2,LQC_3	0	0	1	7009
13	12254546	12256109	btacirc_019357	44	-	26	40	40	1	0	LFC_1,LFC_2,LFC_3,LFC_4,LQC_1,LQC_3,LQC_4	0	0	1	1563
13	12267005	12274467	btacirc_012605	6	-	4	0	40	5	0	LQC_2,LQC_4	0	0	1	7462
13	12319239	12327176	btacirc_030772	22	+	12	40	40	6	0	LFC_1,LFC_2,LFC_4,LQC_2,LQC_4	0	0	1	7937
13	12340948	12352512	btacirc_011578	4	+	3	35	5	1	0	LQC_3	0	0	1	11564
13	12904435	12922026	btacirc_008511	4	-	4	35	40	1	0	LQC_1	0	0	1	17591
13	16358304	16359064	btacirc_013727	6	+	4	40	40	9	0	LQC_4	0	0	1	760
13	16403705	16413276	btacirc_027316	22	+	12	40	40	26	0	LFC_1,LQC_1,LQC_4	0	0	1	9571
13	16463314	16474145	btacirc_037506	11	+	7	40	40	5	0	LFC_1,LFC_3,LQC_4	0	0	1	10831
13	16474047	16514988	btacirc_003871	32	+	18	40	40	361	0	LFC_1,LFC_2,LFC_3,LFC_4,LQC_2,LQC_3,LQC_4	0	0	1	40941
13	16496979	16514988	btacirc_009821	7	+	3	35	40	9	0	LFC_4	1	0	1	18009
13	16510002	16514988	btacirc_013997	12	+	9	40	40	36	0	LFC_3,LQC_3,LQC_4	1	0	1	4986
13	16514861	16543912	btacirc_006993	11	+	4	40	40	1	0	LQC_3	0	0	1	29051
13	16526775	16543912	btacirc_010169	12	+	6	40	40	16	0	LFC_1	0	0	1	17137
13	17008640	17040279	btacirc_009103	9	+	5	40	40	108	0	LFC_4,LQC_2,LQC_3	0	0	1	31639
13	17008640	17096217	btacirc_029756	3	+	3	40	40	108	0	LQC_4	0	0	1	87577
13	17008644	17017426	btacirc_027248	10	+	4	40	40	109	0	LFC_2,LQC_1,LQC_4	2	0	1	8782
13	17025878	17028879	btacirc_009197	5	+	3	40	35	16	0	LQC_3	0	0	1	3001
13	17583571	17587798	btacirc_010964	12	-	6	40	40	36	0	LFC_1,LFC_4	0	0	1	4227
13	17722184	17736415	btacirc_033779	6	-	5	5	40	9	0	LFC_1,LFC_4	0	0	1	14231
13	17946023	17950294	btacirc_000589	20	-	12	40	40	0	0	LFC_1,LFC_2,LFC_3,LFC_4,LQC_2	0	0	1	4271
13	18340687	18349412	btacirc_026159	14	+	8	40	40	491	0	LFC_1,LFC_3,LQC_1,LQC_3	0	0	1	8725
13	18706899	18744270	btacirc_003283	13	+	8	40	40	2	0	LFC_1,LQC_3,LQC_4	0	0	1	37371
13	18820465	18842825	btacirc_034491	26	+	14	40	40	1	0	LFC_2,LFC_4,LQC_1,LQC_2	0	0	1	22360
13	18820465	18868660	btacirc_001556	8	+	5	40	40	1	0	LFC_4	0	0	1	48195
13	18841129	18868660	btacirc_027234	5	+	3	40	40	1	0	LFC_3,LQC_4	0	0	1	27531
13	19776730	19777389	btacirc_003684	10	+	6	40	40	0	0	LFC_1,LFC_2,LQC_2,LQC_3	0	0	1	659
13	19996328	19999911	btacirc_014791	11	+	5	40	40	5	0	LQC_2,LQC_3	0	0	1	3583
13	21610167	21639138	btacirc_024870	6	+	3	40	40	1	0	LQC_1	0	0	1	28971
13	22833610	22866304	btacirc_000675	12	+	6	40	40	0	0	LQC_2,LQC_4	0	0	1	32694
13	22924378	22924557	btacirc_020378	215	+	112	40	40	102	0	LFC_2,LFC_3,LFC_4,LQC_1,LQC_2,LQC_3,LQC_4	0	0	1	179
13	22924378	22938532	btacirc_011803	6	+	4	40	40	102	0	LFC_1,LFC_4,LQC_1	0	0	1	14154
13	22924378	22946502	btacirc_004901	112	+	60	40	40	102	0	LFC_1,LFC_2,LFC_3,LFC_4,LQC_1,LQC_3,LQC_4	0	0	1	22124
13	22924378	22954138	btacirc_036392	48	+	23	40	40	102	0	LFC_1,LFC_2,LFC_3,LFC_4,LQC_1,LQC_2,LQC_3	0	0	1	29760
13	22952061	22954138	btacirc_021067	14	+	7	40	40	0	0	LFC_3,LFC_4,LQC_3	0	0	1	2077
13	2375621	2385587	btacirc_001848	5	+	3	40	40	8	0	LQC_1	0	0	1	9966
13	2375621	2389766	btacirc_027487	8	+	6	40	40	8	0	LQC_1	0	0	1	14145
13	2385478	2395403	btacirc_021829	8	+	3	40	5	0	0	LFC_1,LQC_2	0	0	1	9925
13	24414321	24420105	btacirc_005180	10	+	10	40	40	9	0	LFC_1,LQC_1,LQC_3	0	0	1	5784
13	24492215	24492518	btacirc_013306	22	+	11	40	40	256	0	LFC_2	1	0	1	303
13	24539998	24542258	btacirc_016980	7	+	3	5	40	49	0	LFC_2,LQC_1	1	0	1	2260
13	25382027	25392964	btacirc_020100	6	+	3	40	40	0	0	LQC_2	0	0	1	10937
13	25403777	25410299	btacirc_007367	9	+	7	40	40	5	0	LFC_4	0	0	1	6522
13	28085190	28091703	btacirc_013223	3	+	3	40	37	1	0	LQC_1	0	0	1	6513
13	28338766	28339824	btacirc_009423	6	+	3	40	40	0	0	LQC_3	0	0	1	1058
13	28355556	28356809	btacirc_007327	57	+	42	40	40	66	0	LFC_2,LFC_3,LFC_4,LQC_1,LQC_2,LQC_3,LQC_4	0	0	1	1253
13	28452210	28464414	btacirc_031279	7	-	4	40	40	1	0	LQC_2,LQC_3	0	0	1	12204
13	29830722	29837224	btacirc_012151	5	-	3	40	5	0	0	LQC_3	0	0	1	6502
13	30083666	30120582	btacirc_013402	14	-	7	40	40	0	0	LFC_2,LFC_3,LQC_1	0	0	1	36916
13	31161641	31211566	btacirc_020560	24	-	12	40	40	0	0	LFC_3,LQC_1,LQC_2,LQC_3	0	0	1	49925
13	31208965	31211566	btacirc_024881	8	-	7	40	40	9	0	LFC_2,LFC_4,LQC_2	0	0	1	2601
13	31568779	31576222	btacirc_004635	8	-	4	40	40	0	0	LFC_1,LQC_1,LQC_3	0	0	1	7443
13	31568779	31594677	btacirc_017537	8	-	4	40	40	0	0	LFC_2,LQC_1	0	0	1	25898
13	32053598	32067529	btacirc_003715	12	-	9	5	40	16	0	LFC_1,LFC_2,LFC_4,LQC_3	0	0	1	13931
13	32056532	32067529	btacirc_021364	32	-	13	40	36	17	0	LFC_1,LFC_2,LFC_3,LQC_2,LQC_4	0	0	1	10997
13	32065408	32067529	btacirc_003808	41	-	20	40	40	1	0	LFC_1,LFC_2,LFC_3,LQC_2,LQC_3,LQC_4	0	0	1	2121
13	32949851	32975365	btacirc_024525	7	+	5	40	40	1	0	LQC_3	0	0	1	25514
13	33049635	33050784	btacirc_038886	3	-	3	40	5	0	0	LFC_2,LFC_3	1	0	1	1149
13	33069479	33074922	btacirc_021594	55	-	33	40	40	361	0	LFC_1,LFC_2,LFC_4,LQC_1,LQC_2,LQC_3,LQC_4	0	0	1	5443
13	33211180	33212874	btacirc_016627	24	+	13	40	40	0	0	LFC_3,LFC_4,LQC_2	0	0	1	1694
13	33438631	33441433	btacirc_004296	9	+	5	40	40	81	0	LFC_2,LQC_1,LQC_4	1	0	1	2802
13	33776078	33777890	btacirc_035173	27	-	14	40	40	1	0	LFC_2,LFC_3,LFC_4,LQC_3,LQC_4	0	0	1	1812
13	33785691	33798356	btacirc_016669	5	-	3	37	40	4	0	LQC_2	0	0	1	12665
13	33785691	33825047	btacirc_031412	13	-	12	40	40	4	0	LFC_1,LFC_2,LQC_2	0	0	1	39356
13	33824846	33918792	btacirc_003119	17	-	12	40	40	36	0	LFC_3,LQC_1,LQC_2,LQC_3,LQC_4	0	0	1	93946
13	33905076	33918691	btacirc_000436	149	-	76	40	40	8766	0	LFC_1,LFC_2,LFC_3,LFC_4,LQC_1,LQC_2,LQC_3,LQC_4	0	0	1	13615
13	33905076	33918792	btacirc_034662	694	-	274	40	40	8766	0	LFC_1,LFC_2,LFC_3,LFC_4,LQC_1,LQC_2,LQC_3,LQC_4	0	0	1	13716
13	34616927	34621763	btacirc_021674	39	-	19	40	40	39	0	LFC_3,LFC_4,LQC_1,LQC_2,LQC_3,LQC_4	0	0	1	4836
13	34621633	34637133	btacirc_027227	7	-	3	40	5	43	0	LFC_1,LFC_4	0	0	1	15500
13	34621633	34640826	btacirc_037287	13	-	7	40	40	43	0	LQC_1,LQC_4	0	0	1	19193
13	34634690	34637133	btacirc_009738	7	-	4	40	40	5	0	LFC_4,LQC_4	0	0	1	2443
13	34634690	34642676	btacirc_021230	3	-	3	40	40	5	0	LQC_3	0	0	1	7986
13	34636889	34640826	btacirc_012310	17	-	7	40	40	323	0	LFC_2,LFC_3,LQC_1,LQC_3	0	0	1	3937
13	34759667	34785444	btacirc_013742	22	-	8	40	5	279	0	LFC_3,LQC_1,LQC_2,LQC_4	0	0	1	25777
13	35226053	35227495	btacirc_034127	5	-	4	40	40	2	0	LQC_2	0	0	1	1442
13	35230092	35255021	btacirc_032791	6	-	4	40	40	1	0	LFC_3,LQC_1	0	0	1	24929
13	35241851	35244696	btacirc_023044	6	-	3	40	40	17	0	LQC_3,LQC_4	0	0	1	2845
13	35241851	35255021	btacirc_006899	17	-	12	40	40	17	0	LFC_1,LFC_3,LFC_4,LQC_1,LQC_4	0	0	1	13170
13	35251901	35255021	btacirc_022126	21	-	12	40	40	1	0	LFC_2,LQC_2,LQC_3,LQC_4	0	0	1	3120
13	36095375	36100527	btacirc_031594	9	-	6	40	5	65	0	LFC_4,LQC_2	0	0	1	5152
13	40020287	40021543	btacirc_025734	7	-	5	40	40	25	0	LFC_3,LFC_4,LQC_2	0	0	1	1256
13	40538024	40544951	btacirc_000152	17	+	7	40	40	178	0	LFC_2,LQC_1,LQC_4	0	0	1	6927
13	42969422	42980190	btacirc_015319	16	-	7	40	40	4	0	LFC_2,LFC_3,LFC_4,LQC_1,LQC_4	0	0	1	10768
13	42977702	42998700	btacirc_015566	5	-	4	40	40	4	0	LFC_4,LQC_4	0	0	1	20998
13	42990242	42990956	btacirc_006726	15	-	10	40	40	0	0	LFC_1,LQC_3,LQC_4	0	0	1	714
13	42990242	42998700	btacirc_029628	70	-	43	40	40	0	0	LFC_1,LFC_4,LQC_1,LQC_2,LQC_3,LQC_4	0	0	1	8458
13	42993494	42998700	btacirc_033016	16	-	9	40	40	0	0	LFC_3,LQC_2,LQC_4	0	0	1	5206
13	42993494	43017146	btacirc_028830	11	-	7	40	40	0	0	LFC_1,LFC_2,LFC_4,LQC_1,LQC_3,LQC_4	0	0	1	23652
13	46307328	46312046	btacirc_032841	4	-	3	40	40	0	0	LFC_1,LFC_2	0	0	1	4718
13	46422099	46441260	btacirc_000409	11	+	6	40	35	21	0	LFC_3,LQC_1,LQC_3,LQC_4	0	0	1	19161
13	46464190	46465683	btacirc_020054	52	+	35	40	40	2	0	LFC_1,LFC_2,LFC_3,LFC_4,LQC_1,LQC_2,LQC_3	0	0	1	1493
13	46464190	46467750	btacirc_009072	9	+	6	40	40	2	0	LQC_1,LQC_3	0	0	1	3560
13	46682639	46684411	btacirc_009581	5	+	3	40	40	4	0	LFC_1	0	0	1	1772
13	46840953	46897518	btacirc_009899	46	-	25	40	40	0	0	LFC_1,LFC_2,LFC_3,LFC_4,LQC_2,LQC_3,LQC_4	0	0	1	56565
13	46841445	46897518	btacirc_033244	15	-	5	40	40	1	0	LFC_1,LFC_4	0	0	1	56073
13	46866826	46897518	btacirc_004809	34	-	20	40	40	1	0	LFC_1,LFC_3,LFC_4,LQC_1,LQC_2,LQC_3	0	0	1	30692
13	47481881	47484245	btacirc_023374	7	+	4	5	40	1	0	LFC_3,LFC_4	0	0	1	2364
13	47481881	47496944	btacirc_019449	3	+	3	40	40	1	0	LFC_2	0	0	1	15063
13	47729437	47746248	btacirc_000310	9	-	9	40	40	1	0	LFC_1,LFC_2,LQC_1	0	0	1	16811
13	47741403	47748935	btacirc_003126	13	-	8	40	40	6	0	LFC_2,LQC_2,LQC_3,LQC_4	0	0	1	7532
13	47741403	47755248	btacirc_021327	12	-	6	40	40	6	0	LFC_1,LFC_3,LQC_4	0	0	1	13845
13	47745714	47755248	btacirc_034931	18	-	9	40	5	0	0	LQC_4	0	0	1	9534
13	47746752	47755248	btacirc_009338	15	-	10	40	40	0	0	LFC_4,LQC_2,LQC_4	0	0	1	8496
13	48204094	48254549	btacirc_021105	3	+	3	40	40	297	0	LQC_2	0	0	1	50455
13	51242219	51244429	btacirc_017318	4	+	3	5	40	9	0	LQC_2	0	0	1	2210
13	51280188	51286436	btacirc_019310	26	-	16	40	40	121	0	LFC_3,LFC_4,LQC_1,LQC_3,LQC_4	0	0	1	6248
13	51552198	51581198	btacirc_022604	8	-	3	40	40	4	0	LFC_3	0	0	1	29000
13	51552198	51613700	btacirc_004231	8	-	5	40	40	4	0	LFC_4,LQC_4	0	0	1	61502
13	51627110	51629973	btacirc_001274	11	-	4	40	5	1	0	LFC_3,LFC_4	0	0	1	2863
13	51632240	51641904	btacirc_000307	15	-	7	40	5	0	0	LFC_2,LFC_4,LQC_2,LQC_4	0	0	1	9664
13	51635664	51641904	btacirc_035888	3	-	3	40	40	0	0	LFC_3	0	0	1	6240
13	51883956	51895795	btacirc_008563	5	+	3	40	40	0	0	LQC_2	0	0	1	11839
13	51953111	51953609	btacirc_023605	37	+	25	40	40	5	0	LFC_2,LFC_3,LQC_1,LQC_2,LQC_3,LQC_4	0	0	1	498
13	52182752	52184380	btacirc_030163	132	-	74	40	40	0	0	LFC_1,LFC_3,LFC_4,LQC_1,LQC_2,LQC_3,LQC_4	0	0	1	1628
13	53457676	53506577	btacirc_026854	6	+	6	0	35	36	0	LFC_3	2	0	1	48901
13	53912597	53913692	btacirc_036366	8	-	3	40	40	0	0	LFC_3,LQC_3,LQC_4	0	0	1	1095
13	53999097	54012514	btacirc_038451	14	+	9	40	40	41	0	LFC_4,LQC_4	0	0	1	13417
13	5466461	5467998	btacirc_002861	200	+	60	40	40	0	0	LFC_1,LFC_2,LFC_3,LFC_4,LQC_1,LQC_2,LQC_3,LQC_4	0	0	1	1537
13	54724415	54745583	btacirc_037660	4	-	3	40	40	0	0	LFC_4	0	0	1	21168
13	55134677	55135853	btacirc_028803	6	+	3	40	40	4	0	LQC_1,LQC_4	0	0	1	1176
13	55134677	55138762	btacirc_039242	7	+	4	40	40	4	0	LFC_2,LFC_4,LQC_3	0	0	1	4085
13	55143762	55148383	btacirc_036458	7	+	5	40	40	0	0	LFC_1,LFC_3,LQC_1	0	0	1	4621
13	59574676	59575482	btacirc_037176	6	-	3	40	40	4	0	LQC_4	0	0	1	806
13	60540709	60556441	btacirc_018619	10	+	5	40	40	227	0	LFC_2,LFC_4,LQC_4	0	0	1	15732
13	60540709	60564625	btacirc_032378	22	+	11	40	40	227	0	LFC_1,LQC_1,LQC_3,LQC_4	0	0	1	23916
13	60543181	60556441	btacirc_014548	14	+	5	40	5	1	0	LFC_4,LQC_4	0	0	1	13260
13	60589623	60592043	btacirc_022184	18	+	6	40	40	0	0	LQC_1	0	0	1	2420
13	61356274	61357824	btacirc_025975	8	+	5	40	40	9	0	LFC_3,LQC_4	1	0	1	1550
13	61357721	61363005	btacirc_021585	93	+	46	40	40	307	0	LFC_1,LFC_2,LFC_3,LFC_4,LQC_1,LQC_2,LQC_3,LQC_4	0	0	1	5284
13	61357721	61367342	btacirc_018863	42	+	25	40	40	307	0	LFC_1,LFC_2,LFC_4,LQC_1,LQC_2,LQC_4	0	0	1	9621
13	61359821	61363005	btacirc_014158	19	+	12	40	40	4	0	LFC_1,LFC_2,LFC_4,LQC_1,LQC_3,LQC_4	0	0	1	3184
13	63384640	63415838	btacirc_032836	4	+	3	5	40	0	0	LFC_2,LQC_3	0	0	1	31198
13	64094219	64112876	btacirc_037380	7	-	5	40	40	441	0	LFC_2,LQC_1	0	0	1	18657
13	64105036	64112876	btacirc_034484	15	-	10	40	40	137	0	LQC_1,LQC_4	0	0	1	7840
13	64108424	64112876	btacirc_017529	66	-	27	40	40	0	0	LFC_1,LFC_2,LFC_4,LQC_1,LQC_2,LQC_3,LQC_4	0	0	1	4452
13	64644757	64646266	btacirc_011273	4	-	3	40	40	1	0	LFC_2	0	0	1	1509
13	65008945	65018884	btacirc_038732	14	+	9	40	40	0	0	LFC_3,LQC_1,LQC_2,LQC_3,LQC_4	0	0	1	9939
13	65039754	65057279	btacirc_035651	6	+	4	40	40	16	0	LFC_3,LQC_4	0	0	1	17525
13	65825565	65827125	btacirc_013463	4	-	3	40	40	0	0	LQC_1,LQC_2	0	0	1	1560
13	66931780	66940189	btacirc_013156	6	+	4	40	40	16	0	LFC_2,LQC_2,LQC_4	0	0	1	8409
13	67389457	67394850	btacirc_032122	37	+	18	40	40	0	0	LFC_1,LFC_4,LQC_1,LQC_2,LQC_4	0	0	1	5393
13	67775834	67778265	btacirc_032077	24	+	11	40	40	9	0	LQC_2	0	0	1	2431
13	695305	721711	btacirc_028033	8	-	4	40	40	29	0	LFC_2,LFC_3,LQC_2	0	0	1	26406
13	69832326	69838137	btacirc_014255	10	-	8	40	40	1	0	LFC_2,LFC_4,LQC_1,LQC_2	0	0	1	5811
13	69835164	69838137	btacirc_013652	12	-	4	40	40	1	0	LQC_4	0	0	1	2973
13	70125436	70127195	btacirc_025857	9	-	8	40	40	0	0	LFC_2,LFC_4,LQC_1,LQC_3	0	0	1	1759
13	7090799	7185792	btacirc_019636	7	-	3	40	40	53	0	LQC_1,LQC_3	1	0	1	94993
13	7134687	7185792	btacirc_035889	14	-	6	40	40	1	0	LFC_2,LQC_1	0	0	1	51105
13	7185712	7238335	btacirc_024175	12	-	7	40	40	0	0	LFC_4	0	0	1	52623
13	7227659	7238335	btacirc_036967	5	-	3	40	5	0	0	LFC_3,LFC_4	0	0	1	10676
13	72585331	72585628	btacirc_022037	20	+	13	40	40	256	0	LFC_3,LFC_4,LQC_1,LQC_2,LQC_4	0	0	1	297
13	72619965	72620687	btacirc_003965	3	+	3	40	40	4	0	LFC_1,LQC_4	0	0	1	722
13	72632909	72633690	btacirc_015200	30	-	16	40	40	8	0	LFC_2,LFC_3,LFC_4,LQC_1,LQC_2,LQC_4	0	0	1	781
13	74612715	74614058	btacirc_031896	7	-	6	40	40	4	0	LFC_3	0	0	1	1343
13	75833696	75860440	btacirc_017164	17	-	10	0	40	0	0	LFC_1,LFC_2,LQC_4	0	0	1	26744
13	75833696	75890049	btacirc_011082	9	-	7	40	40	0	0	LFC_2,LFC_3,LQC_1	0	0	1	56353
13	77144077	77153434	btacirc_038392	4	+	3	40	40	0	0	LQC_3	0	0	1	9357
13	77256085	77271195	btacirc_011744	14	-	6	40	40	92	0	LFC_1,LQC_2	0	0	1	15110
13	77256085	77273568	btacirc_034114	4	-	4	40	5	92	0	LFC_3	0	0	1	17483
13	77256085	77278921	btacirc_014912	110	-	57	40	40	92	0	LFC_1,LFC_2,LFC_3,LFC_4,LQC_1,LQC_2,LQC_3,LQC_4	0	0	1	22836
13	77256085	77287009	btacirc_029999	11	-	6	40	40	92	0	LFC_1,LFC_4,LQC_2	0	0	1	30924
13	77256085	77287394	btacirc_019772	20	-	10	40	5	92	0	LFC_1,LQC_3,LQC_4	0	0	1	31309
13	77269639	77273568	btacirc_016470	6	-	3	40	40	10	0	LFC_4	0	0	1	3929
13	77269639	77278921	btacirc_024096	17	-	7	40	40	10	0	LFC_1,LFC_4,LQC_2	0	0	1	9282
13	77947887	77949584	btacirc_019850	12	+	8	40	40	0	0	LQC_4	0	0	1	1697
13	78134633	78137506	btacirc_020666	4	-	4	35	5	16	0	LQC_1	1	0	1	2873
13	78151398	78159279	btacirc_018001	3	-	3	40	40	0	0	LFC_4,LQC_2	0	0	1	7881
13	78153089	78159279	btacirc_036845	6	-	3	40	40	0	0	LFC_4	0	0	1	6190
13	78157590	78159279	btacirc_006613	6	-	3	40	40	5	0	LQC_3,LQC_4	0	0	1	1689
13	78853955	78859273	btacirc_016648	3	-	3	40	5	41	0	LQC_1	0	0	1	5318
13	79303840	79365087	btacirc_017840	4	-	3	40	40	0	0	LFC_3,LQC_1	0	0	1	61247
13	79318105	79319340	btacirc_037421	9	-	9	40	40	4	0	LFC_2,LFC_3,LFC_4,LQC_2,LQC_3,LQC_4	0	0	1	1235
13	79359789	79364576	btacirc_032538	64	-	39	40	40	130	0	LFC_1,LFC_2,LFC_3,LFC_4,LQC_1,LQC_2,LQC_3	0	0	1	4787
13	79359789	79365087	btacirc_013282	43	-	24	40	40	130	0	LFC_2,LFC_3,LFC_4,LQC_1,LQC_2,LQC_4	0	0	1	5298
13	79481098	79493794	btacirc_007444	14	-	10	40	40	60	0	LFC_2,LQC_1,LQC_3,LQC_4	0	0	1	12696
13	79492173	79493794	btacirc_026871	8	-	3	40	40	0	0	LQC_3,LQC_4	0	0	1	1621
13	79523859	79532609	btacirc_009264	60	-	23	40	40	841	0	LFC_2,LFC_3,LFC_4,LQC_1,LQC_3	0	0	1	8750
13	79530148	79532609	btacirc_020325	20	-	10	40	40	121	0	LFC_2,LFC_4,LQC_1,LQC_2,LQC_4	0	0	1	2461
13	79807531	79811000	btacirc_028544	6	-	3	40	40	0	0	LFC_4,LQC_2	1	0	1	3469
13	81915342	81917399	btacirc_025040	57	-	37	40	40	1849	0	LFC_3,LQC_2	0	0	1	2057
14	15902244	15906280	btacirc_000011	8	+	4	40	5	1	0	LQC_4	0	0	1	4036
14	16335145	16337300	btacirc_026186	5	+	4	40	5	101	0	LFC_1	0	0	1	2155
14	16431257	16437383	btacirc_009610	4	-	3	40	40	1	0	LFC_4,LQC_1	0	0	1	6126
14	16463534	16472060	btacirc_023847	10	+	5	40	40	0	0	LFC_4,LQC_3	0	0	1	8526
14	16463534	16503434	btacirc_033250	8	+	4	40	35	0	0	LFC_1,LQC_3	0	0	1	39900
14	16569657	16570607	btacirc_004895	4	+	3	40	40	36	0	LFC_4,LQC_1,LQC_3	0	0	1	950
14	16657638	16693043	btacirc_017738	7	-	3	40	5	1	0	LFC_4	0	0	1	35405
14	16668655	16685547	btacirc_015295	4	-	4	40	40	0	0	LFC_1,LFC_2,LQC_3	0	0	1	16892
14	16668655	16693043	btacirc_008499	16	-	6	40	40	0	0	LFC_2,LQC_1,LQC_2	0	0	1	24388
14	16685368	16693043	btacirc_032300	17	-	8	40	40	0	0	LFC_3,LQC_2	0	0	1	7675
14	16843206	16844495	btacirc_005709	6	-	3	40	40	36	0	LFC_3,LQC_2	2	0	1	1289
14	16868768	16869275	btacirc_038457	10	-	7	40	40	10	0	LFC_1,LFC_2,LFC_4,LQC_2,LQC_3	0	0	1	507
14	19363026	19373709	btacirc_024568	10	-	3	40	40	0	0	LFC_4	0	0	1	10683
14	21015959	21043462	btacirc_030729	39	-	24	40	40	9	0	LFC_1,LFC_2,LFC_3,LFC_4,LQC_2,LQC_3,LQC_4	0	0	1	27503
14	21015959	21048209	btacirc_011921	4	-	4	40	5	9	0	LFC_4,LQC_1	0	0	1	32250
14	21043030	21043462	btacirc_025966	9	-	4	40	40	374	0	LFC_2,LFC_4,LQC_2	0	0	1	432
14	21043030	21048209	btacirc_034701	22	-	14	40	40	374	0	LFC_1,LFC_3,LFC_4,LQC_1,LQC_3	0	0	1	5179
14	21513184	21523152	btacirc_006425	37	-	18	40	40	2	0	LFC_1,LFC_2,LFC_3,LFC_4,LQC_1,LQC_3,LQC_4	0	0	1	9968
14	21516362	21523152	btacirc_002288	5	-	3	40	40	0	0	LQC_1,LQC_4	0	0	1	6790
14	23049873	23060598	btacirc_021177	9	-	5	40	40	1	0	LQC_1,LQC_4	0	0	1	10725
14	24602229	24614585	btacirc_001655	8	+	6	40	40	1	0	LFC_2,LFC_3	0	0	1	12356
14	26309028	26309350	btacirc_027638	4	+	3	40	40	0	0	LQC_2	1	0	1	322
14	27152530	27152896	btacirc_026246	9	-	5	40	40	81	0	LFC_2,LQC_1,LQC_3	1	0	1	366
14	2906919	2918146	btacirc_020776	16	+	7	40	40	34	0	LFC_4,LQC_1,LQC_3	0	0	1	11227
14	2906919	2932210	btacirc_023324	65	+	33	40	40	34	0	LFC_1,LFC_2,LFC_3,LQC_1,LQC_2,LQC_3	0	0	1	25291
14	2917979	2944296	btacirc_037968	8	+	3	35	40	5	0	LFC_1,LFC_2	0	0	1	26317
14	2984295	3027859	btacirc_012901	13	+	8	40	40	0	0	LQC_2	0	0	1	43564
14	2999935	3027859	btacirc_016738	10	+	4	40	40	1	0	LQC_1,LQC_4	0	0	1	27924
14	30008504	30019650	btacirc_010444	18	-	13	40	5	13	0	LFC_2,LQC_1,LQC_4	0	0	1	11146
14	30054729	30061613	btacirc_023245	21	+	14	40	40	2	0	LFC_2,LFC_3	0	0	1	6884
14	30060605	30069139	btacirc_027209	74	+	38	40	40	1	0	LFC_1,LFC_2,LFC_3,LFC_4,LQC_1,LQC_3,LQC_4	0	0	1	8534
14	30111361	30112247	btacirc_023369	61	-	36	40	40	41	0	LFC_1,LFC_2,LFC_3,LFC_4,LQC_1,LQC_2,LQC_3,LQC_4	0	0	1	886
14	30114928	30117795	btacirc_020071	5	+	4	40	5	0	0	LQC_1,LQC_3	1	0	1	2867
14	30118085	30127822	btacirc_038905	5	-	4	40	40	0	0	LQC_3	0	0	1	9737
14	3013268	3018533	btacirc_020537	9	+	3	40	40	9	0	LFC_2,LFC_3	2	0	1	5265
14	3100809	3101516	btacirc_003735	48	+	25	40	40	162	0	LFC_1,LFC_2,LFC_3,LFC_4,LQC_1,LQC_3,LQC_4	0	0	1	707
14	3100809	3108978	btacirc_039241	93	+	52	40	40	162	0	LFC_1,LFC_2,LFC_3,LFC_4,LQC_1,LQC_2,LQC_3,LQC_4	0	0	1	8169
14	31256582	31266739	btacirc_021626	105	+	63	40	40	81	0	LFC_2,LFC_3,LFC_4,LQC_1,LQC_2,LQC_3,LQC_4	0	0	1	10157
14	31269088	31279395	btacirc_024846	22	+	12	40	40	9	0	LFC_1,LFC_2,LQC_1,LQC_3,LQC_4	0	0	1	10307
14	3128081	3137852	btacirc_029368	229	+	99	40	40	1157	0	LFC_2,LFC_3,LQC_1,LQC_2,LQC_3,LQC_4	0	0	1	9771
14	31358348	31358900	btacirc_028343	5	-	4	40	40	0	0	LFC_2,LFC_4,LQC_3	0	0	1	552
14	31398914	31402364	btacirc_023178	4	-	3	40	40	9	0	LFC_3	0	0	1	3450
14	32055394	32097410	btacirc_002922	13	+	6	40	40	82	0	LFC_1,LFC_2,LFC_4,LQC_1	0	0	1	42016
14	32074704	32079156	btacirc_027577	9	+	5	5	40	1	0	LFC_2,LQC_1,LQC_3,LQC_4	0	0	1	4452
14	32074704	32084845	btacirc_019389	3	+	3	40	40	1	0	LQC_2	0	0	1	10141
14	32126517	32134385	btacirc_014981	15	+	8	40	40	4	0	LFC_3,LQC_1,LQC_3,LQC_4	0	0	1	7868
14	32129871	32134385	btacirc_022857	12	+	5	40	5	0	0	LFC_4,LQC_1,LQC_4	0	0	1	4514
14	32165891	32195497	btacirc_026168	7	+	5	40	40	9	0	LFC_2	1	0	1	29606
14	3242379	3257051	btacirc_014256	6	+	3	40	40	38	0	LFC_2	0	0	1	14672
14	33491901	33494448	btacirc_020570	8	-	7	40	40	1	0	LFC_4,LQC_1	0	0	1	2547
14	33516366	33568943	btacirc_036019	8	-	3	40	40	0	0	LFC_4,LQC_3	0	0	1	52577
14	33545263	33561555	btacirc_034599	10	-	6	40	40	1	0	LFC_1,LFC_4,LQC_2,LQC_4	0	0	1	16292
14	33545263	33568943	btacirc_026489	68	-	36	40	40	1	0	LFC_1,LFC_2,LFC_3,LFC_4,LQC_1,LQC_2,LQC_3,LQC_4	0	0	1	23680
14	33561337	33568943	btacirc_016157	81	-	52	40	40	37	0	LFC_1,LFC_2,LFC_3,LFC_4,LQC_1,LQC_2,LQC_3,LQC_4	0	0	1	7606
14	34283006	34295110	btacirc_009208	19	-	9	40	40	81	0	LFC_1,LFC_4,LQC_3,LQC_4	0	0	1	12104
14	3479446	3498580	btacirc_013769	5	+	4	40	40	0	0	LQC_3	0	0	1	19134
14	3484624	3498580	btacirc_017644	16	+	14	40	40	4	0	LFC_1,LFC_4,LQC_1,LQC_2,LQC_3	0	0	1	13956
14	34871508	34908751	btacirc_008090	25	-	15	40	40	0	0	LFC_4,LQC_2	0	0	1	37243
14	34908082	34908751	btacirc_008394	39	-	18	40	40	0	0	LFC_2,LFC_3,LQC_1,LQC_2,LQC_4	0	0	1	669
14	36651513	36652948	btacirc_006406	4	+	3	40	40	1	0	LFC_3,LQC_3	0	0	1	1435
14	36925554	37023436	btacirc_019696	8	-	5	40	40	0	0	LFC_1,LQC_2,LQC_4	0	0	1	97882
14	36938718	37023436	btacirc_014490	147	-	85	40	40	10	0	LFC_1,LFC_2,LFC_3,LFC_4,LQC_1,LQC_2,LQC_4	0	0	1	84718
14	36938718	37035016	btacirc_011738	7	-	3	40	5	10	0	LFC_2	0	0	1	96298
14	36948330	36956986	btacirc_004732	6	-	4	40	40	29	0	LFC_1,LQC_3	0	0	1	8656
14	36948330	37023436	btacirc_018975	47	-	28	40	40	29	0	LFC_1,LFC_2,LFC_3,LFC_4,LQC_2,LQC_4	0	0	1	75106
14	37013515	37023436	btacirc_026905	1650	-	548	40	40	226	0	LFC_1,LFC_2,LFC_3,LFC_4,LQC_1,LQC_2,LQC_3,LQC_4	0	0	1	9921
14	37272721	37274376	btacirc_023149	11	+	6	40	40	0	0	LQC_1,LQC_3	0	0	1	1655
14	37505335	37512577	btacirc_035584	15	-	5	40	40	375	0	LFC_3,LFC_4,LQC_1	0	0	1	7242
14	37522749	37589223	btacirc_006861	8	-	6	40	40	29	0	LFC_2,LFC_4	0	0	1	66474
14	37573584	37589223	btacirc_032262	36	-	17	40	40	174	0	LFC_1,LFC_2,LFC_4,LQC_1,LQC_2,LQC_4	0	0	1	15639
14	37588463	37589223	btacirc_019956	10	-	10	40	40	374	0	LFC_2,LFC_3,LQC_4	0	0	1	760
14	39872094	39876095	btacirc_015010	14	+	10	40	40	1	0	LFC_1,LFC_3,LQC_4	0	0	1	4001
14	43157914	43159121	btacirc_028592	9	+	5	40	5	25	0	LQC_2	1	0	1	1207
14	43679270	43680159	btacirc_016537	9	+	4	40	40	0	0	LFC_2,LQC_1	0	0	1	889
14	43849964	43852589	btacirc_013749	5	-	3	40	40	0	0	LQC_3	0	0	1	2625
14	43861512	43878363	btacirc_017913	3	-	3	40	40	1	0	LQC_3,LQC_4	0	0	1	16851
14	46471748	46474921	btacirc_011966	3	+	3	40	40	0	0	LFC_3	0	0	1	3173
14	46793483	46795695	btacirc_001830	6	-	5	40	5	9	0	LFC_4	0	0	1	2212
14	48700995	48719685	btacirc_022868	13	+	5	40	40	0	0	LFC_4,LQC_2	0	0	1	18690
14	48719081	48719685	btacirc_021834	14	+	8	40	40	1	0	LFC_1,LFC_4	0	0	1	604
14	54934532	54936654	btacirc_024483	4	-	4	40	40	13	0	LQC_3	0	0	1	2122
14	54962347	54973921	btacirc_020657	4	-	3	40	40	1	0	LQC_3	0	0	1	11574
14	55118587	55131195	btacirc_032036	5	+	3	5	40	0	0	LQC_1,LQC_4	0	0	1	12608
14	554968	555295	btacirc_038449	7	+	3	5	40	0	0	LQC_1	0	0	1	327
14	56275161	56277729	btacirc_027528	10	+	5	40	40	1	0	LQC_1,LQC_4	0	0	1	2568
14	57882136	57906266	btacirc_004270	5	-	4	35	40	0	0	LFC_4,LQC_2	0	0	1	24130
14	60114280	60116880	btacirc_018722	33	+	19	40	40	2	0	LFC_1,LFC_2,LFC_3,LFC_4,LQC_1,LQC_2,LQC_3,LQC_4	0	0	1	2600
14	60114280	60118583	btacirc_036523	20	+	10	40	40	2	0	LFC_1,LFC_2,LFC_3,LQC_2,LQC_4	0	0	1	4303
14	61064995	61072182	btacirc_024002	56	-	20	40	40	2	0	LFC_1,LFC_2,LFC_3,LQC_1,LQC_3	0	0	1	7187
14	62043985	62047582	btacirc_036520	13	+	6	40	40	0	0	LFC_1,LFC_3	0	0	1	3597
14	62144590	62159839	btacirc_023994	5	+	3	40	5	0	0	LFC_1,LFC_2	0	0	1	15249
14	63635783	63638727	btacirc_015876	7	+	4	5	40	9	0	LQC_1	0	0	1	2944
14	63827244	63833260	btacirc_025572	7	+	5	40	40	1	0	LQC_1	0	0	1	6016
14	64497442	64508798	btacirc_024915	5	-	4	40	5	0	0	LFC_4	0	0	1	11356
14	64694865	64695553	btacirc_005204	4	-	4	40	40	1	0	LQC_4	0	0	1	688
14	64769334	64823484	btacirc_020396	9	-	5	40	40	1	0	LFC_1,LQC_3	0	0	1	54150
14	64811264	64823484	btacirc_029427	40	-	18	40	40	1	0	LFC_2,LFC_3,LFC_4,LQC_1,LQC_3,LQC_4	0	0	1	12220
14	64811264	64861150	btacirc_030293	11	-	6	40	40	1	0	LFC_4	0	0	1	49886
14	64811264	64901649	btacirc_016035	6	-	4	40	40	1	0	LQC_1,LQC_3	0	0	1	90385
14	64846581	64889305	btacirc_003543	6	-	4	40	35	117	0	LFC_2	0	0	1	42724
14	64846581	64901649	btacirc_030157	15	-	8	40	40	117	0	LFC_1,LQC_3,LQC_4	0	0	1	55068
14	64846581	64934528	btacirc_012721	17	-	6	40	40	117	0	LFC_1,LFC_3	0	0	1	87947
14	64889070	64901649	btacirc_029561	63	-	39	40	40	310	0	LFC_1,LFC_2,LFC_3,LFC_4,LQC_1,LQC_2,LQC_3,LQC_4	0	0	1	12579
14	64889070	64934528	btacirc_031135	14	-	6	40	40	310	0	LFC_4,LQC_3,LQC_4	0	0	1	45458
14	64901521	64934528	btacirc_029049	12	-	7	40	40	36	0	LFC_3,LFC_4,LQC_2,LQC_3,LQC_4	0	0	1	33007
14	65032294	65033390	btacirc_014159	21	-	10	40	40	10	0	LFC_4,LQC_3	0	0	1	1096
14	65111369	65196317	btacirc_016225	5	-	3	40	40	274	0	LFC_4,LQC_1	0	0	1	84948
14	65111369	65206401	btacirc_031794	20	-	7	40	40	274	0	LFC_1	0	0	1	95032
14	65546470	65562382	btacirc_033423	8	+	5	40	40	10	0	LQC_3,LQC_4	0	0	1	15912
14	65561544	65562382	btacirc_024334	77	+	44	40	40	6	0	LFC_1,LFC_2,LFC_4,LQC_1,LQC_2,LQC_3,LQC_4	0	0	1	838
14	65643400	65653587	btacirc_021140	9	+	5	40	5	4	0	LFC_2,LQC_3	0	0	1	10187
14	67975122	67975722	btacirc_014224	4	+	3	5	40	41	0	LFC_2	1	0	1	600
14	69275151	69288296	btacirc_003835	8	-	5	40	5	9	0	LQC_1,LQC_4	0	0	1	13145
14	69276121	69283523	btacirc_025267	5	-	4	40	40	0	0	LFC_2,LFC_4,LQC_3	0	0	1	7402
14	69468425	69501423	btacirc_021752	14	-	7	40	40	0	0	LQC_1,LQC_4	0	0	1	32998
14	69477568	69490376	btacirc_024872	26	-	14	40	40	123	0	LFC_4,LQC_3,LQC_4	0	0	1	12808
14	69482693	69503235	btacirc_009646	6	-	4	40	40	0	0	LFC_2	0	0	1	20542
14	69500130	69503235	btacirc_006068	22	-	11	40	40	0	0	LFC_1,LFC_4	0	0	1	3105
14	69528490	69582760	btacirc_012046	20	-	10	40	40	0	0	LFC_2,LQC_1,LQC_4	0	0	1	54270
14	69540554	69574743	btacirc_013147	9	-	4	40	40	0	0	LFC_2,LQC_1	0	0	1	34189
14	69540554	69582760	btacirc_008928	10	-	6	40	40	0	0	LQC_2	0	0	1	42206
14	69551722	69560027	btacirc_003930	4	-	3	40	40	4	0	LFC_4,LQC_4	0	0	1	8305
14	69551722	69582760	btacirc_000596	17	-	10	40	5	4	0	LFC_1,LFC_4,LQC_4	0	0	1	31038
14	69571501	69582760	btacirc_018539	13	-	9	40	5	16	0	LFC_1,LFC_2,LFC_3,LFC_4	0	0	1	11259
14	69795409	69802175	btacirc_036704	28	+	20	40	40	34	0	LFC_1,LFC_2,LFC_4,LQC_1,LQC_3	0	0	1	6766
14	69795409	69811910	btacirc_000906	38	+	21	40	40	34	0	LFC_1,LFC_2,LFC_4,LQC_1,LQC_2,LQC_3	0	0	1	16501
14	71324979	71366106	btacirc_001041	7	+	7	40	40	10	0	LFC_4,LQC_2,LQC_3	0	0	1	41127
14	7194896	7211451	btacirc_019880	4	+	3	40	40	1	0	LQC_3	0	0	1	16555
14	72327614	72406615	btacirc_038809	4	+	4	40	40	105	0	LFC_4,LQC_2	0	0	1	79001
14	72327614	72424309	btacirc_023395	10	+	3	40	5	105	0	LQC_1,LQC_2	0	0	1	96695
14	72406433	72423493	btacirc_012981	43	+	25	40	40	24	0	LFC_1,LFC_3,LQC_1,LQC_2,LQC_3,LQC_4	0	0	1	17060
14	72406433	72424309	btacirc_037383	23	+	14	40	40	24	0	LFC_1,LFC_3,LQC_1,LQC_4	0	0	1	17876
14	73168545	73212140	btacirc_025138	7	-	6	40	40	9	0	LQC_1	0	0	1	43595
14	73211837	73283619	btacirc_027005	10	-	5	40	40	11	0	LFC_1,LQC_3	0	0	1	71782
14	73243043	73273439	btacirc_033335	3	-	3	37	40	4	0	LFC_4,LQC_3	0	0	1	30396
14	73243043	73283619	btacirc_024045	26	-	17	40	5	4	0	LFC_2,LFC_4,LQC_1,LQC_2,LQC_3,LQC_4	0	0	1	40576
14	73243043	73329051	btacirc_006410	10	-	5	35	40	4	0	LFC_2,LFC_3,LQC_1,LQC_4	0	0	1	86008
14	73262425	73283619	btacirc_037366	10	-	5	40	5	2	0	LFC_3,LQC_3	0	0	1	21194
14	73273367	73283619	btacirc_016367	55	-	35	40	40	10	0	LFC_3,LFC_4,LQC_1,LQC_2,LQC_3,LQC_4	0	0	1	10252
14	73273367	73329051	btacirc_011393	5	-	3	5	35	10	0	LFC_1,LFC_2	0	0	1	55684
14	73541788	73554967	btacirc_001544	23	+	10	40	40	0	0	LFC_3,LQC_3	0	0	1	13179
14	73688770	73711224	btacirc_016804	6	-	5	5	40	0	0	LFC_4,LQC_3	0	0	1	22454
14	73750776	73776601	btacirc_027346	3	+	3	40	40	1	0	LQC_2	0	0	1	25825
14	73755153	73758859	btacirc_021316	112	+	56	40	40	16	0	LFC_1,LFC_2,LFC_3,LFC_4,LQC_1,LQC_2,LQC_3,LQC_4	0	0	1	3706
14	73911920	73914393	btacirc_005797	6	-	4	40	40	0	0	LQC_3	0	0	1	2473
14	76142687	76152648	btacirc_008568	4	-	3	40	40	0	0	LQC_3	0	0	1	9961
14	76227361	76239273	btacirc_021793	15	-	12	40	40	0	0	LFC_1,LFC_3,LFC_4	0	0	1	11912
14	76238073	76245373	btacirc_022772	6	-	4	40	40	8	0	LQC_4	0	0	1	7300
14	76269611	76285781	btacirc_035388	5	-	4	40	40	9	0	LFC_3,LFC_4,LQC_2	0	0	1	16170
14	76281154	76285781	btacirc_007243	20	-	9	40	40	1	0	LFC_2,LFC_4,LQC_1,LQC_2,LQC_4	0	0	1	4627
14	76285486	76285781	btacirc_033170	28	-	17	40	40	2	0	LFC_3,LFC_4,LQC_2,LQC_3	0	0	1	295
14	77464088	77482329	btacirc_016262	3	-	3	40	5	0	0	LFC_1	0	0	1	18241
14	77481782	77482329	btacirc_030100	13	-	9	40	40	0	0	LFC_2,LFC_4,LQC_1	0	0	1	547
14	80867699	80873069	btacirc_037526	9	+	5	40	35	0	0	LQC_1,LQC_2	0	0	1	5370
14	80871370	80873069	btacirc_003877	12	+	9	40	40	68	0	LQC_1,LQC_2,LQC_3	0	0	1	1699
14	80998402	81024505	btacirc_011916	8	-	4	40	40	0	0	LFC_1,LQC_4	0	0	1	26103
14	81027580	81041167	btacirc_020556	10	-	4	40	40	0	0	LQC_1,LQC_3	0	0	1	13587
14	81220544	81221857	btacirc_013776	10	-	5	40	35	51	0	LFC_2,LQC_1,LQC_4	0	0	1	1313
14	81234539	81237963	btacirc_007051	8	-	5	40	40	0	0	LQC_3	0	0	1	3424
14	81332224	81333613	btacirc_024952	67	+	33	40	40	75	0	LFC_1,LFC_2,LFC_3,LFC_4,LQC_1,LQC_2,LQC_3,LQC_4	0	0	1	1389
14	81512791	81531204	btacirc_015486	14	+	7	40	40	23	0	LFC_4,LQC_1,LQC_2	0	0	1	18413
14	81759392	81782223	btacirc_000136	14	-	7	40	40	4	0	LQC_1,LQC_3,LQC_4	0	0	1	22831
14	81960279	82009868	btacirc_015554	7	-	4	40	40	53	0	LQC_2,LQC_3	0	0	1	49589
14	82105570	82107511	btacirc_038330	10	-	9	40	40	1	0	LFC_2,LFC_4,LQC_1,LQC_3	0	0	1	1941
14	9147643	9168644	btacirc_017685	3	-	3	40	40	0	0	LQC_2	0	0	1	21001
14	9158981	9171048	btacirc_022218	20	-	5	5	40	0	0	LQC_3,LQC_4	0	0	1	12067
14	9164429	9171048	btacirc_031911	35	-	15	40	40	122	0	LFC_1,LFC_4,LQC_1,LQC_2	0	0	1	6619
14	9167116	9171048	btacirc_010570	4	-	4	40	35	0	0	LFC_3,LFC_4	0	0	1	3932
15	13978088	13979024	btacirc_030018	4	+	4	40	40	0	0	LFC_4,LQC_4	0	0	1	936
15	14338004	14371508	btacirc_007544	14	+	7	40	40	0	0	LQC_1,LQC_2,LQC_3	0	0	1	33504
15	14403873	14417207	btacirc_015441	10	+	6	40	40	36	0	LFC_2	0	0	1	13334
15	14416117	14417207	btacirc_034689	13	+	8	40	5	10	0	LFC_4,LQC_1,LQC_4	0	0	1	1090
15	1484155	1507779	btacirc_029032	9	-	6	40	40	1	0	LFC_3,LFC_4,LQC_1	0	0	1	23624
15	1494463	1507779	btacirc_031127	14	-	11	40	40	39	0	LFC_2,LFC_4,LQC_1,LQC_3,LQC_4	0	0	1	13316
15	15621017	15626648	btacirc_016494	15	-	7	40	40	49	0	LFC_2	1	0	1	5631
15	16137005	16155103	btacirc_008790	15	+	8	40	40	1	0	LFC_1,LFC_2,LQC_1	0	0	1	18098
15	16153121	16155103	btacirc_025698	14	+	8	40	40	25	0	LQC_1,LQC_3	1	0	1	1982
15	16998684	17025903	btacirc_016419	25	-	16	40	5	0	0	LFC_1,LFC_2,LFC_3,LFC_4,LQC_1	0	0	1	27219
15	17016434	17025903	btacirc_032858	42	-	24	40	5	1	0	LFC_1,LFC_2,LFC_3,LFC_4,LQC_1,LQC_2,LQC_3,LQC_4	0	0	1	9469
15	17867655	17870458	btacirc_006753	5	+	3	40	5	1	0	LQC_2,LQC_4	0	0	1	2803
15	17879346	17881268	btacirc_009075	7	+	3	40	5	45	0	LFC_2	0	0	1	1922
15	17905727	17936195	btacirc_033640	5	+	3	40	40	1	0	LFC_1	0	0	1	30468
15	17914924	17936195	btacirc_001707	7	+	5	40	40	1	0	LFC_1	0	0	1	21271
15	17914924	17996278	btacirc_025606	15	+	8	40	40	1	0	LFC_1,LQC_1,LQC_2,LQC_4	0	0	1	81354
15	17924908	17936195	btacirc_025596	36	+	16	40	40	0	0	LFC_2,LQC_3,LQC_4	0	0	1	11287
15	18149198	18164249	btacirc_032092	9	-	6	40	40	0	0	LQC_2,LQC_3,LQC_4	0	0	1	15051
15	22029467	22033634	btacirc_034283	5	+	3	40	40	9	0	LFC_3,LFC_4,LQC_1	0	0	1	4167
15	22245483	22245638	btacirc_017848	7	+	7	40	40	25	0	LFC_2	2	0	1	155
15	22408077	22410713	btacirc_022312	57	+	34	40	40	25	0	LFC_1,LFC_2,LFC_3,LFC_4,LQC_1,LQC_2,LQC_3,LQC_4	0	0	1	2636
15	22559542	22562761	btacirc_038519	8	+	4	40	5	1	0	LQC_2	0	0	1	3219
15	24379718	24380861	btacirc_029736	12	-	8	40	5	37	0	LFC_2,LFC_4,LQC_1,LQC_2,LQC_3	0	0	1	1143
15	24586797	24588155	btacirc_004064	51	+	32	40	40	566	0	LFC_2,LFC_3,LFC_4,LQC_1,LQC_2,LQC_3,LQC_4	0	0	1	1358
15	24586797	24591107	btacirc_026742	3	+	3	40	40	566	0	LFC_1,LQC_1	0	0	1	4310
15	24586797	24640078	btacirc_000654	15	+	10	40	40	566	0	LFC_1,LFC_3,LFC_4,LQC_1	0	0	1	53281
15	24586797	24640082	btacirc_015826	9	+	4	40	40	566	0	LFC_1,LFC_4,LQC_1,LQC_2	0	0	1	53285
15	24586797	24680793	btacirc_005663	44	+	23	40	40	566	0	LFC_1,LFC_2,LFC_3,LFC_4,LQC_1,LQC_2,LQC_3	0	0	1	93996
15	24638961	24640458	btacirc_006161	65	+	37	40	40	40	0	LFC_1,LFC_2,LFC_4,LQC_1,LQC_2,LQC_3,LQC_4	0	0	1	1497
15	24638961	24680793	btacirc_037110	18	+	12	40	40	40	0	LFC_1,LFC_2,LFC_3,LQC_2	0	0	1	41832
15	24638961	24716038	btacirc_017395	5	+	3	5	40	40	0	LFC_3	0	0	1	77077
15	27593078	27630735	btacirc_005473	17	-	12	40	40	1	0	LFC_1,LFC_3,LFC_4,LQC_1,LQC_2	0	0	1	37657
15	27627003	27630735	btacirc_010450	15	-	10	40	40	1	0	LFC_1,LFC_4,LQC_2,LQC_4	0	0	1	3732
15	28834963	28836717	btacirc_032832	12	+	3	40	5	144	0	LQC_4	1	0	1	1754
15	29056623	29062909	btacirc_003012	41	+	21	40	40	4	0	LFC_1,LFC_2,LFC_3,LFC_4,LQC_3,LQC_4	0	0	1	6286
15	29075722	29077798	btacirc_003866	10	+	4	40	5	0	0	LQC_1	0	0	1	2076
15	29240255	29242521	btacirc_015131	11	+	4	40	5	5	0	LFC_2,LFC_4	0	0	1	2266
15	29240255	29248501	btacirc_021412	8	+	4	40	37	5	0	LFC_2,LQC_4	0	0	1	8246
15	29240255	29253960	btacirc_005083	44	+	21	40	40	5	0	LFC_1,LFC_2,LFC_4,LQC_1,LQC_2,LQC_3,LQC_4	0	0	1	13705
15	29592714	29593574	btacirc_006421	7	+	3	40	5	1	0	LFC_4,LQC_4	0	0	1	860
15	31067679	31068087	btacirc_008117	3	+	3	40	4	9	0	LQC_3	2	0	1	408
15	31658877	31683998	btacirc_012455	5	+	3	40	40	1	0	LQC_1	0	0	1	25121
15	31669431	31683998	btacirc_021410	40	+	23	40	40	58	0	LFC_1,LFC_4,LQC_2,LQC_3,LQC_4	0	0	1	14567
15	31882307	31886095	btacirc_012259	30	+	17	40	40	1597	0	LFC_2,LFC_3,LFC_4,LQC_4	0	0	1	3788
15	32140485	32141515	btacirc_039305	14	+	10	40	40	50	0	LFC_1,LQC_3	0	0	1	1030
15	32769233	32770589	btacirc_016258	9	-	3	5	40	4	0	LFC_1	0	0	1	1356
15	34488933	34501347	btacirc_002495	8	+	3	40	40	0	0	LFC_1,LQC_1	0	0	1	12414
15	35979645	36001371	btacirc_023236	11	+	9	40	5	1281	0	LFC_2,LFC_4,LQC_1,LQC_2	0	0	1	21726
15	35999802	36001371	btacirc_021869	19	+	8	40	40	0	0	LFC_3,LFC_4,LQC_1	0	0	1	1569
15	35999802	36008434	btacirc_033106	7	+	3	40	40	0	0	LQC_3	0	0	1	8632
15	36139257	36139498	btacirc_032767	19	+	11	40	40	30579	0	LFC_2,LQC_1	0	0	1	241
15	36321604	36324639	btacirc_022786	9	+	6	40	5	20	0	LFC_2,LFC_4,LQC_1,LQC_2	0	0	1	3035
15	36321604	36354493	btacirc_027927	14	+	5	40	40	20	0	LFC_2,LFC_3	0	0	1	32889
15	36402953	36461203	btacirc_026107	3	+	3	40	40	185	0	LQC_3	0	0	1	58250
15	36402956	36416999	btacirc_007381	9	+	6	40	40	146	0	LFC_2,LQC_2,LQC_3	0	0	1	14043
15	36415316	36461203	btacirc_023206	7	+	4	40	5	1	0	LFC_3,LQC_3	0	0	1	45887
15	36451599	36461203	btacirc_036240	161	+	90	40	40	1395	0	LFC_1,LFC_2,LFC_3,LFC_4,LQC_1,LQC_2,LQC_3,LQC_4	0	0	1	9604
15	36451602	36461203	btacirc_017909	17	+	9	40	40	1369	0	LFC_4,LQC_1,LQC_3,LQC_4	0	0	1	9601
15	36457844	36461203	btacirc_031573	39	+	14	40	40	17	0	LFC_1,LFC_4,LQC_2,LQC_3,LQC_4	0	0	1	3359
15	36528715	36531938	btacirc_000590	8	+	5	40	40	0	0	LFC_2	0	0	1	3223
15	37898595	37909679	btacirc_036909	10	+	4	40	40	154	0	LFC_1,LFC_2,LQC_1,LQC_2	0	0	1	11084
15	37898595	37913982	btacirc_014217	6	+	4	40	40	154	0	LFC_1	0	0	1	15387
15	37909046	37909679	btacirc_009598	14	+	8	40	40	290	0	LQC_1,LQC_2	0	0	1	633
15	37909046	37911590	btacirc_036189	10	+	6	40	40	290	0	LFC_1,LQC_4	0	0	1	2544
15	37909046	37913982	btacirc_035963	6	+	5	40	40	290	0	LFC_1,LFC_4,LQC_1	0	0	1	4936
15	38003989	38012432	btacirc_022330	11	+	7	40	40	0	0	LFC_1,LFC_2,LFC_4,LQC_4	0	0	1	8443
15	38243199	38247001	btacirc_019413	43	+	24	40	40	290	0	LFC_3,LQC_1,LQC_2,LQC_3,LQC_4	0	0	1	3802
15	38431603	38432981	btacirc_004495	92	+	58	40	40	407	0	LFC_1,LFC_2,LFC_3,LFC_4,LQC_1,LQC_2,LQC_3,LQC_4	0	0	1	1378
15	38431603	38443663	btacirc_030667	104	+	64	40	40	407	0	LFC_1,LFC_2,LFC_3,LFC_4,LQC_1,LQC_2,LQC_3,LQC_4	0	0	1	12060
15	39235665	39266993	btacirc_038793	22	+	11	40	40	1541	0	LFC_2,LFC_3,LQC_2,LQC_3	0	0	1	31328
15	39754742	39762754	btacirc_003124	9	-	7	40	40	5	0	LFC_1,LFC_3,LFC_4	0	0	1	8012
15	40235426	40238681	btacirc_002352	9	-	5	35	40	4	0	LQC_3	0	0	1	3255
15	40485441	40492122	btacirc_014740	48	-	21	40	40	530	0	LFC_1,LFC_2,LFC_3,LQC_1,LQC_2,LQC_3	0	0	1	6681
15	40749292	40749871	btacirc_007278	3	-	3	40	40	0	0	LFC_4	0	0	1	579
15	40793776	40804123	btacirc_034342	11	-	8	40	40	0	0	LQC_1,LQC_3,LQC_4	0	0	1	10347
15	40803984	40815734	btacirc_026343	10	-	7	40	40	19	0	LQC_1	0	0	1	11750
15	42152972	42165487	btacirc_026571	13	+	3	40	40	0	0	LQC_4	0	0	1	12515
15	42152972	42171822	btacirc_031550	10	+	7	40	40	0	0	LFC_2,LFC_4,LQC_1	0	0	1	18850
15	42611088	42631130	btacirc_021505	4	+	4	40	40	0	0	LFC_2	0	0	1	20042
15	42659204	42672334	btacirc_014987	144	+	89	40	40	41	0	LFC_1,LFC_2,LFC_3,LFC_4,LQC_1,LQC_2,LQC_3,LQC_4	0	0	1	13130
15	42659204	42690657	btacirc_020598	14	+	10	40	40	41	0	LFC_4,LQC_2,LQC_3	0	0	1	31453
15	42685748	42690657	btacirc_022451	6	+	5	40	40	0	0	LFC_4,LQC_3	0	0	1	4909
15	43866946	43870294	btacirc_030548	6	+	5	35	40	0	0	LFC_2,LQC_1,LQC_3	0	0	1	3348
15	4439756	4445416	btacirc_026822	18	+	8	40	40	16	0	LFC_2,LFC_3,LQC_1	0	0	1	5660
15	4439774	4445416	btacirc_037438	16	+	12	40	40	1	0	LFC_2,LFC_3,LFC_4,LQC_3	0	0	1	5642
15	45406997	45407544	btacirc_024951	28	-	16	40	40	4	0	LFC_1,LFC_3,LQC_3,LQC_4	0	0	1	547
15	51283079	51299963	btacirc_020793	20	+	8	40	40	5	0	LFC_1,LQC_1	0	0	1	16884
15	51293478	51306810	btacirc_004857	27	+	18	40	40	263	0	LFC_2,LFC_3,LQC_1,LQC_2,LQC_3,LQC_4	0	0	1	13332
15	51293478	51319775	btacirc_005630	7	+	4	40	40	263	0	LQC_2,LQC_3	0	0	1	26297
15	51299822	51306810	btacirc_021184	138	+	70	40	40	80	0	LFC_1,LFC_3,LFC_4,LQC_1,LQC_2,LQC_3,LQC_4	0	0	1	6988
15	51299822	51319775	btacirc_022917	22	+	8	40	40	80	0	LFC_1,LFC_3,LQC_1,LQC_2,LQC_4	0	0	1	19953
15	51304874	51319775	btacirc_009931	10	+	4	5	40	0	0	LFC_4,LQC_1,LQC_2	0	0	1	14901
15	52499540	52505982	btacirc_037196	21	-	13	40	40	4	0	LFC_2,LFC_4,LQC_2,LQC_3,LQC_4	0	0	1	6442
15	53203878	53204992	btacirc_034601	8	-	5	40	40	0	0	LFC_2	0	0	1	1114
15	53573263	53576202	btacirc_006749	6	-	3	40	40	0	0	LQC_3,LQC_4	0	0	1	2939
15	53575920	53576202	btacirc_025498	13	-	4	40	40	0	0	LQC_3	0	0	1	282
15	53641319	53659767	btacirc_025162	3	-	3	40	40	0	0	LQC_3	0	0	1	18448
15	53671867	53673250	btacirc_019831	10	-	3	40	40	0	0	LFC_2	0	0	1	1383
15	5424760	5429204	btacirc_033122	6	-	3	36	40	0	0	LQC_1	0	0	1	4444
15	55613139	55615215	btacirc_038171	6	-	3	35	40	4	0	LFC_4	1	0	1	2076
15	58978191	58985278	btacirc_015551	14	+	3	40	40	0	0	LQC_2,LQC_4	0	0	1	7087
15	59020290	59023522	btacirc_017111	10	+	3	5	35	17	0	LQC_1	0	0	1	3232
15	63589938	63597230	btacirc_003590	72	+	31	40	40	10	0	LFC_2,LFC_3,LFC_4,LQC_1,LQC_2,LQC_3,LQC_4	0	0	1	7292
15	63589938	63616429	btacirc_031921	16	+	10	40	40	10	0	LFC_2,LQC_1,LQC_2	0	0	1	26491
15	63589938	63623477	btacirc_024336	10	+	7	40	5	10	0	LFC_1,LQC_4	0	0	1	33539
15	63593537	63597230	btacirc_027085	9	+	5	40	40	0	0	LFC_4,LQC_4	0	0	1	3693
15	63612833	63623477	btacirc_000638	45	+	26	40	40	34	0	LFC_1,LFC_2,LFC_3,LFC_4,LQC_1,LQC_2,LQC_3	0	0	1	10644
15	63674300	63677529	btacirc_015387	12	+	6	40	40	0	0	LFC_3,LQC_3	0	0	1	3229
15	63706845	63710044	btacirc_006997	12	+	6	35	35	9	0	LFC_2,LQC_4	0	0	1	3199
15	63730352	63735510	btacirc_007092	75	-	39	40	40	4	0	LFC_1,LFC_2,LFC_4,LQC_1,LQC_2,LQC_3,LQC_4	0	0	1	5158
15	63908513	63909612	btacirc_019128	701	+	310	40	40	55286	0	LFC_1,LFC_2,LFC_3,LFC_4,LQC_1,LQC_2,LQC_3,LQC_4	0	0	1	1099
15	63938615	63949982	btacirc_032594	28	+	16	40	40	47172	0	LFC_3,LFC_4,LQC_2,LQC_4	0	0	1	11367
15	63947057	63949982	btacirc_008225	100	+	56	40	40	102	0	LFC_1,LFC_2,LFC_3,LFC_4,LQC_1,LQC_2,LQC_3,LQC_4	0	0	1	2925
15	64383732	64384744	btacirc_003740	8	-	5	40	5	0	0	LFC_2,LQC_1,LQC_2	0	0	1	1012
15	64681811	64683399	btacirc_023718	6	+	3	5	40	36	0	LFC_1	0	0	1	1588
15	64991879	64997661	btacirc_009226	22	+	12	40	40	2	0	LFC_1,LFC_2,LQC_1,LQC_3,LQC_4	0	0	1	5782
15	65001169	65003995	btacirc_023553	25	+	14	40	40	121	0	LFC_3,LQC_1,LQC_4	0	0	1	2826
15	6509421	6525366	btacirc_012044	6	-	4	40	40	1	0	LQC_1,LQC_3	0	0	1	15945
15	65465411	65487869	btacirc_036784	24	+	14	40	40	26	0	LFC_1,LFC_2,LFC_3,LFC_4,LQC_2	0	0	1	22458
15	65485972	65487869	btacirc_004514	24	+	16	40	40	4	0	LFC_3,LFC_4,LQC_1,LQC_3,LQC_4	0	0	1	1897
15	65684593	65689625	btacirc_007823	7	+	5	40	40	4	0	LQC_2,LQC_3	0	0	1	5032
15	66558678	66580724	btacirc_033070	10	+	3	40	40	0	0	LFC_1	0	0	1	22046
15	73500151	73516923	btacirc_003911	7	+	4	40	37	0	0	LFC_4,LQC_4	0	0	1	16772
15	74221543	74222109	btacirc_019008	59	+	31	40	40	290	0	LFC_2,LFC_3,LFC_4,LQC_2,LQC_3,LQC_4	0	0	1	566
15	74221543	74223996	btacirc_013726	9	+	5	40	40	290	0	LQC_1,LQC_4	0	0	1	2453
15	74221543	74229283	btacirc_036299	152	+	77	40	40	290	0	LFC_1,LFC_2,LFC_3,LFC_4,LQC_1,LQC_2,LQC_3,LQC_4	0	0	1	7740
15	7454501	7469455	btacirc_015339	5	+	3	40	40	0	0	LQC_3	0	0	1	14954
15	76419599	76420710	btacirc_022987	8	-	3	40	40	0	0	LQC_1	0	0	1	1111
15	76481200	76494479	btacirc_027011	7	-	5	40	40	1	0	LQC_1,LQC_4	0	0	1	13279
15	76481200	76498569	btacirc_020508	65	-	29	40	40	1	0	LFC_1,LFC_2,LFC_3,LFC_4,LQC_1,LQC_2,LQC_4	0	0	1	17369
15	76525665	76530859	btacirc_018318	43	-	27	40	40	9	0	LFC_1,LFC_2,LFC_4,LQC_1,LQC_2,LQC_3,LQC_4	0	0	1	5194
15	76730975	76734170	btacirc_027546	10	-	6	40	40	0	0	LFC_1,LFC_2,LFC_4,LQC_4	0	0	1	3195
15	77075521	77076775	btacirc_030792	5	-	3	40	40	16	0	LFC_2,LQC_4	0	0	1	1254
15	77538329	77551662	btacirc_013620	4	-	3	40	40	0	0	LFC_2	0	0	1	13333
15	77542749	77551662	btacirc_022234	13	-	6	5	40	0	0	LFC_1,LFC_4,LQC_1,LQC_3	0	0	1	8913
15	77545331	77551662	btacirc_009438	5	-	4	5	35	0	0	LFC_3,LFC_4,LQC_2,LQC_4	0	0	1	6331
15	77554056	77565089	btacirc_036768	9	-	5	40	5	4	0	LQC_1	0	0	1	11033
15	77562256	77565089	btacirc_024203	4	-	3	40	40	0	0	LFC_4,LQC_2	0	0	1	2833
15	82840735	82842506	btacirc_038499	5	-	5	40	40	0	0	LFC_3,LQC_1,LQC_2,LQC_3	0	0	1	1771
15	83478139	83479837	btacirc_016736	7	-	5	40	40	4	0	LFC_3,LQC_1	0	0	1	1698
15	83478139	83479840	btacirc_018448	4	-	3	40	40	4	0	LFC_2	0	0	1	1701
16	12172880	12176699	btacirc_005594	13	-	9	40	40	0	0	LFC_2,LQC_3,LQC_4	0	0	1	3819
16	12470913	12478370	btacirc_013083	171	+	78	40	40	173	0	LFC_1,LFC_2,LFC_3,LQC_1,LQC_2,LQC_3,LQC_4	0	0	1	7457
16	12470913	12484691	btacirc_019121	22	+	11	40	40	173	0	LFC_3,LQC_2,LQC_3,LQC_4	0	0	1	13778
16	12472737	12484691	btacirc_004152	18	+	6	40	40	122	0	LFC_1,LFC_4,LQC_1	0	0	1	11954
16	1595892	1612691	btacirc_004773	14	+	9	40	40	26	0	LFC_1,LQC_1,LQC_4	0	0	1	16799
16	1604541	1606561	btacirc_012531	6	+	3	4	40	16	0	LQC_1	0	0	1	2020
16	18824443	18848922	btacirc_003207	6	+	3	5	40	9	0	LFC_1,LFC_3	0	0	1	24479
16	18824443	18859870	btacirc_001543	8	+	3	40	5	9	0	LQC_2	0	0	1	35427
16	20073151	20100715	btacirc_010328	20	-	9	40	40	1	0	LFC_1,LFC_3,LFC_4,LQC_1,LQC_3	0	0	1	27564
16	20100299	20100715	btacirc_038533	12	-	5	40	40	1	0	LFC_3,LQC_1,LQC_4	0	0	1	416
16	21865218	21914037	btacirc_038221	3	+	3	40	40	4	0	LFC_3	1	0	1	48819
16	21891215	21893386	btacirc_002616	5	+	3	40	40	1	0	LFC_3,LQC_2	0	0	1	2171
16	21891215	21895172	btacirc_012213	37	+	19	40	40	1	0	LFC_1,LFC_3,LQC_1,LQC_2,LQC_3,LQC_4	0	0	1	3957
16	23568792	23569301	btacirc_000037	15	-	11	40	40	36	0	LFC_3,LFC_4,LQC_4	0	0	1	509
16	23589178	23600894	btacirc_032986	3	+	3	40	40	1	0	LQC_3,LQC_4	0	0	1	11716
16	24257467	24258925	btacirc_038937	5	+	3	40	40	4	0	LQC_1	0	0	1	1458
16	25191175	25191547	btacirc_009617	14	-	7	40	40	4	0	LQC_1,LQC_2,LQC_3,LQC_4	0	0	1	372
16	27154923	27165120	btacirc_019788	6	-	4	40	40	0	0	LFC_2,LQC_4	0	0	1	10197
16	27369654	27370397	btacirc_016329	29	+	17	40	40	0	0	LFC_2,LFC_3,LFC_4,LQC_1,LQC_2,LQC_3	0	0	1	743
16	27468311	27486063	btacirc_028032	5	-	3	40	40	0	0	LFC_1	0	0	1	17752
16	27481144	27486063	btacirc_014879	15	-	3	40	40	1	0	LQC_3	0	0	1	4919
16	27537766	27540017	btacirc_020269	158	+	79	40	40	1386	0	LFC_1,LFC_2,LFC_3,LFC_4,LQC_1,LQC_2,LQC_3,LQC_4	0	0	1	2251
16	27579165	27580836	btacirc_019101	4	-	3	5	40	0	0	LFC_1,LFC_2	0	0	1	1671
16	2782139	2787106	btacirc_023460	15	+	9	40	40	0	0	LFC_4,LQC_4	0	0	1	4967
16	2785771	2787106	btacirc_030263	28	+	15	40	40	1	0	LFC_2,LFC_4,LQC_3	0	0	1	1335
16	28574372	28609616	btacirc_014105	26	-	14	40	40	324	0	LFC_1,LFC_2,LFC_4,LQC_2	0	0	1	35244
16	28600204	28609616	btacirc_003046	4	-	3	40	40	4	0	LQC_2	0	0	1	9412
16	29011998	29015151	btacirc_000872	11	-	6	40	40	1	0	LQC_1,LQC_3	0	0	1	3153
16	2942154	2945085	btacirc_017102	3	-	3	40	40	0	0	LFC_3,LQC_4	0	0	1	2931
16	29908011	29909507	btacirc_008476	3	-	3	40	5	0	0	LFC_4	0	0	1	1496
16	30073730	30090812	btacirc_004512	18	-	14	40	40	4	0	LFC_2,LQC_1,LQC_4	0	0	1	17082
16	30084571	30090812	btacirc_021992	49	-	25	40	40	5	0	LFC_1,LFC_2,LFC_4,LQC_1,LQC_3,LQC_4	0	0	1	6241
16	30087829	30090812	btacirc_001371	6	-	3	5	40	0	0	LFC_4,LQC_3	0	0	1	2983
16	30123668	30153581	btacirc_012097	12	-	7	40	5	17	0	LFC_2,LQC_2,LQC_4	0	0	1	29913
16	30123668	30197391	btacirc_039263	8	-	5	40	40	17	0	LFC_2,LFC_4	0	0	1	73723
16	30443160	30451854	btacirc_014149	7	+	4	40	40	0	0	LQC_2,LQC_4	0	0	1	8694
16	30448044	30451854	btacirc_028268	8	+	4	40	5	0	0	LQC_3	0	0	1	3810
16	30463931	30466008	btacirc_031198	26	+	14	40	40	17	0	LFC_1,LFC_3,LFC_4,LQC_2,LQC_4	0	0	1	2077
16	30514424	30536445	btacirc_024231	13	+	6	40	5	0	0	LQC_3,LQC_4	0	0	1	22021
16	30810432	30813190	btacirc_037384	6	+	6	40	40	25	0	LQC_4	0	0	1	2758
16	32409764	32421166	btacirc_019204	5	+	4	40	40	4	0	LFC_3,LQC_1	0	0	1	11402
16	32418330	32421166	btacirc_022603	9	+	4	40	40	0	0	LQC_1	0	0	1	2836
16	33576449	33583816	btacirc_007974	5	+	3	40	40	5	0	LQC_4	0	0	1	7367
16	33576449	33594440	btacirc_022843	10	+	5	40	40	5	0	LQC_3	0	0	1	17991
16	33576449	33601684	btacirc_005634	7	+	5	40	5	5	0	LFC_1,LQC_3	0	0	1	25235
16	3375787	3380297	btacirc_028373	14	-	7	40	5	0	0	LFC_2,LQC_1,LQC_2,LQC_3,LQC_4	0	0	1	4510
16	33836200	33848644	btacirc_018478	6	-	3	5	40	4	0	LFC_3	1	0	1	12444
16	33922008	33931690	btacirc_008021	18	+	9	40	40	11	0	LFC_1,LFC_3,LFC_4,LQC_1,LQC_4	0	0	1	9682
16	33922008	33951378	btacirc_011087	7	+	4	40	40	11	0	LFC_1	0	0	1	29370
16	33939693	33951378	btacirc_002343	11	+	8	40	40	36	0	LFC_3,LFC_4,LQC_1,LQC_2,LQC_4	0	0	1	11685
16	33960457	33984537	btacirc_006621	6	+	5	40	40	1	0	LFC_2	0	0	1	24080
16	33960457	33992283	btacirc_026404	16	+	7	40	40	1	0	LQC_3,LQC_4	0	0	1	31826
16	33977521	34001559	btacirc_033615	7	+	6	40	40	0	0	LQC_4	0	0	1	24038
16	36226585	36239792	btacirc_005348	13	+	10	40	40	91	0	LFC_4,LQC_4	0	0	1	13207
16	36229695	36239792	btacirc_023125	6	+	5	40	40	73	0	LQC_1,LQC_4	0	0	1	10097
16	36239229	36239792	btacirc_035580	12	+	6	40	40	34	0	LQC_4	2	0	1	563
16	36959855	36986497	btacirc_031665	8	-	4	40	5	16	0	LFC_2,LQC_3	0	0	1	26642
16	36984921	36986497	btacirc_038091	41	-	24	40	40	9	0	LFC_3,LFC_4,LQC_2,LQC_3,LQC_4	0	0	1	1576
16	37601989	37655462	btacirc_034857	70	-	42	40	40	9	0	LFC_1,LFC_2,LFC_3,LFC_4,LQC_1,LQC_2,LQC_3,LQC_4	0	0	1	53473
16	37607507	37617056	btacirc_001148	13	-	5	40	5	0	0	LFC_1,LFC_3,LQC_3	0	0	1	9549
16	37643071	37658814	btacirc_032279	20	-	9	40	40	0	0	LFC_3,LQC_1,LQC_2,LQC_3,LQC_4	0	0	1	15743
16	39457198	39459176	btacirc_008707	7	+	5	40	40	0	0	LFC_4,LQC_1,LQC_2	0	0	1	1978
16	40051131	40064331	btacirc_000038	25	+	10	40	40	0	0	LFC_1,LFC_3,LQC_1,LQC_2,LQC_4	0	0	1	13200
16	40057499	40066749	btacirc_017592	6	+	3	40	40	0	0	LQC_3,LQC_4	0	0	1	9250
16	41263707	41267006	btacirc_016740	55	-	28	40	40	174	0	LFC_1,LFC_2,LFC_3,LQC_4	0	0	1	3299
16	41304620	41306091	btacirc_018689	19	-	8	40	40	2	0	LFC_1,LQC_1,LQC_3,LQC_4	0	0	1	1471
16	41324795	41357154	btacirc_030197	10	-	3	40	40	0	0	LQC_1	0	0	1	32359
16	41684712	41684872	btacirc_010239	3	+	3	40	40	9	0	LFC_2,LFC_3	1	0	1	160
16	4182264	4183166	btacirc_025228	7	+	3	40	40	0	0	LQC_1,LQC_3	0	0	1	902
16	42838569	42893439	btacirc_001699	5	+	3	5	40	26	0	LQC_1	0	0	1	54870
16	43239332	43243515	btacirc_006788	39	-	22	40	40	4	0	LFC_1,LFC_3,LFC_4,LQC_1,LQC_3,LQC_4	0	0	1	4183
16	43437869	43448577	btacirc_038350	6	-	5	40	40	0	0	LQC_3	0	0	1	10708
16	44226316	44228506	btacirc_024670	11	-	6	40	35	25642	0	LFC_2,LQC_1,LQC_3	1	0	1	2190
16	44812132	44874727	btacirc_033751	63	+	33	40	40	1	0	LFC_1,LFC_2,LFC_3,LFC_4,LQC_1,LQC_2,LQC_3,LQC_4	0	0	1	62595
16	44859435	44874727	btacirc_033114	51	+	32	40	40	9	0	LFC_3,LFC_4,LQC_1,LQC_2,LQC_3,LQC_4	0	0	1	15292
16	45568764	45570622	btacirc_028618	3	-	3	5	40	25	0	LFC_4	0	0	1	1858
16	45568764	45578546	btacirc_016784	118	-	58	40	40	25	0	LFC_1,LFC_3,LFC_4,LQC_2,LQC_3,LQC_4	0	0	1	9782
16	45568764	45597875	btacirc_014080	8	-	5	40	40	25	0	LFC_1,LQC_4	0	0	1	29111
16	45568808	45578546	btacirc_015282	3	-	3	40	5	0	0	LQC_4	0	0	1	9738
16	46570000	46582045	btacirc_037462	9	-	8	40	40	1	0	LFC_1,LQC_3,LQC_4	0	0	1	12045
16	46577030	46582045	btacirc_036740	5	-	3	40	40	11	0	LQC_3,LQC_4	0	0	1	5015
16	50445411	50446763	btacirc_022308	15	-	10	40	40	0	0	LFC_1,LQC_3	0	0	1	1352
16	50518664	50520838	btacirc_005156	15	-	8	40	40	0	0	LFC_2,LFC_3,LFC_4,LQC_1,LQC_2	0	0	1	2174
16	50901340	50922285	btacirc_029067	7	+	5	40	40	9	0	LFC_3,LQC_1,LQC_4	0	0	1	20945
16	50911454	50922285	btacirc_030389	40	+	23	40	40	16	0	LFC_1,LFC_2,LFC_3,LFC_4,LQC_2,LQC_4	0	0	1	10831
16	51495421	51495694	btacirc_029654	9	-	8	0	35	26	0	LFC_2,LFC_3,LQC_1,LQC_4	1	0	1	273
16	51898056	51910020	btacirc_015508	23	-	12	40	40	196	0	LFC_1,LFC_2,LQC_3,LQC_4	0	0	1	11964
16	51905142	51910020	btacirc_001494	4	-	4	40	40	9	0	LFC_1,LQC_2	0	0	1	4878
16	53829275	53833629	btacirc_027530	4	-	4	40	40	38	0	LFC_3	0	0	1	4354
16	53829275	53844014	btacirc_039046	4	-	3	40	40	38	0	LFC_3,LQC_4	0	0	1	14739
16	53874977	53886608	btacirc_011880	9	-	7	40	40	0	0	LFC_2,LFC_3	0	0	1	11631
16	55143635	55147185	btacirc_027945	9	+	3	40	40	9	0	LFC_2,LFC_4,LQC_3	0	0	1	3550
16	55300178	55313052	btacirc_020084	11	-	5	40	40	0	0	LFC_2,LQC_1,LQC_3	0	0	1	12874
16	55326936	55329864	btacirc_029438	4	-	3	40	40	0	0	LFC_3	0	0	1	2928
16	57282657	57286031	btacirc_029352	4	-	4	40	37	0	0	LFC_1,LQC_2	2	0	1	3374
16	57282657	57320388	btacirc_017691	10	-	4	40	40	0	0	LQC_4	0	0	1	37731
16	57315243	57320388	btacirc_029995	21	-	13	40	40	9	0	LFC_1,LQC_1,LQC_2,LQC_4	0	0	1	5145
16	57315243	57334615	btacirc_011836	17	-	8	40	40	9	0	LFC_4,LQC_1,LQC_3	0	0	1	19372
16	57315243	57354419	btacirc_001831	6	-	3	5	40	9	0	LFC_4,LQC_1,LQC_3	0	0	1	39176
16	57381335	57382184	btacirc_021419	12	-	4	40	40	0	0	LFC_3,LQC_1	0	0	1	849
16	59423111	59425514	btacirc_034870	9	-	5	40	40	4	0	LFC_1,LQC_4	0	0	1	2403
16	60388514	60389018	btacirc_033961	5	+	3	40	40	1	0	LFC_4,LQC_3	0	0	1	504
16	60388514	60398506	btacirc_003268	11	+	3	40	40	1	0	LFC_1	0	0	1	9992
16	60467857	60468973	btacirc_012115	12	-	6	40	40	0	0	LQC_1,LQC_2,LQC_4	0	0	1	1116
16	61203344	61208971	btacirc_022519	11	+	8	40	40	0	0	LFC_4,LQC_1,LQC_4	0	0	1	5627
16	61316331	61319226	btacirc_011863	13	+	6	40	35	0	0	LFC_2,LFC_4,LQC_1,LQC_3	0	0	1	2895
16	63415587	63416123	btacirc_038638	7	-	4	35	40	0	0	LFC_3,LQC_2	0	0	1	536
16	64577895	64580777	btacirc_026815	9	+	5	40	40	11	0	LFC_1,LFC_3,LQC_3	0	0	1	2882
16	65421184	65424676	btacirc_014007	5	+	4	40	5	0	0	LFC_3	0	0	1	3492
16	65730911	65737166	btacirc_031815	3	-	3	40	40	10	0	LQC_4	0	0	1	6255
16	65739302	65754796	btacirc_027281	5	-	4	37	40	0	0	LFC_2	0	0	1	15494
16	65759094	65769153	btacirc_007673	8	-	3	40	40	0	0	LQC_3	0	0	1	10059
16	65762842	65769153	btacirc_010064	4	-	3	40	40	0	0	LFC_4,LQC_4	0	0	1	6311
16	65916158	65935403	btacirc_031108	6	-	4	40	40	0	0	LFC_2,LQC_4	0	0	1	19245
16	66183183	66222445	btacirc_033164	10	+	4	40	5	0	0	LFC_2	0	0	1	39262
16	66191859	66193588	btacirc_017914	5	+	3	40	40	11	0	LQC_3	0	0	1	1729
16	66209919	66222445	btacirc_035322	13	+	6	40	5	0	0	LQC_3,LQC_4	0	0	1	12526
16	66486735	66492498	btacirc_027303	47	+	22	40	40	4	0	LFC_3,LFC_4,LQC_1,LQC_3	0	0	1	5763
16	67409861	67419537	btacirc_025730	7	-	5	40	40	16	0	LQC_3	0	0	1	9676
16	67474281	67476348	btacirc_035804	3	+	3	40	40	1	0	LFC_2,LQC_2,LQC_3	0	0	1	2067
16	68437485	68439916	btacirc_012583	3	-	3	40	40	1	0	LQC_2,LQC_3	0	0	1	2431
16	69068761	69069572	btacirc_013234	7	+	5	40	40	16	0	LFC_2,LQC_2,LQC_4	0	0	1	811
16	69198956	69205289	btacirc_004105	10	+	5	40	40	18	0	LQC_1,LQC_2,LQC_4	0	0	1	6333
16	69562358	69577209	btacirc_038260	144	-	59	40	40	49	0	LFC_1,LFC_2,LFC_3,LFC_4,LQC_1,LQC_2,LQC_3,LQC_4	0	0	1	14851
16	69568466	69577209	btacirc_039079	10	-	8	40	40	0	0	LFC_1,LFC_3,LQC_2	0	0	1	8743
16	70396294	70438690	btacirc_033337	5	-	3	40	5	5	0	LQC_3	0	0	1	42396
16	70475804	70490418	btacirc_004026	13	-	6	40	5	0	0	LQC_3	0	0	1	14614
16	70475804	70530626	btacirc_038039	16	-	12	40	40	0	0	LFC_2,LQC_1,LQC_3	0	0	1	54822
16	70490324	70530626	btacirc_024452	18	-	11	40	40	1	0	LFC_1,LFC_2,LFC_4,LQC_1,LQC_3,LQC_4	0	0	1	40302
16	70590605	70594568	btacirc_021687	210	+	120	40	40	49	0	LFC_1,LFC_2,LFC_3,LFC_4,LQC_1,LQC_2,LQC_3,LQC_4	0	0	1	3963
16	71214005	71220423	btacirc_033626	11	-	4	40	40	0	0	LQC_2,LQC_3	0	0	1	6418
16	71486251	71511862	btacirc_012542	10	+	4	40	40	1	0	LQC_3,LQC_4	0	0	1	25611
16	71523646	71534464	btacirc_016735	8	+	3	40	40	16	0	LQC_3	0	0	1	10818
16	71679705	71686243	btacirc_004455	7	+	7	40	5	4	0	LFC_2,LFC_3	0	0	1	6538
16	72004741	72011344	btacirc_030778	23	-	15	40	40	100	0	LFC_1,LFC_2,LQC_2,LQC_3	2	0	1	6603
16	73542614	73542988	btacirc_027982	26	+	19	40	40	74	0	LFC_2,LFC_4,LQC_1	0	0	1	374
16	75554798	75555000	btacirc_009596	9	+	3	40	5	0	0	LFC_1	0	0	1	202
16	76516493	76549314	btacirc_028716	5	-	4	40	40	200	0	LFC_2,LFC_3,LFC_4	0	0	1	32821
16	76549212	76584495	btacirc_039142	28	-	15	40	40	101	0	LFC_3,LFC_4,LQC_1,LQC_2,LQC_3,LQC_4	0	0	1	35283
16	76549212	76613273	btacirc_012903	9	-	3	40	40	101	0	LQC_2	0	0	1	64061
16	76603008	76613273	btacirc_037653	11	-	8	40	40	101	0	LFC_1,LFC_2	0	0	1	10265
16	76603008	76620914	btacirc_025982	10	-	6	40	40	101	0	LFC_2	0	0	1	17906
16	76611315	76611562	btacirc_002713	3	+	3	37	40	0	0	LFC_3	0	0	1	247
16	77130315	77154435	btacirc_020375	9	+	4	40	40	17	0	LQC_3	0	0	1	24120
16	77146197	77154435	btacirc_018458	7	+	3	40	40	4	0	LQC_1,LQC_3	0	0	1	8238
16	79435632	79448763	btacirc_025176	3	+	3	5	40	49	0	LFC_1,LQC_1	0	0	1	13131
16	79639269	79643803	btacirc_030827	7	-	4	40	40	36	0	LQC_4	0	0	1	4534
16	79994838	79995569	btacirc_018082	17	+	12	40	40	1	0	LFC_1,LFC_3,LFC_4,LQC_1	0	0	1	731
16	80230052	80237916	btacirc_006677	9	-	3	40	40	10	0	LQC_3	0	0	1	7864
16	80256364	80256953	btacirc_011960	5	-	3	40	40	0	0	LQC_1	0	0	1	589
17	10089940	10168577	btacirc_009190	15	-	10	40	40	37	0	LFC_2,LFC_3	0	0	1	78637
17	10140558	10153847	btacirc_036511	15	-	7	40	40	1456	0	LFC_3,LQC_1,LQC_4	0	0	1	13289
17	10140558	10162178	btacirc_026789	36	-	24	40	40	1456	0	LFC_2,LFC_4,LQC_1,LQC_2,LQC_3,LQC_4	0	0	1	21620
17	10140558	10168577	btacirc_036110	831	-	355	40	40	1456	0	LFC_1,LFC_2,LFC_3,LFC_4,LQC_1,LQC_2,LQC_3,LQC_4	0	0	1	28019
17	10140558	10194069	btacirc_034902	75	-	36	40	40	1456	0	LFC_2,LFC_3,LFC_4,LQC_1,LQC_2,LQC_3,LQC_4	0	0	1	53511
17	10140558	10198203	btacirc_032953	44	-	21	40	40	1456	0	LFC_1,LFC_4,LQC_1,LQC_2,LQC_3,LQC_4	0	0	1	57645
17	10162090	10198203	btacirc_000222	4	-	3	40	40	2	0	LQC_3	0	0	1	36113
17	10280226	10308927	btacirc_011575	20	-	8	40	40	1	0	LFC_2,LFC_3,LFC_4,LQC_3,LQC_4	0	0	1	28701
17	10308696	10308927	btacirc_024505	5	-	4	40	40	1	0	LFC_4,LQC_2	0	0	1	231
17	10459294	10460222	btacirc_007237	20	+	12	40	40	1	0	LFC_1,LQC_1,LQC_2	0	0	1	928
17	11787490	11796317	btacirc_006397	26	+	13	40	40	9	0	LFC_2,LFC_3,LQC_2,LQC_3	0	0	1	8827
17	11787490	11809186	btacirc_004287	10	+	7	5	40	9	0	LQC_1	0	0	1	21696
17	12046078	12047263	btacirc_028828	10	+	5	40	40	0	0	LFC_2,LFC_3	0	0	1	1185
17	12424411	12425464	btacirc_019860	16	+	10	40	40	40	0	LQC_2	0	0	1	1053
17	12489806	12510512	btacirc_020817	14	+	3	5	40	0	0	LFC_1,LQC_3	0	0	1	20706
17	12659023	12662379	btacirc_017773	5	-	3	40	40	16	0	LFC_1,LQC_2	1	0	1	3356
17	12746444	12760892	btacirc_008936	13	-	7	40	40	13	0	LQC_1,LQC_4	0	0	1	14448
17	12757779	12787843	btacirc_022923	45	-	18	40	40	0	0	LFC_1,LFC_2,LFC_3,LFC_4,LQC_1,LQC_2	0	0	1	30064
17	12787266	12787843	btacirc_007263	15	-	6	40	40	5	0	LFC_3,LFC_4,LQC_1	0	0	1	577
17	12787266	12792351	btacirc_034597	67	-	31	40	40	5	0	LFC_1,LFC_2,LFC_3,LFC_4,LQC_1,LQC_2,LQC_4	0	0	1	5085
17	12787309	12792351	btacirc_008374	6	-	5	40	40	1	0	LQC_3,LQC_4	0	0	1	5042
17	13132796	13134312	btacirc_038410	14	+	12	40	40	0	0	LFC_3,LFC_4,LQC_1,LQC_2,LQC_3	0	0	1	1516
17	13141579	13142829	btacirc_017731	7	+	7	40	40	1	0	LFC_1,LFC_4,LQC_3,LQC_4	0	0	1	1250
17	13160976	13161557	btacirc_028217	45	-	23	40	40	16	0	LFC_1,LFC_3,LFC_4,LQC_1,LQC_2,LQC_3,LQC_4	0	0	1	581
17	14349781	14350241	btacirc_031840	7	-	4	40	5	0	0	LFC_1,LQC_4	0	0	1	460
17	14440073	14458445	btacirc_004526	12	-	7	40	40	0	0	LFC_1,LFC_2,LQC_3,LQC_4	0	0	1	18372
17	14745899	14747333	btacirc_037200	4	+	3	40	40	0	0	LFC_4	0	0	1	1434
17	14880610	14882499	btacirc_020677	28	+	19	40	40	9	0	LFC_2,LFC_3,LQC_1,LQC_3,LQC_4	0	0	1	1889
17	16054845	16066127	btacirc_012231	6	-	5	40	40	1	0	LFC_2,LFC_4	0	0	1	11282
17	16810428	16830405	btacirc_029124	9	+	8	40	40	70	0	LFC_2,LQC_1,LQC_3	0	0	1	19977
17	17837385	17838918	btacirc_017240	10	+	4	40	40	25	0	LQC_3,LQC_4	1	0	1	1533
17	18165654	18190227	btacirc_020733	14	+	9	40	40	26	0	LQC_3	0	0	1	24573
17	18185006	18190227	btacirc_039007	5	+	5	40	40	9	0	LFC_4,LQC_1	0	0	1	5221
17	18500980	18502592	btacirc_036972	115	+	65	40	40	889	0	LFC_1,LFC_2,LFC_3,LFC_4,LQC_1,LQC_2,LQC_3,LQC_4	0	0	1	1612
17	18500980	18522458	btacirc_033794	43	+	26	40	40	889	0	LFC_1,LFC_2,LFC_3,LFC_4,LQC_2,LQC_3,LQC_4	0	0	1	21478
17	18500980	18529605	btacirc_024166	48	+	22	40	40	889	0	LFC_1,LFC_3,LFC_4,LQC_3	0	0	1	28625
17	18500983	18502592	btacirc_011601	10	+	5	40	5	4	0	LFC_1,LQC_1,LQC_2	0	0	1	1609
17	28960132	28964464	btacirc_012133	38	-	25	40	40	1	0	LFC_2,LQC_1,LQC_3	0	0	1	4332
17	28964252	28971164	btacirc_014945	7	-	4	40	40	0	0	LQC_3	0	0	1	6912
17	28964252	28981344	btacirc_027948	30	-	16	40	40	0	0	LFC_1,LFC_3,LFC_4,LQC_2,LQC_3	0	0	1	17092
17	2914712	2915989	btacirc_037385	18	+	7	40	40	1	0	LFC_1,LFC_3,LQC_1	0	0	1	1277
17	29542245	29561205	btacirc_029001	80	-	42	40	40	1	0	LFC_2,LFC_3,LFC_4,LQC_1,LQC_2,LQC_4	0	0	1	18960
17	29640219	29649526	btacirc_023512	36	-	23	40	40	26	0	LFC_1,LFC_2,LFC_3,LFC_4,LQC_1,LQC_2,LQC_3,LQC_4	0	0	1	9307
17	29640219	29653374	btacirc_002259	7	-	4	40	5	26	0	LFC_1,LFC_4	0	0	1	13155
17	29718029	29721659	btacirc_000891	8	-	6	40	40	16	0	LQC_1,LQC_3,LQC_4	0	0	1	3630
17	33159138	33165949	btacirc_002724	7	+	6	40	40	0	0	LFC_2,LQC_3	0	0	1	6811
17	34643694	34675179	btacirc_006148	4	-	3	40	40	1	0	LQC_4	0	0	1	31485
17	34643694	34740696	btacirc_000269	3	-	3	40	5	1	0	LFC_1	0	0	1	97002
17	34752258	34752462	btacirc_013058	45	+	33	40	40	1	0	LFC_1,LFC_3,LFC_4,LQC_1,LQC_2,LQC_3,LQC_4	0	0	1	204
17	353151	382804	btacirc_003737	12	+	10	40	40	0	0	LFC_3,LFC_4,LQC_3	0	0	1	29653
17	35328781	35329538	btacirc_029500	12	-	5	40	40	0	0	LFC_3,LQC_1	0	0	1	757
17	35402994	35403834	btacirc_038536	42	-	21	40	40	1	0	LFC_1,LFC_4,LQC_1,LQC_2,LQC_3,LQC_4	0	0	1	840
17	35406551	35410796	btacirc_032663	15	-	6	40	40	1	0	LFC_4,LQC_4	0	0	1	4245
17	39721589	39726262	btacirc_015621	29	-	20	40	5	25	0	LFC_2,LQC_3	0	0	1	4673
17	39866584	39867505	btacirc_006301	25	-	13	40	5	9	0	LFC_1,LFC_2,LQC_3	0	0	1	921
17	4038463	4040917	btacirc_011588	7	-	4	40	5	1	0	LFC_3,LQC_4	0	0	1	2454
17	4073764	4080844	btacirc_005497	20	-	10	40	40	1	0	LFC_2,LFC_3,LFC_4,LQC_4	0	0	1	7080
17	4115909	4117556	btacirc_036841	38	-	19	40	40	0	0	LFC_3,LQC_2,LQC_3	0	0	1	1647
17	4332614	4349535	btacirc_004991	11	-	6	40	40	9	0	LFC_4	0	0	1	16921
17	4346233	4349535	btacirc_009951	9	-	4	40	40	0	0	LFC_2,LFC_3	0	0	1	3302
17	43531423	43556789	btacirc_006604	3	-	3	37	40	0	0	LFC_1,LQC_2	0	0	1	25366
17	4362618	4367977	btacirc_031602	10	-	6	40	40	1	0	LFC_1,LFC_3	0	0	1	5359
17	4362618	4367980	btacirc_032227	19	-	8	40	40	1	0	LFC_2,LFC_4,LQC_1	0	0	1	5362
17	44045888	44049351	btacirc_018030	11	+	7	40	40	0	0	LFC_4,LQC_2,LQC_4	0	0	1	3463
17	44045888	44063227	btacirc_023933	3	+	3	40	35	0	0	LFC_3,LQC_4	0	0	1	17339
17	44505656	44508008	btacirc_020266	14	-	7	40	40	1	0	LFC_1,LQC_2	0	0	1	2352
17	44690461	44691750	btacirc_013917	8	-	5	40	5	0	0	LFC_1,LQC_1	0	0	1	1289
17	4760487	4793930	btacirc_026298	11	-	6	40	40	0	0	LFC_1,LFC_2	0	0	1	33443
17	4760487	4817286	btacirc_004798	5	-	3	40	5	0	0	LFC_2,LQC_4	0	0	1	56799
17	4771653	4793930	btacirc_038507	20	-	11	40	40	1	0	LQC_1,LQC_2,LQC_3,LQC_4	0	0	1	22277
17	4777987	4793930	btacirc_015443	22	-	12	40	40	0	0	LFC_2,LFC_3,LQC_1	0	0	1	15943
17	4785014	4793930	btacirc_025098	99	-	44	40	40	4	0	LFC_1,LFC_2,LFC_3,LFC_4,LQC_1,LQC_2,LQC_3,LQC_4	0	0	1	8916
17	48317347	48317643	btacirc_037742	11	+	7	40	40	42	0	LFC_4,LQC_1,LQC_2,LQC_4	0	0	1	296
17	48317347	48322394	btacirc_004385	22	+	10	40	40	42	0	LFC_1,LQC_1,LQC_3	0	0	1	5047
17	48317347	48323243	btacirc_033564	41	+	23	40	40	42	0	LFC_3,LFC_4,LQC_1,LQC_3,LQC_4	0	0	1	5896
17	50888588	50888816	btacirc_009987	3	+	3	0	40	49	0	LFC_3,LQC_3	1	0	1	228
17	50888588	50889044	btacirc_017828	6	+	6	0	40	49	0	LFC_3,LQC_1	0	0	1	456
17	50888588	50889499	btacirc_024836	10	+	9	0	40	49	0	LFC_3,LFC_4,LQC_1,LQC_3	0	0	1	911
17	50888588	50890183	btacirc_028858	5	+	5	0	40	49	0	LFC_3,LFC_4	0	0	1	1595
17	50888588	50890867	btacirc_001948	7	+	7	0	40	49	0	LFC_1	1	0	1	2279
17	50888588	50891095	btacirc_014907	8	+	7	0	40	49	0	LFC_3,LFC_4,LQC_1,LQC_4	0	0	1	2507
17	50888588	50891551	btacirc_009045	5	+	5	0	40	49	0	LFC_4,LQC_3	1	0	1	2963
17	50888588	50891779	btacirc_012215	9	+	9	0	40	49	0	LFC_1,LFC_2,LFC_3,LFC_4,LQC_1	0	0	1	3191
17	50986165	50994447	btacirc_010866	13	+	10	40	40	17	0	LFC_3,LQC_1,LQC_2,LQC_3	0	0	1	8282
17	51001137	51012627	btacirc_009206	18	+	9	40	40	0	0	LFC_1,LFC_3,LQC_2,LQC_3	0	0	1	11490
17	51963037	51967279	btacirc_033932	8	-	7	40	40	0	0	LQC_2	0	0	1	4242
17	51981433	51988719	btacirc_034070	4	-	4	40	40	0	0	LQC_2,LQC_4	0	0	1	7286
17	52951736	52959788	btacirc_028837	16	+	13	40	40	4	0	LFC_4,LQC_1,LQC_2,LQC_4	0	0	1	8052
17	52953728	52959788	btacirc_036328	17	+	13	40	40	0	0	LFC_4,LQC_1,LQC_3,LQC_4	0	0	1	6060
17	52953728	52962716	btacirc_003886	9	+	5	40	40	0	0	LFC_2,LQC_2	0	0	1	8988
17	53132829	53144656	btacirc_020725	22	+	13	40	40	0	0	LFC_1,LFC_3,LQC_1,LQC_3	0	0	1	11827
17	53141541	53149507	btacirc_026007	6	+	3	40	40	4	0	LQC_4	0	0	1	7966
17	53228118	53228289	btacirc_034741	6	+	3	40	40	25	0	LFC_3	0	0	1	171
17	53520360	53520692	btacirc_025145	9	+	6	40	40	9	0	LFC_1	0	0	1	332
17	53537126	53546660	btacirc_002631	11	-	4	40	40	0	0	LFC_4,LQC_2	0	0	1	9534
17	53540320	53546660	btacirc_002660	19	-	12	40	40	4	0	LFC_1,LFC_3,LQC_1,LQC_4	0	0	1	6340
17	54068684	54087452	btacirc_000008	7	+	5	40	40	0	0	LFC_4,LQC_1	0	0	1	18768
17	54068684	54097960	btacirc_034612	9	+	7	40	5	0	0	LFC_2	0	0	1	29276
17	54210761	54210930	btacirc_017019	5	-	5	40	40	4	0	LFC_2,LFC_4	0	0	1	169
17	54219892	54223650	btacirc_024501	44	+	26	40	40	53	0	LFC_1,LFC_2,LFC_3,LFC_4,LQC_1,LQC_2,LQC_4	0	0	1	3758
17	54255014	54269807	btacirc_001147	22	-	10	40	35	0	0	LFC_2,LFC_3,LQC_1,LQC_2	0	0	1	14793
17	54288826	54306783	btacirc_026327	26	-	14	40	40	0	0	LFC_3,LFC_4,LQC_1,LQC_3,LQC_4	0	0	1	17957
17	54293998	54306783	btacirc_010663	3	-	3	40	40	0	0	LFC_1,LQC_4	0	0	1	12785
17	55191913	55214273	btacirc_003486	9	-	6	40	40	0	0	LQC_2,LQC_3,LQC_4	0	0	1	22360
17	55366198	55407643	btacirc_031786	5	+	4	0	40	35	0	LFC_3,LQC_3,LQC_4	1	0	1	41445
17	55368960	55403146	btacirc_007760	8	+	8	0	35	2816	0	LQC_1	0	0	1	34186
17	55368960	55413157	btacirc_013268	16	+	11	40	5	2816	0	LFC_2,LFC_3,LFC_4	0	0	1	44197
17	55813617	55813807	btacirc_032779	4	+	3	40	40	9	0	LQC_1	0	0	1	190
17	56098642	56111205	btacirc_021790	6	-	3	5	40	9	0	LFC_3,LQC_4	1	0	1	12563
17	56125587	56128807	btacirc_013380	24	-	12	5	40	0	0	LFC_2,LQC_1,LQC_2,LQC_3	0	0	1	3220
17	56857620	56860175	btacirc_006448	18	-	8	40	40	0	0	LFC_2,LFC_3,LFC_4,LQC_3	0	0	1	2555
17	57138242	57141004	btacirc_007626	30	+	16	40	40	0	0	LFC_3,LQC_1,LQC_3	0	0	1	2762
17	57854326	57871140	btacirc_012523	13	+	6	40	40	26	0	LFC_1,LQC_1,LQC_3,LQC_4	0	0	1	16814
17	57854326	57880614	btacirc_006638	8	+	5	40	40	26	0	LFC_2	0	0	1	26288
17	58065163	58068476	btacirc_029299	194	-	89	40	40	1600	0	LFC_1,LFC_2,LFC_3,LFC_4,LQC_1,LQC_2,LQC_3,LQC_4	0	0	1	3313
17	58092152	58123816	btacirc_029454	19	-	11	40	40	1	0	LFC_1,LFC_4,LQC_1,LQC_2,LQC_3,LQC_4	0	0	1	31664
17	58104805	58123816	btacirc_016266	21	-	13	40	40	9	0	LFC_1,LFC_3,LQC_1,LQC_4	0	0	1	19011
17	58754384	58767503	btacirc_033627	6	+	4	40	40	0	0	LFC_3	0	0	1	13119
17	58860044	58868861	btacirc_022957	17	+	11	40	40	0	0	LFC_2,LQC_4	0	0	1	8817
17	6037742	6040359	btacirc_035410	31	+	16	40	40	121	0	LFC_2,LFC_3,LQC_3,LQC_4	0	0	1	2617
17	6117455	6120471	btacirc_001709	45	-	26	40	40	1	0	LFC_2,LFC_3,LFC_4,LQC_1,LQC_2,LQC_3,LQC_4	0	0	1	3016
17	6132317	6220503	btacirc_026042	3	-	3	40	40	1158	0	LQC_4	0	0	1	88186
17	61743971	61748722	btacirc_000514	11	-	6	40	40	0	0	LFC_4,LQC_1,LQC_3	0	0	1	4751
17	6180473	6220503	btacirc_015223	5	-	3	40	5	341	0	LFC_3,LQC_3	0	0	1	40030
17	61965100	61965472	btacirc_022120	13	+	7	40	40	0	0	LFC_1,LQC_2,LQC_4	0	0	1	372
17	62159677	62174050	btacirc_008775	4	+	3	40	40	1	0	LFC_1,LQC_1	0	0	1	14373
17	62274058	62279002	btacirc_007025	7	-	5	40	40	29	0	LFC_1,LQC_3	0	0	1	4944
17	62274058	62279670	btacirc_015743	27	-	14	40	5	29	0	LFC_4,LQC_1,LQC_2,LQC_3	0	0	1	5612
17	62313268	62315529	btacirc_000940	13	-	5	40	40	10	0	LFC_2,LQC_1,LQC_4	0	0	1	2261
17	62524086	62524709	btacirc_024323	11	-	4	40	40	1	0	LQC_1	0	0	1	623
17	63654812	63655593	btacirc_014347	37	-	15	40	40	1	0	LFC_1,LQC_1,LQC_2	0	0	1	781
17	63672170	63674010	btacirc_018307	36	-	25	40	40	0	0	LFC_2,LFC_3,LFC_4,LQC_2,LQC_3,LQC_4	0	0	1	1840
17	63686192	63692717	btacirc_036360	10	-	5	40	5	16	0	LQC_1,LQC_2	0	0	1	6525
17	63845999	63846262	btacirc_020339	15	+	8	40	40	16	0	LQC_1,LQC_3	0	0	1	263
17	63849347	63880735	btacirc_005470	12	-	4	40	5	915	0	LQC_1,LQC_4	0	0	1	31388
17	63865177	63873065	btacirc_030757	58	-	30	40	40	33	0	LFC_1,LFC_2,LFC_4,LQC_1,LQC_2,LQC_3,LQC_4	0	0	1	7888
17	63865177	63873611	btacirc_005995	21	-	6	40	40	33	0	LFC_2,LQC_3,LQC_4	0	0	1	8434
17	63865177	63887313	btacirc_003983	9	-	3	40	40	33	0	LQC_3,LQC_4	0	0	1	22136
17	63865177	63897293	btacirc_024563	15	-	8	40	40	33	0	LFC_2,LQC_3	0	0	1	32116
17	63868126	63868396	btacirc_014392	19	-	11	40	40	1	0	LFC_2,LFC_3,LFC_4,LQC_1,LQC_2	0	0	1	270
17	63872909	63873611	btacirc_021462	57	-	26	40	40	194	0	LFC_2,LFC_3,LFC_4,LQC_1,LQC_2	0	0	1	702
17	63876458	63880735	btacirc_038148	6	-	3	40	40	0	0	LFC_4,LQC_4	0	0	1	4277
17	63880428	63883569	btacirc_014242	49	-	33	40	40	584	0	LFC_2,LFC_3,LFC_4,LQC_1,LQC_3,LQC_4	0	0	1	3141
17	63897146	63905562	btacirc_038631	10	-	4	40	5	52	0	LFC_1,LFC_3,LQC_3,LQC_4	0	0	1	8416
17	63917407	63917870	btacirc_008441	10	-	4	40	40	3	0	LFC_3,LQC_1,LQC_4	0	0	1	463
17	65743641	65747129	btacirc_007408	6	+	4	40	5	17	0	LFC_4	0	0	1	3488
17	67309714	67312996	btacirc_013121	5	-	3	40	40	1	0	LFC_3	0	0	1	3282
17	67547766	67548274	btacirc_034452	3	-	3	40	40	0	0	LQC_1	0	0	1	508
17	67665003	67674848	btacirc_003038	4	-	3	35	40	0	0	LFC_4,LQC_2	0	0	1	9845
17	67953499	67953778	btacirc_032414	15	-	6	40	40	6	0	LFC_4,LQC_1,LQC_2,LQC_3	0	0	1	279
17	68015072	68016763	btacirc_012593	40	+	27	40	40	9	0	LFC_1,LFC_3,LFC_4,LQC_1,LQC_2,LQC_3,LQC_4	0	0	1	1691
17	68906785	68906941	btacirc_001836	7	+	5	40	40	0	0	LFC_1	0	0	1	156
17	68914918	68916190	btacirc_007749	5	-	3	40	40	0	0	LFC_2	0	0	1	1272
17	6898759	6901973	btacirc_028801	7	+	3	40	5	0	0	LQC_4	0	0	1	3214
17	69041512	69053452	btacirc_020797	7	+	4	5	35	5	0	LFC_3,LFC_4	0	0	1	11940
17	69044585	69053452	btacirc_010858	8	+	4	40	40	0	0	LFC_3,LFC_4,LQC_4	0	0	1	8867
17	69052845	69053452	btacirc_022978	5	+	3	40	5	9	0	LFC_3,LFC_4	0	0	1	607
17	6938746	6941756	btacirc_030102	5	+	4	40	40	1	0	LQC_1	0	0	1	3010
17	69961069	69962494	btacirc_024206	8	+	4	40	40	0	0	LFC_3,LFC_4	0	0	1	1425
17	71351560	71352710	btacirc_036044	10	+	5	40	40	37	0	LFC_2,LQC_1	1	0	1	1150
17	71352244	71352710	btacirc_029768	10	+	6	40	40	0	0	LFC_2,LQC_2	0	0	1	466
17	71646918	71653934	btacirc_018851	4	-	3	40	40	37	0	LFC_4,LQC_2	0	0	1	7016
17	71664841	71671210	btacirc_022611	27	-	15	40	40	0	0	LFC_1,LFC_3,LFC_4,LQC_2,LQC_3,LQC_4	0	0	1	6369
17	72033749	72040926	btacirc_009632	20	+	14	40	40	20	0	LFC_1,LFC_2,LQC_1	0	0	1	7177
17	9508734	9512477	btacirc_017322	7	-	6	40	5	33	0	LFC_2,LFC_4	0	0	1	3743
17	9508734	9516473	btacirc_024593	17	-	4	40	5	33	0	LFC_4,LQC_1	1	0	1	7739
17	9508734	9523958	btacirc_010577	5	-	3	40	40	33	0	LFC_3,LQC_2	0	0	1	15224
17	9589539	9591304	btacirc_025168	67	+	34	40	40	153	0	LFC_1,LFC_2,LFC_3,LFC_4,LQC_1,LQC_2,LQC_3,LQC_4	0	0	1	1765
17	9968277	9978147	btacirc_012867	5	+	3	40	40	1	0	LFC_3	0	0	1	9870
18	10165867	10166275	btacirc_027076	6	-	5	40	40	0	0	LFC_2	0	0	1	408
18	10407088	10413008	btacirc_036266	4	-	4	40	40	1	0	LQC_1	0	0	1	5920
18	10410421	10413008	btacirc_033099	9	-	3	40	40	9	0	LFC_4,LQC_3	0	0	1	2587
18	10628960	10655565	btacirc_031895	6	+	4	40	5	26	0	LFC_1,LFC_4,LQC_1	0	0	1	26605
18	11617366	11617585	btacirc_001632	22	+	10	40	40	10678	0	LFC_3,LQC_1,LQC_4	0	0	1	219
18	12361865	12370326	btacirc_028243	11	-	5	40	40	0	0	LFC_1,LQC_1,LQC_2	0	0	1	8461
18	13326176	13392222	btacirc_000384	7	-	3	40	5	0	0	LQC_4	0	0	1	66046
18	13399321	13405618	btacirc_008988	12	+	8	40	40	1	0	LFC_4,LQC_1,LQC_2,LQC_3,LQC_4	0	0	1	6297
18	1344291	1344817	btacirc_014145	68	-	32	40	40	100	0	LFC_3,LQC_1,LQC_2,LQC_4	0	0	1	526
18	1386538	1388874	btacirc_015528	5	-	4	0	40	50	0	LQC_3	0	0	1	2336
18	1386538	1398351	btacirc_009583	8	-	3	5	40	50	0	LFC_1	0	0	1	11813
18	15835077	15858307	btacirc_025294	3	-	3	40	40	0	0	LQC_4	0	0	1	23230
18	15835077	15862992	btacirc_025798	10	-	4	40	40	0	0	LFC_1	0	0	1	27915
18	15899757	15942680	btacirc_017462	16	+	12	40	5	10	0	LFC_2,LQC_2,LQC_3,LQC_4	0	0	1	42923
18	15981658	15987969	btacirc_009597	7	+	4	40	40	0	0	LQC_2,LQC_3,LQC_4	0	0	1	6311
18	15985818	16005672	btacirc_029365	10	+	3	40	5	0	0	LQC_4	0	0	1	19854
18	16025639	16060996	btacirc_010350	3	+	3	40	40	1	0	LFC_2,LFC_3	1	0	1	35357
18	16078742	16085005	btacirc_003048	7	+	4	40	40	10	0	LQC_1,LQC_4	0	0	1	6263
18	16683804	16707348	btacirc_025957	7	+	3	40	40	0	0	LFC_4	0	0	1	23544
18	16717395	16759228	btacirc_018749	4	-	3	40	35	4	0	LQC_3	2	0	1	41833
18	16772785	16773758	btacirc_018447	29	-	19	40	40	0	0	LFC_1,LFC_2,LFC_3,LQC_1,LQC_2,LQC_3	0	0	1	973
18	1738122	1763398	btacirc_011658	8	-	5	40	5	0	0	LFC_1	0	0	1	25276
18	17995023	17996901	btacirc_024486	21	-	9	40	40	14	0	LFC_1,LQC_1,LQC_3,LQC_4	0	0	1	1878
18	18201889	18251560	btacirc_007929	5	-	4	40	40	0	0	LFC_4,LQC_4	0	0	1	49671
18	19137683	19142182	btacirc_004275	22	+	13	40	40	324	0	LFC_1,LFC_2,LFC_3,LFC_4,LQC_1,LQC_4	0	0	1	4499
18	19137683	19172769	btacirc_021529	8	+	4	5	40	324	0	LFC_1,LQC_4	0	0	1	35086
18	19137683	19181235	btacirc_003891	4	+	3	40	40	324	0	LFC_3	0	0	1	43552
18	19137683	19184422	btacirc_036163	6	+	4	40	40	324	0	LFC_3,LFC_4	0	0	1	46739
18	1993484	1994054	btacirc_000768	5	+	4	40	40	0	0	LFC_2,LFC_3	1	0	1	570
18	1993484	1994059	btacirc_014450	8	+	6	40	40	0	0	LQC_4	1	0	1	575
18	21640559	21649583	btacirc_018811	3	+	3	40	40	0	0	LQC_2	0	0	1	9024
18	21647963	21649583	btacirc_021129	38	+	21	40	40	2926	0	LFC_2,LFC_3,LQC_1,LQC_2	0	0	1	1620
18	22207984	22217381	btacirc_001935	3	+	3	40	40	49	0	LQC_4	0	0	1	9397
18	22207984	22225683	btacirc_003956	104	+	54	40	40	49	0	LFC_1,LFC_2,LFC_3,LFC_4,LQC_1,LQC_2,LQC_3,LQC_4	0	0	1	17699
18	22217237	22225683	btacirc_026308	13	+	8	40	40	0	0	LQC_2,LQC_3,LQC_4	0	0	1	8446
18	24237547	24239576	btacirc_009925	28	+	19	40	40	157	0	LFC_4,LQC_1,LQC_3,LQC_4	0	0	1	2029
18	2449825	2450270	btacirc_039091	7	-	3	40	5	0	0	LFC_1,LFC_3	0	0	1	445
18	26328830	26334461	btacirc_023591	14	-	9	40	40	2	0	LFC_3,LQC_2	0	0	1	5631
18	26328830	26347876	btacirc_030716	12	-	10	40	40	2	0	LQC_1,LQC_2	0	0	1	19046
18	32725810	32729252	btacirc_010379	6	-	4	40	40	0	0	LQC_3	0	0	1	3442
18	34490967	34495216	btacirc_038917	12	-	6	40	40	0	0	LFC_3,LFC_4,LQC_2	0	0	1	4249
18	34858209	34858410	btacirc_029902	6	-	3	40	40	1	0	LFC_4	0	0	1	201
18	35169392	35176882	btacirc_031295	7	+	4	40	40	2652	0	LQC_4	0	0	1	7490
18	35549221	35552259	btacirc_006867	62	+	37	40	40	12	0	LFC_1,LFC_2,LFC_3,LFC_4,LQC_1,LQC_3,LQC_4	0	0	1	3038
18	35549221	35569573	btacirc_031402	27	+	15	40	40	12	0	LFC_1,LFC_2,LQC_1,LQC_2,LQC_3	0	0	1	20352
18	35549355	35589056	btacirc_010321	5	+	3	40	40	0	0	LFC_1,LFC_4	0	0	1	39701
18	35569373	35589056	btacirc_011151	13	+	11	40	40	146	0	LQC_2,LQC_3	0	0	1	19683
18	35569373	35599294	btacirc_025499	5	+	3	40	40	146	0	LFC_2	0	0	1	29921
18	35897789	35898340	btacirc_025984	11	+	7	40	35	9	0	LFC_1,LFC_2,LFC_4,LQC_3,LQC_4	1	0	1	551
18	36147447	36151409	btacirc_020879	14	+	11	37	40	1	0	LFC_4,LQC_3	0	0	1	3962
18	36419825	36429962	btacirc_027113	6	+	4	40	5	1	0	LQC_2	0	0	1	10137
18	38198108	38200900	btacirc_008567	3	+	3	40	40	156	0	LFC_1,LFC_2	0	0	1	2792
18	38198108	38206246	btacirc_013440	11	+	7	40	40	156	0	LFC_3,LFC_4,LQC_1,LQC_2,LQC_3	0	0	1	8138
18	38205749	38206246	btacirc_020491	3	+	3	40	40	1	0	LFC_2,LQC_1	0	0	1	497
18	40818217	40827561	btacirc_006461	5	+	4	40	40	0	0	LFC_1,LQC_2,LQC_3	0	0	1	9344
18	42868738	42876157	btacirc_029408	10	+	6	40	40	0	0	LFC_1,LFC_4,LQC_2,LQC_3	0	0	1	7419
18	42950062	42950905	btacirc_037211	23	+	12	40	40	0	0	LFC_1,LFC_4,LQC_4	0	0	1	843
18	43236760	43262344	btacirc_033996	8	+	3	40	40	36	0	LFC_4	0	0	1	25584
18	43343911	43382610	btacirc_010935	3	-	3	40	5	0	0	LQC_1	1	0	1	38699
18	43386778	43387236	btacirc_021458	64	-	32	40	40	0	0	LFC_2,LFC_3,LFC_4,LQC_1,LQC_2,LQC_3,LQC_4	0	0	1	458
18	44632232	44634753	btacirc_027023	103	+	53	40	40	4624	0	LFC_3,LFC_4	0	0	1	2521
18	44753628	44757149	btacirc_027915	8	+	5	40	40	17	0	LQC_1,LQC_3	1	0	1	3521
18	44769694	44770739	btacirc_035912	13	+	5	40	5	50	0	LFC_1,LFC_4,LQC_1	0	0	1	1045
18	45541831	45543419	btacirc_011792	15	-	8	40	40	9	0	LFC_3,LQC_1,LQC_3	0	0	1	1588
18	46934444	46935453	btacirc_000445	11	+	7	40	40	49	0	LQC_4	0	0	1	1009
18	47092071	47094273	btacirc_015950	10	+	5	40	5	13	0	LFC_3,LFC_4	1	0	1	2202
18	47425892	47426422	btacirc_010085	35	-	23	40	40	36	0	LFC_2,LFC_3,LFC_4,LQC_1,LQC_2,LQC_3	0	0	1	530
18	47977163	47980199	btacirc_003050	10	+	4	40	40	0	0	LFC_1,LQC_1	0	0	1	3036
18	48274139	48275242	btacirc_010890	12	+	8	40	40	25	0	LFC_2,LQC_1,LQC_2,LQC_4	0	0	1	1103
18	48305743	48308214	btacirc_024987	13	+	6	40	40	121	0	LFC_4,LQC_2,LQC_4	0	0	1	2471
18	48311644	48320934	btacirc_011408	9	+	4	40	40	831	0	LFC_4,LQC_3	0	0	1	9290
18	48314306	48314713	btacirc_009458	23	+	15	36	40	1394	0	LFC_1,LFC_2,LFC_4,LQC_1	0	0	1	407
18	48322686	48332762	btacirc_015369	8	+	7	40	40	147	0	LFC_2,LQC_2	0	0	1	10076
18	48326751	48330045	btacirc_038841	6	+	3	40	40	2	0	LQC_2	0	0	1	3294
18	48447814	48448279	btacirc_000730	3	+	3	40	35	10	0	LQC_3	0	0	1	465
18	48553037	48553456	btacirc_005731	46	-	29	40	40	1	0	LFC_1,LFC_2,LFC_3,LFC_4,LQC_1,LQC_2,LQC_3,LQC_4	0	0	1	419
18	49165203	49165514	btacirc_033094	10	+	3	40	40	0	0	LQC_4	0	0	1	311
18	4958888	4959378	btacirc_018950	8	+	5	40	40	10	0	LFC_4,LQC_1	0	0	1	490
18	5036528	5041036	btacirc_000155	30	+	12	40	40	1	0	LFC_4,LQC_1,LQC_2,LQC_3	0	0	1	4508
18	52956522	52956934	btacirc_010290	4	+	4	40	40	9	0	LQC_2	1	0	1	412
18	52962165	52963468	btacirc_025336	3	+	3	5	40	9	0	LQC_2	1	0	1	1303
18	52963341	52963555	btacirc_011598	54	-	37	40	37	11738	0	LFC_2,LFC_3,LFC_4,LQC_1,LQC_2,LQC_3,LQC_4	0	0	1	214
18	53568918	53572292	btacirc_039244	5	+	3	40	40	0	0	LQC_3	0	0	1	3374
18	53578092	53579419	btacirc_017441	4	+	3	40	40	0	0	LQC_4	0	0	1	1327
18	53986752	53990629	btacirc_004062	17	+	8	40	40	49	0	LFC_2,LFC_3,LQC_1,LQC_3	0	0	1	3877
18	54183329	54189090	btacirc_036397	10	+	5	40	40	169	0	LFC_4,LQC_1,LQC_2,LQC_3	0	0	1	5761
18	54183329	54193193	btacirc_017680	26	+	15	40	40	169	0	LFC_2,LFC_3,LQC_3	0	0	1	9864
18	55552250	55552823	btacirc_014363	245	-	114	40	40	8	0	LFC_1,LFC_2,LFC_3,LFC_4,LQC_1,LQC_2,LQC_3,LQC_4	0	0	1	573
18	55905409	55907259	btacirc_003040	7	-	5	5	40	0	0	LQC_1,LQC_2	0	0	1	1850
18	56184362	56184517	btacirc_009290	13	-	9	40	40	9	0	LQC_1,LQC_4	1	0	1	155
18	56585817	56585968	btacirc_016464	5	-	3	5	40	5	0	LQC_1,LQC_2	0	0	1	151
18	56585817	56586028	btacirc_004321	3	-	3	37	40	5	0	LFC_2	1	0	1	211
18	56593305	56593609	btacirc_024395	3	-	3	40	5	0	0	LFC_2,LQC_2	2	0	1	304
18	56593978	56607271	btacirc_004766	5	+	3	40	40	529	0	LQC_1,LQC_2	0	0	1	13293
18	56595349	56601894	btacirc_010563	8	+	4	40	40	1941	0	LFC_3,LQC_1	0	0	1	6545
18	56605694	56607271	btacirc_021976	229	+	123	40	40	5873	0	LFC_1,LFC_2,LFC_3,LFC_4,LQC_1,LQC_2,LQC_3,LQC_4	0	0	1	1577
18	58109277	58110181	btacirc_013618	8	+	3	40	5	20	0	LQC_3	1	0	1	904
18	61251895	61254958	btacirc_009591	3	+	3	40	5	1	0	LFC_3,LQC_1	0	0	1	3063
18	61664042	61665921	btacirc_026492	7	+	4	40	40	0	0	LFC_3,LQC_4	0	0	1	1879
18	64432981	64435692	btacirc_001748	7	+	7	5	40	10	0	LFC_3,LQC_1	1	0	1	2711
18	64753609	64755102	btacirc_004673	39	-	16	40	40	4	0	LFC_1,LFC_2,LQC_1,LQC_2,LQC_3,LQC_4	0	0	1	1493
18	64934136	64945698	btacirc_033312	7	-	5	40	40	25	0	LFC_4	2	0	1	11562
18	65252636	65253056	btacirc_013612	4	+	3	35	40	16	0	LQC_4	1	0	1	420
19	10308611	10323412	btacirc_009378	9	+	4	40	40	12	0	LFC_1,LFC_4	0	0	1	14801
19	10547812	10559681	btacirc_000803	9	+	5	40	35	0	0	LFC_1,LQC_1,LQC_3	0	0	1	11869
19	10688978	10697844	btacirc_020727	15	+	9	40	35	0	0	LFC_2,LFC_4	0	0	1	8866
19	10690605	10735392	btacirc_018012	12	+	8	40	5	9	0	LFC_2,LFC_3,LQC_3,LQC_4	0	0	1	44787
19	11175555	11176595	btacirc_033331	8	+	4	40	5	0	0	LFC_3,LQC_1	0	0	1	1040
19	11222889	11223600	btacirc_019338	6	+	3	40	40	0	0	LQC_1,LQC_3	0	0	1	711
19	11982316	11991070	btacirc_005602	82	-	43	40	40	17	0	LFC_1,LFC_2,LFC_3,LFC_4,LQC_1,LQC_2,LQC_3,LQC_4	0	0	1	8754
19	12467690	12474277	btacirc_023993	30	+	16	40	40	9	0	LFC_2,LFC_3,LFC_4,LQC_1,LQC_3	0	0	1	6587
19	12469988	12474277	btacirc_038904	7	+	3	40	40	9	0	LFC_1,LFC_4	0	0	1	4289
19	12637901	12640119	btacirc_017697	5	+	3	40	40	1	0	LQC_2,LQC_4	2	0	1	2218
19	12683600	12691427	btacirc_031314	19	+	11	40	40	1	0	LFC_1,LFC_3,LQC_2,LQC_4	0	0	1	7827
19	12723859	12725944	btacirc_008435	12	+	5	40	40	1	0	LFC_2,LFC_3,LQC_1	0	0	1	2085
19	12723859	12731355	btacirc_030601	7	+	4	40	40	1	0	LFC_2,LFC_4,LQC_1	0	0	1	7496
19	12723859	12738671	btacirc_003028	6	+	4	40	40	1	0	LQC_3	0	0	1	14812
19	12724505	12734605	btacirc_010017	25	+	16	40	40	4	0	LFC_1,LFC_2,LFC_3,LFC_4,LQC_1	0	0	1	10100
19	13355170	13359442	btacirc_022015	9	+	7	40	35	0	0	LFC_3,LFC_4,LQC_2,LQC_3,LQC_4	0	0	1	4272
19	13846536	13847484	btacirc_016597	4	-	3	40	5	0	0	LFC_2,LQC_1	0	0	1	948
19	13913375	13914505	btacirc_030809	9	-	4	40	5	0	0	LQC_3,LQC_4	0	0	1	1130
19	13913375	13917702	btacirc_032667	5	-	4	5	40	0	0	LFC_4	0	0	1	4327
19	14217242	14218373	btacirc_037426	5	-	3	1	40	378	0	LFC_2,LQC_1	2	0	1	1131
19	14217242	14223775	btacirc_027768	31	-	15	37	40	378	0	LFC_1,LFC_2,LQC_1,LQC_2	1	0	1	6533
19	14217242	14227527	btacirc_024803	8	-	4	0	40	378	0	LFC_2,LQC_2	2	0	1	10285
19	15087798	15088832	btacirc_020350	12	-	5	40	40	0	0	LFC_1,LFC_2,LQC_4	0	0	1	1034
19	17712266	17714899	btacirc_020444	8	-	4	40	40	0	0	LFC_2,LQC_2,LQC_4	0	0	1	2633
19	18126434	18147234	btacirc_007863	11	+	4	40	40	4	0	LFC_4,LQC_4	0	0	1	20800
19	18165810	18169730	btacirc_023455	27	-	18	40	40	4	0	LFC_2,LFC_3,LFC_4,LQC_3,LQC_4	0	0	1	3920
19	18165810	18180697	btacirc_022681	9	-	4	40	40	4	0	LFC_3,LQC_1	0	0	1	14887
19	18750098	18781554	btacirc_010644	28	-	10	40	40	0	0	LFC_2,LFC_4,LQC_1,LQC_3	0	0	1	31456
19	18797488	18817630	btacirc_021095	30	-	13	40	40	9	0	LQC_1,LQC_2,LQC_3,LQC_4	0	0	1	20142
19	19719407	19758495	btacirc_027457	16	+	6	40	40	0	0	LFC_2,LFC_4,LQC_2	0	0	1	39088
19	20441043	20443941	btacirc_013785	18	-	14	40	40	1	0	LFC_2,LFC_3,LQC_2,LQC_3	0	0	1	2898
19	20896632	20915288	btacirc_014078	19	-	9	40	40	0	0	LFC_1,LQC_1,LQC_3	0	0	1	18656
19	20910796	20915288	btacirc_018912	14	-	6	40	40	0	0	LFC_2,LQC_1	0	0	1	4492
19	20919757	20925413	btacirc_035392	27	-	12	40	40	49	0	LFC_3,LQC_1,LQC_3,LQC_4	0	0	1	5656
19	21551151	21551690	btacirc_025317	5	+	4	40	40	2	0	LQC_1	0	0	1	539
19	21937717	21939114	btacirc_011904	4	+	3	40	40	16	0	LFC_2,LFC_3	1	0	1	1397
19	22027694	22032722	btacirc_037521	10	+	4	40	40	90	0	LFC_2,LQC_2	0	0	1	5028
19	22154207	22159007	btacirc_021559	12	+	7	40	37	40	0	LFC_1,LFC_3,LQC_1	0	0	1	4800
19	23262837	23263541	btacirc_036712	6	-	3	40	40	0	0	LQC_1	0	0	1	704
19	23359787	23361210	btacirc_002562	6	-	3	5	40	4	0	LQC_2	0	0	1	1423
19	24343119	24352956	btacirc_034097	10	+	4	40	40	9	0	LFC_2	0	0	1	9837
19	24664337	24666921	btacirc_038277	12	-	7	40	36	11	0	LFC_1,LQC_3	0	0	1	2584
19	24696743	24698658	btacirc_022237	33	-	18	40	40	1	0	LFC_1,LFC_4,LQC_1,LQC_2,LQC_3,LQC_4	0	0	1	1915
19	24732296	24734627	btacirc_023797	11	-	5	40	40	0	0	LFC_2,LQC_1,LQC_3	0	0	1	2331
19	24808800	24814883	btacirc_007232	5	-	4	5	40	10	0	LFC_1,LQC_4	0	0	1	6083
19	24808800	24824880	btacirc_024359	110	-	63	40	40	10	0	LFC_2,LFC_3,LFC_4,LQC_1,LQC_2,LQC_3,LQC_4	0	0	1	16080
19	25100387	25104663	btacirc_014085	31	-	16	40	40	10	0	LFC_1,LFC_2,LFC_3,LFC_4,LQC_3	0	0	1	4276
19	25110777	25111197	btacirc_018692	8	-	5	5	40	0	0	LFC_3,LQC_1,LQC_3	0	0	1	420
19	25157921	25158534	btacirc_001756	8	-	6	40	40	0	0	LFC_4	0	0	1	613
19	25279389	25281437	btacirc_030895	13	+	10	37	40	118	0	LFC_4,LQC_1	0	0	1	2048
19	28131619	28138405	btacirc_002867	21	-	11	40	40	0	0	LFC_2,LFC_4,LQC_4	0	0	1	6786
19	28957641	28960988	btacirc_029573	11	-	6	40	40	26	0	LFC_1,LFC_4,LQC_3	0	0	1	3347
19	29417142	29493607	btacirc_005505	10	-	7	35	5	2482	0	LFC_3,LQC_2,LQC_4	2	0	1	76465
19	29486552	29512769	btacirc_002789	3	-	3	0	35	25	0	LFC_3	1	0	1	26217
19	29486842	29513507	btacirc_032094	24	-	21	5	36	682	0	LFC_2,LFC_3,LFC_4	0	0	1	26665
19	29486932	29487630	btacirc_007558	4	+	3	0	40	265	0	LFC_3	1	0	1	698
19	29487762	29514193	btacirc_001819	8	-	7	0	37	160	0	LFC_4,LQC_1,LQC_2	0	0	1	26431
19	29492381	29518091	btacirc_011149	11	+	10	0	39	1504	0	LFC_2,LFC_3,LQC_2	1	0	1	25710
[truncated: 3,731 more rows]
