# Supplementary material for: Expression profile and bioinformatics analysis of circRNA and its associated ceRNA networks in longissimus dorsi from Lufeng cattle and Leiqiong cattle
Source: BMC Genomics. 2023 Aug 29;24:499. doi: 10.1186/s12864-023-09566-0 (PMC10466722; doi:10.1186/s12864-023-09566-0)
Supplement: Supplementary file 6 — Supplementary Material 6 Table S5. Co-expression Network Relationships and Network Analysis [file 12864_2023_9566_MOESM6_ESM.xlsx]

## Sheet: Sheet A-Connecting relationship
Table S5_Co-expression Network Relationships and Network Analysis Sheet A_Connecting relationships for Co-expression networks
Node1	Node2
SPATA18	bta-miR-134
SPATA18	bta-miR-2285bz
MYLK4	bta-miR-136
MYRIP	bta-miR-380-3p
PLN	bta-miR-2285bz
SNAI3	bta-miR-134
LRRC14B	bta-miR-483
MCM10	bta-miR-136
MCM10	bta-miR-134
EPDR1	bta-miR-136
ENSBTAG00000051199	bta-miR-380-3p
APOL3	bta-miR-134
NWD2	bta-miR-380-3p
RGR	bta-miR-136
NT5C3A	bta-miR-2285bz
bta-miR-380-5p	btacirc_015455
bta-miR-380-5p	btacirc_004970
BTC	bta-miR-136
BTC	bta-miR-380-3p
bta-miR-136	btacirc_004970
bta-miR-136	btacirc_034497
ASB4	bta-miR-483
ZNF784	bta-miR-483
CLCF1	bta-miR-136
LRP11	bta-miR-136
bta-miR-380-3p	btacirc_015455
LRRC66	bta-miR-2285bz
RBFOX2	bta-miR-134
RHOBTB1	bta-miR-2285bz
DCK	bta-miR-380-3p
DCK	bta-miR-136
NT5C2	bta-miR-483
ADAP2	bta-miR-483
bta-miR-483	btacirc_004970
bta-miR-483	btacirc_033830
SH3BP4	bta-miR-136
SLC35C1	bta-miR-136
SETD9	bta-miR-2285bz
EYA1	bta-miR-134
TMEM140	bta-miR-483
NPR3	bta-miR-136
DNAAF2	bta-miR-136
SULT1C4	bta-miR-380-3p
MOSPD1	bta-miR-2285bz
CDKN2C	bta-miR-380-3p
SMYD4	bta-miR-134
SMYD4	bta-miR-380-3p
EMILIN2	bta-miR-29b
EMILIN2	bta-miR-29c
NT5E	bta-miR-29c
NT5E	bta-let-7a-3p
NT5E	bta-miR-29b
NT5E	bta-miR-206
OXTR	bta-miR-29c
OXTR	bta-miR-29b
TRPA1	bta-miR-206
SRGAP3	bta-miR-206
SRGAP3	bta-miR-2285ba
AASS	btacirc_023525
SFRP1	bta-miR-206
GPAT3	bta-miR-29c
GPAT3	bta-miR-29b
GJA1	bta-miR-206
SAMSN1	bta-miR-206
PREX1	bta-miR-206
PCDH10	bta-let-7a-3p
GJB1	bta-miR-2285ba
ADAM23	bta-let-7a-3p
OSBP2	bta-miR-2285ba
UST	bta-miR-206
KIF1A	bta-miR-2285ba
FGF7	bta-let-7a-3p
HAS2	bta-miR-29c
HAS2	bta-miR-29b
HCRTR1	bta-miR-2285ba
DHFR	bta-let-7a-3p
C2	bta-miR-206
SLCO4A1	bta-miR-29c
SLCO4A1	bta-miR-29b
ARHGEF28	bta-miR-29c
ARHGEF28	bta-miR-2285ba
ARHGEF28	bta-miR-29b
TAFA5	bta-let-7a-3p
PLP1	bta-miR-29c
PLP1	bta-miR-29b
HEPACAM	bta-miR-3613a
IGF2	bta-miR-206
HCLS1	bta-miR-2285ba
PEG10	bta-let-7a-3p
PEG10	bta-miR-2285ba
TMEM163	bta-miR-29c
TMEM163	bta-miR-29b
RGS4	bta-miR-29d-5p
CCR1	bta-miR-2285ba
IYD	bta-miR-3613a
IYD	bta-let-7a-3p
GFRA3	bta-miR-206
GFRA3	bta-let-7a-3p
PFKP	bta-miR-2285ba
PFKP	bta-miR-29c
PFKP	bta-miR-29b
PTPRE	bta-let-7a-3p
bta-miR-29b	btacirc_007615
GPM6A	bta-let-7a-3p
IGSF3	bta-let-7a-3p
SH3BGRL2	bta-miR-206
CACNA1B	bta-miR-29c
CACNA1B	bta-miR-29b
FLT4	bta-let-7a-3p
THY1	bta-miR-2285ba
DYNC2I1	bta-let-7a-3p
CPE	bta-let-7a-3p
PDXK	bta-miR-2285ba
ULBP17	bta-miR-29b
ULBP17	bta-miR-29c
EMP1	bta-let-7a-3p
EMP1	bta-miR-2285ba
PRLR	bta-miR-2285ba
GRID1	bta-let-7a-3p
DMRT2	bta-let-7a-3p
THBD	bta-miR-2285ba
SLC12A7	bta-let-7a-3p
CD9	bta-miR-206
ARHGAP36	bta-miR-29b
ARHGAP36	bta-miR-29c
ITGB3	bta-miR-206
ITGB3	bta-miR-2285ba
HOOK1	bta-miR-206
AOC1	bta-let-7a-3p
PMP2	bta-let-7a-3p
SLC34A2	bta-let-7a-3p
SLC34A2	bta-miR-2285ba
LDLR	bta-let-7a-3p
LDLR	bta-miR-3613a
RAP1GDS1	bta-miR-29c
RAP1GDS1	bta-miR-29b
ENSBTAG00000009049	bta-miR-29b
ENSBTAG00000009049	bta-miR-29c
bta-miR-29c	btacirc_007615
PARD6G	bta-let-7a-3p
KLF5	bta-let-7a-3p
bta-miR-3613a	btacirc_007615
MEST	bta-miR-29b
MEST	bta-miR-29c
MALL	bta-miR-29c
MALL	bta-miR-29b
NCMAP	bta-miR-29c
NCMAP	bta-miR-29b
bta-miR-206	btacirc_018065
bta-miR-206	btacirc_007615
bta-miR-206	btacirc_029368
PI15	bta-miR-206
NPTXR	bta-miR-206
bta-miR-2285ba	btacirc_007615
RAMP3	bta-miR-29b
RAMP3	bta-miR-29c
RAB11FIP1	bta-miR-2285ba
IL10RA	bta-miR-2285ba
C23H6orf132	bta-miR-2285ba
SQLE	bta-let-7a-3p
MATN2	bta-let-7a-3p
FXYD5	bta-miR-29c
FXYD5	bta-miR-29b
GPR65	bta-let-7a-3p
GPR65	bta-miR-2285ba
UGT8	bta-miR-3613a
RND3	bta-miR-29b
RND3	bta-miR-29c
F2RL2	bta-let-7a-3p
SLC35G2	bta-let-7a-3p
SNCA	bta-let-7a-3p
PLCB2	bta-miR-2285ba
ENSBTAG00000046193	bta-miR-29b
ENSBTAG00000046193	bta-miR-29c
PEG3	bta-miR-29b
PEG3	bta-miR-29c
DEPDC7	bta-let-7a-3p
HMGCR	bta-miR-29b
HMGCR	bta-let-7a-3p
HMGCR	bta-miR-29c
SYT4	bta-let-7a-3p
FGFR3	bta-miR-3613a
DRAM1	bta-miR-206
DRAM1	bta-miR-2285ba
bta-let-7a-3p	btacirc_007615
FBN2	bta-miR-29c
FBN2	bta-miR-29b
CBS	bta-miR-29b
CBS	bta-miR-29c
TMEM229B	bta-miR-29c
TMEM229B	bta-miR-2285ba
TMEM229B	bta-miR-29b
CHEK2	bta-miR-29b
CHEK2	bta-let-7a-3p
CHEK2	bta-miR-29c
RASGRP1	bta-miR-206
GLDC	bta-let-7a-3p
MPZ	bta-miR-2285ba
FAM117B	bta-let-7a-3p
SFRP2	bta-let-7a-3p

## Sheet: Sheet B-Analysis for networks
Table S5_Co-expression Network Relationships and Network Analysis Sheet B_Analysis for Co-expression networks
name	AverageShortestPathLength	BetweennessCentrality	ClosenessCentrality	ClusteringCoefficient	Degree	Eccentricity	IsSingleNode	lo2foldchange	NeighborhoodConnectivity	NumberOfDirectedEdges	NumberOfUndirectedEdges	PartnerOfMultiEdgedNodePairs	Radiality	Regulation	selected	SelfLoops	Stress	TopologicalCoefficient	Type
SPATA18	3.63636	0.273784	0.275	0	2	6	FALSE	4.55313	7	0	2	0	0.811688	Up Regulation	FALSE	0	560	0.5	mRNA
bta-miR-134	2.97727	0.455779	0.335878	0	7	5	FALSE	-1.68809	1.42857	0	7	0	0.858766	Down Regulation	FALSE	0	972	0.142857	miRNA
bta-miR-2285bz	4.34091	0.256871	0.230366	0	7	7	FALSE	-3.76871	1.14286	0	7	0	0.761364	Down Regulation	FALSE	0	522	0.142857	miRNA
MYLK4	3.54545	0	0.282051	0	1	6	FALSE	1.61859	14	0	1	0	0.818182	Up Regulation	FALSE	0	0	0	mRNA
bta-miR-136	2.56818	0.634778	0.389381	0	14	5	FALSE	-2.10433	1.35714	0	14	0	0.887987	Down Regulation	FALSE	0	1648	0.0892857	miRNA
MYRIP	4.13636	0	0.241758	0	1	6	FALSE	1.56061	9	0	1	0	0.775974	Up Regulation	FALSE	0	0	0	mRNA
bta-miR-380-3p	3.15909	0.282417	0.316547	0	9	5	FALSE	-1.63407	1.44444	0	9	0	0.845779	Down Regulation	FALSE	0	990	0.148148	miRNA
PLN	5.31818	0	0.188034	0	1	8	FALSE	1.26631	7	0	1	0	0.691558	Up Regulation	FALSE	0	0	0	mRNA
SNAI3	3.95455	0	0.252874	0	1	6	FALSE	1.42006	7	0	1	0	0.788961	Up Regulation	FALSE	0	0	0	mRNA
LRRC14B	4.72727	0	0.211538	0	1	8	FALSE	1.03588	8	0	1	0	0.733766	Up Regulation	FALSE	0	0	0	mRNA
bta-miR-483	3.75	0.295983	0.266667	0	8	7	FALSE	-2.68407	1.25	0	8	0	0.803571	Down Regulation	FALSE	0	770	0.125	miRNA
MCM10	2.90909	0.301709	0.34375	0	2	4	FALSE	1.08188	10.5	0	2	0	0.863636	Up Regulation	FALSE	0	638	0.5	mRNA
EPDR1	3.54545	0	0.282051	0	1	6	FALSE	1.2176	14	0	1	0	0.818182	Up Regulation	FALSE	0	0	0	mRNA
ENSBTAG00000051199	4.13636	0	0.241758	0	1	6	FALSE	1.37392	9	0	1	0	0.775974	Up Regulation	FALSE	0	0	0	mRNA
APOL3	3.95455	0	0.252874	0	1	6	FALSE	2.13559	7	0	1	0	0.788961	Up Regulation	FALSE	0	0	0	mRNA
NWD2	4.13636	0	0.241758	0	1	6	FALSE	6	9	0	1	0	0.775974	Up Regulation	FALSE	0	0	0	mRNA
RGR	3.54545	0	0.282051	0	1	6	FALSE	6	14	0	1	0	0.818182	Up Regulation	FALSE	0	0	0	mRNA
NT5C3A	5.31818	0	0.188034	0	1	8	FALSE	1.03865	7	0	1	0	0.691558	Up Regulation	FALSE	0	0	0	mRNA
bta-miR-380-5p	3.70455	0.0350599	0.269939	0	2	7	FALSE	-1.48539	2.5	0	2	0	0.806818	Down Regulation	FALSE	0	168	0.5	miRNA
btacirc_015455	3.68182	0.0367336	0.271605	0	2	6	FALSE	6	5.5	0	2	0	0.808442	Up Regulation	FALSE	0	170	0.5	circRNA
btacirc_004970	3.09091	0.329193	0.323529	0	3	6	FALSE	3.64192	8	0	3	0	0.850649	Up Regulation	FALSE	0	894	0.333333	circRNA
BTC	3.18182	0.06642	0.314286	0	2	6	FALSE	1.05587	11.5	0	2	0	0.844156	Up Regulation	FALSE	0	316	0.525	mRNA
btacirc_034497	3.54545	0	0.282051	0	1	6	FALSE	6	14	0	1	0	0.818182	Up Regulation	FALSE	0	0	0	circRNA
ASB4	4.72727	0	0.211538	0	1	8	FALSE	1.04691	8	0	1	0	0.733766	Up Regulation	FALSE	0	0	0	mRNA
ZNF784	4.72727	0	0.211538	0	1	8	FALSE	1.77059	8	0	1	0	0.733766	Up Regulation	FALSE	0	0	0	mRNA
CLCF1	3.54545	0	0.282051	0	1	6	FALSE	1.44843	14	0	1	0	0.818182	Up Regulation	FALSE	0	0	0	mRNA
LRP11	3.54545	0	0.282051	0	1	6	FALSE	1.02192	14	0	1	0	0.818182	Up Regulation	FALSE	0	0	0	mRNA
LRRC66	5.31818	0	0.188034	0	1	8	FALSE	1.399	7	0	1	0	0.691558	Up Regulation	FALSE	0	0	0	mRNA
RBFOX2	3.95455	0	0.252874	0	1	6	FALSE	1.06368	7	0	1	0	0.788961	Up Regulation	FALSE	0	0	0	mRNA
RHOBTB1	5.31818	0	0.188034	0	1	8	FALSE	1.08598	7	0	1	0	0.691558	Up Regulation	FALSE	0	0	0	mRNA
DCK	3.18182	0.06642	0.314286	0	2	6	FALSE	1.00914	11.5	0	2	0	0.844156	Up Regulation	FALSE	0	316	0.525	mRNA
NT5C2	4.72727	0	0.211538	0	1	8	FALSE	1.47079	8	0	1	0	0.733766	Up Regulation	FALSE	0	0	0	mRNA
ADAP2	4.72727	0	0.211538	0	1	8	FALSE	1.50246	8	0	1	0	0.733766	Up Regulation	FALSE	0	0	0	mRNA
btacirc_033830	4.72727	0	0.211538	0	1	8	FALSE	6	8	0	1	0	0.733766	Up Regulation	FALSE	0	0	0	circRNA
SH3BP4	3.54545	0	0.282051	0	1	6	FALSE	1.02761	14	0	1	0	0.818182	Up Regulation	FALSE	0	0	0	mRNA
SLC35C1	3.54545	0	0.282051	0	1	6	FALSE	1.26294	14	0	1	0	0.818182	Up Regulation	FALSE	0	0	0	mRNA
SETD9	5.31818	0	0.188034	0	1	8	FALSE	1.03864	7	0	1	0	0.691558	Up Regulation	FALSE	0	0	0	mRNA
EYA1	3.95455	0	0.252874	0	1	6	FALSE	1.20504	7	0	1	0	0.788961	Up Regulation	FALSE	0	0	0	mRNA
TMEM140	4.72727	0	0.211538	0	1	8	FALSE	1.38515	8	0	1	0	0.733766	Up Regulation	FALSE	0	0	0	mRNA
NPR3	3.54545	0	0.282051	0	1	6	FALSE	2.24155	14	0	1	0	0.818182	Up Regulation	FALSE	0	0	0	mRNA
DNAAF2	3.54545	0	0.282051	0	1	6	FALSE	1.22427	14	0	1	0	0.818182	Up Regulation	FALSE	0	0	0	mRNA
SULT1C4	4.13636	0	0.241758	0	1	6	FALSE	1.89437	9	0	1	0	0.775974	Up Regulation	FALSE	0	0	0	mRNA
MOSPD1	5.31818	0	0.188034	0	1	8	FALSE	1.00157	7	0	1	0	0.691558	Up Regulation	FALSE	0	0	0	mRNA
CDKN2C	4.13636	0	0.241758	0	1	6	FALSE	1.93051	9	0	1	0	0.775974	Up Regulation	FALSE	0	0	0	mRNA
SMYD4	3.5	0.119186	0.285714	0	2	6	FALSE	1.07867	8	0	2	0	0.821429	Up Regulation	FALSE	0	274	0.5	mRNA
EMILIN2	3.37736	6.19636e-06	0.296089	0	2	4	FALSE	-1.23484	29	0	2	0	0.939042	Down Regulation	FALSE	0	2	1	mRNA
bta-miR-29b	2.40566	0.199562	0.415686	0	29	3	FALSE	1.0426	2.37931	0	29	0	0.963957	Up Regulation	FALSE	0	14944	0.275862	miRNA
bta-miR-29c	2.40566	0.199562	0.415686	0	29	3	FALSE	1.28656	2.37931	0	29	0	0.963957	Up Regulation	FALSE	0	14944	0.275862	miRNA
NT5E	2.32075	0.117985	0.430894	0	4	4	FALSE	-1.53327	29.75	0	4	0	0.966134	Down Regulation	FALSE	0	7462	0.35061	mRNA
bta-let-7a-3p	2.21698	0.514884	0.451064	0	39	3	FALSE	1.09209	1.48718	0	39	0	0.968795	Up Regulation	FALSE	0	28292	0.0974359	miRNA
bta-miR-206	2.53774	0.298124	0.394052	0	22	3	FALSE	2.13224	1.54545	0	22	0	0.960571	Up Regulation	FALSE	0	12468	0.109091	miRNA
OXTR	3.37736	6.19636e-06	0.296089	0	2	4	FALSE	-2.74032	29	0	2	0	0.939042	Down Regulation	FALSE	0	2	1	mRNA
TRPA1	3.5283	0	0.283422	0	1	4	FALSE	-1.98325	22	0	1	0	0.935172	Down Regulation	FALSE	0	0	0	mRNA
SRGAP3	3.09434	0.0156246	0.323171	0	2	4	FALSE	-1.36752	24	0	2	0	0.946299	Down Regulation	FALSE	0	852	0.534884	mRNA
bta-miR-2285ba	2.46226	0.320976	0.40613	0	26	3	FALSE	1.35788	1.69231	0	26	0	0.962506	Up Regulation	FALSE	0	20302	0.138462	miRNA
AASS	1	0	1	0	1	1	FALSE	-1.02596	1	0	1	0	1	Down Regulation	FALSE	0	0	0	mRNA
btacirc_023525	1	0	1	0	1	1	FALSE	-1.88599	1	0	1	0	1	Down Regulation	FALSE	0	0	0	circRNA
SFRP1	3.5283	0	0.283422	0	1	4	FALSE	-1.38718	22	0	1	0	0.935172	Down Regulation	FALSE	0	0	0	mRNA
GPAT3	3.37736	6.19636e-06	0.296089	0	2	4	FALSE	-2.236	29	0	2	0	0.939042	Down Regulation	FALSE	0	2	1	mRNA
GJA1	3.5283	0	0.283422	0	1	4	FALSE	-1.16643	22	0	1	0	0.935172	Down Regulation	FALSE	0	0	0	mRNA
SAMSN1	3.5283	0	0.283422	0	1	4	FALSE	-1.50777	22	0	1	0	0.935172	Down Regulation	FALSE	0	0	0	mRNA
PREX1	3.5283	0	0.283422	0	1	4	FALSE	-1.49886	22	0	1	0	0.935172	Down Regulation	FALSE	0	0	0	mRNA
PCDH10	3.20755	0	0.311765	0	1	4	FALSE	-2.6747	39	0	1	0	0.943396	Down Regulation	FALSE	0	0	0	mRNA
GJB1	3.45283	0	0.289617	0	1	4	FALSE	-6	26	0	1	0	0.937107	Down Regulation	FALSE	0	0	0	mRNA
ADAM23	3.20755	0	0.311765	0	1	4	FALSE	-1.73393	39	0	1	0	0.943396	Down Regulation	FALSE	0	0	0	mRNA
OSBP2	3.45283	0	0.289617	0	1	4	FALSE	-1.39486	26	0	1	0	0.937107	Down Regulation	FALSE	0	0	0	mRNA
UST	3.5283	0	0.283422	0	1	4	FALSE	-1.273	22	0	1	0	0.935172	Down Regulation	FALSE	0	0	0	mRNA
KIF1A	3.45283	0	0.289617	0	1	4	FALSE	-3.07838	26	0	1	0	0.937107	Down Regulation	FALSE	0	0	0	mRNA
FGF7	3.20755	0	0.311765	0	1	4	FALSE	-1.28598	39	0	1	0	0.943396	Down Regulation	FALSE	0	0	0	mRNA
HAS2	3.37736	6.19636e-06	0.296089	0	2	4	FALSE	-1.4622	29	0	2	0	0.939042	Down Regulation	FALSE	0	2	1	mRNA
HCRTR1	3.45283	0	0.289617	0	1	4	FALSE	-1.54576	26	0	1	0	0.937107	Down Regulation	FALSE	0	0	0	mRNA
DHFR	3.20755	0	0.311765	0	1	4	FALSE	-1.3691	39	0	1	0	0.943396	Down Regulation	FALSE	0	0	0	mRNA
C2	3.5283	0	0.283422	0	1	4	FALSE	-1.25548	22	0	1	0	0.935172	Down Regulation	FALSE	0	0	0	mRNA
SLCO4A1	3.37736	6.19636e-06	0.296089	0	2	4	FALSE	-1.35173	29	0	2	0	0.939042	Down Regulation	FALSE	0	2	1	mRNA
ARHGEF28	2.9434	0.0229003	0.339744	0	3	4	FALSE	-1.15797	28	0	3	0	0.950169	Down Regulation	FALSE	0	2334	0.54	mRNA
TAFA5	3.20755	0	0.311765	0	1	4	FALSE	-2.58342	39	0	1	0	0.943396	Down Regulation	FALSE	0	0	0	mRNA
PLP1	3.37736	6.19636e-06	0.296089	0	2	4	FALSE	-1.86637	29	0	2	0	0.939042	Down Regulation	FALSE	0	2	1	mRNA
HEPACAM	3.83019	0	0.261084	0	1	4	FALSE	-2.16653	6	0	1	0	0.927431	Down Regulation	FALSE	0	0	0	mRNA
bta-miR-3613a	2.83962	0.0609629	0.352159	0	6	3	FALSE	1.58466	2.16667	0	6	0	0.95283	Up Regulation	FALSE	0	1708	0.233333	miRNA
IGF2	3.5283	0	0.283422	0	1	4	FALSE	-1.84838	22	0	1	0	0.935172	Down Regulation	FALSE	0	0	0	mRNA
HCLS1	3.45283	0	0.289617	0	1	4	FALSE	-1.89123	26	0	1	0	0.937107	Down Regulation	FALSE	0	0	0	mRNA
PEG10	2.79245	0.0219765	0.358108	0	2	4	FALSE	-1.58587	32.5	0	2	0	0.95404	Down Regulation	FALSE	0	1510	0.533898	mRNA
TMEM163	3.37736	6.19636e-06	0.296089	0	2	4	FALSE	-4.54375	29	0	2	0	0.939042	Down Regulation	FALSE	0	2	1	mRNA
RGS4	1	0	1	0	1	1	FALSE	-1.99124	1	0	1	0	1	Down Regulation	FALSE	0	0	0	mRNA
bta-miR-29d-5p	1	0	1	0	1	1	FALSE	1.14045	1	0	1	0	1	Up Regulation	FALSE	0	0	0	miRNA
CCR1	3.45283	0	0.289617	0	1	4	FALSE	-1.53292	26	0	1	0	0.937107	Down Regulation	FALSE	0	0	0	mRNA
IYD	3.13208	0.00825397	0.319277	0	2	4	FALSE	-1.83995	22.5	0	2	0	0.945331	Down Regulation	FALSE	0	296	0.52439	mRNA
GFRA3	2.83019	0.0357915	0.353333	0	2	4	FALSE	-1.98623	30.5	0	2	0	0.953072	Down Regulation	FALSE	0	1456	0.517544	mRNA
PFKP	2.9434	0.0229003	0.339744	0	3	4	FALSE	-1.03109	28	0	3	0	0.950169	Down Regulation	FALSE	0	2334	0.54	mRNA
PTPRE	3.20755	0	0.311765	0	1	4	FALSE	-1.23459	39	0	1	0	0.943396	Down Regulation	FALSE	0	0	0	mRNA
btacirc_007615	1.9434	0.238478	0.514563	0	6	2	FALSE	-2.55877	25.1667	0	6	0	0.97581	Down Regulation	FALSE	0	13676	0.241667	circRNA
GPM6A	3.20755	0	0.311765	0	1	4	FALSE	-1.28744	39	0	1	0	0.943396	Down Regulation	FALSE	0	0	0	mRNA
IGSF3	3.20755	0	0.311765	0	1	4	FALSE	-1.03817	39	0	1	0	0.943396	Down Regulation	FALSE	0	0	0	mRNA
SH3BGRL2	3.5283	0	0.283422	0	1	4	FALSE	-1.45792	22	0	1	0	0.935172	Down Regulation	FALSE	0	0	0	mRNA
CACNA1B	3.37736	6.19636e-06	0.296089	0	2	4	FALSE	-2.23635	29	0	2	0	0.939042	Down Regulation	FALSE	0	2	1	mRNA
FLT4	3.20755	0	0.311765	0	1	4	FALSE	-1.83334	39	0	1	0	0.943396	Down Regulation	FALSE	0	0	0	mRNA
THY1	3.45283	0	0.289617	0	1	4	FALSE	-1.00536	26	0	1	0	0.937107	Down Regulation	FALSE	0	0	0	mRNA
DYNC2I1	3.20755	0	0.311765	0	1	4	FALSE	-1.06331	39	0	1	0	0.943396	Down Regulation	FALSE	0	0	0	mRNA
CPE	3.20755	0	0.311765	0	1	4	FALSE	-1.28089	39	0	1	0	0.943396	Down Regulation	FALSE	0	0	0	mRNA
PDXK	3.45283	0	0.289617	0	1	4	FALSE	-1.29279	26	0	1	0	0.937107	Down Regulation	FALSE	0	0	0	mRNA
ULBP17	3.37736	6.19636e-06	0.296089	0	2	4	FALSE	-1.54266	29	0	2	0	0.939042	Down Regulation	FALSE	0	2	1	mRNA
EMP1	2.79245	0.0219765	0.358108	0	2	4	FALSE	-1.43075	32.5	0	2	0	0.95404	Down Regulation	FALSE	0	1510	0.533898	mRNA
PRLR	3.45283	0	0.289617	0	1	4	FALSE	-2.97979	26	0	1	0	0.937107	Down Regulation	FALSE	0	0	0	mRNA
GRID1	3.20755	0	0.311765	0	1	4	FALSE	-1.24094	39	0	1	0	0.943396	Down Regulation	FALSE	0	0	0	mRNA
DMRT2	3.20755	0	0.311765	0	1	4	FALSE	-1.16223	39	0	1	0	0.943396	Down Regulation	FALSE	0	0	0	mRNA
THBD	3.45283	0	0.289617	0	1	4	FALSE	-1.20414	26	0	1	0	0.937107	Down Regulation	FALSE	0	0	0	mRNA
SLC12A7	3.20755	0	0.311765	0	1	4	FALSE	-1.09083	39	0	1	0	0.943396	Down Regulation	FALSE	0	0	0	mRNA
CD9	3.5283	0	0.283422	0	1	4	FALSE	-1.10304	22	0	1	0	0.935172	Down Regulation	FALSE	0	0	0	mRNA
ARHGAP36	3.37736	6.19636e-06	0.296089	0	2	4	FALSE	-2.21467	29	0	2	0	0.939042	Down Regulation	FALSE	0	2	1	mRNA
ITGB3	3.09434	0.0156246	0.323171	0	2	4	FALSE	-1.02841	24	0	2	0	0.946299	Down Regulation	FALSE	0	852	0.534884	mRNA
HOOK1	3.5283	0	0.283422	0	1	4	FALSE	-2.32898	22	0	1	0	0.935172	Down Regulation	FALSE	0	0	0	mRNA
AOC1	3.20755	0	0.311765	0	1	4	FALSE	-1.99368	39	0	1	0	0.943396	Down Regulation	FALSE	0	0	0	mRNA
PMP2	3.20755	0	0.311765	0	1	4	FALSE	-5.25602	39	0	1	0	0.943396	Down Regulation	FALSE	0	0	0	mRNA
SLC34A2	2.79245	0.0219765	0.358108	0	2	4	FALSE	-4.89038	32.5	0	2	0	0.95404	Down Regulation	FALSE	0	1510	0.533898	mRNA
LDLR	3.13208	0.00825397	0.319277	0	2	4	FALSE	-1.95936	22.5	0	2	0	0.945331	Down Regulation	FALSE	0	296	0.52439	mRNA
RAP1GDS1	3.37736	6.19636e-06	0.296089	0	2	4	FALSE	-1.12454	29	0	2	0	0.939042	Down Regulation	FALSE	0	2	1	mRNA
ENSBTAG00000009049	3.37736	6.19636e-06	0.296089	0	2	4	FALSE	-1.28676	29	0	2	0	0.939042	Down Regulation	FALSE	0	2	1	mRNA
PARD6G	3.20755	0	0.311765	0	1	4	FALSE	-1.64015	39	0	1	0	0.943396	Down Regulation	FALSE	0	0	0	mRNA
KLF5	3.20755	0	0.311765	0	1	4	FALSE	-1.06731	39	0	1	0	0.943396	Down Regulation	FALSE	0	0	0	mRNA
MEST	3.37736	6.19636e-06	0.296089	0	2	4	FALSE	-2.59386	29	0	2	0	0.939042	Down Regulation	FALSE	0	2	1	mRNA
MALL	3.37736	6.19636e-06	0.296089	0	2	4	FALSE	-1.14756	29	0	2	0	0.939042	Down Regulation	FALSE	0	2	1	mRNA
NCMAP	3.37736	6.19636e-06	0.296089	0	2	4	FALSE	-2.47737	29	0	2	0	0.939042	Down Regulation	FALSE	0	2	1	mRNA
btacirc_018065	3.5283	0	0.283422	0	1	4	FALSE	-2.07291	22	0	1	0	0.935172	Down Regulation	FALSE	0	0	0	circRNA
btacirc_029368	3.5283	0	0.283422	0	1	4	FALSE	-1.9008	22	0	1	0	0.935172	Down Regulation	FALSE	0	0	0	circRNA
PI15	3.5283	0	0.283422	0	1	4	FALSE	-2.69834	22	0	1	0	0.935172	Down Regulation	FALSE	0	0	0	mRNA
NPTXR	3.5283	0	0.283422	0	1	4	FALSE	-1.77939	22	0	1	0	0.935172	Down Regulation	FALSE	0	0	0	mRNA
RAMP3	3.37736	6.19636e-06	0.296089	0	2	4	FALSE	-1.94004	29	0	2	0	0.939042	Down Regulation	FALSE	0	2	1	mRNA
RAB11FIP1	3.45283	0	0.289617	0	1	4	FALSE	-1.68202	26	0	1	0	0.937107	Down Regulation	FALSE	0	0	0	mRNA
IL10RA	3.45283	0	0.289617	0	1	4	FALSE	-1.25222	26	0	1	0	0.937107	Down Regulation	FALSE	0	0	0	mRNA
C23H6orf132	3.45283	0	0.289617	0	1	4	FALSE	-1.25541	26	0	1	0	0.937107	Down Regulation	FALSE	0	0	0	mRNA
SQLE	3.20755	0	0.311765	0	1	4	FALSE	-1.97733	39	0	1	0	0.943396	Down Regulation	FALSE	0	0	0	mRNA
MATN2	3.20755	0	0.311765	0	1	4	FALSE	-1.36481	39	0	1	0	0.943396	Down Regulation	FALSE	0	0	0	mRNA
FXYD5	3.37736	6.19636e-06	0.296089	0	2	4	FALSE	-1.12583	29	0	2	0	0.939042	Down Regulation	FALSE	0	2	1	mRNA
GPR65	2.79245	0.0219765	0.358108	0	2	4	FALSE	-4.64197	32.5	0	2	0	0.95404	Down Regulation	FALSE	0	1510	0.533898	mRNA
UGT8	3.83019	0	0.261084	0	1	4	FALSE	-2.72138	6	0	1	0	0.927431	Down Regulation	FALSE	0	0	0	mRNA
RND3	3.37736	6.19636e-06	0.296089	0	2	4	FALSE	-1.20424	29	0	2	0	0.939042	Down Regulation	FALSE	0	2	1	mRNA
F2RL2	3.20755	0	0.311765	0	1	4	FALSE	-1.0843	39	0	1	0	0.943396	Down Regulation	FALSE	0	0	0	mRNA
SLC35G2	3.20755	0	0.311765	0	1	4	FALSE	-4.62821	39	0	1	0	0.943396	Down Regulation	FALSE	0	0	0	mRNA
SNCA	3.20755	0	0.311765	0	1	4	FALSE	-3.19021	39	0	1	0	0.943396	Down Regulation	FALSE	0	0	0	mRNA
PLCB2	3.45283	0	0.289617	0	1	4	FALSE	-2.05454	26	0	1	0	0.937107	Down Regulation	FALSE	0	0	0	mRNA
ENSBTAG00000046193	3.37736	6.19636e-06	0.296089	0	2	4	FALSE	-1.99326	29	0	2	0	0.939042	Down Regulation	FALSE	0	2	1	mRNA
PEG3	3.37736	6.19636e-06	0.296089	0	2	4	FALSE	-2.17768	29	0	2	0	0.939042	Down Regulation	FALSE	0	2	1	mRNA
DEPDC7	3.20755	0	0.311765	0	1	4	FALSE	-1.68015	39	0	1	0	0.943396	Down Regulation	FALSE	0	0	0	mRNA
HMGCR	2.69811	0.0384645	0.370629	0	3	4	FALSE	-1.02321	32.3333	0	3	0	0.956459	Down Regulation	FALSE	0	3698	0.497354	mRNA
SYT4	3.20755	0	0.311765	0	1	4	FALSE	-6	39	0	1	0	0.943396	Down Regulation	FALSE	0	0	0	mRNA
FGFR3	3.83019	0	0.261084	0	1	4	FALSE	-1.03655	6	0	1	0	0.927431	Down Regulation	FALSE	0	0	0	mRNA
DRAM1	3.09434	0.0156246	0.323171	0	2	4	FALSE	-1.36432	24	0	2	0	0.946299	Down Regulation	FALSE	0	852	0.534884	mRNA
FBN2	3.37736	6.19636e-06	0.296089	0	2	4	FALSE	-2.91166	29	0	2	0	0.939042	Down Regulation	FALSE	0	2	1	mRNA
CBS	3.37736	6.19636e-06	0.296089	0	2	4	FALSE	-1.53838	29	0	2	0	0.939042	Down Regulation	FALSE	0	2	1	mRNA
TMEM229B	2.9434	0.0229003	0.339744	0	3	4	FALSE	-4.85516	28	0	3	0	0.950169	Down Regulation	FALSE	0	2334	0.54	mRNA
CHEK2	2.69811	0.0384645	0.370629	0	3	4	FALSE	-1.41896	32.3333	0	3	0	0.956459	Down Regulation	FALSE	0	3698	0.497354	mRNA
RASGRP1	3.5283	0	0.283422	0	1	4	FALSE	-1.18437	22	0	1	0	0.935172	Down Regulation	FALSE	0	0	0	mRNA
GLDC	3.20755	0	0.311765	0	1	4	FALSE	-5.29474	39	0	1	0	0.943396	Down Regulation	FALSE	0	0	0	mRNA
MPZ	3.45283	0	0.289617	0	1	4	FALSE	-2.84202	26	0	1	0	0.937107	Down Regulation	FALSE	0	0	0	mRNA
FAM117B	3.20755	0	0.311765	0	1	4	FALSE	-1.50872	39	0	1	0	0.943396	Down Regulation	FALSE	0	0	0	mRNA
SFRP2	3.20755	0	0.311765	0	1	4	FALSE	-2.01121	39	0	1	0	0.943396	Down Regulation	FALSE	0	0	0	mRNA
