# Supplementary material for: Expression profile and bioinformatics analysis of circRNA and its associated ceRNA networks in longissimus dorsi from Lufeng cattle and Leiqiong cattle
Source: BMC Genomics. 2023 Aug 29;24:499. doi: 10.1186/s12864-023-09566-0 (PMC10466722; doi:10.1186/s12864-023-09566-0)
Supplement: Supplementary file 7 — Supplementary Material 7 Table S6. Target mRNA GO Enrichment Analysis [file 12864_2023_9566_MOESM7_ESM.xlsx]

## Sheet: Sheet A-GO enrichment
Table S6_Target mRNA GO Enrichment Analysis Sheet A_Target mRNA GO Enrichment Analysis
GO ID	num	per	ratio	class	ID	Descrption	Pvalue	Qvalue	Up	Down	fg_num	bg_num
GO:0018108	11	9.91	0.04	Biological Process	GO:0018108	peptidyl-tyrosine phosphorylation	1.94703e-06	0.00238933	2	9	11	278
GO:0018212	11	9.91	0.039	Biological Process	GO:0018212	peptidyl-tyrosine modification	2.16051e-06	0.00238933	2	9	11	281
GO:0050730	9	8.108	0.05	Biological Process	GO:0050730	regulation of peptidyl-tyrosine phosphorylation	2.62756e-06	0.00238933	2	7	9	180
GO:0044459	30	24.793	0.015	Cellular Component	GO:0044459	plasma membrane part	2.78126e-05	0.00372795	0	30	30	1991
GO:0043209	4	3.306	0.143	Cellular Component	GO:0043209	myelin sheath	3.94452e-05	0.00372795	0	4	4	28
GO:0031226	20	16.529	0.019	Cellular Component	GO:0031226	intrinsic component of plasma membrane	4.29289e-05	0.00372795	0	20	20	1068
GO:0009897	10	8.264	0.032	Cellular Component	GO:0009897	external side of plasma membrane	6.13107e-05	0.00372795	0	10	10	311
GO:0005887	19	15.702	0.019	Cellular Component	GO:0005887	integral component of plasma membrane	6.51739e-05	0.00372795	0	19	19	1011
GO:0051480	9	8.108	0.043	Biological Process	GO:0051480	regulation of cytosolic calcium ion concentration	8.87231e-06	0.00605092	1	8	9	209
GO:0006874	10	9.009	0.035	Biological Process	GO:0006874	cellular calcium ion homeostasis	1.87755e-05	0.00695624	1	9	10	289
GO:0042552	6	5.405	0.07	Biological Process	GO:0042552	myelination	2.02204e-05	0.00695624	0	6	6	86
GO:0007272	6	5.405	0.068	Biological Process	GO:0007272	ensheathment of neurons	2.30637e-05	0.00695624	0	6	6	88
GO:0008366	6	5.405	0.068	Biological Process	GO:0008366	axon ensheathment	2.30637e-05	0.00695624	0	6	6	88
GO:0055074	10	9.009	0.033	Biological Process	GO:0055074	calcium ion homeostasis	2.5131e-05	0.00695624	1	9	10	299
GO:0065008	37	33.333	0.013	Biological Process	GO:0065008	regulation of biological quality	2.54994e-05	0.00695624	4	33	37	2933
GO:0007204	8	7.207	0.043	Biological Process	GO:0007204	positive regulation of cytosolic calcium ion concentration	2.87976e-05	0.00714181	1	7	8	186
GO:0072503	10	9.009	0.032	Biological Process	GO:0072503	cellular divalent inorganic cation homeostasis	3.91302e-05	0.00760611	1	9	10	315
GO:1904956	2	1.802	1	Biological Process	GO:1904956	regulation of midbrain dopaminergic neuron differentiation	4.18224e-05	0.00760611	0	2	2	2
GO:2000040	2	1.802	1	Biological Process	GO:2000040	regulation of planar cell polarity pathway involved in axis elongation	4.18224e-05	0.00760611	0	2	2	2
GO:2000041	2	1.802	1	Biological Process	GO:2000041	negative regulation of planar cell polarity pathway involved in axis elongation	4.18224e-05	0.00760611	0	2	2	2
GO:0032288	3	2.703	0.25	Biological Process	GO:0032288	myelin assembly	5.62455e-05	0.00831015	0	3	3	12
GO:0072507	10	9.009	0.03	Biological Process	GO:0072507	divalent inorganic cation homeostasis	5.7848e-05	0.00831015	1	9	10	330
GO:0048583	36	32.432	0.012	Biological Process	GO:0048583	regulation of response to stimulus	5.78685e-05	0.00831015	6	30	36	2922
GO:0009653	28	25.225	0.014	Biological Process	GO:0009653	anatomical structure morphogenesis	5.78786e-05	0.00831015	4	24	28	1999
GO:0046427	5	4.505	0.077	Biological Process	GO:0046427	positive regulation of JAK-STAT cascade	6.3997e-05	0.00872919	1	4	5	65
GO:0001932	19	17.117	0.017	Biological Process	GO:0001932	regulation of protein phosphorylation	6.78105e-05	0.00880891	3	16	19	1086
GO:1904894	5	4.505	0.075	Biological Process	GO:1904894	positive regulation of STAT cascade	7.40597e-05	0.0091834	1	4	5	67
GO:0008253	3	2.83	0.273	Molecular Function	GO:0008253	5'-nucleotidase activity	4.02752e-05	0.0117324	2	1	3	11
GO:0008252	3	2.83	0.25	Molecular Function	GO:0008252	nucleotidase activity	5.34508e-05	0.0117324	2	1	3	12
GO:0042127	19	17.117	0.017	Biological Process	GO:0042127	regulation of cell proliferation	0.000105689	0.0125356	6	13	19	1123
GO:0051611	2	1.802	0.667	Biological Process	GO:0051611	regulation of serotonin uptake	0.000124934	0.0136328	0	2	2	3
GO:0090244	2	1.802	0.667	Biological Process	GO:0090244	Wnt signaling pathway involved in somitogenesis	0.000124934	0.0136328	0	2	2	3
GO:0010033	27	24.324	0.014	Biological Process	GO:0010033	response to organic substance	0.000135242	0.0138617	2	25	27	1986
GO:0098771	12	10.811	0.023	Biological Process	GO:0098771	inorganic ion homeostasis	0.000137194	0.0138617	1	11	12	518
GO:0098552	11	9.091	0.024	Cellular Component	GO:0098552	side of membrane	0.000294416	0.0140338	0	11	11	450
GO:0051179	51	45.946	0.01	Biological Process	GO:0051179	localization	0.00014528	0.0141544	8	43	51	5007
GO:0010646	31	27.928	0.013	Biological Process	GO:0010646	regulation of cell communication	0.000153935	0.0144805	6	25	31	2460
GO:0008283	21	18.919	0.015	Biological Process	GO:0008283	cell proliferation	0.000168844	0.0146685	7	14	21	1366
GO:0048856	44	39.64	0.011	Biological Process	GO:0048856	anatomical structure development	0.000173818	0.0146685	9	35	44	4098
GO:0055065	11	9.91	0.024	Biological Process	GO:0055065	metal ion homeostasis	0.000175942	0.0146685	1	10	11	453
GO:0023051	31	27.928	0.013	Biological Process	GO:0023051	regulation of signaling	0.000178688	0.0146685	6	25	31	2480
GO:1903531	5	4.505	0.062	Biological Process	GO:1903531	negative regulation of secretion by cell	0.000182819	0.0146685	0	5	5	81
GO:0006873	11	9.91	0.024	Biological Process	GO:0006873	cellular ion homeostasis	0.000193494	0.0150815	1	10	11	458
GO:0048731	38	34.234	0.011	Biological Process	GO:0048731	system development	0.000205885	0.0156015	8	30	38	3354
GO:0008284	13	11.712	0.021	Biological Process	GO:0008284	positive regulation of cell proliferation	0.000231081	0.0159475	3	10	13	632
GO:0003402	2	1.802	0.5	Biological Process	GO:0003402	planar cell polarity pathway involved in axis elongation	0.000248805	0.0159475	0	2	2	4
GO:0030913	2	1.802	0.5	Biological Process	GO:0030913	paranodal junction assembly	0.000248805	0.0159475	0	2	2	4
GO:1904338	2	1.802	0.5	Biological Process	GO:1904338	regulation of dopaminergic neuron differentiation	0.000248805	0.0159475	0	2	2	4
GO:0042325	19	17.117	0.016	Biological Process	GO:0042325	regulation of phosphorylation	0.000249042	0.0159475	3	16	19	1200
GO:0043549	13	11.712	0.02	Biological Process	GO:0043549	regulation of kinase activity	0.000249423	0.0159475	2	11	13	637
GO:0022603	14	12.613	0.019	Biological Process	GO:0022603	regulation of anatomical structure morphogenesis	0.000251372	0.0159475	3	11	14	725
GO:0006875	10	9.009	0.025	Biological Process	GO:0006875	cellular metal ion homeostasis	0.000272736	0.0169097	1	9	10	399
GO:0035556	27	24.324	0.013	Biological Process	GO:0035556	intracellular signal transduction	0.000290179	0.0175913	5	22	27	2080
GO:0051048	5	4.505	0.056	Biological Process	GO:0051048	negative regulation of secretion	0.000299416	0.0177566	0	5	5	90
GO:0050896	68	61.261	0.009	Biological Process	GO:0050896	response to stimulus	0.000315716	0.018325	11	57	68	7637
GO:0050801	12	10.811	0.021	Biological Process	GO:0050801	ion homeostasis	0.000330296	0.0187718	1	11	12	570
GO:0097553	5	4.505	0.053	Biological Process	GO:0097553	calcium ion transmembrane import into cytosol	0.000384726	0.0201391	1	4	5	95
GO:0019220	20	18.018	0.015	Biological Process	GO:0019220	regulation of phosphate metabolic process	0.000404594	0.0201391	3	17	20	1351
GO:0051174	20	18.018	0.015	Biological Process	GO:0051174	regulation of phosphorus metabolic process	0.000404594	0.0201391	3	17	20	1351
GO:0043508	2	1.802	0.4	Biological Process	GO:0043508	negative regulation of JUN kinase activity	0.000412913	0.0201391	0	2	2	5
GO:1905770	2	1.802	0.4	Biological Process	GO:1905770	regulation of mesodermal cell differentiation	0.000412913	0.0201391	0	2	2	5
GO:1905902	2	1.802	0.4	Biological Process	GO:1905902	regulation of mesoderm formation	0.000412913	0.0201391	0	2	2	5
GO:2000051	2	1.802	0.4	Biological Process	GO:2000051	negative regulation of non-canonical Wnt signaling pathway	0.000412913	0.0201391	0	2	2	5
GO:0051716	60	54.054	0.009	Biological Process	GO:0051716	cellular response to stimulus	0.000413412	0.0201391	11	49	60	6494
GO:0033688	3	2.703	0.13	Biological Process	GO:0033688	regulation of osteoblast proliferation	0.0004298	0.020433	1	2	3	23
GO:0043087	9	8.108	0.026	Biological Process	GO:0043087	regulation of GTPase activity	0.000434426	0.020433	2	7	9	347
GO:0009719	16	14.414	0.017	Biological Process	GO:0009719	response to endogenous stimulus	0.000449061	0.0207634	2	14	16	957
GO:0006928	22	19.82	0.014	Biological Process	GO:0006928	movement of cell or subcellular component	0.00046995	0.0210808	4	18	22	1581
GO:0050790	24	21.622	0.013	Biological Process	GO:0050790	regulation of catalytic activity	0.000471382	0.0210808	6	18	24	1802
GO:0055080	11	9.91	0.022	Biological Process	GO:0055080	cation homeostasis	0.000490861	0.0215979	1	10	11	511
GO:0010522	4	3.604	0.07	Biological Process	GO:0010522	regulation of calcium ion transport into cytosol	0.000511135	0.022133	1	3	4	57
GO:0006796	31	27.928	0.012	Biological Process	GO:0006796	phosphate-containing compound metabolic process	0.000522099	0.0222545	7	24	31	2633
GO:0048333	3	2.703	0.12	Biological Process	GO:0048333	mesodermal cell differentiation	0.000552932	0.0232061	1	2	3	25
GO:0019725	12	10.811	0.02	Biological Process	GO:0019725	cellular homeostasis	0.000562638	0.0232557	1	11	12	605
GO:0007154	54	48.649	0.009	Biological Process	GO:0007154	cell communication	0.000580291	0.0233676	9	45	54	5698
GO:0051345	11	9.91	0.021	Biological Process	GO:0051345	positive regulation of hydrolase activity	0.000595379	0.0233676	1	10	11	523
GO:0007275	39	35.135	0.011	Biological Process	GO:0007275	multicellular organism development	0.000600941	0.0233676	8	31	39	3661
GO:0006793	31	27.928	0.012	Biological Process	GO:0006793	phosphorus metabolic process	0.000615291	0.0233676	7	24	31	2658
GO:0060028	2	1.802	0.333	Biological Process	GO:0060028	convergent extension involved in axis elongation	0.000616739	0.0233676	0	2	2	6
GO:0086103	2	1.802	0.333	Biological Process	GO:0086103	G protein-coupled receptor signaling pathway involved in heart process	0.000616739	0.0233676	1	1	2	6
GO:0060402	5	4.505	0.047	Biological Process	GO:0060402	calcium ion transport into cytosol	0.000635975	0.0237663	1	4	5	106
GO:0001653	6	5.66	0.047	Molecular Function	GO:0001653	peptide receptor activity	0.000162992	0.0238512	1	5	6	127
GO:0043547	8	7.207	0.027	Biological Process	GO:0043547	positive regulation of GTPase activity	0.000651951	0.0240341	1	7	8	293
GO:0065009	28	25.225	0.012	Biological Process	GO:0065009	regulation of molecular function	0.000673522	0.0240509	6	22	28	2311
GO:0055082	11	9.91	0.021	Biological Process	GO:0055082	cellular chemical homeostasis	0.000674921	0.0240509	1	10	11	531
GO:0030003	10	9.009	0.022	Biological Process	GO:0030003	cellular cation homeostasis	0.000687106	0.0240509	1	9	10	449
GO:0009966	27	24.324	0.012	Biological Process	GO:0009966	regulation of signal transduction	0.000687672	0.0240509	6	21	27	2196
GO:0032502	44	39.64	0.01	Biological Process	GO:0032502	developmental process	0.000720587	0.0244419	9	35	44	4356
GO:0031399	20	18.018	0.014	Biological Process	GO:0031399	regulation of protein modification process	0.000722366	0.0244419	4	16	20	1414
GO:0006468	21	18.919	0.014	Biological Process	GO:0006468	protein phosphorylation	0.000727622	0.0244419	4	17	21	1523
GO:0051338	13	11.712	0.018	Biological Process	GO:0051338	regulation of transferase activity	0.000734692	0.0244419	2	11	13	714
GO:0031224	57	47.107	0.01	Cellular Component	GO:0031224	intrinsic component of membrane	0.000660881	0.0248798	9	48	57	5712
GO:0016020	76	62.81	0.009	Cellular Component	GO:0016020	membrane	0.000695937	0.0248798	13	63	76	8379
GO:0033687	3	2.703	0.107	Biological Process	GO:0033687	osteoblast proliferation	0.000776488	0.0255212	1	2	3	28
GO:0050793	24	21.622	0.013	Biological Process	GO:0050793	regulation of developmental process	0.000827658	0.0268792	5	19	24	1874
GO:0016021	56	46.281	0.01	Cellular Component	GO:0016021	integral component of membrane	0.000865438	0.0275017	9	47	56	5635
GO:0051239	27	24.324	0.012	Biological Process	GO:0051239	regulation of multicellular organismal process	0.000914962	0.0290646	6	21	27	2237
GO:0023052	53	47.748	0.009	Biological Process	GO:0023052	signaling	0.000919429	0.0290646	9	44	53	5654
GO:0045859	11	9.91	0.02	Biological Process	GO:0045859	regulation of protein kinase activity	0.000926913	0.0290646	2	9	11	552
GO:0048646	14	12.613	0.017	Biological Process	GO:0048646	anatomical structure formation involved in morphogenesis	0.00093946	0.0291233	1	13	14	828
GO:0046425	5	4.505	0.043	Biological Process	GO:0046425	regulation of JAK-STAT cascade	0.000956255	0.0293108	1	4	5	116
GO:0051235	7	6.306	0.029	Biological Process	GO:0051235	maintenance of location	0.0010209	0.030813	1	6	7	242
GO:1904892	5	4.505	0.042	Biological Process	GO:1904892	regulation of STAT cascade	0.00103252	0.030813	1	4	5	118
GO:0010524	3	2.703	0.097	Biological Process	GO:0010524	positive regulation of calcium ion transport into cytosol	0.00105044	0.030813	0	3	3	31
GO:0046888	3	2.703	0.097	Biological Process	GO:0046888	negative regulation of hormone secretion	0.00105044	0.030813	0	3	3	31
GO:0060401	5	4.505	0.042	Biological Process	GO:0060401	cytosolic calcium ion transport	0.00111321	0.0323066	1	4	5	120
GO:0014908	2	1.802	0.25	Biological Process	GO:0014908	myotube differentiation involved in skeletal muscle regeneration	0.0011415	0.0327499	0	2	2	8
GO:0045597	12	10.811	0.018	Biological Process	GO:0045597	positive regulation of cell differentiation	0.00115249	0.0327499	2	10	12	657
GO:0019911	2	1.887	0.4	Molecular Function	GO:0019911	structural constituent of myelin sheath	0.000399177	0.0350478	0	2	2	5
GO:0031402	2	1.887	0.4	Molecular Function	GO:0031402	sodium ion binding	0.000399177	0.0350478	0	2	2	5
GO:0043085	15	13.514	0.016	Biological Process	GO:0043085	positive regulation of catalytic activity	0.00140149	0.0390857	2	13	15	963
GO:0001921	2	1.802	0.222	Biological Process	GO:0001921	positive regulation of receptor recycling	0.00146141	0.0390857	0	2	2	9
GO:0007501	2	1.802	0.222	Biological Process	GO:0007501	mesodermal cell fate specification	0.00146141	0.0390857	1	1	2	9
GO:0060346	2	1.802	0.222	Biological Process	GO:0060346	bone trabecula formation	0.00146141	0.0390857	0	2	2	9
GO:0070493	2	1.802	0.222	Biological Process	GO:0070493	thrombin-activated receptor signaling pathway	0.00146141	0.0390857	0	2	2	9
GO:0071481	2	1.802	0.222	Biological Process	GO:0071481	cellular response to X-ray	0.00146141	0.0390857	0	2	2	9
GO:0072359	13	11.712	0.017	Biological Process	GO:0072359	circulatory system development	0.00151132	0.040028	4	9	13	773
GO:0051209	4	3.604	0.052	Biological Process	GO:0051209	release of sequestered calcium ion into cytosol	0.00158542	0.0405023	1	3	4	77
GO:0051283	4	3.604	0.052	Biological Process	GO:0051283	negative regulation of sequestering of calcium ion	0.00158542	0.0405023	1	3	4	77
GO:0048705	6	5.405	0.031	Biological Process	GO:0048705	skeletal system morphogenesis	0.00158779	0.0405023	1	5	6	192
GO:0050731	5	4.505	0.038	Biological Process	GO:0050731	positive regulation of peptidyl-tyrosine phosphorylation	0.00158862	0.0405023	2	3	5	130
GO:0009069	3	2.703	0.083	Biological Process	GO:0009069	serine family amino acid metabolic process	0.0016297	0.0407873	0	3	3	36
GO:0043277	3	2.703	0.083	Biological Process	GO:0043277	apoptotic cell clearance	0.0016297	0.0407873	1	2	3	36
GO:0051282	4	3.604	0.051	Biological Process	GO:0051282	regulation of sequestering of calcium ion	0.00166285	0.0412387	1	3	4	78
GO:1902531	18	16.216	0.014	Biological Process	GO:1902531	regulation of intracellular signal transduction	0.00171474	0.0415003	3	15	18	1298
GO:0048584	21	18.919	0.013	Biological Process	GO:0048584	positive regulation of response to stimulus	0.00171978	0.0415003	3	18	21	1630
GO:0046328	5	4.505	0.038	Biological Process	GO:0046328	regulation of JNK cascade	0.00175659	0.0415003	0	5	5	133
GO:0070374	5	4.505	0.038	Biological Process	GO:0070374	positive regulation of ERK1 and ERK2 cascade	0.00175659	0.0415003	0	5	5	133
GO:0036120	2	1.802	0.2	Biological Process	GO:0036120	cellular response to platelet-derived growth factor stimulus	0.00181903	0.0415003	0	2	2	10
GO:0051610	2	1.802	0.2	Biological Process	GO:0051610	serotonin uptake	0.00181903	0.0415003	0	2	2	10
GO:0071404	2	1.802	0.2	Biological Process	GO:0071404	cellular response to low-density lipoprotein particle stimulus	0.00181903	0.0415003	0	2	2	10
GO:0090179	2	1.802	0.2	Biological Process	GO:0090179	planar cell polarity pathway involved in neural tube closure	0.00181903	0.0415003	0	2	2	10
GO:1904948	2	1.802	0.2	Biological Process	GO:1904948	midbrain dopaminergic neuron differentiation	0.00181903	0.0415003	0	2	2	10
GO:0051208	4	3.604	0.05	Biological Process	GO:0051208	sequestering of calcium ion	0.00182553	0.0415003	1	3	4	80
GO:0007259	5	4.505	0.037	Biological Process	GO:0007259	JAK-STAT cascade	0.00187559	0.042286	1	4	5	135
GO:0050709	3	2.703	0.079	Biological Process	GO:0050709	negative regulation of protein secretion	0.00190746	0.0423054	0	3	3	38
GO:1904427	3	2.703	0.079	Biological Process	GO:1904427	positive regulation of calcium ion transmembrane transport	0.00190746	0.0423054	0	3	3	38
GO:0048514	9	8.108	0.021	Biological Process	GO:0048514	blood vessel morphogenesis	0.00202004	0.0444408	2	7	9	432
GO:0097696	5	4.505	0.036	Biological Process	GO:0097696	STAT cascade	0.00206502	0.0450669	1	4	5	138
GO:1903169	4	3.604	0.048	Biological Process	GO:1903169	regulation of calcium ion transmembrane transport	0.00208975	0.0451012	1	3	4	83
GO:0071900	8	7.207	0.023	Biological Process	GO:0071900	regulation of protein serine/threonine kinase activity	0.00209965	0.0451012	1	7	8	352
GO:0009986	12	9.917	0.019	Cellular Component	GO:0009986	cell surface	0.00158058	0.0452046	0	12	12	638
GO:0036119	2	1.802	0.182	Biological Process	GO:0036119	response to platelet-derived growth factor	0.00221383	0.0464565	0	2	2	11
GO:0090178	2	1.802	0.182	Biological Process	GO:0090178	regulation of establishment of planar polarity involved in neural tube closure	0.00221383	0.0464565	0	2	2	11
GO:2000380	2	1.802	0.182	Biological Process	GO:2000380	regulation of mesoderm development	0.00221383	0.0464565	0	2	2	11
GO:0007254	5	4.505	0.035	Biological Process	GO:0007254	JNK cascade	0.00233886	0.04856	0	5	5	142
GO:0050732	3	2.703	0.073	Biological Process	GO:0050732	negative regulation of peptidyl-tyrosine phosphorylation	0.00237655	0.04856	0	3	3	41
GO:1905330	4	3.604	0.047	Biological Process	GO:1905330	regulation of morphogenesis of an epithelium	0.00237929	0.04856	0	4	4	86
GO:0007267	15	13.514	0.015	Biological Process	GO:0007267	cell-cell signaling	0.00238528	0.04856	0	15	15	1017
GO:0016477	16	14.414	0.014	Biological Process	GO:0016477	cell migration	0.002475	0.0500133	1	15	16	1126
GO:0042802	20	18.868	0.014	Molecular Function	GO:0042802	identical protein binding	0.00068897	0.0504096	7	13	20	1436
GO:0002792	3	2.703	0.071	Biological Process	GO:0002792	negative regulation of peptide secretion	0.00254735	0.0510479	0	3	3	42
GO:0060026	2	1.802	0.167	Biological Process	GO:0060026	convergent extension	0.00264535	0.0510479	0	2	2	12
GO:0061430	2	1.802	0.167	Biological Process	GO:0061430	bone trabecula morphogenesis	0.00264535	0.0510479	0	2	2	12
GO:0071280	2	1.802	0.167	Biological Process	GO:0071280	cellular response to copper ion	0.00264535	0.0510479	0	2	2	12
GO:0090177	2	1.802	0.167	Biological Process	GO:0090177	establishment of planar polarity involved in neural tube closure	0.00264535	0.0510479	0	2	2	12
GO:2000095	2	1.802	0.167	Biological Process	GO:2000095	regulation of Wnt signaling pathway, planar cell polarity pathway	0.00264535	0.0510479	0	2	2	12
GO:0007165	49	44.144	0.009	Biological Process	GO:0007165	signal transduction	0.00266965	0.0510479	9	40	49	5327
GO:0010243	10	9.009	0.019	Biological Process	GO:0010243	response to organonitrogen compound	0.0026759	0.0510479	1	9	10	539
GO:0042531	3	2.703	0.07	Biological Process	GO:0042531	positive regulation of tyrosine phosphorylation of STAT protein	0.00272556	0.0516343	1	2	3	43
GO:0048878	13	11.712	0.016	Biological Process	GO:0048878	chemical homeostasis	0.00278989	0.0520334	1	12	13	829
GO:0048870	17	15.315	0.014	Biological Process	GO:0048870	cell motility	0.00280385	0.0520334	2	15	17	1248
GO:0051674	17	15.315	0.014	Biological Process	GO:0051674	localization of cell	0.00280385	0.0520334	2	15	17	1248
GO:0071944	47	38.843	0.01	Cellular Component	GO:0071944	cell periphery	0.00210977	0.0548541	3	44	47	4644
GO:0005886	46	38.017	0.01	Cellular Component	GO:0005886	plasma membrane	0.00236032	0.0562544	2	44	46	4539
GO:0045595	17	15.315	0.013	Biological Process	GO:0045595	regulation of cell differentiation	0.00309484	0.0566168	4	13	17	1260
GO:0001710	2	1.802	0.154	Biological Process	GO:0001710	mesodermal cell fate commitment	0.00311309	0.0566168	1	1	2	13
GO:0003214	2	1.802	0.154	Biological Process	GO:0003214	cardiac left ventricle morphogenesis	0.00311309	0.0566168	0	2	2	13
GO:0044425	62	51.24	0.009	Cellular Component	GO:0044425	membrane part	0.00262871	0.0578316	10	52	62	6703
GO:0032879	23	20.721	0.012	Biological Process	GO:0032879	regulation of localization	0.00325194	0.0584153	1	22	23	1953
GO:0001934	12	10.811	0.016	Biological Process	GO:0001934	positive regulation of protein phosphorylation	0.00327591	0.0584153	2	10	12	745
GO:0045600	3	2.703	0.065	Biological Process	GO:0045600	positive regulation of fat cell differentiation	0.00330565	0.0584153	0	3	3	46
GO:0051279	3	2.703	0.065	Biological Process	GO:0051279	regulation of release of sequestered calcium ion into cytosol	0.00330565	0.0584153	1	2	3	46
GO:0007163	5	4.505	0.032	Biological Process	GO:0007163	establishment or maintenance of cell polarity	0.00331905	0.0584153	1	4	5	154
GO:0060589	7	6.604	0.028	Molecular Function	GO:0060589	nucleoside-triphosphatase regulator activity	0.00101354	0.0586801	3	4	7	246
GO:0008528	5	4.717	0.041	Molecular Function	GO:0008528	G protein-coupled peptide receptor activity	0.00106934	0.0586801	0	5	5	121
GO:0001501	8	7.207	0.021	Biological Process	GO:0001501	skeletal system development	0.0034111	0.0593208	2	6	8	381
GO:0070588	6	5.405	0.027	Biological Process	GO:0070588	calcium ion transmembrane transport	0.00342832	0.0593208	1	5	6	224
GO:0051336	14	12.613	0.015	Biological Process	GO:0051336	regulation of hydrolase activity	0.00343573	0.0593208	4	10	14	952
GO:0042737	4	3.604	0.042	Biological Process	GO:0042737	drug catabolic process	0.00354234	0.0601587	0	4	4	96
GO:0071901	4	3.604	0.042	Biological Process	GO:0071901	negative regulation of protein serine/threonine kinase activity	0.00354234	0.0601587	1	3	4	96
GO:0006837	2	1.802	0.143	Biological Process	GO:0006837	serotonin transport	0.00361658	0.0601587	0	2	2	14
GO:0009070	2	1.802	0.143	Biological Process	GO:0009070	serine family amino acid biosynthetic process	0.00361658	0.0601587	0	2	2	14
GO:0042249	2	1.802	0.143	Biological Process	GO:0042249	establishment of planar polarity of embryonic epithelium	0.00361658	0.0601587	0	2	2	14
GO:0051580	2	1.802	0.143	Biological Process	GO:0051580	regulation of neurotransmitter uptake	0.00361658	0.0601587	0	2	2	14
GO:0051270	12	10.811	0.016	Biological Process	GO:0051270	regulation of cellular component movement	0.00368524	0.0608566	1	11	12	756
GO:0001101	5	4.505	0.032	Biological Process	GO:0001101	response to acid chemical	0.00370315	0.0608566	1	4	5	158
GO:0051271	6	5.405	0.026	Biological Process	GO:0051271	negative regulation of cellular component movement	0.00373848	0.0610693	0	6	6	228
GO:0070887	24	21.622	0.011	Biological Process	GO:0070887	cellular response to chemical stimulus	0.00390479	0.0633638	2	22	24	2102
GO:0040012	12	10.811	0.016	Biological Process	GO:0040012	regulation of locomotion	0.0039254	0.0633638	0	12	12	762
GO:0046579	3	2.703	0.061	Biological Process	GO:0046579	positive regulation of Ras protein signal transduction	0.00395597	0.0634817	0	3	3	49
GO:1901617	5	4.505	0.031	Biological Process	GO:1901617	organic hydroxy compound biosynthetic process	0.00401144	0.0639954	0	5	5	161
GO:0016310	22	19.82	0.012	Biological Process	GO:0016310	phosphorylation	0.00404243	0.0641148	4	18	22	1868
GO:0050662	7	6.604	0.027	Molecular Function	GO:0050662	coenzyme binding	0.0013952	0.0643562	0	7	7	260
GO:0005509	11	10.377	0.018	Molecular Function	GO:0005509	calcium ion binding	0.00175913	0.0643562	1	10	11	609
GO:0005127	2	1.887	0.2	Molecular Function	GO:0005127	ciliary neurotrophic factor receptor binding	0.00175917	0.0643562	1	1	2	10
GO:0031420	2	1.887	0.2	Molecular Function	GO:0031420	alkali metal ion binding	0.00175917	0.0643562	0	2	2	10
GO:0040011	18	16.216	0.013	Biological Process	GO:0040011	locomotion	0.00409681	0.0646017	2	16	18	1407
GO:0030334	11	9.91	0.016	Biological Process	GO:0030334	regulation of cell migration	0.00415837	0.0651956	0	11	11	669
GO:0005938	6	4.959	0.029	Cellular Component	GO:0005938	cell cortex	0.00320303	0.0654333	2	4	6	207
GO:0033138	4	3.604	0.04	Biological Process	GO:0033138	positive regulation of peptidyl-serine phosphorylation	0.00424754	0.0662131	0	4	4	101
GO:0051094	14	12.613	0.014	Biological Process	GO:0051094	positive regulation of developmental process	0.00432392	0.0670207	2	12	14	977
GO:0061045	3	2.703	0.059	Biological Process	GO:0061045	negative regulation of wound healing	0.00442976	0.0678273	0	3	3	51
GO:0006469	5	4.505	0.03	Biological Process	GO:0006469	negative regulation of protein kinase activity	0.00445054	0.0678273	1	4	5	165
GO:0032872	5	4.505	0.03	Biological Process	GO:0032872	regulation of stress-activated MAPK cascade	0.00445054	0.0678273	0	5	5	165
GO:0071310	20	18.018	0.012	Biological Process	GO:0071310	cellular response to organic substance	0.0046772	0.0694962	2	18	20	1655
GO:0043407	3	2.703	0.058	Biological Process	GO:0043407	negative regulation of MAP kinase activity	0.00467898	0.0694962	0	3	3	52
GO:0051057	3	2.703	0.058	Biological Process	GO:0051057	positive regulation of small GTPase mediated signal transduction	0.00467898	0.0694962	0	3	3	52
GO:0048585	16	14.414	0.013	Biological Process	GO:0048585	negative regulation of response to stimulus	0.00469374	0.0694962	3	13	16	1202
GO:0046688	2	1.802	0.125	Biological Process	GO:0046688	response to copper ion	0.00472888	0.0694962	0	2	2	16
GO:0060343	2	1.802	0.125	Biological Process	GO:0060343	trabecula formation	0.00472888	0.0694962	0	2	2	16
GO:0070302	5	4.505	0.03	Biological Process	GO:0070302	regulation of stress-activated protein kinase signaling cascade	0.00480162	0.0694962	0	5	5	168
GO:0045995	4	3.604	0.038	Biological Process	GO:0045995	regulation of embryonic development	0.00487573	0.0694962	0	4	4	105
GO:0042509	3	2.703	0.057	Biological Process	GO:0042509	regulation of tyrosine phosphorylation of STAT protein	0.00493653	0.0694962	1	2	3	53
GO:0080134	14	12.613	0.014	Biological Process	GO:0080134	regulation of response to stress	0.00498486	0.0694962	1	13	14	993
GO:0001568	9	8.108	0.018	Biological Process	GO:0001568	blood vessel development	0.00522604	0.0694962	2	7	9	499
GO:2000026	18	16.216	0.012	Biological Process	GO:2000026	regulation of multicellular organismal development	0.00528851	0.0694962	4	14	18	1442
GO:1901605	5	4.505	0.029	Biological Process	GO:1901605	alpha-amino acid metabolic process	0.0052998	0.0694962	0	5	5	172
GO:0001919	2	1.802	0.118	Biological Process	GO:0001919	regulation of receptor recycling	0.00533676	0.0694962	0	2	2	17
GO:0055094	2	1.802	0.118	Biological Process	GO:0055094	response to lipoprotein particle	0.00533676	0.0694962	0	2	2	17
GO:0071392	2	1.802	0.118	Biological Process	GO:0071392	cellular response to estradiol stimulus	0.00533676	0.0694962	0	2	2	17
GO:1905276	2	1.802	0.118	Biological Process	GO:1905276	regulation of epithelial tube formation	0.00533676	0.0694962	0	2	2	17
GO:0048708	3	2.703	0.055	Biological Process	GO:0048708	astrocyte differentiation	0.00547691	0.0694962	1	2	3	55
GO:0042327	12	10.811	0.015	Biological Process	GO:0042327	positive regulation of phosphorylation	0.00548239	0.0694962	2	10	12	795
GO:0043506	3	2.703	0.054	Biological Process	GO:0043506	regulation of JUN kinase activity	0.00575988	0.0694962	0	3	3	56
GO:0044093	16	14.414	0.013	Biological Process	GO:0044093	positive regulation of molecular function	0.00579769	0.0694962	2	14	16	1229
GO:0050678	6	5.405	0.024	Biological Process	GO:0050678	regulation of epithelial cell proliferation	0.00583041	0.0694962	1	5	6	250
GO:0032940	9	8.108	0.018	Biological Process	GO:0032940	secretion by cell	0.00585763	0.0694962	0	9	9	508
GO:0006544	2	1.802	0.111	Biological Process	GO:0006544	glycine metabolic process	0.00597851	0.0694962	0	2	2	18
GO:0048710	2	1.802	0.111	Biological Process	GO:0048710	regulation of astrocyte differentiation	0.00597851	0.0694962	1	1	2	18
GO:0071402	2	1.802	0.111	Biological Process	GO:0071402	cellular response to lipoprotein particle stimulus	0.00597851	0.0694962	0	2	2	18
GO:2000050	2	1.802	0.111	Biological Process	GO:2000050	regulation of non-canonical Wnt signaling pathway	0.00597851	0.0694962	0	2	2	18
GO:0042592	17	15.315	0.013	Biological Process	GO:0042592	homeostatic process	0.00609572	0.0694962	3	14	17	1348
GO:0043408	9	8.108	0.018	Biological Process	GO:0043408	regulation of MAPK cascade	0.0062332	0.0694962	0	9	9	513
GO:2000145	11	9.91	0.016	Biological Process	GO:2000145	regulation of cell motility	0.0062496	0.0694962	0	11	11	707
GO:0001707	3	2.703	0.052	Biological Process	GO:0001707	mesoderm formation	0.00635176	0.0694962	1	2	3	58
GO:0043154	3	2.703	0.052	Biological Process	GO:0043154	negative regulation of cysteine-type endopeptidase activity involved in apoptotic process	0.00635176	0.0694962	1	2	3	58
GO:0006535	1	0.901	1	Biological Process	GO:0006535	cysteine biosynthetic process from serine	0.00649617	0.0694962	0	1	1	1
GO:0009443	1	0.901	1	Biological Process	GO:0009443	pyridoxal 5'-phosphate salvage	0.00649617	0.0694962	0	1	1	1
GO:0015783	1	0.901	1	Biological Process	GO:0015783	GDP-fucose transmembrane transport	0.00649617	0.0694962	1	0	1	1
GO:0031427	1	0.901	1	Biological Process	GO:0031427	response to methotrexate	0.00649617	0.0694962	0	1	1	1
GO:0032227	1	0.901	1	Biological Process	GO:0032227	negative regulation of synaptic transmission, dopaminergic	0.00649617	0.0694962	0	1	1	1
GO:0033366	1	0.901	1	Biological Process	GO:0033366	protein localization to secretory granule	0.00649617	0.0694962	0	1	1	1
GO:0035543	1	0.901	1	Biological Process	GO:0035543	positive regulation of SNARE complex assembly	0.00649617	0.0694962	0	1	1	1
GO:0035695	1	0.901	1	Biological Process	GO:0035695	mitophagy by induced vacuole formation	0.00649617	0.0694962	1	0	1	1
GO:0035874	1	0.901	1	Biological Process	GO:0035874	cellular response to copper ion starvation	0.00649617	0.0694962	0	1	1	1
GO:0036085	1	0.901	1	Biological Process	GO:0036085	GDP-fucose import into Golgi lumen	0.00649617	0.0694962	1	0	1	1
GO:0038041	1	0.901	1	Biological Process	GO:0038041	cross-receptor inhibition within G protein-coupled receptor heterodimer	0.00649617	0.0694962	0	1	1	1
GO:0038161	1	0.901	1	Biological Process	GO:0038161	prolactin signaling pathway	0.00649617	0.0694962	0	1	1	1
GO:0044332	1	0.901	1	Biological Process	GO:0044332	Wnt signaling pathway involved in dorsal/ventral axis specification	0.00649617	0.0694962	0	1	1	1
GO:0044345	1	0.901	1	Biological Process	GO:0044345	stromal-epithelial cell signaling involved in prostate gland development	0.00649617	0.0694962	0	1	1	1
GO:0045578	1	0.901	1	Biological Process	GO:0045578	negative regulation of B cell differentiation	0.00649617	0.0694962	0	1	1	1
GO:0046086	1	0.901	1	Biological Process	GO:0046086	adenosine biosynthetic process	0.00649617	0.0694962	0	1	1	1
GO:0046452	1	0.901	1	Biological Process	GO:0046452	dihydrofolate metabolic process	0.00649617	0.0694962	0	1	1	1
GO:0051585	1	0.901	1	Biological Process	GO:0051585	negative regulation of dopamine uptake involved in synaptic transmission	0.00649617	0.0694962	0	1	1	1
GO:0051622	1	0.901	1	Biological Process	GO:0051622	negative regulation of norepinephrine uptake	0.00649617	0.0694962	0	1	1	1
GO:0051945	1	0.901	1	Biological Process	GO:0051945	negative regulation of catecholamine uptake involved in synaptic transmission	0.00649617	0.0694962	0	1	1	1
GO:0061185	1	0.901	1	Biological Process	GO:0061185	negative regulation of dermatome development	0.00649617	0.0694962	0	1	1	1
GO:0061586	1	0.901	1	Biological Process	GO:0061586	positive regulation of transcription by transcription factor localization	0.00649617	0.0694962	0	1	1	1
GO:0072428	1	0.901	1	Biological Process	GO:0072428	signal transduction involved in intra-S DNA damage checkpoint	0.00649617	0.0694962	0	1	1	1
GO:0090246	1	0.901	1	Biological Process	GO:0090246	convergent extension involved in somitogenesis	0.00649617	0.0694962	0	1	1	1
GO:0090480	1	0.901	1	Biological Process	GO:0090480	purine nucleotide-sugar transmembrane transport	0.00649617	0.0694962	1	0	1	1
GO:0097184	1	0.901	1	Biological Process	GO:0097184	response to azide	0.00649617	0.0694962	0	1	1	1
GO:0097185	1	0.901	1	Biological Process	GO:0097185	cellular response to azide	0.00649617	0.0694962	0	1	1	1
GO:0099156	1	0.901	1	Biological Process	GO:0099156	cell-cell signaling via exosome	0.00649617	0.0694962	0	1	1	1
GO:0120126	1	0.901	1	Biological Process	GO:0120126	response to copper ion starvation	0.00649617	0.0694962	0	1	1	1
GO:1902080	1	0.901	1	Biological Process	GO:1902080	regulation of calcium ion import into sarcoplasmic reticulum	0.00649617	0.0694962	1	0	1	1
GO:1902081	1	0.901	1	Biological Process	GO:1902081	negative regulation of calcium ion import into sarcoplasmic reticulum	0.00649617	0.0694962	1	0	1	1
GO:1902178	1	0.901	1	Biological Process	GO:1902178	fibroblast growth factor receptor apoptotic signaling pathway	0.00649617	0.0694962	0	1	1	1
GO:1902576	1	0.901	1	Biological Process	GO:1902576	negative regulation of nuclear cell cycle DNA replication	0.00649617	0.0694962	0	1	1	1
GO:1903282	1	0.901	1	Biological Process	GO:1903282	regulation of glutathione peroxidase activity	0.00649617	0.0694962	0	1	1	1
GO:1903284	1	0.901	1	Biological Process	GO:1903284	positive regulation of glutathione peroxidase activity	0.00649617	0.0694962	0	1	1	1
GO:1903285	1	0.901	1	Biological Process	GO:1903285	positive regulation of hydrogen peroxide catabolic process	0.00649617	0.0694962	0	1	1	1
GO:1903464	1	0.901	1	Biological Process	GO:1903464	negative regulation of mitotic cell cycle DNA replication	0.00649617	0.0694962	0	1	1	1
GO:1905665	1	0.901	1	Biological Process	GO:1905665	positive regulation of calcium ion import across plasma membrane	0.00649617	0.0694962	0	1	1	1
GO:2000053	1	0.901	1	Biological Process	GO:2000053	regulation of Wnt signaling pathway involved in dorsal/ventral axis specification	0.00649617	0.0694962	0	1	1	1
GO:2000054	1	0.901	1	Biological Process	GO:2000054	negative regulation of Wnt signaling pathway involved in dorsal/ventral axis specification	0.00649617	0.0694962	0	1	1	1
GO:2000080	1	0.901	1	Biological Process	GO:2000080	negative regulation of canonical Wnt signaling pathway involved in controlling type B pancreatic cell proliferation	0.00649617	0.0694962	0	1	1	1
GO:2000287	1	0.901	1	Biological Process	GO:2000287	positive regulation of myotome development	0.00649617	0.0694962	0	1	1	1
GO:2000290	1	0.901	1	Biological Process	GO:2000290	regulation of myotome development	0.00649617	0.0694962	0	1	1	1
GO:2000295	1	0.901	1	Biological Process	GO:2000295	regulation of hydrogen peroxide catabolic process	0.00649617	0.0694962	0	1	1	1
GO:0046329	2	1.802	0.105	Biological Process	GO:0046329	negative regulation of JNK cascade	0.00665367	0.0700115	0	2	2	19
GO:0001756	3	2.703	0.051	Biological Process	GO:0001756	somitogenesis	0.0066608	0.0700115	0	3	3	59
GO:0007260	3	2.703	0.051	Biological Process	GO:0007260	tyrosine phosphorylation of STAT protein	0.0066608	0.0700115	1	2	3	59
GO:0033673	5	4.505	0.027	Biological Process	GO:0033673	negative regulation of kinase activity	0.00670373	0.0700115	1	4	5	182
GO:0051403	5	4.505	0.027	Biological Process	GO:0051403	stress-activated MAPK cascade	0.00670373	0.0700115	0	5	5	182
GO:0050865	8	7.207	0.019	Biological Process	GO:0050865	regulation of cell activation	0.00670434	0.0700115	1	7	8	427
GO:0031401	13	11.712	0.014	Biological Process	GO:0031401	positive regulation of protein modification process	0.00672398	0.0700115	3	10	13	921
GO:0030695	6	5.66	0.028	Molecular Function	GO:0030695	GTPase regulator activity	0.00233889	0.0701067	2	4	6	211
GO:0098772	19	17.925	0.013	Molecular Function	GO:0098772	molecular function regulator	0.00273951	0.0701067	7	12	19	1494
GO:0004896	4	3.774	0.043	Molecular Function	GO:0004896	cytokine receptor activity	0.00308765	0.0701067	0	4	4	94
GO:0043167	44	41.509	0.009	Molecular Function	GO:0043167	ion binding	0.0031944	0.0701067	12	32	44	4768
GO:0016646	2	1.887	0.133	Molecular Function	GO:0016646	oxidoreductase activity, acting on the CH-NH group of donors, NAD or NADP as acceptor	0.00402008	0.0701067	0	2	2	15
GO:0030170	3	2.83	0.054	Molecular Function	GO:0030170	pyridoxal phosphate binding	0.0054939	0.0701067	0	3	3	56
GO:0070279	3	2.83	0.054	Molecular Function	GO:0070279	vitamin B6 binding	0.0054939	0.0701067	0	3	3	56
GO:0051861	2	1.887	0.111	Molecular Function	GO:0051861	glycolipid binding	0.0057852	0.0701067	1	1	2	18
GO:0043168	26	24.528	0.011	Molecular Function	GO:0043168	anion binding	0.00596749	0.0701067	6	20	26	2469
GO:0004122	1	0.943	1	Molecular Function	GO:0004122	cystathionine beta-synthase activity	0.00638785	0.0701067	0	1	1	1
GO:0004137	1	0.943	1	Molecular Function	GO:0004137	deoxycytidine kinase activity	0.00638785	0.0701067	1	0	1	1
GO:0004146	1	0.943	1	Molecular Function	GO:0004146	dihydrofolate reductase activity	0.00638785	0.0701067	0	1	1	1
GO:0004375	1	0.943	1	Molecular Function	GO:0004375	glycine dehydrogenase (decarboxylating) activity	0.00638785	0.0701067	0	1	1	1
GO:0004420	1	0.943	1	Molecular Function	GO:0004420	hydroxymethylglutaryl-CoA reductase (NADPH) activity	0.00638785	0.0701067	0	1	1	1
GO:0004506	1	0.943	1	Molecular Function	GO:0004506	squalene monooxygenase activity	0.00638785	0.0701067	0	1	1	1
GO:0004753	1	0.943	1	Molecular Function	GO:0004753	saccharopine dehydrogenase activity	0.00638785	0.0701067	0	1	1	1
GO:0004925	1	0.943	1	Molecular Function	GO:0004925	prolactin receptor activity	0.00638785	0.0701067	0	1	1	1
GO:0004990	1	0.943	1	Molecular Function	GO:0004990	oxytocin receptor activity	0.00638785	0.0701067	0	1	1	1
GO:0005457	1	0.943	1	Molecular Function	GO:0005457	GDP-fucose transmembrane transporter activity	0.00638785	0.0701067	1	0	1	1
GO:0008478	1	0.943	1	Molecular Function	GO:0008478	pyridoxal kinase activity	0.00638785	0.0701067	0	1	1	1
GO:0016642	1	0.943	1	Molecular Function	GO:0016642	oxidoreductase activity, acting on the CH-NH2 group of donors, disulfide as acceptor	0.00638785	0.0701067	0	1	1	1
GO:0031403	1	0.943	1	Molecular Function	GO:0031403	lithium ion binding	0.00638785	0.0701067	0	1	1	1
GO:0036080	1	0.943	1	Molecular Function	GO:0036080	purine nucleotide-sugar transmembrane transporter activity	0.00638785	0.0701067	1	0	1	1
GO:0042282	1	0.943	1	Molecular Function	GO:0042282	hydroxymethylglutaryl-CoA reductase activity	0.00638785	0.0701067	0	1	1	1
GO:0047131	1	0.943	1	Molecular Function	GO:0047131	saccharopine dehydrogenase (NAD+, L-glutamate-forming) activity	0.00638785	0.0701067	0	1	1	1
GO:0050484	1	0.943	1	Molecular Function	GO:0050484	GMP 5'-nucleotidase activity	0.00638785	0.0701067	1	0	1	1
GO:0052597	1	0.943	1	Molecular Function	GO:0052597	diamine oxidase activity	0.00638785	0.0701067	0	1	1	1
GO:0097604	1	0.943	1	Molecular Function	GO:0097604	temperature-gated cation channel activity	0.00638785	0.0701067	0	1	1	1
GO:0043066	10	9.009	0.016	Biological Process	GO:0043066	negative regulation of apoptotic process	0.00679738	0.0705066	4	6	10	616
GO:0007399	19	17.117	0.012	Biological Process	GO:0007399	nervous system development	0.00682706	0.0705463	3	16	19	1595
GO:0048332	3	2.703	0.05	Biological Process	GO:0048332	mesoderm morphogenesis	0.00697865	0.0716737	1	2	3	60
GO:0001775	11	9.91	0.015	Biological Process	GO:0001775	cell activation	0.00698871	0.0716737	1	10	11	718
GO:0009967	15	13.514	0.013	Biological Process	GO:0009967	positive regulation of signal transduction	0.00702755	0.071802	2	13	15	1143
GO:0010647	16	14.414	0.013	Biological Process	GO:0010647	positive regulation of cell communication	0.00715791	0.0725845	2	14	16	1257
GO:1901698	10	9.009	0.016	Biological Process	GO:1901698	response to nitrogen compound	0.00717888	0.0725845	1	9	10	621
GO:0001944	9	8.108	0.017	Biological Process	GO:0001944	vasculature development	0.00721056	0.0725845	2	7	9	525
GO:0072358	9	8.108	0.017	Biological Process	GO:0072358	cardiovascular system development	0.00721056	0.0725845	2	7	9	525
GO:2000117	3	2.703	0.049	Biological Process	GO:2000117	negative regulation of cysteine-type endopeptidase activity	0.00730538	0.0732686	1	2	3	61
GO:0007596	4	3.604	0.034	Biological Process	GO:0007596	blood coagulation	0.00734137	0.0732954	0	4	4	118
GO:0001774	2	1.802	0.1	Biological Process	GO:0001774	microglial cell activation	0.00736179	0.0732954	0	2	2	20
GO:1901615	7	6.306	0.02	Biological Process	GO:1901615	organic hydroxy compound metabolic process	0.00740295	0.0734372	0	7	7	346
GO:0023056	16	14.414	0.013	Biological Process	GO:0023056	positive regulation of signaling	0.00748063	0.073939	2	14	16	1263
GO:0051051	6	5.405	0.023	Biological Process	GO:0051051	negative regulation of transport	0.00754378	0.0741488	1	5	6	264
GO:0032501	52	46.847	0.009	Biological Process	GO:0032501	multicellular organismal process	0.00755622	0.0741488	8	44	52	6022
GO:0051241	12	10.811	0.014	Biological Process	GO:0051241	negative regulation of multicellular organismal process	0.00763721	0.0744455	2	10	12	830
GO:0051928	3	2.703	0.048	Biological Process	GO:0051928	positive regulation of calcium ion transport	0.00764103	0.0744455	0	3	3	62
GO:0035239	10	9.009	0.016	Biological Process	GO:0035239	tube morphogenesis	0.00774074	0.0751485	2	8	10	628
GO:0007599	4	3.604	0.033	Biological Process	GO:0007599	hemostasis	0.00778171	0.0752784	0	4	4	120
GO:0016638	2	1.887	0.1	Molecular Function	GO:0016638	oxidoreductase activity, acting on the CH-NH2 group of donors	0.0071248	0.0762875	0	2	2	20
GO:0009914	5	4.505	0.026	Biological Process	GO:0009914	hormone transport	0.00800047	0.077016	0	5	5	190
GO:0044283	9	8.108	0.017	Biological Process	GO:0044283	small molecule biosynthetic process	0.00801779	0.077016	0	9	9	534
GO:0010562	12	10.811	0.014	Biological Process	GO:0010562	positive regulation of phosphorus metabolic process	0.00813913	0.0776348	2	10	12	837
GO:0045937	12	10.811	0.014	Biological Process	GO:0045937	positive regulation of phosphate metabolic process	0.00813913	0.0776348	2	10	12	837
GO:0030308	4	3.604	0.033	Biological Process	GO:0030308	negative regulation of cell growth	0.0082391	0.0778656	2	2	4	122
GO:0050817	4	3.604	0.033	Biological Process	GO:0050817	coagulation	0.0082391	0.0778656	0	4	4	122
GO:0043069	10	9.009	0.016	Biological Process	GO:0043069	negative regulation of programmed cell death	0.00824896	0.0778656	4	6	10	634
GO:0050839	5	4.717	0.026	Molecular Function	GO:0050839	cell adhesion molecule binding	0.00745298	0.0779014	0	5	5	190
GO:1903035	3	2.703	0.047	Biological Process	GO:1903035	negative regulation of response to wounding	0.00833937	0.0782784	0	3	3	64
GO:0030336	5	4.505	0.026	Biological Process	GO:0030336	negative regulation of cell migration	0.00835008	0.0782784	0	5	5	192
GO:0007167	11	9.91	0.015	Biological Process	GO:0007167	enzyme linked receptor protein signaling pathway	0.00850717	0.0794779	1	10	11	738
GO:0043027	2	1.887	0.095	Molecular Function	GO:0043027	cysteine-type endopeptidase inhibitor activity involved in apoptotic process	0.00784216	0.0800629	1	1	2	21
GO:0048869	30	27.027	0.01	Biological Process	GO:0048869	cellular developmental process	0.00862906	0.0803415	6	24	30	3007
GO:0033135	4	3.604	0.032	Biological Process	GO:0033135	regulation of peptidyl-serine phosphorylation	0.00871379	0.0806089	0	4	4	124
GO:0022008	15	13.514	0.013	Biological Process	GO:0022008	neurogenesis	0.00876438	0.0806089	3	12	15	1172
GO:0018193	14	12.613	0.013	Biological Process	GO:0018193	peptidyl-amino acid modification	0.00876881	0.0806089	3	11	14	1061
GO:0010165	2	1.802	0.091	Biological Process	GO:0010165	response to X-ray	0.0088751	0.0806089	0	2	2	22
GO:0044060	2	1.802	0.091	Biological Process	GO:0044060	regulation of endocrine process	0.0088751	0.0806089	0	2	2	22
GO:0050869	2	1.802	0.091	Biological Process	GO:0050869	negative regulation of B cell activation	0.0088751	0.0806089	0	2	2	22
GO:0031098	5	4.505	0.026	Biological Process	GO:0031098	stress-activated protein kinase signaling cascade	0.00889417	0.0806089	0	5	5	195
GO:0070372	5	4.505	0.026	Biological Process	GO:0070372	regulation of ERK1 and ERK2 cascade	0.00889417	0.0806089	0	5	5	195
GO:0005096	5	4.717	0.026	Molecular Function	GO:0005096	GTPase activator activity	0.00828929	0.0827045	1	4	5	195
GO:0042060	6	5.405	0.022	Biological Process	GO:0042060	wound healing	0.00927998	0.0838271	0	6	6	276
GO:0042063	5	4.505	0.025	Biological Process	GO:0042063	gliogenesis	0.00965715	0.0851789	1	4	5	199
GO:0002269	2	1.802	0.087	Biological Process	GO:0002269	leukocyte activation involved in inflammatory response	0.00967942	0.0851789	0	2	2	23
GO:0033273	2	1.802	0.087	Biological Process	GO:0033273	response to vitamin	0.00967942	0.0851789	0	2	2	23
GO:0061900	2	1.802	0.087	Biological Process	GO:0061900	glial cell activation	0.00967942	0.0851789	0	2	2	23
GO:0071542	2	1.802	0.087	Biological Process	GO:0071542	dopaminergic neuron differentiation	0.00967942	0.0851789	0	2	2	23
GO:0097242	2	1.802	0.087	Biological Process	GO:0097242	amyloid-beta clearance	0.00967942	0.0851789	0	2	2	23
GO:0098810	2	1.802	0.087	Biological Process	GO:0098810	neurotransmitter reuptake	0.00967942	0.0851789	0	2	2	23
GO:1904645	2	1.802	0.087	Biological Process	GO:1904645	response to amyloid-beta	0.00967942	0.0851789	0	2	2	23
GO:0048017	4	3.604	0.031	Biological Process	GO:0048017	inositol lipid-mediated signaling	0.0097161	0.0852268	1	3	4	128
GO:0034097	10	9.009	0.015	Biological Process	GO:0034097	response to cytokine	0.00982975	0.0859473	0	10	10	651
GO:0043178	3	2.83	0.045	Molecular Function	GO:0043178	alcohol binding	0.00902671	0.0880605	1	2	3	67
GO:0071363	8	7.207	0.017	Biological Process	GO:0071363	cellular response to growth factor stimulus	0.0101351	0.0883341	0	8	8	459
GO:2000146	5	4.505	0.025	Biological Process	GO:2000146	negative regulation of cell motility	0.0102582	0.0891221	0	5	5	202
GO:0005504	2	1.887	0.087	Molecular Function	GO:0005504	fatty acid binding	0.00936988	0.0894212	0	2	2	23
GO:1902533	11	9.91	0.014	Biological Process	GO:1902533	positive regulation of intracellular signal transduction	0.0104624	0.0896397	1	10	11	760
GO:0014002	2	1.802	0.083	Biological Process	GO:0014002	astrocyte development	0.0105149	0.0896397	0	2	2	24
GO:0055083	2	1.802	0.083	Biological Process	GO:0055083	monovalent inorganic anion homeostasis	0.0105149	0.0896397	0	2	2	24
GO:0060795	2	1.802	0.083	Biological Process	GO:0060795	cell fate commitment involved in formation of primary germ layer	0.0105149	0.0896397	1	1	2	24
GO:0071398	2	1.802	0.083	Biological Process	GO:0071398	cellular response to fatty acid	0.0105149	0.0896397	0	2	2	24
GO:0090279	2	1.802	0.083	Biological Process	GO:0090279	regulation of calcium ion import	0.0105149	0.0896397	1	1	2	24
GO:0000165	9	8.108	0.016	Biological Process	GO:0000165	MAPK cascade	0.0106246	0.0900122	0	9	9	559
GO:0023014	9	8.108	0.016	Biological Process	GO:0023014	signal transduction by protein phosphorylation	0.0106246	0.0900122	0	9	9	559
GO:0051348	5	4.505	0.025	Biological Process	GO:0051348	negative regulation of transferase activity	0.0106729	0.090141	1	4	5	204
GO:0051924	4	3.604	0.03	Biological Process	GO:0051924	regulation of calcium ion transport	0.0110707	0.0917636	1	3	4	133
GO:0070509	3	2.703	0.042	Biological Process	GO:0070509	calcium ion import	0.0110724	0.0917636	1	2	3	71
GO:2000027	4	3.604	0.03	Biological Process	GO:2000027	regulation of animal organ morphogenesis	0.0113555	0.0917636	1	3	4	134
GO:0001881	2	1.802	0.08	Biological Process	GO:0001881	receptor recycling	0.0113812	0.0917636	0	2	2	25
GO:0010719	2	1.802	0.08	Biological Process	GO:0010719	negative regulation of epithelial to mesenchymal transition	0.0113812	0.0917636	0	2	2	25
GO:0051281	2	1.802	0.08	Biological Process	GO:0051281	positive regulation of release of sequestered calcium ion into cytosol	0.0113812	0.0917636	0	2	2	25
GO:0007169	8	7.207	0.017	Biological Process	GO:0007169	transmembrane receptor protein tyrosine kinase signaling pathway	0.0114368	0.0917636	1	7	8	469
GO:0070848	8	7.207	0.017	Biological Process	GO:0070848	response to growth factor	0.0114368	0.0917636	0	8	8	469
GO:0006816	6	5.405	0.021	Biological Process	GO:0006816	calcium ion transport	0.0114653	0.0917636	1	5	6	289
GO:0050679	4	3.604	0.03	Biological Process	GO:0050679	positive regulation of epithelial cell proliferation	0.011645	0.0917636	1	3	4	135
GO:0070371	5	4.505	0.024	Biological Process	GO:0070371	ERK1 and ERK2 cascade	0.0117595	0.0917636	0	5	5	209
GO:0021782	3	2.703	0.041	Biological Process	GO:0021782	glial cell development	0.0119372	0.0917636	0	3	3	73
GO:0030705	4	3.604	0.029	Biological Process	GO:0030705	cytoskeleton-dependent intracellular transport	0.0119391	0.0917636	0	4	4	136
GO:1904062	5	4.505	0.024	Biological Process	GO:1904062	regulation of cation transmembrane transport	0.0119855	0.0917636	1	4	5	210
GO:0019432	2	1.802	0.077	Biological Process	GO:0019432	triglyceride biosynthetic process	0.0122778	0.0917636	0	2	2	26
GO:0043403	2	1.802	0.077	Biological Process	GO:0043403	skeletal muscle tissue regeneration	0.0122778	0.0917636	0	2	2	26
GO:0051482	2	1.802	0.077	Biological Process	GO:0051482	positive regulation of cytosolic calcium ion concentration involved in phospholipase C-activating G protein-coupled signaling pathway	0.0122778	0.0917636	0	2	2	26
GO:0010927	3	2.703	0.041	Biological Process	GO:0010927	cellular component assembly involved in morphogenesis	0.0123838	0.0917636	0	3	3	74
GO:0071495	12	10.811	0.014	Biological Process	GO:0071495	cellular response to endogenous stimulus	0.0125225	0.0917636	2	10	12	887
GO:0001933	6	5.405	0.02	Biological Process	GO:0001933	negative regulation of protein phosphorylation	0.0125877	0.0917636	1	5	6	295
GO:0035295	11	9.91	0.014	Biological Process	GO:0035295	tube development	0.0127482	0.0917636	2	9	11	782
GO:0002175	1	0.901	0.5	Biological Process	GO:0002175	protein localization to paranode region of axon	0.0129505	0.0917636	0	1	1	2
GO:0010040	1	0.901	0.5	Biological Process	GO:0010040	response to iron(II) ion	0.0129505	0.0917636	0	1	1	2
GO:0010899	1	0.901	0.5	Biological Process	GO:0010899	regulation of phosphatidylcholine catabolic process	0.0129505	0.0917636	0	1	1	2
GO:0014034	1	0.901	0.5	Biological Process	GO:0014034	neural crest cell fate commitment	0.0129505	0.0917636	0	1	1	2
GO:0019343	1	0.901	0.5	Biological Process	GO:0019343	cysteine biosynthetic process via cystathionine	0.0129505	0.0917636	0	1	1	2
GO:0021942	1	0.901	0.5	Biological Process	GO:0021942	radial glia guided migration of Purkinje cell	0.0129505	0.0917636	1	0	1	2
GO:0030070	1	0.901	0.5	Biological Process	GO:0030070	insulin processing	0.0129505	0.0917636	0	1	1	2
GO:0032290	1	0.901	0.5	Biological Process	GO:0032290	peripheral nervous system myelin formation	0.0129505	0.0917636	0	1	1	2
GO:0042662	1	0.901	0.5	Biological Process	GO:0042662	negative regulation of mesodermal cell fate specification	0.0129505	0.0917636	0	1	1	2
GO:0042819	1	0.901	0.5	Biological Process	GO:0042819	vitamin B6 biosynthetic process	0.0129505	0.0917636	0	1	1	2
GO:0042823	1	0.901	0.5	Biological Process	GO:0042823	pyridoxal phosphate biosynthetic process	0.0129505	0.0917636	0	1	1	2
GO:0044343	1	0.901	0.5	Biological Process	GO:0044343	canonical Wnt signaling pathway involved in regulation of type B pancreatic cell proliferation	0.0129505	0.0917636	0	1	1	2
GO:0046032	1	0.901	0.5	Biological Process	GO:0046032	ADP catabolic process	0.0129505	0.0917636	0	1	1	2
GO:0048295	1	0.901	0.5	Biological Process	GO:0048295	positive regulation of isotype switching to IgE isotypes	0.0129505	0.0917636	1	0	1	2
GO:0051612	1	0.901	0.5	Biological Process	GO:0051612	negative regulation of serotonin uptake	0.0129505	0.0917636	0	1	1	2
GO:0051621	1	0.901	0.5	Biological Process	GO:0051621	regulation of norepinephrine uptake	0.0129505	0.0917636	0	1	1	2
GO:0061888	1	0.901	0.5	Biological Process	GO:0061888	regulation of astrocyte activation	0.0129505	0.0917636	0	1	1	2
GO:0061889	1	0.901	0.5	Biological Process	GO:0061889	negative regulation of astrocyte activation	0.0129505	0.0917636	0	1	1	2
GO:0070162	1	0.901	0.5	Biological Process	GO:0070162	adiponectin secretion	0.0129505	0.0917636	0	1	1	2
GO:0070163	1	0.901	0.5	Biological Process	GO:0070163	regulation of adiponectin secretion	0.0129505	0.0917636	0	1	1	2
GO:0070164	1	0.901	0.5	Biological Process	GO:0070164	negative regulation of adiponectin secretion	0.0129505	0.0917636	0	1	1	2
GO:0070494	1	0.901	0.5	Biological Process	GO:0070494	regulation of thrombin-activated receptor signaling pathway	0.0129505	0.0917636	0	1	1	2
GO:0070495	1	0.901	0.5	Biological Process	GO:0070495	negative regulation of thrombin-activated receptor signaling pathway	0.0129505	0.0917636	0	1	1	2
GO:0070814	1	0.901	0.5	Biological Process	GO:0070814	hydrogen sulfide biosynthetic process	0.0129505	0.0917636	0	1	1	2
GO:0086092	1	0.901	0.5	Biological Process	GO:0086092	regulation of the force of heart contraction by cardiac conduction	0.0129505	0.0917636	1	0	1	2
GO:0097647	1	0.901	0.5	Biological Process	GO:0097647	amylin receptor signaling pathway	0.0129505	0.0917636	0	1	1	2
GO:1901876	1	0.901	0.5	Biological Process	GO:1901876	regulation of calcium ion binding	0.0129505	0.0917636	1	0	1	2
GO:1901877	1	0.901	0.5	Biological Process	GO:1901877	negative regulation of calcium ion binding	0.0129505	0.0917636	1	0	1	2
GO:1901895	1	0.901	0.5	Biological Process	GO:1901895	negative regulation of calcium-transporting ATPase activity	0.0129505	0.0917636	1	0	1	2
GO:1903463	1	0.901	0.5	Biological Process	GO:1903463	regulation of mitotic cell cycle DNA replication	0.0129505	0.0917636	0	1	1	2
GO:1904715	1	0.901	0.5	Biological Process	GO:1904715	negative regulation of chaperone-mediated autophagy	0.0129505	0.0917636	0	1	1	2
GO:1905167	1	0.901	0.5	Biological Process	GO:1905167	positive regulation of lysosomal protein catabolic process	0.0129505	0.0917636	0	1	1	2
GO:1905664	1	0.901	0.5	Biological Process	GO:1905664	regulation of calcium ion import across plasma membrane	0.0129505	0.0917636	0	1	1	2
GO:1905771	1	0.901	0.5	Biological Process	GO:1905771	negative regulation of mesodermal cell differentiation	0.0129505	0.0917636	0	1	1	2
GO:1905772	1	0.901	0.5	Biological Process	GO:1905772	positive regulation of mesodermal cell differentiation	0.0129505	0.0917636	0	1	1	2
GO:1905903	1	0.901	0.5	Biological Process	GO:1905903	negative regulation of mesoderm formation	0.0129505	0.0917636	0	1	1	2
GO:1905904	1	0.901	0.5	Biological Process	GO:1905904	positive regulation of mesoderm formation	0.0129505	0.0917636	0	1	1	2
GO:1990036	1	0.901	0.5	Biological Process	GO:1990036	calcium ion import into sarcoplasmic reticulum	0.0129505	0.0917636	1	0	1	2
GO:1990764	1	0.901	0.5	Biological Process	GO:1990764	myofibroblast contraction	0.0129505	0.0917636	1	0	1	2
GO:2000079	1	0.901	0.5	Biological Process	GO:2000079	regulation of canonical Wnt signaling pathway involved in controlling type B pancreatic cell proliferation	0.0129505	0.0917636	0	1	1	2
GO:2000470	1	0.901	0.5	Biological Process	GO:2000470	positive regulation of peroxidase activity	0.0129505	0.0917636	0	1	1	2
GO:0050866	4	3.604	0.029	Biological Process	GO:0050866	negative regulation of cell activation	0.0131635	0.0923621	0	4	4	140
GO:0003401	2	1.802	0.074	Biological Process	GO:0003401	axis elongation	0.0132043	0.0923621	0	2	2	27
GO:0032873	2	1.802	0.074	Biological Process	GO:0032873	negative regulation of stress-activated MAPK cascade	0.0132043	0.0923621	0	2	2	27
GO:0060986	2	1.802	0.074	Biological Process	GO:0060986	endocrine hormone secretion	0.0132043	0.0923621	0	2	2	27
GO:0070303	2	1.802	0.074	Biological Process	GO:0070303	negative regulation of stress-activated protein kinase signaling cascade	0.0132043	0.0923621	0	2	2	27
GO:0061053	3	2.703	0.039	Biological Process	GO:0061053	somite development	0.0133054	0.0925949	0	3	3	76
GO:1904064	3	2.703	0.039	Biological Process	GO:1904064	positive regulation of cation transmembrane transport	0.0133054	0.0925949	0	3	3	76
GO:0034765	6	5.405	0.02	Biological Process	GO:0034765	regulation of ion transmembrane transport	0.0133776	0.0926247	1	5	6	299
GO:0050673	6	5.405	0.02	Biological Process	GO:0050673	epithelial cell proliferation	0.0133776	0.0926247	1	5	6	299
GO:0007369	4	3.604	0.028	Biological Process	GO:0007369	gastrulation	0.0134816	0.0931082	1	3	4	141
GO:0007166	22	19.82	0.011	Biological Process	GO:0007166	cell surface receptor signaling pathway	0.0137065	0.0935158	5	17	22	2078
GO:0030154	28	25.225	0.01	Biological Process	GO:0030154	cell differentiation	0.0137491	0.0935158	5	23	28	2847
GO:0031623	3	2.703	0.039	Biological Process	GO:0031623	receptor internalization	0.0137806	0.0935158	0	3	3	77
GO:0044344	3	2.703	0.039	Biological Process	GO:0044344	cellular response to fibroblast growth factor stimulus	0.0137806	0.0935158	0	3	3	77
GO:0051224	3	2.703	0.039	Biological Process	GO:0051224	negative regulation of protein transport	0.0137806	0.0935158	0	3	3	77
GO:0071774	3	2.703	0.039	Biological Process	GO:0071774	response to fibroblast growth factor	0.0137806	0.0935158	0	3	3	77
GO:1990830	3	2.703	0.039	Biological Process	GO:1990830	cellular response to leukemia inhibitory factor	0.0137806	0.0935158	0	3	3	77
GO:0033036	22	19.82	0.011	Biological Process	GO:0033036	macromolecule localization	0.0138502	0.093755	3	19	22	2080
GO:0060548	10	9.009	0.015	Biological Process	GO:0060548	negative regulation of cell death	0.0139357	0.0941004	4	6	10	687
GO:0032355	2	1.802	0.071	Biological Process	GO:0032355	response to estradiol	0.0141602	0.0951457	0	2	2	28
GO:0035025	2	1.802	0.071	Biological Process	GO:0035025	positive regulation of Rho protein signal transduction	0.0141602	0.0951457	0	2	2	28
GO:1990823	3	2.703	0.038	Biological Process	GO:1990823	response to leukemia inhibitory factor	0.0142653	0.0956158	0	3	3	78
GO:0043405	5	4.505	0.023	Biological Process	GO:0043405	regulation of MAP kinase activity	0.0144104	0.0963522	0	5	5	220
GO:0002682	13	11.712	0.013	Biological Process	GO:0002682	regulation of immune system process	0.0147442	0.098343	2	11	13	1018
GO:0048037	8	7.547	0.017	Molecular Function	GO:0048037	cofactor binding	0.0108668	0.100231	0	8	8	473
GO:0016645	2	1.887	0.08	Molecular Function	GO:0016645	oxidoreductase activity, acting on the CH-NH group of donors	0.0110188	0.100231	0	2	2	25
GO:0017147	2	1.887	0.077	Molecular Function	GO:0017147	Wnt-protein binding	0.0118877	0.100231	0	2	2	26
GO:0051219	3	2.83	0.039	Molecular Function	GO:0051219	phosphoprotein binding	0.0127118	0.100231	1	2	3	76
GO:0004447	1	0.943	0.5	Molecular Function	GO:0004447	iodide peroxidase activity	0.0127353	0.100231	0	1	1	2
GO:0016499	1	0.943	0.5	Molecular Function	GO:0016499	orexin receptor activity	0.0127353	0.100231	0	1	1	2
GO:0043533	1	0.943	0.5	Molecular Function	GO:0043533	inositol 1,3,4,5 tetrakisphosphate binding	0.0127353	0.100231	1	0	1	2
GO:0070095	1	0.943	0.5	Molecular Function	GO:0070095	fructose-6-phosphate binding	0.0127353	0.100231	0	1	1	2
GO:0097603	1	0.943	0.5	Molecular Function	GO:0097603	temperature-gated ion channel activity	0.0127353	0.100231	0	1	1	2
GO:0043028	2	1.887	0.074	Molecular Function	GO:0043028	cysteine-type endopeptidase regulator activity involved in apoptotic process	0.0127857	0.100231	1	1	2	27
GO:0006767	2	1.802	0.069	Biological Process	GO:0006767	water-soluble vitamin metabolic process	0.0151453	0.100772	0	2	2	29
GO:1904950	3	2.703	0.037	Biological Process	GO:1904950	negative regulation of establishment of protein localization	0.0152635	0.101153	0	3	3	80
GO:0051641	22	19.82	0.01	Biological Process	GO:0051641	cellular localization	0.0152768	0.101153	3	19	22	2099
GO:0019901	8	7.547	0.016	Molecular Function	GO:0019901	protein kinase binding	0.0132248	0.101854	2	6	8	490
GO:0050878	5	4.505	0.022	Biological Process	GO:0050878	regulation of body fluid levels	0.0154664	0.102161	1	4	5	224
GO:0002694	7	6.306	0.018	Biological Process	GO:0002694	regulation of leukocyte activation	0.0155263	0.102309	1	6	7	400
GO:0032970	6	5.405	0.019	Biological Process	GO:0032970	regulation of actin filament-based process	0.0157282	0.103213	2	4	6	310
GO:0007565	3	2.703	0.037	Biological Process	GO:0007565	female pregnancy	0.0157771	0.103213	0	3	3	81
GO:0031099	3	2.703	0.037	Biological Process	GO:0031099	regeneration	0.0157771	0.103213	0	3	3	81
GO:0043086	9	8.108	0.015	Biological Process	GO:0043086	negative regulation of catalytic activity	0.0159061	0.103808	4	5	9	598
GO:0071345	9	8.108	0.015	Biological Process	GO:0071345	cellular response to cytokine stimulus	0.0160631	0.104582	0	9	9	599
GO:0060071	2	1.802	0.067	Biological Process	GO:0060071	Wnt signaling pathway, planar cell polarity pathway	0.016159	0.104957	0	2	2	30
GO:0014070	7	6.306	0.017	Biological Process	GO:0014070	response to organic cyclic compound	0.016511	0.106988	1	6	7	405
GO:0010959	5	4.505	0.022	Biological Process	GO:0010959	regulation of metal ion transport	0.0165731	0.107136	1	4	5	228
GO:0035282	3	2.703	0.036	Biological Process	GO:0035282	segmentation	0.0168332	0.108121	0	3	3	83
GO:0070555	3	2.703	0.036	Biological Process	GO:0070555	response to interleukin-1	0.0168332	0.108121	0	3	3	83
GO:0010001	4	3.604	0.026	Biological Process	GO:0010001	glial cell differentiation	0.016934	0.108121	1	3	4	151
GO:0046903	9	8.108	0.015	Biological Process	GO:0046903	secretion	0.0170289	0.108121	0	9	9	605
GO:0006897	8	7.207	0.016	Biological Process	GO:0006897	endocytosis	0.0171601	0.108121	1	7	8	505
GO:0010470	2	1.802	0.065	Biological Process	GO:0010470	regulation of gastrulation	0.017201	0.108121	0	2	2	31
GO:0016126	2	1.802	0.065	Biological Process	GO:0016126	sterol biosynthetic process	0.017201	0.108121	0	2	2	31
GO:0030195	2	1.802	0.065	Biological Process	GO:0030195	negative regulation of blood coagulation	0.017201	0.108121	0	2	2	31
GO:0032768	2	1.802	0.065	Biological Process	GO:0032768	regulation of monooxygenase activity	0.017201	0.108121	0	2	2	31
GO:0070542	2	1.802	0.065	Biological Process	GO:0070542	response to fatty acid	0.017201	0.108121	0	2	2	31
GO:1904705	2	1.802	0.065	Biological Process	GO:1904705	regulation of vascular smooth muscle cell proliferation	0.017201	0.108121	0	2	2	31
GO:1990874	2	1.802	0.065	Biological Process	GO:1990874	vascular smooth muscle cell proliferation	0.017201	0.108121	0	2	2	31
GO:0008203	3	2.703	0.036	Biological Process	GO:0008203	cholesterol metabolic process	0.0173758	0.108493	0	3	3	84
GO:0080135	8	7.207	0.016	Biological Process	GO:0080135	regulation of cellular response to stress	0.0179043	0.108493	1	7	8	509
GO:0034767	3	2.703	0.035	Biological Process	GO:0034767	positive regulation of ion transmembrane transport	0.017928	0.108493	0	3	3	85
GO:0090263	3	2.703	0.035	Biological Process	GO:0090263	positive regulation of canonical Wnt signaling pathway	0.017928	0.108493	0	3	3	85
GO:0006066	5	4.505	0.021	Biological Process	GO:0006066	alcohol metabolic process	0.018029	0.108493	0	5	5	233
GO:0007010	14	12.613	0.012	Biological Process	GO:0007010	cytoskeleton organization	0.018258	0.108493	2	12	14	1162
GO:0043030	2	1.802	0.062	Biological Process	GO:0043030	regulation of macrophage activation	0.0182708	0.108493	0	2	2	32
GO:0150076	2	1.802	0.062	Biological Process	GO:0150076	neuroinflammatory response	0.0182708	0.108493	0	2	2	32
GO:1900026	2	1.802	0.062	Biological Process	GO:1900026	positive regulation of substrate adhesion-dependent cell spreading	0.0182708	0.108493	0	2	2	32
GO:1900047	2	1.802	0.062	Biological Process	GO:1900047	negative regulation of hemostasis	0.0182708	0.108493	0	2	2	32
GO:0010811	3	2.703	0.035	Biological Process	GO:0010811	positive regulation of cell-substrate adhesion	0.01849	0.108493	0	3	3	86
GO:1902652	3	2.703	0.035	Biological Process	GO:1902652	secondary alcohol metabolic process	0.01849	0.108493	0	3	3	86
GO:0051246	22	19.82	0.01	Biological Process	GO:0051246	regulation of protein metabolic process	0.0185739	0.108493	4	18	22	2138
GO:0061138	4	3.604	0.026	Biological Process	GO:0061138	morphogenesis of a branching epithelium	0.0188496	0.108493	1	3	4	156
GO:0002685	4	3.604	0.025	Biological Process	GO:0002685	regulation of leukocyte migration	0.0192481	0.108493	0	4	4	157
GO:0032268	21	18.919	0.01	Biological Process	GO:0032268	regulation of cellular protein metabolic process	0.0192571	0.108493	4	17	21	2019
GO:0032989	11	9.91	0.013	Biological Process	GO:0032989	cellular component morphogenesis	0.0193493	0.108493	2	9	11	832
GO:0006554	1	0.901	0.333	Biological Process	GO:0006554	lysine catabolic process	0.0193633	0.108493	0	1	1	3
GO:0009403	1	0.901	0.333	Biological Process	GO:0009403	toxin biosynthetic process	0.0193633	0.108493	0	1	1	3
GO:0010724	1	0.901	0.333	Biological Process	GO:0010724	regulation of definitive erythrocyte differentiation	0.0193633	0.108493	1	0	1	3
GO:0019477	1	0.901	0.333	Biological Process	GO:0019477	L-lysine catabolic process	0.0193633	0.108493	0	1	1	3
GO:0032252	1	0.901	0.333	Biological Process	GO:0032252	secretory granule localization	0.0193633	0.108493	0	1	1	3
GO:0032277	1	0.901	0.333	Biological Process	GO:0032277	negative regulation of gonadotropin secretion	0.0193633	0.108493	0	1	1	3
GO:0035583	1	0.901	0.333	Biological Process	GO:0035583	sequestering of TGFbeta in extracellular matrix	0.0193633	0.108493	0	1	1	3
GO:0042816	1	0.901	0.333	Biological Process	GO:0042816	vitamin B6 metabolic process	0.0193633	0.108493	0	1	1	3
GO:0042822	1	0.901	0.333	Biological Process	GO:0042822	pyridoxal phosphate metabolic process	0.0193633	0.108493	0	1	1	3
GO:0046440	1	0.901	0.333	Biological Process	GO:0046440	L-lysine metabolic process	0.0193633	0.108493	0	1	1	3
GO:0050968	1	0.901	0.333	Biological Process	GO:0050968	detection of chemical stimulus involved in sensory perception of pain	0.0193633	0.108493	0	1	1	3
GO:0051581	1	0.901	0.333	Biological Process	GO:0051581	negative regulation of neurotransmitter uptake	0.0193633	0.108493	0	1	1	3
GO:0060665	1	0.901	0.333	Biological Process	GO:0060665	regulation of branching involved in salivary gland morphogenesis by mesenchymal-epithelial signaling	0.0193633	0.108493	0	1	1	3
GO:0061033	1	0.901	0.333	Biological Process	GO:0061033	secretion by lung epithelial cell involved in lung growth	0.0193633	0.108493	0	1	1	3
GO:0061044	1	0.901	0.333	Biological Process	GO:0061044	negative regulation of vascular wound healing	0.0193633	0.108493	0	1	1	3
GO:0061054	1	0.901	0.333	Biological Process	GO:0061054	dermatome development	0.0193633	0.108493	0	1	1	3
GO:0061183	1	0.901	0.333	Biological Process	GO:0061183	regulation of dermatome development	0.0193633	0.108493	0	1	1	3
GO:0061771	1	0.901	0.333	Biological Process	GO:0061771	response to caloric restriction	0.0193633	0.108493	0	1	1	3
GO:0070813	1	0.901	0.333	Biological Process	GO:0070813	hydrogen sulfide metabolic process	0.0193633	0.108493	0	1	1	3
GO:0071420	1	0.901	0.333	Biological Process	GO:0071420	cellular response to histamine	0.0193633	0.108493	0	1	1	3
GO:0071504	1	0.901	0.333	Biological Process	GO:0071504	cellular response to heparin	0.0193633	0.108493	0	1	1	3
GO:0086023	1	0.901	0.333	Biological Process	GO:0086023	adenylate cyclase-activating adrenergic receptor signaling pathway involved in heart process	0.0193633	0.108493	1	0	1	3
GO:0090118	1	0.901	0.333	Biological Process	GO:0090118	receptor-mediated endocytosis involved in cholesterol transport	0.0193633	0.108493	0	1	1	3
GO:0097646	1	0.901	0.333	Biological Process	GO:0097646	calcitonin family receptor signaling pathway	0.0193633	0.108493	0	1	1	3
GO:1900623	1	0.901	0.333	Biological Process	GO:1900623	regulation of monocyte aggregation	0.0193633	0.108493	0	1	1	3
GO:1900625	1	0.901	0.333	Biological Process	GO:1900625	positive regulation of monocyte aggregation	0.0193633	0.108493	0	1	1	3
GO:1904352	1	0.901	0.333	Biological Process	GO:1904352	positive regulation of protein catabolic process in the vacuole	0.0193633	0.108493	0	1	1	3
GO:1990410	1	0.901	0.333	Biological Process	GO:1990410	adrenomedullin receptor signaling pathway	0.0193633	0.108493	0	1	1	3
GO:2000427	1	0.901	0.333	Biological Process	GO:2000427	positive regulation of apoptotic cell clearance	0.0193633	0.108493	0	1	1	3
GO:2000468	1	0.901	0.333	Biological Process	GO:2000468	regulation of peroxidase activity	0.0193633	0.108493	0	1	1	3
GO:0010517	2	1.802	0.061	Biological Process	GO:0010517	regulation of phospholipase activity	0.0193681	0.108493	0	2	2	33
GO:0035272	2	1.802	0.061	Biological Process	GO:0035272	exocrine system development	0.0193681	0.108493	0	2	2	33
GO:0040019	2	1.802	0.061	Biological Process	GO:0040019	positive regulation of embryonic development	0.0193681	0.108493	0	2	2	33
GO:0043627	2	1.802	0.061	Biological Process	GO:0043627	response to estrogen	0.0193681	0.108493	0	2	2	33
GO:0061383	2	1.802	0.061	Biological Process	GO:0061383	trabecula morphogenesis	0.0193681	0.108493	0	2	2	33
GO:1902041	2	1.802	0.061	Biological Process	GO:1902041	regulation of extrinsic apoptotic signaling pathway via death domain receptors	0.0193681	0.108493	0	2	2	33
GO:0044281	17	15.315	0.011	Biological Process	GO:0044281	small molecule metabolic process	0.0196665	0.109939	2	15	17	1529
GO:0035866	1	0.826	1	Cellular Component	GO:0035866	alphav-beta3 integrin-PKCalpha complex	0.00692735	0.110068	0	1	1	1
GO:0090534	1	0.826	1	Cellular Component	GO:0090534	calcium ion-transporting ATPase complex	0.00692735	0.110068	1	0	1	1
GO:0150058	1	0.826	1	Cellular Component	GO:0150058	amylin receptor complex 3	0.00692735	0.110068	0	1	1	1
GO:1990666	1	0.826	1	Cellular Component	GO:1990666	PCSK9-LDLR complex	0.00692735	0.110068	0	1	1	1
GO:0036094	23	21.698	0.01	Molecular Function	GO:0036094	small molecule binding	0.0146696	0.111033	6	17	23	2259
GO:0043269	7	6.306	0.017	Biological Process	GO:0043269	regulation of ion transport	0.0201907	0.112161	1	6	7	422
GO:0040013	5	4.505	0.021	Biological Process	GO:0040013	negative regulation of locomotion	0.0202061	0.112161	0	5	5	240
GO:0016125	3	2.703	0.034	Biological Process	GO:0016125	sterol metabolic process	0.0202344	0.112161	0	3	3	89
GO:0051960	9	8.108	0.014	Biological Process	GO:0051960	regulation of nervous system development	0.0203694	0.112161	2	7	9	624
GO:0070838	6	5.405	0.018	Biological Process	GO:0070838	divalent metal ion transport	0.0204386	0.112161	1	5	6	329
GO:0006898	4	3.604	0.025	Biological Process	GO:0006898	receptor-mediated endocytosis	0.0204751	0.112161	0	4	4	160
GO:0045926	4	3.604	0.025	Biological Process	GO:0045926	negative regulation of growth	0.0204751	0.112161	2	2	4	160
GO:0048546	2	1.802	0.059	Biological Process	GO:0048546	digestive tract morphogenesis	0.0204924	0.112161	0	2	2	34
GO:0050819	2	1.802	0.059	Biological Process	GO:0050819	negative regulation of coagulation	0.0204924	0.112161	0	2	2	34
GO:0090175	2	1.802	0.059	Biological Process	GO:0090175	regulation of establishment of planar polarity	0.0204924	0.112161	0	2	2	34
GO:0006520	5	4.505	0.021	Biological Process	GO:0006520	cellular amino acid metabolic process	0.0205306	0.112161	0	5	5	241
GO:0098662	9	8.108	0.014	Biological Process	GO:0098662	inorganic cation transmembrane transport	0.0205574	0.112161	1	8	9	625
GO:0030234	11	10.377	0.013	Molecular Function	GO:0030234	enzyme regulator activity	0.0152086	0.113162	5	6	11	817
GO:0045055	4	3.604	0.025	Biological Process	GO:0045055	regulated exocytosis	0.0208945	0.113773	0	4	4	161
GO:0042326	6	5.405	0.018	Biological Process	GO:0042326	negative regulation of phosphorylation	0.0209846	0.114036	1	5	6	331
GO:0032270	14	12.613	0.012	Biological Process	GO:0032270	positive regulation of cellular protein metabolic process	0.021105	0.114462	3	11	14	1184
GO:0022604	6	5.405	0.018	Biological Process	GO:0022604	regulation of cell morphogenesis	0.0212613	0.114782	1	5	6	332
GO:0072511	6	5.405	0.018	Biological Process	GO:0072511	divalent inorganic cation transport	0.0212613	0.114782	1	5	6	332
GO:0006950	26	23.423	0.01	Biological Process	GO:0006950	response to stress	0.0212901	0.114782	3	23	26	2684
GO:0007498	3	2.703	0.033	Biological Process	GO:0007498	mesoderm development	0.0214461	0.115394	1	2	3	91
GO:0032102	5	4.505	0.02	Biological Process	GO:0032102	negative regulation of response to external stimulus	0.0215244	0.115588	0	5	5	244
GO:0030901	2	1.802	0.057	Biological Process	GO:0030901	midbrain development	0.0216434	0.115999	0	2	2	35
GO:0042803	8	7.547	0.016	Molecular Function	GO:0042803	protein homodimerization activity	0.0159392	0.116107	3	5	8	507
GO:0031406	4	3.774	0.026	Molecular Function	GO:0031406	carboxylic acid binding	0.0170762	0.116107	1	3	4	154
GO:0008289	9	8.491	0.014	Molecular Function	GO:0008289	lipid binding	0.0178862	0.116107	3	6	9	621
GO:0019899	18	16.981	0.011	Molecular Function	GO:0019899	enzyme binding	0.0183971	0.116107	6	12	18	1669
GO:0005080	2	1.887	0.061	Molecular Function	GO:0005080	protein kinase C binding	0.0187624	0.116107	0	2	2	33
GO:0001605	1	0.943	0.333	Molecular Function	GO:0001605	adrenomedullin receptor activity	0.0190425	0.116107	0	1	1	3
GO:0003872	1	0.943	0.333	Molecular Function	GO:0003872	6-phosphofructokinase activity	0.0190425	0.116107	0	1	1	3
GO:0034235	1	0.943	0.333	Molecular Function	GO:0034235	GPI anchor binding	0.0190425	0.116107	0	1	1	3
GO:0035717	1	0.943	0.333	Molecular Function	GO:0035717	chemokine (C-C motif) ligand 7 binding	0.0190425	0.116107	0	1	1	3
GO:0055077	1	0.943	0.333	Molecular Function	GO:0055077	gap junction hemi-channel activity	0.0190425	0.116107	0	1	1	3
GO:0071791	1	0.943	0.333	Molecular Function	GO:0071791	chemokine (C-C motif) ligand 5 binding	0.0190425	0.116107	0	1	1	3
GO:0097643	1	0.943	0.333	Molecular Function	GO:0097643	amylin receptor activity	0.0190425	0.116107	0	1	1	3
GO:1905573	1	0.943	0.333	Molecular Function	GO:1905573	ganglioside GM1 binding	0.0190425	0.116107	1	0	1	3
GO:0006909	4	3.604	0.025	Biological Process	GO:0006909	phagocytosis	0.0217493	0.11611	1	3	4	163
GO:0009108	4	3.604	0.025	Biological Process	GO:0009108	coenzyme biosynthetic process	0.0217493	0.11611	0	4	4	163
GO:0090101	3	2.703	0.033	Biological Process	GO:0090101	negative regulation of transmembrane receptor protein serine/threonine kinase signaling pathway	0.0220666	0.117335	0	3	3	92
GO:0009611	6	5.405	0.018	Biological Process	GO:0009611	response to wounding	0.0221062	0.117335	0	6	6	335
GO:0060284	9	8.108	0.014	Biological Process	GO:0060284	regulation of cell development	0.0221078	0.117335	2	7	9	633
GO:0010817	6	5.405	0.018	Biological Process	GO:0010817	regulation of hormone levels	0.0223928	0.118617	0	6	6	336
GO:0044706	3	2.703	0.032	Biological Process	GO:0044706	multi-multicellular organism process	0.0226968	0.119762	0	3	3	93
GO:0048565	3	2.703	0.032	Biological Process	GO:0048565	digestive tract development	0.0226968	0.119762	0	3	3	93
GO:0001504	2	1.802	0.056	Biological Process	GO:0001504	neurotransmitter uptake	0.0228207	0.120183	0	2	2	36
GO:0030097	9	8.108	0.014	Biological Process	GO:0030097	hemopoiesis	0.0229139	0.120441	3	6	9	637
GO:1903530	6	5.405	0.018	Biological Process	GO:1903530	regulation of secretion by cell	0.0229736	0.120523	0	6	6	338
GO:0043177	4	3.774	0.025	Molecular Function	GO:0043177	organic acid binding	0.0201629	0.121253	1	3	4	162
GO:0006732	5	4.505	0.02	Biological Process	GO:0006732	coenzyme metabolic process	0.0232497	0.121737	0	5	5	249
GO:0010648	12	10.811	0.012	Biological Process	GO:0010648	negative regulation of cell communication	0.0234014	0.122297	3	9	12	969
GO:0023057	12	10.811	0.012	Biological Process	GO:0023057	negative regulation of signaling	0.0239015	0.124359	3	9	12	972
GO:0048699	13	11.712	0.012	Biological Process	GO:0048699	generation of neurons	0.023936	0.124359	3	10	13	1087
GO:0001763	4	3.604	0.024	Biological Process	GO:0001763	morphogenesis of a branching structure	0.0239789	0.124359	1	3	4	168
GO:0001704	3	2.703	0.032	Biological Process	GO:0001704	formation of primary germ layer	0.0239865	0.124359	1	2	3	95
GO:0070527	2	1.802	0.054	Biological Process	GO:0070527	platelet aggregation	0.0240239	0.124359	0	2	2	37
GO:0048468	17	15.315	0.011	Biological Process	GO:0048468	cell development	0.024873	0.125815	3	14	17	1571
GO:0097191	4	3.604	0.024	Biological Process	GO:0097191	extrinsic apoptotic signaling pathway	0.0249082	0.125815	1	3	4	170
GO:0098657	9	8.108	0.014	Biological Process	GO:0098657	import into cell	0.0252395	0.125815	1	8	9	648
GO:0001954	2	1.802	0.053	Biological Process	GO:0001954	positive regulation of cell-matrix adhesion	0.0252526	0.125815	0	2	2	38
GO:0009996	1	0.901	0.25	Biological Process	GO:0009996	negative regulation of cell fate specification	0.0257348	0.125815	0	1	1	4
GO:0010726	1	0.901	0.25	Biological Process	GO:0010726	positive regulation of hydrogen peroxide metabolic process	0.0257348	0.125815	0	1	1	4
GO:0014048	1	0.901	0.25	Biological Process	GO:0014048	regulation of glutamate secretion	0.0257348	0.125815	0	1	1	4
GO:0014901	1	0.901	0.25	Biological Process	GO:0014901	satellite cell activation involved in skeletal muscle regeneration	0.0257348	0.125815	0	1	1	4
GO:0016576	1	0.901	0.25	Biological Process	GO:0016576	histone dephosphorylation	0.0257348	0.125815	1	0	1	4
GO:0019344	1	0.901	0.25	Biological Process	GO:0019344	cysteine biosynthetic process	0.0257348	0.125815	0	1	1	4
GO:0035694	1	0.901	0.25	Biological Process	GO:0035694	mitochondrial protein catabolic process	0.0257348	0.125815	1	0	1	4
GO:0042473	1	0.901	0.25	Biological Process	GO:0042473	outer ear morphogenesis	0.0257348	0.125815	1	0	1	4
GO:0042661	1	0.901	0.25	Biological Process	GO:0042661	regulation of mesodermal cell fate specification	0.0257348	0.125815	0	1	1	4
GO:0046654	1	0.901	0.25	Biological Process	GO:0046654	tetrahydrofolate biosynthetic process	0.0257348	0.125815	0	1	1	4
GO:0046655	1	0.901	0.25	Biological Process	GO:0046655	folic acid metabolic process	0.0257348	0.125815	0	1	1	4
GO:0048752	1	0.901	0.25	Biological Process	GO:0048752	semicircular canal morphogenesis	0.0257348	0.125815	1	0	1	4
GO:0051593	1	0.901	0.25	Biological Process	GO:0051593	response to folic acid	0.0257348	0.125815	0	1	1	4
GO:0060318	1	0.901	0.25	Biological Process	GO:0060318	definitive erythrocyte differentiation	0.0257348	0.125815	1	0	1	4
GO:0060437	1	0.901	0.25	Biological Process	GO:0060437	lung growth	0.0257348	0.125815	0	1	1	4
GO:0060501	1	0.901	0.25	Biological Process	GO:0060501	positive regulation of epithelial cell proliferation involved in lung morphogenesis	0.0257348	0.125815	0	1	1	4
GO:0060696	1	0.901	0.25	Biological Process	GO:0060696	regulation of phospholipid catabolic process	0.0257348	0.125815	0	1	1	4
GO:0061055	1	0.901	0.25	Biological Process	GO:0061055	myotome development	0.0257348	0.125815	0	1	1	4
GO:0071694	1	0.901	0.25	Biological Process	GO:0071694	maintenance of protein location in extracellular region	0.0257348	0.125815	0	1	1	4
GO:0072513	1	0.901	0.25	Biological Process	GO:0072513	positive regulation of secondary heart field cardioblast proliferation	0.0257348	0.125815	1	0	1	4
GO:0090245	1	0.901	0.25	Biological Process	GO:0090245	axis elongation involved in somitogenesis	0.0257348	0.125815	0	1	1	4
GO:1901142	1	0.901	0.25	Biological Process	GO:1901142	insulin metabolic process	0.0257348	0.125815	0	1	1	4
GO:1904714	1	0.901	0.25	Biological Process	GO:1904714	regulation of chaperone-mediated autophagy	0.0257348	0.125815	0	1	1	4
GO:1905165	1	0.901	0.25	Biological Process	GO:1905165	regulation of lysosomal protein catabolic process	0.0257348	0.125815	0	1	1	4
GO:1905198	1	0.901	0.25	Biological Process	GO:1905198	manchette assembly	0.0257348	0.125815	0	1	1	4
GO:2000298	1	0.901	0.25	Biological Process	GO:2000298	regulation of Rho-dependent protein serine/threonine kinase activity	0.0257348	0.125815	0	1	1	4
GO:2000381	1	0.901	0.25	Biological Process	GO:2000381	negative regulation of mesoderm development	0.0257348	0.125815	0	1	1	4
GO:0019637	11	9.91	0.013	Biological Process	GO:0019637	organophosphate metabolic process	0.0258637	0.126219	2	9	11	870
GO:0055123	3	2.703	0.031	Biological Process	GO:0055123	digestive system development	0.0259942	0.126629	0	3	3	98
GO:0042578	6	5.66	0.017	Molecular Function	GO:0042578	phosphoric ester hydrolase activity	0.0227095	0.127713	3	3	6	343
GO:0017046	2	1.887	0.054	Molecular Function	GO:0017046	peptide hormone binding	0.0232792	0.127713	1	1	2	37
GO:0050661	2	1.887	0.053	Molecular Function	GO:0050661	NADP binding	0.0244716	0.127713	0	2	2	38
GO:0019900	8	7.547	0.014	Molecular Function	GO:0019900	kinase binding	0.0250504	0.127713	2	6	8	552
GO:0004366	1	0.943	0.25	Molecular Function	GO:0004366	glycerol-3-phosphate O-acyltransferase activity	0.0253099	0.127713	0	1	1	4
GO:0015057	1	0.943	0.25	Molecular Function	GO:0015057	thrombin-activated receptor activity	0.0253099	0.127713	0	1	1	4
GO:0016167	1	0.943	0.25	Molecular Function	GO:0016167	glial cell-derived neurotrophic factor receptor activity	0.0253099	0.127713	0	1	1	4
GO:0016941	1	0.943	0.25	Molecular Function	GO:0016941	natriuretic peptide receptor activity	0.0253099	0.127713	1	0	1	4
GO:0019136	1	0.943	0.25	Molecular Function	GO:0019136	deoxynucleoside kinase activity	0.0253099	0.127713	1	0	1	4
GO:0030229	1	0.943	0.25	Molecular Function	GO:0030229	very-low-density lipoprotein particle receptor activity	0.0253099	0.127713	0	1	1	4
GO:0050501	1	0.943	0.25	Molecular Function	GO:0050501	hyaluronan synthase activity	0.0253099	0.127713	0	1	1	4
GO:0050543	1	0.943	0.25	Molecular Function	GO:0050543	icosatetraenoic acid binding	0.0253099	0.127713	0	1	1	4
GO:0050544	1	0.943	0.25	Molecular Function	GO:0050544	arachidonic acid binding	0.0253099	0.127713	0	1	1	4
GO:0097642	1	0.943	0.25	Molecular Function	GO:0097642	calcitonin family receptor activity	0.0253099	0.127713	0	1	1	4
GO:0046460	2	1.802	0.051	Biological Process	GO:0046460	neutral lipid biosynthetic process	0.0265064	0.128664	0	2	2	39
GO:0046463	2	1.802	0.051	Biological Process	GO:0046463	acylglycerol biosynthetic process	0.0265064	0.128664	0	2	2	39
GO:0045598	3	2.703	0.03	Biological Process	GO:0045598	regulation of fat cell differentiation	0.0266829	0.128834	0	3	3	99
GO:0045667	3	2.703	0.03	Biological Process	GO:0045667	regulation of osteoblast differentiation	0.0266829	0.128834	0	3	3	99
GO:0050680	3	2.703	0.03	Biological Process	GO:0050680	negative regulation of epithelial cell proliferation	0.0266829	0.128834	0	3	3	99
GO:0099568	7	5.785	0.021	Cellular Component	GO:0099568	cytoplasmic region	0.00893182	0.129704	2	5	7	336
GO:0043235	7	5.785	0.021	Cellular Component	GO:0043235	receptor complex	0.00907022	0.129704	0	7	7	337
GO:0001525	6	5.405	0.017	Biological Process	GO:0001525	angiogenesis	0.0269975	0.130122	0	6	6	351
GO:0005178	3	2.83	0.03	Molecular Function	GO:0005178	integrin binding	0.0262103	0.130754	0	3	3	100
GO:0010212	3	2.703	0.03	Biological Process	GO:0010212	response to ionizing radiation	0.0273814	0.131364	1	2	3	100
GO:0046165	3	2.703	0.03	Biological Process	GO:0046165	alcohol biosynthetic process	0.0273814	0.131364	0	3	3	100
GO:0031400	7	6.306	0.016	Biological Process	GO:0031400	negative regulation of protein modification process	0.0274448	0.131364	1	6	7	450
GO:0006810	32	28.829	0.009	Biological Process	GO:0006810	transport	0.0274647	0.131364	5	27	32	3554
GO:0030001	9	8.108	0.014	Biological Process	GO:0030001	metal ion transport	0.0274959	0.131364	1	8	9	658
GO:0034762	6	5.405	0.017	Biological Process	GO:0034762	regulation of transmembrane transport	0.0276555	0.131896	1	5	6	353
GO:0035567	2	1.802	0.05	Biological Process	GO:0035567	non-canonical Wnt signaling pathway	0.027785	0.132051	0	2	2	40
GO:0051353	2	1.802	0.05	Biological Process	GO:0051353	positive regulation of oxidoreductase activity	0.027785	0.132051	0	2	2	40
GO:0017144	8	7.207	0.014	Biological Process	GO:0017144	drug metabolic process	0.0282048	0.133813	0	8	8	555
GO:0045177	6	4.959	0.023	Cellular Component	GO:0045177	apical part of cell	0.00985664	0.134238	0	6	6	262
GO:0009991	5	4.505	0.019	Biological Process	GO:0009991	response to extracellular stimulus	0.0285495	0.135214	0	5	5	263
GO:0016791	5	4.717	0.019	Molecular Function	GO:0016791	phosphatase activity	0.0275393	0.13584	3	2	5	265
GO:0002244	3	2.703	0.029	Biological Process	GO:0002244	hematopoietic progenitor cell differentiation	0.0288075	0.135963	1	2	3	102
GO:0002687	3	2.703	0.029	Biological Process	GO:0002687	positive regulation of leukocyte migration	0.0288075	0.135963	0	3	3	102
GO:0030427	3	2.479	0.044	Cellular Component	GO:0030427	site of polarized growth	0.011719	0.136167	0	3	3	68
GO:0099699	3	2.479	0.043	Cellular Component	GO:0099699	integral component of synaptic membrane	0.0126734	0.136167	0	3	3	70
GO:0031021	1	0.826	0.5	Cellular Component	GO:0031021	interphase microtubule organizing center	0.0138071	0.136167	0	1	1	2
GO:0031298	1	0.826	0.5	Cellular Component	GO:0031298	replication fork protection complex	0.0138071	0.136167	1	0	1	2
GO:0071133	1	0.826	0.5	Cellular Component	GO:0071133	alpha9-beta1 integrin-ADAM8 complex	0.0138071	0.136167	0	1	1	2
GO:0097058	1	0.826	0.5	Cellular Component	GO:0097058	CRLF-CLCF1 complex	0.0138071	0.136167	1	0	1	2
GO:0097059	1	0.826	0.5	Cellular Component	GO:0097059	CNTFR-CLCF1 complex	0.0138071	0.136167	1	0	1	2
GO:1903440	1	0.826	0.5	Cellular Component	GO:1903440	amylin receptor complex	0.0138071	0.136167	0	1	1	2
GO:0016324	5	4.132	0.024	Cellular Component	GO:0016324	apical plasma membrane	0.0143597	0.136896	0	5	5	206
GO:0060688	2	1.802	0.049	Biological Process	GO:0060688	regulation of morphogenesis of a branching structure	0.029088	0.13705	0	2	2	41
GO:0015485	2	1.887	0.049	Molecular Function	GO:0015485	cholesterol binding	0.0281945	0.137526	0	2	2	41
GO:0051049	13	11.712	0.012	Biological Process	GO:0051049	regulation of transport	0.0294239	0.13819	1	12	13	1119
GO:0015850	4	3.604	0.022	Biological Process	GO:0015850	organic hydroxy compound transport	0.0298796	0.13819	0	4	4	180
GO:0034329	4	3.604	0.022	Biological Process	GO:0034329	cell junction assembly	0.0298796	0.13819	0	4	4	180
GO:0008285	7	6.306	0.015	Biological Process	GO:0008285	negative regulation of cell proliferation	0.0301116	0.13819	2	5	7	459
GO:0046879	4	3.604	0.022	Biological Process	GO:0046879	hormone secretion	0.0304068	0.13819	0	4	4	181
GO:0050900	5	4.505	0.019	Biological Process	GO:0050900	leukocyte migration	0.0306136	0.13819	0	5	5	268
GO:0072593	4	3.604	0.022	Biological Process	GO:0072593	reactive oxygen species metabolic process	0.0309394	0.13819	0	4	4	182
GO:0051247	14	12.613	0.011	Biological Process	GO:0051247	positive regulation of protein metabolic process	0.0309476	0.13819	3	11	14	1246
GO:0048534	9	8.108	0.013	Biological Process	GO:0048534	hematopoietic or lymphoid organ development	0.0311435	0.13819	3	6	9	673
GO:0042246	2	1.802	0.047	Biological Process	GO:0042246	tissue regeneration	0.0317657	0.13819	0	2	2	43
GO:0045685	2	1.802	0.047	Biological Process	GO:0045685	regulation of glial cell differentiation	0.0317657	0.13819	1	1	2	43
GO:1900024	2	1.802	0.047	Biological Process	GO:1900024	regulation of substrate adhesion-dependent cell spreading	0.0317657	0.13819	0	2	2	43
GO:0006196	1	0.901	0.2	Biological Process	GO:0006196	AMP catabolic process	0.0320653	0.13819	0	1	1	5
GO:0006735	1	0.901	0.2	Biological Process	GO:0006735	NADH regeneration	0.0320653	0.13819	0	1	1	5
GO:0006975	1	0.901	0.2	Biological Process	GO:0006975	DNA damage induced protein phosphorylation	0.0320653	0.13819	0	1	1	5
GO:0009092	1	0.901	0.2	Biological Process	GO:0009092	homoserine metabolic process	0.0320653	0.13819	0	1	1	5
GO:0010459	1	0.901	0.2	Biological Process	GO:0010459	negative regulation of heart rate	0.0320653	0.13819	1	0	1	5
GO:0010881	1	0.901	0.2	Biological Process	GO:0010881	regulation of cardiac muscle contraction by regulation of the release of sequestered calcium ion	0.0320653	0.13819	1	0	1	5
GO:0014905	1	0.901	0.2	Biological Process	GO:0014905	myoblast fusion involved in skeletal muscle regeneration	0.0320653	0.13819	0	1	1	5
GO:0019346	1	0.901	0.2	Biological Process	GO:0019346	transsulfuration	0.0320653	0.13819	0	1	1	5
GO:0030854	1	0.901	0.2	Biological Process	GO:0030854	positive regulation of granulocyte differentiation	0.0320653	0.13819	0	1	1	5
GO:0032276	1	0.901	0.2	Biological Process	GO:0032276	regulation of gonadotropin secretion	0.0320653	0.13819	0	1	1	5
GO:0032808	1	0.901	0.2	Biological Process	GO:0032808	lacrimal gland development	0.0320653	0.13819	0	1	1	5
GO:0035810	1	0.901	0.2	Biological Process	GO:0035810	positive regulation of urine volume	0.0320653	0.13819	1	0	1	5
GO:0044340	1	0.901	0.2	Biological Process	GO:0044340	canonical Wnt signaling pathway involved in regulation of cell proliferation	0.0320653	0.13819	0	1	1	5
GO:0048289	1	0.901	0.2	Biological Process	GO:0048289	isotype switching to IgE isotypes	0.0320653	0.13819	1	0	1	5
GO:0048293	1	0.901	0.2	Biological Process	GO:0048293	regulation of isotype switching to IgE isotypes	0.0320653	0.13819	1	0	1	5
GO:0050812	1	0.901	0.2	Biological Process	GO:0050812	regulation of acyl-CoA biosynthetic process	0.0320653	0.13819	0	1	1	5
GO:0050955	1	0.901	0.2	Biological Process	GO:0050955	thermoception	0.0320653	0.13819	0	1	1	5
GO:0051584	1	0.901	0.2	Biological Process	GO:0051584	regulation of dopamine uptake involved in synaptic transmission	0.0320653	0.13819	0	1	1	5
GO:0051620	1	0.901	0.2	Biological Process	GO:0051620	norepinephrine uptake	0.0320653	0.13819	0	1	1	5
GO:0051940	1	0.901	0.2	Biological Process	GO:0051940	regulation of catecholamine uptake involved in synaptic transmission	0.0320653	0.13819	0	1	1	5
GO:0060027	1	0.901	0.2	Biological Process	GO:0060027	convergent extension involved in gastrulation	0.0320653	0.13819	0	1	1	5
GO:0060526	1	0.901	0.2	Biological Process	GO:0060526	prostate glandular acinus morphogenesis	0.0320653	0.13819	0	1	1	5
GO:0060527	1	0.901	0.2	Biological Process	GO:0060527	prostate epithelial cord arborization involved in prostate glandular acinus morphogenesis	0.0320653	0.13819	0	1	1	5
GO:0060687	1	0.901	0.2	Biological Process	GO:0060687	regulation of branching involved in prostate gland morphogenesis	0.0320653	0.13819	0	1	1	5
GO:0060693	1	0.901	0.2	Biological Process	GO:0060693	regulation of branching involved in salivary gland morphogenesis	0.0320653	0.13819	0	1	1	5
GO:0060732	1	0.901	0.2	Biological Process	GO:0060732	positive regulation of inositol phosphate biosynthetic process	0.0320653	0.13819	0	1	1	5
GO:0060872	1	0.901	0.2	Biological Process	GO:0060872	semicircular canal development	0.0320653	0.13819	1	0	1	5
GO:0061056	1	0.901	0.2	Biological Process	GO:0061056	sclerotome development	0.0320653	0.13819	0	1	1	5
GO:0061476	1	0.901	0.2	Biological Process	GO:0061476	response to anticoagulant	0.0320653	0.13819	0	1	1	5
GO:0061621	1	0.901	0.2	Biological Process	GO:0061621	canonical glycolysis	0.0320653	0.13819	0	1	1	5
GO:0061718	1	0.901	0.2	Biological Process	GO:0061718	glucose catabolic process to pyruvate	0.0320653	0.13819	0	1	1	5
GO:0070086	1	0.901	0.2	Biological Process	GO:0070086	ubiquitin-dependent endocytosis	0.0320653	0.13819	0	1	1	5
GO:0070487	1	0.901	0.2	Biological Process	GO:0070487	monocyte aggregation	0.0320653	0.13819	0	1	1	5
GO:0071503	1	0.901	0.2	Biological Process	GO:0071503	response to heparin	0.0320653	0.13819	0	1	1	5
GO:0090281	1	0.901	0.2	Biological Process	GO:0090281	negative regulation of calcium ion import	0.0320653	0.13819	1	0	1	5
GO:1901164	1	0.901	0.2	Biological Process	GO:1901164	negative regulation of trophoblast cell migration	0.0320653	0.13819	0	1	1	5
GO:1901894	1	0.901	0.2	Biological Process	GO:1901894	regulation of calcium-transporting ATPase activity	0.0320653	0.13819	1	0	1	5
GO:1903979	1	0.901	0.2	Biological Process	GO:1903979	negative regulation of microglial cell activation	0.0320653	0.13819	0	1	1	5
GO:1904350	1	0.901	0.2	Biological Process	GO:1904350	regulation of protein catabolic process in the vacuole	0.0320653	0.13819	0	1	1	5
GO:2000382	1	0.901	0.2	Biological Process	GO:2000382	positive regulation of mesoderm development	0.0320653	0.13819	0	1	1	5
GO:2000425	1	0.901	0.2	Biological Process	GO:2000425	regulation of apoptotic cell clearance	0.0320653	0.13819	0	1	1	5
GO:2000542	1	0.901	0.2	Biological Process	GO:2000542	negative regulation of gastrulation	0.0320653	0.13819	0	1	1	5
GO:0008047	6	5.66	0.016	Molecular Function	GO:0008047	enzyme activator activity	0.0295976	0.13845	1	5	6	365
GO:0005515	58	54.717	0.008	Molecular Function	GO:0005515	protein binding	0.0303131	0.13845	18	40	58	7498
GO:0005111	1	0.943	0.2	Molecular Function	GO:0005111	type 2 fibroblast growth factor receptor binding	0.0315376	0.13845	0	1	1	5
GO:0005436	1	0.943	0.2	Molecular Function	GO:0005436	sodium:phosphate symporter activity	0.0315376	0.13845	0	1	1	5
GO:0008131	1	0.943	0.2	Molecular Function	GO:0008131	primary amine oxidase activity	0.0315376	0.13845	0	1	1	5
GO:0008332	1	0.943	0.2	Molecular Function	GO:0008332	low voltage-gated calcium channel activity	0.0315376	0.13845	0	1	1	5
GO:0031404	1	0.943	0.2	Molecular Function	GO:0031404	chloride ion binding	0.0315376	0.13845	1	0	1	5
GO:0035594	1	0.943	0.2	Molecular Function	GO:0035594	ganglioside binding	0.0315376	0.13845	1	0	1	5
GO:0043426	1	0.943	0.2	Molecular Function	GO:0043426	MRF binding	0.0315376	0.13845	0	1	1	5
GO:0050542	1	0.943	0.2	Molecular Function	GO:0050542	icosanoid binding	0.0315376	0.13845	0	1	1	5
GO:0004869	2	1.887	0.045	Molecular Function	GO:0004869	cysteine-type endopeptidase inhibitor activity	0.0321287	0.139648	1	1	2	44
GO:0098660	9	8.108	0.013	Biological Process	GO:0098660	inorganic ion transmembrane transport	0.0326935	0.140675	1	8	9	679
GO:0043169	26	24.528	0.009	Molecular Function	GO:0043169	cation binding	0.0344485	0.141552	7	19	26	2854
GO:0019842	3	2.83	0.026	Molecular Function	GO:0019842	vitamin binding	0.037393	0.141552	0	3	3	115
GO:0004687	1	0.943	0.167	Molecular Function	GO:0004687	myosin light chain kinase activity	0.0377258	0.141552	1	0	1	6
GO:0004923	1	0.943	0.167	Molecular Function	GO:0004923	leukemia inhibitory factor receptor activity	0.0377258	0.141552	0	1	1	6
GO:0004924	1	0.943	0.167	Molecular Function	GO:0004924	oncostatin-M receptor activity	0.0377258	0.141552	0	1	1	6
GO:0005000	1	0.943	0.167	Molecular Function	GO:0005000	vasopressin receptor activity	0.0377258	0.141552	0	1	1	6
GO:0005007	1	0.943	0.167	Molecular Function	GO:0005007	fibroblast growth factor-activated receptor activity	0.0377258	0.141552	0	1	1	6
GO:0005021	1	0.943	0.167	Molecular Function	GO:0005021	vascular endothelial growth factor-activated receptor activity	0.0377258	0.141552	0	1	1	6
GO:0015349	1	0.943	0.167	Molecular Function	GO:0015349	thyroid hormone transmembrane transporter activity	0.0377258	0.141552	0	1	1	6
GO:0016208	1	0.943	0.167	Molecular Function	GO:0016208	AMP binding	0.0377258	0.141552	0	1	1	6
GO:0042030	1	0.943	0.167	Molecular Function	GO:0042030	ATPase inhibitor activity	0.0377258	0.141552	1	0	1	6
GO:0042301	1	0.943	0.167	Molecular Function	GO:0042301	phosphate ion binding	0.0377258	0.141552	0	1	1	6
GO:0043208	1	0.943	0.167	Molecular Function	GO:0043208	glycosphingolipid binding	0.0377258	0.141552	1	0	1	6
GO:0045503	1	0.943	0.167	Molecular Function	GO:0045503	dynein light chain binding	0.0377258	0.141552	0	1	1	6
GO:1903136	1	0.943	0.167	Molecular Function	GO:1903136	cuprous ion binding	0.0377258	0.141552	0	1	1	6
GO:1903763	1	0.943	0.167	Molecular Function	GO:1903763	gap junction channel activity involved in cell communication by electrical coupling	0.0377258	0.141552	0	1	1	6
GO:0051020	6	5.66	0.015	Molecular Function	GO:0051020	GTPase binding	0.038142	0.141901	2	4	6	388
GO:0030514	2	1.802	0.045	Biological Process	GO:0030514	negative regulation of BMP signaling pathway	0.0331397	0.14237	0	2	2	44
GO:0023061	5	4.505	0.018	Biological Process	GO:0023061	signal release	0.0336581	0.14437	0	5	5	275
GO:0005543	6	5.66	0.015	Molecular Function	GO:0005543	phospholipid binding	0.0393616	0.145208	2	4	6	391
GO:0001503	5	4.505	0.018	Biological Process	GO:0001503	ossification	0.0345614	0.148012	0	5	5	277
GO:0032934	2	1.887	0.04	Molecular Function	GO:0032934	sterol binding	0.0405943	0.148508	0	2	2	50
GO:0006638	3	2.703	0.027	Biological Process	GO:0006638	neutral lipid metabolic process	0.0348987	0.148705	0	3	3	110
GO:0010469	3	2.703	0.027	Biological Process	GO:0010469	regulation of signaling receptor activity	0.0348987	0.148705	1	2	3	110
GO:0048706	3	2.703	0.027	Biological Process	GO:0048706	embryonic skeletal system development	0.0348987	0.148705	1	2	3	110
GO:0016192	13	11.712	0.011	Biological Process	GO:0016192	vesicle-mediated transport	0.0349413	0.148705	1	12	13	1147
GO:0008083	3	2.83	0.025	Molecular Function	GO:0008083	growth factor activity	0.041583	0.149311	1	2	3	120
GO:0005507	2	1.887	0.039	Molecular Function	GO:0005507	copper ion binding	0.0420788	0.149311	0	2	2	51
GO:0033293	2	1.887	0.039	Molecular Function	GO:0033293	monocarboxylic acid binding	0.0420788	0.149311	0	2	2	51
GO:0046872	25	23.585	0.009	Molecular Function	GO:0046872	metal ion binding	0.0434946	0.149311	7	18	25	2779
GO:0004062	1	0.943	0.143	Molecular Function	GO:0004062	aryl sulfotransferase activity	0.0438749	0.149311	1	0	1	7
GO:0008046	1	0.943	0.143	Molecular Function	GO:0008046	axon guidance receptor activity	0.0438749	0.149311	0	1	1	7
GO:0008443	1	0.943	0.143	Molecular Function	GO:0008443	phosphofructokinase activity	0.0438749	0.149311	0	1	1	7
GO:0019992	1	0.943	0.143	Molecular Function	GO:0019992	diacylglycerol binding	0.0438749	0.149311	0	1	1	7
GO:0030955	1	0.943	0.143	Molecular Function	GO:0030955	potassium ion binding	0.0438749	0.149311	0	1	1	7
GO:0099240	3	2.479	0.039	Cellular Component	GO:0099240	intrinsic component of synaptic membrane	0.0163567	0.150903	0	3	3	77
GO:0051046	6	5.405	0.016	Biological Process	GO:0051046	regulation of secretion	0.0359973	0.152961	0	6	6	376
GO:0030177	3	2.703	0.027	Biological Process	GO:0030177	positive regulation of Wnt signaling pathway	0.0365176	0.154689	0	3	3	112
GO:2001236	3	2.703	0.027	Biological Process	GO:2001236	regulation of extrinsic apoptotic signaling pathway	0.0365176	0.154689	1	2	3	112
GO:0007189	3	2.703	0.027	Biological Process	GO:0007189	adenylate cyclase-activating G protein-coupled receptor signaling pathway	0.0373413	0.156401	1	2	3	113
GO:0007017	9	8.108	0.013	Biological Process	GO:0007017	microtubule-based process	0.0373759	0.156401	1	8	9	696
GO:0065007	81	72.973	0.007	Biological Process	GO:0065007	biological regulation	0.0382364	0.156401	15	66	81	11041
GO:0032956	5	4.505	0.018	Biological Process	GO:0032956	regulation of actin cytoskeleton organization	0.0383248	0.156401	1	4	5	285
GO:0006545	1	0.901	0.167	Biological Process	GO:0006545	glycine biosynthetic process	0.038355	0.156401	0	1	1	6
GO:0006553	1	0.901	0.167	Biological Process	GO:0006553	lysine metabolic process	0.038355	0.156401	0	1	1	6
GO:0009137	1	0.901	0.167	Biological Process	GO:0009137	purine nucleoside diphosphate catabolic process	0.038355	0.156401	0	1	1	6
GO:0009181	1	0.901	0.167	Biological Process	GO:0009181	purine ribonucleoside diphosphate catabolic process	0.038355	0.156401	0	1	1	6
GO:0010749	1	0.901	0.167	Biological Process	GO:0010749	regulation of nitric oxide mediated signal transduction	0.038355	0.156401	0	1	1	6
GO:0032026	1	0.901	0.167	Biological Process	GO:0032026	response to magnesium ion	0.038355	0.156401	0	1	1	6
GO:0032534	1	0.901	0.167	Biological Process	GO:0032534	regulation of microvillus assembly	0.038355	0.156401	0	1	1	6
GO:0032725	1	0.901	0.167	Biological Process	GO:0032725	positive regulation of granulocyte macrophage colony-stimulating factor production	0.038355	0.156401	0	1	1	6
GO:0034776	1	0.901	0.167	Biological Process	GO:0034776	response to histamine	0.038355	0.156401	0	1	1	6
GO:0035542	1	0.901	0.167	Biological Process	GO:0035542	regulation of SNARE complex assembly	0.038355	0.156401	0	1	1	6
GO:0035581	1	0.901	0.167	Biological Process	GO:0035581	sequestering of extracellular ligand from receptor	0.038355	0.156401	0	1	1	6
GO:0048865	1	0.901	0.167	Biological Process	GO:0048865	stem cell fate commitment	0.038355	0.156401	0	1	1	6
GO:0050966	1	0.901	0.167	Biological Process	GO:0050966	detection of mechanical stimulus involved in sensory perception of pain	0.038355	0.156401	0	1	1	6
GO:0061043	1	0.901	0.167	Biological Process	GO:0061043	regulation of vascular wound healing	0.038355	0.156401	0	1	1	6
GO:0061620	1	0.901	0.167	Biological Process	GO:0061620	glycolytic process through glucose-6-phosphate	0.038355	0.156401	0	1	1	6
GO:0061684	1	0.901	0.167	Biological Process	GO:0061684	chaperone-mediated autophagy	0.038355	0.156401	0	1	1	6
GO:0071692	1	0.901	0.167	Biological Process	GO:0071692	protein localization to extracellular region	0.038355	0.156401	0	1	1	6
GO:0099612	1	0.901	0.167	Biological Process	GO:0099612	protein localization to axon	0.038355	0.156401	0	1	1	6
GO:1900222	1	0.901	0.167	Biological Process	GO:1900222	negative regulation of amyloid-beta clearance	0.038355	0.156401	0	1	1	6
GO:2000271	1	0.901	0.167	Biological Process	GO:2000271	positive regulation of fibroblast apoptotic process	0.038355	0.156401	0	1	1	6
GO:2000794	1	0.901	0.167	Biological Process	GO:2000794	regulation of epithelial cell proliferation involved in lung morphogenesis	0.038355	0.156401	0	1	1	6
GO:0097435	8	7.207	0.014	Biological Process	GO:0097435	supramolecular fiber organization	0.0387176	0.156828	1	7	8	591
GO:0007507	6	5.405	0.016	Biological Process	GO:0007507	heart development	0.038826	0.156828	3	3	6	383
GO:0001736	2	1.802	0.042	Biological Process	GO:0001736	establishment of planar polarity	0.0388619	0.156828	0	2	2	48
GO:0007164	2	1.802	0.042	Biological Process	GO:0007164	establishment of tissue polarity	0.0388619	0.156828	0	2	2	48
GO:0015844	2	1.802	0.042	Biological Process	GO:0015844	monoamine transport	0.0388619	0.156828	0	2	2	48
GO:0032410	2	1.802	0.042	Biological Process	GO:0032410	negative regulation of transporter activity	0.0388619	0.156828	1	1	2	48
GO:0055081	2	1.802	0.042	Biological Process	GO:0055081	anion homeostasis	0.0388619	0.156828	0	2	2	48
GO:0050864	3	2.703	0.026	Biological Process	GO:0050864	regulation of B cell activation	0.0390173	0.15699	1	2	3	115
GO:0061041	3	2.703	0.026	Biological Process	GO:0061041	regulation of wound healing	0.0390173	0.15699	0	3	3	115
GO:0008146	2	1.887	0.037	Molecular Function	GO:0008146	sulfotransferase activity	0.0466522	0.157541	1	1	2	54
GO:0003013	5	4.505	0.017	Biological Process	GO:0003013	circulatory system process	0.0393034	0.157908	2	3	5	287
GO:0030335	6	5.405	0.016	Biological Process	GO:0030335	positive regulation of cell migration	0.0396596	0.159105	0	6	6	385
GO:0048519	35	31.532	0.009	Biological Process	GO:0048519	negative regulation of biological process	0.0397704	0.159315	11	24	35	4078
GO:0034764	3	2.703	0.026	Biological Process	GO:0034764	positive regulation of transmembrane transport	0.0398695	0.159478	0	3	3	116
GO:0010769	4	3.604	0.02	Biological Process	GO:0010769	regulation of cell morphogenesis involved in differentiation	0.0402135	0.15975	0	4	4	198
GO:0046394	5	4.505	0.017	Biological Process	GO:0046394	carboxylic acid biosynthetic process	0.0402972	0.15975	0	5	5	289
GO:0034109	2	1.802	0.041	Biological Process	GO:0034109	homotypic cell-cell adhesion	0.0403473	0.15975	0	2	2	49
GO:0045669	2	1.802	0.041	Biological Process	GO:0045669	positive regulation of osteoblast differentiation	0.0403473	0.15975	0	2	2	49
GO:0048008	2	1.802	0.041	Biological Process	GO:0048008	platelet-derived growth factor receptor signaling pathway	0.0403473	0.15975	0	2	2	49
GO:0048844	2	1.802	0.041	Biological Process	GO:0048844	artery morphogenesis	0.0403473	0.15975	1	1	2	49
GO:0060191	2	1.802	0.041	Biological Process	GO:0060191	regulation of lipase activity	0.0403473	0.15975	0	2	2	49
GO:0071229	3	2.703	0.026	Biological Process	GO:0071229	cellular response to acid chemical	0.0407312	0.161036	1	2	3	117
GO:0009893	26	23.423	0.009	Biological Process	GO:0009893	positive regulation of metabolic process	0.0411611	0.1625	6	20	26	2848
GO:0048523	32	28.829	0.009	Biological Process	GO:0048523	negative regulation of cellular process	0.0413756	0.163111	10	22	32	3671
GO:0043409	3	2.703	0.025	Biological Process	GO:0043409	negative regulation of MAPK cascade	0.0416022	0.163344	0	3	3	118
GO:0098609	8	7.207	0.013	Biological Process	GO:0098609	cell-cell adhesion	0.0417095	0.163344	0	8	8	600
GO:0016053	5	4.505	0.017	Biological Process	GO:0016053	organic acid biosynthetic process	0.0418166	0.163344	0	5	5	292
GO:0006801	2	1.802	0.04	Biological Process	GO:0006801	superoxide metabolic process	0.0418539	0.163344	0	2	2	50
GO:0030865	2	1.802	0.04	Biological Process	GO:0030865	cortical cytoskeleton organization	0.0418539	0.163344	1	1	2	50
GO:0046173	2	1.802	0.04	Biological Process	GO:0046173	polyol biosynthetic process	0.0418539	0.163344	0	2	2	50
GO:0071479	2	1.802	0.04	Biological Process	GO:0071479	cellular response to ionizing radiation	0.0418539	0.163344	0	2	2	50
GO:0005945	1	0.826	0.333	Cellular Component	GO:0005945	6-phosphofructokinase complex	0.0206396	0.16397	0	1	1	3
GO:0031092	1	0.826	0.333	Cellular Component	GO:0031092	platelet alpha granule membrane	0.0206396	0.16397	0	1	1	3
GO:0097443	1	0.826	0.333	Cellular Component	GO:0097443	sorting endosome	0.0206396	0.16397	0	1	1	3
GO:1903143	1	0.826	0.333	Cellular Component	GO:1903143	adrenomedullin receptor complex	0.0206396	0.16397	0	1	1	3
GO:1903439	1	0.826	0.333	Cellular Component	GO:1903439	calcitonin family receptor complex	0.0206396	0.16397	0	1	1	3
GO:0051188	4	3.604	0.02	Biological Process	GO:0051188	cofactor biosynthetic process	0.0421105	0.164111	0	4	4	201
GO:0043112	3	2.703	0.025	Biological Process	GO:0043112	receptor metabolic process	0.0433724	0.164878	0	3	3	120
GO:0090288	3	2.703	0.025	Biological Process	GO:0090288	negative regulation of cellular response to growth factor stimulus	0.0433724	0.164878	0	3	3	120
GO:0048145	2	1.802	0.039	Biological Process	GO:0048145	regulation of fibroblast proliferation	0.0433814	0.164878	0	2	2	51
GO:0002158	1	0.901	0.143	Biological Process	GO:0002158	osteoclast proliferation	0.0446042	0.164878	1	0	1	7
GO:0006002	1	0.901	0.143	Biological Process	GO:0006002	fructose 6-phosphate metabolic process	0.0446042	0.164878	0	1	1	7
GO:0007171	1	0.901	0.143	Biological Process	GO:0007171	activation of transmembrane receptor protein tyrosine kinase activity	0.0446042	0.164878	0	1	1	7
GO:0009396	1	0.901	0.143	Biological Process	GO:0009396	folic acid-containing compound biosynthetic process	0.0446042	0.164878	0	1	1	7
GO:0010310	1	0.901	0.143	Biological Process	GO:0010310	regulation of hydrogen peroxide metabolic process	0.0446042	0.164878	0	1	1	7
GO:0010739	1	0.901	0.143	Biological Process	GO:0010739	positive regulation of protein kinase A signaling	0.0446042	0.164878	0	1	1	7
GO:0010919	1	0.901	0.143	Biological Process	GO:0010919	regulation of inositol phosphate biosynthetic process	0.0446042	0.164878	0	1	1	7
GO:0014047	1	0.901	0.143	Biological Process	GO:0014047	glutamate secretion	0.0446042	0.164878	0	1	1	7
GO:0014719	1	0.901	0.143	Biological Process	GO:0014719	skeletal muscle satellite cell activation	0.0446042	0.164878	0	1	1	7
GO:0014807	1	0.901	0.143	Biological Process	GO:0014807	regulation of somitogenesis	0.0446042	0.164878	0	1	1	7
GO:0014816	1	0.901	0.143	Biological Process	GO:0014816	skeletal muscle satellite cell differentiation	0.0446042	0.164878	0	1	1	7
GO:0015874	1	0.901	0.143	Biological Process	GO:0015874	norepinephrine transport	0.0446042	0.164878	0	1	1	7
GO:0019464	1	0.901	0.143	Biological Process	GO:0019464	glycine decarboxylation via glycine cleavage system	0.0446042	0.164878	0	1	1	7
GO:0021932	1	0.901	0.143	Biological Process	GO:0021932	hindbrain radial glia guided cell migration	0.0446042	0.164878	1	0	1	7
GO:0030388	1	0.901	0.143	Biological Process	GO:0030388	fructose 1,6-bisphosphate metabolic process	0.0446042	0.164878	0	1	1	7
GO:0031340	1	0.901	0.143	Biological Process	GO:0031340	positive regulation of vesicle fusion	0.0446042	0.164878	0	1	1	7
GO:0032769	1	0.901	0.143	Biological Process	GO:0032769	negative regulation of monooxygenase activity	0.0446042	0.164878	0	1	1	7
GO:0032825	1	0.901	0.143	Biological Process	GO:0032825	positive regulation of natural killer cell differentiation	0.0446042	0.164878	0	1	1	7
GO:0035376	1	0.901	0.143	Biological Process	GO:0035376	sterol import	0.0446042	0.164878	0	1	1	7
GO:0038165	1	0.901	0.143	Biological Process	GO:0038165	oncostatin-M-mediated signaling pathway	0.0446042	0.164878	0	1	1	7
GO:0044341	1	0.901	0.143	Biological Process	GO:0044341	sodium-dependent phosphate transport	0.0446042	0.164878	0	1	1	7
GO:0051583	1	0.901	0.143	Biological Process	GO:0051583	dopamine uptake involved in synaptic transmission	0.0446042	0.164878	0	1	1	7
GO:0051934	1	0.901	0.143	Biological Process	GO:0051934	catecholamine uptake involved in synaptic transmission	0.0446042	0.164878	0	1	1	7
GO:0060638	1	0.901	0.143	Biological Process	GO:0060638	mesenchymal-epithelial cell signaling	0.0446042	0.164878	0	1	1	7
GO:0070508	1	0.901	0.143	Biological Process	GO:0070508	cholesterol import	0.0446042	0.164878	0	1	1	7
GO:0071600	1	0.901	0.143	Biological Process	GO:0071600	otic vesicle morphogenesis	0.0446042	0.164878	1	0	1	7
GO:0090037	1	0.901	0.143	Biological Process	GO:0090037	positive regulation of protein kinase C signaling	0.0446042	0.164878	0	1	1	7
GO:0150079	1	0.901	0.143	Biological Process	GO:0150079	negative regulation of neuroinflammatory response	0.0446042	0.164878	0	1	1	7
GO:0150094	1	0.901	0.143	Biological Process	GO:0150094	amyloid-beta clearance by cellular catabolic process	0.0446042	0.164878	0	1	1	7
GO:1900115	1	0.901	0.143	Biological Process	GO:1900115	extracellular regulation of signal transduction	0.0446042	0.164878	0	1	1	7
GO:1900116	1	0.901	0.143	Biological Process	GO:1900116	extracellular negative regulation of signal transduction	0.0446042	0.164878	0	1	1	7
GO:2000035	1	0.901	0.143	Biological Process	GO:2000035	regulation of stem cell division	0.0446042	0.164878	0	1	1	7
GO:2000121	1	0.901	0.143	Biological Process	GO:2000121	regulation of removal of superoxide radicals	0.0446042	0.164878	0	1	1	7
GO:2000270	1	0.901	0.143	Biological Process	GO:2000270	negative regulation of fibroblast apoptotic process	0.0446042	0.164878	0	1	1	7
GO:2001214	1	0.901	0.143	Biological Process	GO:2001214	positive regulation of vasculogenesis	0.0446042	0.164878	1	0	1	7
GO:0048144	2	1.802	0.038	Biological Process	GO:0048144	fibroblast proliferation	0.0449295	0.165489	0	2	2	52
GO:0050886	2	1.802	0.038	Biological Process	GO:0050886	endocrine process	0.0449295	0.165489	0	2	2	52
GO:0051234	32	28.829	0.009	Biological Process	GO:0051234	establishment of localization	0.0449513	0.165489	5	27	32	3696
GO:0004897	1	0.943	0.125	Molecular Function	GO:0004897	ciliary neurotrophic factor receptor activity	0.0499851	0.166238	0	1	1	8
GO:0005041	1	0.943	0.125	Molecular Function	GO:0005041	low-density lipoprotein particle receptor activity	0.0499851	0.166238	0	1	1	8
GO:0044092	10	9.009	0.012	Biological Process	GO:0044092	negative regulation of molecular function	0.0456263	0.167747	4	6	10	837
GO:0002520	9	8.108	0.012	Biological Process	GO:0002520	immune system development	0.0457293	0.1679	3	6	9	723
GO:0002009	6	5.405	0.015	Biological Process	GO:0002009	morphogenesis of an epithelium	0.0458146	0.167987	1	5	6	399
GO:2000147	6	5.405	0.015	Biological Process	GO:2000147	positive regulation of cell motility	0.0462759	0.16945	0	6	6	400
GO:0045785	5	4.505	0.017	Biological Process	GO:0045785	positive regulation of cell adhesion	0.0465814	0.17034	0	5	5	301
GO:0120036	12	10.811	0.011	Biological Process	GO:0120036	plasma membrane bounded cell projection organization	0.0473864	0.173053	2	10	12	1079
GO:0034220	11	9.91	0.011	Biological Process	GO:0034220	ion transmembrane transport	0.0477372	0.1741	1	10	11	961
GO:0048015	3	2.703	0.024	Biological Process	GO:0048015	phosphatidylinositol-mediated signaling	0.0479604	0.174681	0	3	3	125
GO:0051272	6	5.405	0.015	Biological Process	GO:0051272	positive regulation of cellular component movement	0.0491043	0.175911	0	6	6	406
GO:0048522	35	31.532	0.008	Biological Process	GO:0048522	positive regulation of cellular process	0.0491454	0.175911	7	28	35	4145
GO:0007417	8	7.207	0.013	Biological Process	GO:0007417	central nervous system development	0.0492816	0.175911	2	6	8	621
GO:0006766	2	1.802	0.036	Biological Process	GO:0006766	vitamin metabolic process	0.0496941	0.175911	0	2	2	55
GO:0007584	2	1.802	0.036	Biological Process	GO:0007584	response to nutrient	0.0496941	0.175911	0	2	2	55
GO:0008625	2	1.802	0.036	Biological Process	GO:0008625	extrinsic apoptotic signaling pathway via death domain receptors	0.0496941	0.175911	0	2	2	55
GO:0002695	3	2.703	0.024	Biological Process	GO:0002695	negative regulation of leukocyte activation	0.04986	0.175911	0	3	3	127
GO:0019932	5	4.505	0.016	Biological Process	GO:0019932	second-messenger-mediated signaling	0.0505028	0.175911	1	4	5	308
GO:0033674	6	5.405	0.015	Biological Process	GO:0033674	positive regulation of kinase activity	0.0505579	0.175911	1	5	6	409
GO:0006546	1	0.901	0.125	Biological Process	GO:0006546	glycine catabolic process	0.0508131	0.175911	0	1	1	8
GO:0006563	1	0.901	0.125	Biological Process	GO:0006563	L-serine metabolic process	0.0508131	0.175911	0	1	1	8
GO:0009191	1	0.901	0.125	Biological Process	GO:0009191	ribonucleoside diphosphate catabolic process	0.0508131	0.175911	0	1	1	8
GO:0009445	1	0.901	0.125	Biological Process	GO:0009445	putrescine metabolic process	0.0508131	0.175911	0	1	1	8
GO:0009950	1	0.901	0.125	Biological Process	GO:0009950	dorsal/ventral axis specification	0.0508131	0.175911	0	1	1	8
GO:0010838	1	0.901	0.125	Biological Process	GO:0010838	positive regulation of keratinocyte proliferation	0.0508131	0.175911	0	1	1	8
GO:0030643	1	0.901	0.125	Biological Process	GO:0030643	cellular phosphate ion homeostasis	0.0508131	0.175911	0	1	1	8
GO:0032274	1	0.901	0.125	Biological Process	GO:0032274	gonadotropin secretion	0.0508131	0.175911	0	1	1	8
GO:0032471	1	0.901	0.125	Biological Process	GO:0032471	negative regulation of endoplasmic reticulum calcium ion concentration	0.0508131	0.175911	0	1	1	8
GO:0032604	1	0.901	0.125	Biological Process	GO:0032604	granulocyte macrophage colony-stimulating factor production	0.0508131	0.175911	0	1	1	8
GO:0032645	1	0.901	0.125	Biological Process	GO:0032645	regulation of granulocyte macrophage colony-stimulating factor production	0.0508131	0.175911	0	1	1	8
GO:0034384	1	0.901	0.125	Biological Process	GO:0034384	high-density lipoprotein particle clearance	0.0508131	0.175911	0	1	1	8
GO:0035493	1	0.901	0.125	Biological Process	GO:0035493	SNARE complex assembly	0.0508131	0.175911	0	1	1	8
GO:0042364	1	0.901	0.125	Biological Process	GO:0042364	water-soluble vitamin biosynthetic process	0.0508131	0.175911	0	1	1	8
GO:0042416	1	0.901	0.125	Biological Process	GO:0042416	dopamine biosynthetic process	0.0508131	0.175911	0	1	1	8
GO:0042762	1	0.901	0.125	Biological Process	GO:0042762	regulation of sulfur metabolic process	0.0508131	0.175911	0	1	1	8
GO:0043252	1	0.901	0.125	Biological Process	GO:0043252	sodium-independent organic anion transport	0.0508131	0.175911	0	1	1	8
GO:0048711	1	0.901	0.125	Biological Process	GO:0048711	positive regulation of astrocyte differentiation	0.0508131	0.175911	1	0	1	8
GO:0048712	1	0.901	0.125	Biological Process	GO:0048712	negative regulation of astrocyte differentiation	0.0508131	0.175911	0	1	1	8
GO:0048861	1	0.901	0.125	Biological Process	GO:0048861	leukemia inhibitory factor signaling pathway	0.0508131	0.175911	0	1	1	8
GO:0060502	1	0.901	0.125	Biological Process	GO:0060502	epithelial cell proliferation involved in lung morphogenesis	0.0508131	0.175911	0	1	1	8
GO:0061615	1	0.901	0.125	Biological Process	GO:0061615	glycolytic process through fructose-6-phosphate	0.0508131	0.175911	0	1	1	8
GO:0070327	1	0.901	0.125	Biological Process	GO:0070327	thyroid hormone transport	0.0508131	0.175911	0	1	1	8
GO:0072501	1	0.901	0.125	Biological Process	GO:0072501	cellular divalent inorganic anion homeostasis	0.0508131	0.175911	0	1	1	8
GO:0072502	1	0.901	0.125	Biological Process	GO:0072502	cellular trivalent inorganic anion homeostasis	0.0508131	0.175911	0	1	1	8
GO:1901077	1	0.901	0.125	Biological Process	GO:1901077	regulation of relaxation of muscle	0.0508131	0.175911	1	0	1	8
GO:1905146	1	0.901	0.125	Biological Process	GO:1905146	lysosomal protein catabolic process	0.0508131	0.175911	0	1	1	8
GO:1905719	1	0.901	0.125	Biological Process	GO:1905719	protein localization to perinuclear region of cytoplasm	0.0508131	0.175911	0	1	1	8
GO:1905907	1	0.901	0.125	Biological Process	GO:1905907	negative regulation of amyloid fibril formation	0.0508131	0.175911	0	1	1	8
GO:2000543	1	0.901	0.125	Biological Process	GO:2000543	positive regulation of gastrulation	0.0508131	0.175911	0	1	1	8
GO:0003208	2	1.802	0.036	Biological Process	GO:0003208	cardiac ventricle morphogenesis	0.0513213	0.176997	0	2	2	56
GO:0042116	2	1.802	0.036	Biological Process	GO:0042116	macrophage activation	0.0513213	0.176997	0	2	2	56
GO:1901607	2	1.802	0.036	Biological Process	GO:1901607	alpha-amino acid biosynthetic process	0.0513213	0.176997	0	2	2	56
GO:0030029	8	7.207	0.013	Biological Process	GO:0030029	actin filament-based process	0.0516	0.177594	3	5	8	627
GO:0010506	4	3.604	0.019	Biological Process	GO:0010506	regulation of autophagy	0.0516247	0.177594	1	3	4	215
GO:0031982	16	13.223	0.012	Cellular Component	GO:0031982	vesicle	0.0229957	0.177751	3	13	16	1343
GO:0098655	9	8.108	0.012	Biological Process	GO:0098655	cation transmembrane transport	0.0519476	0.17848	1	8	9	741
GO:0019752	9	8.108	0.012	Biological Process	GO:0019752	carboxylic acid metabolic process	0.0523087	0.179494	0	9	9	742
GO:0035725	3	2.703	0.023	Biological Process	GO:0035725	sodium ion transmembrane transport	0.0527775	0.180876	0	3	3	130
GO:0003151	2	1.802	0.035	Biological Process	GO:0003151	outflow tract morphogenesis	0.0529674	0.181299	1	1	2	57
GO:0001505	4	3.604	0.018	Biological Process	GO:0001505	regulation of neurotransmitter levels	0.0530725	0.181431	0	4	4	217
GO:0008219	14	12.613	0.01	Biological Process	GO:0008219	cell death	0.053669	0.18324	4	10	14	1347
GO:0005338	1	0.943	0.111	Molecular Function	GO:0005338	nucleotide-sugar transmembrane transporter activity	0.0560565	0.183648	1	0	1	9
GO:0019206	1	0.943	0.111	Molecular Function	GO:0019206	nucleoside kinase activity	0.0560565	0.183648	1	0	1	9
GO:0010507	2	1.802	0.034	Biological Process	GO:0010507	negative regulation of autophagy	0.0546323	0.185831	0	2	2	58
GO:0051262	2	1.802	0.034	Biological Process	GO:0051262	protein tetramerization	0.0546323	0.185831	0	2	2	58
GO:1903725	2	1.802	0.034	Biological Process	GO:1903725	regulation of phospholipid metabolic process	0.0546323	0.185831	0	2	2	58
GO:0033218	4	3.774	0.018	Molecular Function	GO:0033218	amide binding	0.0576644	0.187516	2	2	4	227
GO:0030030	12	10.811	0.011	Biological Process	GO:0030030	cell projection organization	0.055534	0.188421	2	10	12	1107
GO:0070252	2	1.802	0.034	Biological Process	GO:0070252	actin-mediated cell contraction	0.0563155	0.188421	2	0	2	59
GO:0098869	2	1.802	0.034	Biological Process	GO:0098869	cellular oxidant detoxification	0.0563155	0.188421	0	2	2	59
GO:0034330	4	3.604	0.018	Biological Process	GO:0034330	cell junction organization	0.0567884	0.188421	0	4	4	222
GO:0006570	1	0.901	0.111	Biological Process	GO:0006570	tyrosine metabolic process	0.0569821	0.188421	0	1	1	9
GO:0010882	1	0.901	0.111	Biological Process	GO:0010882	regulation of cardiac muscle contraction by calcium ion signaling	0.0569821	0.188421	1	0	1	9
GO:0014029	1	0.901	0.111	Biological Process	GO:0014029	neural crest formation	0.0569821	0.188421	0	1	1	9
GO:0030002	1	0.901	0.111	Biological Process	GO:0030002	cellular anion homeostasis	0.0569821	0.188421	0	1	1	9
GO:0030320	1	0.901	0.111	Biological Process	GO:0030320	cellular monovalent inorganic anion homeostasis	0.0569821	0.188421	0	1	1	9
GO:0031115	1	0.901	0.111	Biological Process	GO:0031115	negative regulation of microtubule polymerization	0.0569821	0.188421	0	1	1	9
GO:0032225	1	0.901	0.111	Biological Process	GO:0032225	regulation of synaptic transmission, dopaminergic	0.0569821	0.188421	0	1	1	9
GO:0033689	1	0.901	0.111	Biological Process	GO:0033689	negative regulation of osteoblast proliferation	0.0569821	0.188421	0	1	1	9
GO:0035860	1	0.901	0.111	Biological Process	GO:0035860	glial cell-derived neurotrophic factor receptor signaling pathway	0.0569821	0.188421	0	1	1	9
GO:0042976	1	0.901	0.111	Biological Process	GO:0042976	activation of Janus kinase activity	0.0569821	0.188421	0	1	1	9
GO:0046085	1	0.901	0.111	Biological Process	GO:0046085	adenosine metabolic process	0.0569821	0.188421	0	1	1	9
GO:0051547	1	0.901	0.111	Biological Process	GO:0051547	regulation of keratinocyte migration	0.0569821	0.188421	0	1	1	9
GO:0051549	1	0.901	0.111	Biological Process	GO:0051549	positive regulation of keratinocyte migration	0.0569821	0.188421	0	1	1	9
GO:0060525	1	0.901	0.111	Biological Process	GO:0060525	prostate glandular acinus development	0.0569821	0.188421	0	1	1	9
GO:0061469	1	0.901	0.111	Biological Process	GO:0061469	regulation of type B pancreatic cell proliferation	0.0569821	0.188421	0	1	1	9
GO:0090331	1	0.901	0.111	Biological Process	GO:0090331	negative regulation of platelet aggregation	0.0569821	0.188421	0	1	1	9
GO:0097329	1	0.901	0.111	Biological Process	GO:0097329	response to antimetabolite	0.0569821	0.188421	0	1	1	9
GO:0140042	1	0.901	0.111	Biological Process	GO:0140042	lipid droplet formation	0.0569821	0.188421	0	1	1	9
GO:1900221	1	0.901	0.111	Biological Process	GO:1900221	regulation of amyloid-beta clearance	0.0569821	0.188421	0	1	1	9
GO:0040017	6	5.405	0.014	Biological Process	GO:0040017	positive regulation of locomotion	0.0571619	0.188786	0	6	6	422
GO:0045321	8	7.207	0.012	Biological Process	GO:0045321	leukocyte activation	0.057282	0.188955	1	7	8	641
GO:0010941	12	10.811	0.011	Biological Process	GO:0010941	regulation of cell death	0.0573969	0.189105	4	8	12	1113
GO:0000902	9	8.108	0.012	Biological Process	GO:0000902	cell morphogenesis	0.0575386	0.189146	2	7	9	756
GO:0042113	4	3.604	0.018	Biological Process	GO:0042113	B cell activation	0.0575481	0.189146	1	3	4	223
GO:1903034	3	2.703	0.022	Biological Process	GO:1903034	regulation of response to wounding	0.0578193	0.189809	0	3	3	135
GO:0030193	2	1.802	0.033	Biological Process	GO:0030193	regulation of blood coagulation	0.0580168	0.190228	0	2	2	60
GO:0002274	3	2.703	0.022	Biological Process	GO:0002274	myeloid leukocyte activation	0.0588542	0.192742	0	3	3	136
GO:0004861	1	0.943	0.1	Molecular Function	GO:0004861	cyclin-dependent protein serine/threonine kinase inhibitor activity	0.0620896	0.193314	1	0	1	10
GO:0015347	1	0.943	0.1	Molecular Function	GO:0015347	sodium-independent organic anion transmembrane transporter activity	0.0620896	0.193314	0	1	1	10
GO:0015379	1	0.943	0.1	Molecular Function	GO:0015379	potassium:chloride symporter activity	0.0620896	0.193314	0	1	1	10
GO:0045504	1	0.943	0.1	Molecular Function	GO:0045504	dynein heavy chain binding	0.0620896	0.193314	0	1	1	10
GO:0048156	1	0.943	0.1	Molecular Function	GO:0048156	tau protein binding	0.0620896	0.193314	0	1	1	10
GO:0061133	1	0.943	0.1	Molecular Function	GO:0061133	endopeptidase activator activity	0.0620896	0.193314	0	1	1	10
GO:0050767	7	6.306	0.013	Biological Process	GO:0050767	regulation of neurogenesis	0.059283	0.193914	2	5	7	534
GO:0008652	2	1.802	0.033	Biological Process	GO:0008652	cellular amino acid biosynthetic process	0.0597358	0.194927	0	2	2	61
GO:0045921	2	1.802	0.033	Biological Process	GO:0045921	positive regulation of exocytosis	0.0597358	0.194927	0	2	2	61
GO:0009755	3	2.703	0.022	Biological Process	GO:0009755	hormone-mediated signaling pathway	0.0598978	0.19499	1	2	3	137
GO:0045637	3	2.703	0.022	Biological Process	GO:0045637	regulation of myeloid cell differentiation	0.0598978	0.19499	1	2	3	137
GO:0070160	3	2.479	0.033	Cellular Component	GO:0070160	tight junction	0.0260702	0.196212	0	3	3	92
GO:0010876	5	4.505	0.015	Biological Process	GO:0010876	lipid localization	0.0608147	0.197738	1	4	5	325
GO:0008543	2	1.802	0.032	Biological Process	GO:0008543	fibroblast growth factor receptor signaling pathway	0.0614723	0.198939	0	2	2	62
GO:1900046	2	1.802	0.032	Biological Process	GO:1900046	regulation of hemostasis	0.0614723	0.198939	0	2	2	62
GO:0006811	14	12.613	0.01	Biological Process	GO:0006811	ion transport	0.0616219	0.198939	1	13	14	1375
GO:0048513	22	19.82	0.009	Biological Process	GO:0048513	animal organ development	0.0616664	0.198939	6	16	22	2419
GO:0046883	3	2.703	0.022	Biological Process	GO:0046883	regulation of hormone secretion	0.0620112	0.198939	0	3	3	139
GO:0033554	14	12.613	0.01	Biological Process	GO:0033554	cellular response to stress	0.0628204	0.198939	3	11	14	1379
GO:0003266	1	0.901	0.1	Biological Process	GO:0003266	regulation of secondary heart field cardioblast proliferation	0.0631113	0.198939	1	0	1	10
GO:0006007	1	0.901	0.1	Biological Process	GO:0006007	glucose catabolic process	0.0631113	0.198939	0	1	1	10
GO:0007039	1	0.901	0.1	Biological Process	GO:0007039	protein catabolic process in the vacuole	0.0631113	0.198939	0	1	1	10
GO:0009169	1	0.901	0.1	Biological Process	GO:0009169	purine ribonucleoside monophosphate catabolic process	0.0631113	0.198939	0	1	1	10
GO:0010642	1	0.901	0.1	Biological Process	GO:0010642	negative regulation of platelet-derived growth factor receptor signaling pathway	0.0631113	0.198939	0	1	1	10
GO:0010667	1	0.901	0.1	Biological Process	GO:0010667	negative regulation of cardiac muscle cell apoptotic process	0.0631113	0.198939	0	1	1	10
GO:0010763	1	0.901	0.1	Biological Process	GO:0010763	positive regulation of fibroblast migration	0.0631113	0.198939	0	1	1	10
GO:0015780	1	0.901	0.1	Biological Process	GO:0015780	nucleotide-sugar transmembrane transport	0.0631113	0.198939	1	0	1	10
GO:0030299	1	0.901	0.1	Biological Process	GO:0030299	intestinal cholesterol absorption	0.0631113	0.198939	0	1	1	10
GO:0032060	1	0.901	0.1	Biological Process	GO:0032060	bleb assembly	0.0631113	0.198939	0	1	1	10
GO:0034111	1	0.901	0.1	Biological Process	GO:0034111	negative regulation of homotypic cell-cell adhesion	0.0631113	0.198939	0	1	1	10
GO:0035809	1	0.901	0.1	Biological Process	GO:0035809	regulation of urine volume	0.0631113	0.198939	1	0	1	10
GO:0045741	1	0.901	0.1	Biological Process	GO:0045741	positive regulation of epidermal growth factor-activated receptor activity	0.0631113	0.198939	1	0	1	10
GO:0051561	1	0.901	0.1	Biological Process	GO:0051561	positive regulation of mitochondrial calcium ion concentration	0.0631113	0.198939	0	1	1	10
GO:0060314	1	0.901	0.1	Biological Process	GO:0060314	regulation of ryanodine-sensitive calcium-release channel activity	0.0631113	0.198939	1	0	1	10
GO:0061042	1	0.901	0.1	Biological Process	GO:0061042	vascular wound healing	0.0631113	0.198939	0	1	1	10
GO:1904706	1	0.901	0.1	Biological Process	GO:1904706	negative regulation of vascular smooth muscle cell proliferation	0.0631113	0.198939	0	1	1	10
GO:1905906	1	0.901	0.1	Biological Process	GO:1905906	regulation of amyloid fibril formation	0.0631113	0.198939	0	1	1	10
GO:2001212	1	0.901	0.1	Biological Process	GO:2001212	regulation of vasculogenesis	0.0631113	0.198939	1	0	1	10
GO:0007200	2	1.802	0.032	Biological Process	GO:0007200	phospholipase C-activating G protein-coupled receptor signaling pathway	0.0632259	0.198939	0	2	2	63
GO:0030168	2	1.802	0.032	Biological Process	GO:0030168	platelet activation	0.0632259	0.198939	0	2	2	63
GO:0051341	2	1.802	0.032	Biological Process	GO:0051341	regulation of oxidoreductase activity	0.0632259	0.198939	0	2	2	63
GO:1901700	10	9.009	0.011	Biological Process	GO:1901700	response to oxygen-containing compound	0.0638231	0.200587	1	9	10	890
GO:0097440	1	0.826	0.25	Cellular Component	GO:0097440	apical dendrite	0.0274251	0.201118	0	1	1	4
GO:0031175	8	7.207	0.012	Biological Process	GO:0031175	neuron projection development	0.0642491	0.201693	1	7	8	657
GO:0010563	6	5.405	0.014	Biological Process	GO:0010563	negative regulation of phosphorus metabolic process	0.0648314	0.20264	1	5	6	436
GO:0045936	6	5.405	0.014	Biological Process	GO:0045936	negative regulation of phosphate metabolic process	0.0648314	0.20264	1	5	6	436
GO:0015696	2	1.802	0.031	Biological Process	GO:0015696	ammonium transport	0.0649965	0.20264	0	2	2	64
GO:0048660	2	1.802	0.031	Biological Process	GO:0048660	regulation of smooth muscle cell proliferation	0.0649965	0.20264	0	2	2	64
GO:0050818	2	1.802	0.031	Biological Process	GO:0050818	regulation of coagulation	0.0649965	0.20264	0	2	2	64
GO:0061097	2	1.802	0.031	Biological Process	GO:0061097	regulation of protein tyrosine kinase activity	0.0649965	0.20264	1	1	2	64
GO:0097458	13	10.744	0.012	Cellular Component	GO:0097458	neuron part	0.0287493	0.203734	1	12	13	1044
GO:0012506	5	4.132	0.02	Cellular Component	GO:0012506	vesicle membrane	0.0292066	0.203734	0	5	5	248
GO:0042981	11	9.91	0.011	Biological Process	GO:0042981	regulation of apoptotic process	0.0654776	0.203907	4	7	11	1015
GO:0003841	1	0.943	0.091	Molecular Function	GO:0003841	1-acylglycerol-3-phosphate O-acyltransferase activity	0.0680844	0.20472	0	1	1	11
GO:0016594	1	0.943	0.091	Molecular Function	GO:0016594	glycine binding	0.0680844	0.20472	0	1	1	11
GO:0036041	1	0.943	0.091	Molecular Function	GO:0036041	long-chain fatty acid binding	0.0680844	0.20472	0	1	1	11
GO:0042043	1	0.943	0.091	Molecular Function	GO:0042043	neurexin family protein binding	0.0680844	0.20472	0	1	1	11
GO:0070402	1	0.943	0.091	Molecular Function	GO:0070402	NADPH binding	0.0680844	0.20472	0	1	1	11
GO:0001649	3	2.703	0.021	Biological Process	GO:0001649	osteoblast differentiation	0.0663412	0.205643	0	3	3	143
GO:0006954	6	5.405	0.014	Biological Process	GO:0006954	inflammatory response	0.0665503	0.205643	0	6	6	439
GO:0009887	9	8.108	0.012	Biological Process	GO:0009887	animal organ morphogenesis	0.0668493	0.205643	1	8	9	779
GO:0043436	9	8.108	0.012	Biological Process	GO:0043436	oxoacid metabolic process	0.0681305	0.205643	0	9	9	782
GO:0019915	2	1.802	0.03	Biological Process	GO:0019915	lipid storage	0.068587	0.205643	0	2	2	66
GO:0048659	2	1.802	0.03	Biological Process	GO:0048659	smooth muscle cell proliferation	0.068587	0.205643	0	2	2	66
GO:0002790	4	3.604	0.017	Biological Process	GO:0002790	peptide secretion	0.0687539	0.205643	0	4	4	237
GO:0008104	17	15.315	0.01	Biological Process	GO:0008104	protein localization	0.0688771	0.205643	2	15	17	1785
GO:0003263	1	0.901	0.091	Biological Process	GO:0003263	cardioblast proliferation	0.0692011	0.205643	1	0	1	11
GO:0003264	1	0.901	0.091	Biological Process	GO:0003264	regulation of cardioblast proliferation	0.0692011	0.205643	1	0	1	11
GO:0006072	1	0.901	0.091	Biological Process	GO:0006072	glycerol-3-phosphate metabolic process	0.0692011	0.205643	0	1	1	11
GO:0006729	1	0.901	0.091	Biological Process	GO:0006729	tetrahydrobiopterin biosynthetic process	0.0692011	0.205643	0	1	1	11
GO:0006734	1	0.901	0.091	Biological Process	GO:0006734	NADH metabolic process	0.0692011	0.205643	0	1	1	11
GO:0009128	1	0.901	0.091	Biological Process	GO:0009128	purine nucleoside monophosphate catabolic process	0.0692011	0.205643	0	1	1	11
GO:0009134	1	0.901	0.091	Biological Process	GO:0009134	nucleoside diphosphate catabolic process	0.0692011	0.205643	0	1	1	11
GO:0010644	1	0.901	0.091	Biological Process	GO:0010644	cell communication by electrical coupling	0.0692011	0.205643	0	1	1	11
GO:0010664	1	0.901	0.091	Biological Process	GO:0010664	negative regulation of striated muscle cell apoptotic process	0.0692011	0.205643	0	1	1	11
GO:0010867	1	0.901	0.091	Biological Process	GO:0010867	positive regulation of triglyceride biosynthetic process	0.0692011	0.205643	0	1	1	11
GO:0030213	1	0.901	0.091	Biological Process	GO:0030213	hyaluronan biosynthetic process	0.0692011	0.205643	0	1	1	11
GO:0030852	1	0.901	0.091	Biological Process	GO:0030852	regulation of granulocyte differentiation	0.0692011	0.205643	0	1	1	11
GO:0032530	1	0.901	0.091	Biological Process	GO:0032530	regulation of microvillus organization	0.0692011	0.205643	0	1	1	11
GO:0033089	1	0.901	0.091	Biological Process	GO:0033089	positive regulation of T cell differentiation in thymus	0.0692011	0.205643	0	1	1	11
GO:0033262	1	0.901	0.091	Biological Process	GO:0033262	regulation of nuclear cell cycle DNA replication	0.0692011	0.205643	0	1	1	11
GO:0042659	1	0.901	0.091	Biological Process	GO:0042659	regulation of cell fate specification	0.0692011	0.205643	0	1	1	11
GO:0042670	1	0.901	0.091	Biological Process	GO:0042670	retinal cone cell differentiation	0.0692011	0.205643	0	1	1	11
GO:0043031	1	0.901	0.091	Biological Process	GO:0043031	negative regulation of macrophage activation	0.0692011	0.205643	0	1	1	11
GO:0045651	1	0.901	0.091	Biological Process	GO:0045651	positive regulation of macrophage differentiation	0.0692011	0.205643	0	1	1	11
GO:0045822	1	0.901	0.091	Biological Process	GO:0045822	negative regulation of heart contraction	0.0692011	0.205643	1	0	1	11
GO:0046146	1	0.901	0.091	Biological Process	GO:0046146	tetrahydrobiopterin metabolic process	0.0692011	0.205643	0	1	1	11
GO:0046549	1	0.901	0.091	Biological Process	GO:0046549	retinal cone cell development	0.0692011	0.205643	0	1	1	11
GO:0048143	1	0.901	0.091	Biological Process	GO:0048143	astrocyte activation	0.0692011	0.205643	0	1	1	11
GO:0051953	1	0.901	0.091	Biological Process	GO:0051953	negative regulation of amine transport	0.0692011	0.205643	0	1	1	11
GO:0060442	1	0.901	0.091	Biological Process	GO:0060442	branching involved in prostate gland morphogenesis	0.0692011	0.205643	0	1	1	11
GO:0071305	1	0.901	0.091	Biological Process	GO:0071305	cellular response to vitamin D	0.0692011	0.205643	0	1	1	11
GO:0071380	1	0.901	0.091	Biological Process	GO:0071380	cellular response to prostaglandin E stimulus	0.0692011	0.205643	0	1	1	11
GO:0090280	1	0.901	0.091	Biological Process	GO:0090280	positive regulation of calcium ion import	0.0692011	0.205643	0	1	1	11
GO:1901163	1	0.901	0.091	Biological Process	GO:1901163	regulation of trophoblast cell migration	0.0692011	0.205643	0	1	1	11
GO:1902043	1	0.901	0.091	Biological Process	GO:1902043	positive regulation of extrinsic apoptotic signaling pathway via death domain receptors	0.0692011	0.205643	0	1	1	11
GO:1902402	1	0.901	0.091	Biological Process	GO:1902402	signal transduction involved in mitotic DNA damage checkpoint	0.0692011	0.205643	0	1	1	11
GO:1902403	1	0.901	0.091	Biological Process	GO:1902403	signal transduction involved in mitotic DNA integrity checkpoint	0.0692011	0.205643	0	1	1	11
GO:1903978	1	0.901	0.091	Biological Process	GO:1903978	regulation of microglial cell activation	0.0692011	0.205643	0	1	1	11
GO:2000052	1	0.901	0.091	Biological Process	GO:2000052	positive regulation of non-canonical Wnt signaling pathway	0.0692011	0.205643	0	1	1	11
GO:0006914	5	4.505	0.015	Biological Process	GO:0006914	autophagy	0.0694533	0.205944	2	3	5	338
GO:0061919	5	4.505	0.015	Biological Process	GO:0061919	process utilizing autophagic mechanism	0.0694533	0.205944	2	3	5	338
GO:0019933	3	2.703	0.021	Biological Process	GO:0019933	cAMP-mediated signaling	0.0696776	0.206161	1	2	3	146
GO:0043281	3	2.703	0.021	Biological Process	GO:0043281	regulation of cysteine-type endopeptidase activity involved in apoptotic process	0.0696776	0.206161	1	2	3	146
GO:0007044	2	1.802	0.03	Biological Process	GO:0007044	cell-substrate junction assembly	0.0704065	0.208092	0	2	2	67
GO:0010810	3	2.703	0.02	Biological Process	GO:0010810	regulation of cell-substrate adhesion	0.0708065	0.20892	0	3	3	147
GO:0051249	5	4.505	0.015	Biological Process	GO:0051249	regulation of lymphocyte activation	0.0708399	0.20892	1	4	5	340
GO:0051493	6	5.405	0.013	Biological Process	GO:0051493	regulation of cytoskeleton organization	0.0712644	0.209945	1	5	6	447
GO:0050708	3	2.703	0.02	Biological Process	GO:0050708	regulation of protein secretion	0.0719436	0.211717	0	3	3	148
GO:0001558	4	3.604	0.017	Biological Process	GO:0001558	regulation of cell growth	0.072149	0.211909	2	2	4	241
GO:0060840	2	1.802	0.029	Biological Process	GO:0060840	artery development	0.0722416	0.211909	1	1	2	68
GO:0006644	5	4.505	0.015	Biological Process	GO:0006644	phospholipid metabolic process	0.0722418	0.211909	0	5	5	342
GO:0043067	11	9.91	0.011	Biological Process	GO:0043067	regulation of programmed cell death	0.0726314	0.212292	4	7	11	1034
GO:0097164	3	2.703	0.02	Biological Process	GO:0097164	ammonium ion metabolic process	0.0730889	0.212292	0	3	3	149
GO:0031667	4	3.604	0.016	Biological Process	GO:0031667	response to nutrient levels	0.0738783	0.212292	0	4	4	243
GO:0010717	2	1.802	0.029	Biological Process	GO:0010717	regulation of epithelial to mesenchymal transition	0.0740923	0.212292	0	2	2	69
GO:0014013	2	1.802	0.029	Biological Process	GO:0014013	regulation of gliogenesis	0.0740923	0.212292	1	1	2	69
GO:2001237	2	1.802	0.029	Biological Process	GO:2001237	negative regulation of extrinsic apoptotic signaling pathway	0.0740923	0.212292	1	1	2	69
GO:0043270	3	2.703	0.02	Biological Process	GO:0043270	positive regulation of ion transport	0.0742424	0.212292	0	3	3	150
GO:0097529	3	2.703	0.02	Biological Process	GO:0097529	myeloid leukocyte migration	0.0742424	0.212292	0	3	3	150
GO:0009968	10	9.009	0.011	Biological Process	GO:0009968	negative regulation of signal transduction	0.0742684	0.212292	3	7	10	916
GO:0009068	1	0.901	0.083	Biological Process	GO:0009068	aspartate family amino acid catabolic process	0.0752516	0.212292	0	1	1	12
GO:0010039	1	0.901	0.083	Biological Process	GO:0010039	response to iron ion	0.0752516	0.212292	0	1	1	12
GO:0010454	1	0.901	0.083	Biological Process	GO:0010454	negative regulation of cell fate commitment	0.0752516	0.212292	0	1	1	12
GO:0010544	1	0.901	0.083	Biological Process	GO:0010544	negative regulation of platelet activation	0.0752516	0.212292	0	1	1	12
GO:0010659	1	0.901	0.083	Biological Process	GO:0010659	cardiac muscle cell apoptotic process	0.0752516	0.212292	0	1	1	12
GO:0010665	1	0.901	0.083	Biological Process	GO:0010665	regulation of cardiac muscle cell apoptotic process	0.0752516	0.212292	0	1	1	12
GO:0010880	1	0.901	0.083	Biological Process	GO:0010880	regulation of release of sequestered calcium ion into cytosol by sarcoplasmic reticulum	0.0752516	0.212292	1	0	1	12
GO:0016486	1	0.901	0.083	Biological Process	GO:0016486	peptide hormone processing	0.0752516	0.212292	0	1	1	12
GO:0021535	1	0.901	0.083	Biological Process	GO:0021535	cell migration in hindbrain	0.0752516	0.212292	1	0	1	12
GO:0030033	1	0.901	0.083	Biological Process	GO:0030033	microvillus assembly	0.0752516	0.212292	0	1	1	12
GO:0032780	1	0.901	0.083	Biological Process	GO:0032780	negative regulation of ATPase activity	0.0752516	0.212292	1	0	1	12
GO:0032823	1	0.901	0.083	Biological Process	GO:0032823	regulation of natural killer cell differentiation	0.0752516	0.212292	0	1	1	12
GO:0033690	1	0.901	0.083	Biological Process	GO:0033690	positive regulation of osteoblast proliferation	0.0752516	0.212292	0	1	1	12
GO:0034116	1	0.901	0.083	Biological Process	GO:0034116	positive regulation of heterotypic cell-cell adhesion	0.0752516	0.212292	0	1	1	12
GO:0034638	1	0.901	0.083	Biological Process	GO:0034638	phosphatidylcholine catabolic process	0.0752516	0.212292	0	1	1	12
GO:0035721	1	0.901	0.083	Biological Process	GO:0035721	intraciliary retrograde transport	0.0752516	0.212292	0	1	1	12
GO:0046851	1	0.901	0.083	Biological Process	GO:0046851	negative regulation of bone remodeling	0.0752516	0.212292	0	1	1	12
GO:0055062	1	0.901	0.083	Biological Process	GO:0055062	phosphate ion homeostasis	0.0752516	0.212292	0	1	1	12
GO:0060576	1	0.901	0.083	Biological Process	GO:0060576	intestinal epithelial cell development	0.0752516	0.212292	0	1	1	12
GO:0061450	1	0.901	0.083	Biological Process	GO:0061450	trophoblast cell migration	0.0752516	0.212292	0	1	1	12
GO:0070486	1	0.901	0.083	Biological Process	GO:0070486	leukocyte aggregation	0.0752516	0.212292	0	1	1	12
GO:0070571	1	0.901	0.083	Biological Process	GO:0070571	negative regulation of neuron projection regeneration	0.0752516	0.212292	0	1	1	12
GO:0071379	1	0.901	0.083	Biological Process	GO:0071379	cellular response to prostaglandin stimulus	0.0752516	0.212292	0	1	1	12
GO:0071599	1	0.901	0.083	Biological Process	GO:0071599	otic vesicle development	0.0752516	0.212292	1	0	1	12
GO:0072505	1	0.901	0.083	Biological Process	GO:0072505	divalent inorganic anion homeostasis	0.0752516	0.212292	0	1	1	12
GO:0072506	1	0.901	0.083	Biological Process	GO:0072506	trivalent inorganic anion homeostasis	0.0752516	0.212292	0	1	1	12
GO:0098856	1	0.901	0.083	Biological Process	GO:0098856	intestinal lipid absorption	0.0752516	0.212292	0	1	1	12
GO:1902969	1	0.901	0.083	Biological Process	GO:1902969	mitotic DNA replication	0.0752516	0.212292	0	1	1	12
GO:0048518	38	34.234	0.008	Biological Process	GO:0048518	positive regulation of biological process	0.0757664	0.213402	7	31	38	4725
GO:0001738	2	1.802	0.029	Biological Process	GO:0001738	morphogenesis of a polarized epithelium	0.0759581	0.213402	0	2	2	70
GO:0071347	2	1.802	0.029	Biological Process	GO:0071347	cellular response to interleukin-1	0.0759581	0.213402	0	2	2	70
GO:1990748	2	1.802	0.029	Biological Process	GO:1990748	cellular detoxification	0.0759581	0.213402	0	2	2	70
GO:0042562	2	1.887	0.029	Molecular Function	GO:0042562	hormone binding	0.0719581	0.214895	1	1	2	69
GO:0050789	75	67.568	0.007	Biological Process	GO:0050789	regulation of biological process	0.0772575	0.21683	15	60	75	10350
GO:0006082	9	8.108	0.011	Biological Process	GO:0006082	organic acid metabolic process	0.0780004	0.21869	0	9	9	804
GO:0042171	1	0.943	0.083	Molecular Function	GO:0042171	lysophosphatidic acid acyltransferase activity	0.0740413	0.219623	0	1	1	12
GO:0032101	7	6.306	0.012	Biological Process	GO:0032101	regulation of response to external stimulus	0.0790818	0.221212	0	7	7	572
GO:0018958	2	1.802	0.028	Biological Process	GO:0018958	phenol-containing compound metabolic process	0.0797342	0.221212	0	2	2	72
GO:0046031	2	1.802	0.028	Biological Process	GO:0046031	ADP metabolic process	0.0797342	0.221212	0	2	2	72
GO:0010604	23	20.721	0.009	Biological Process	GO:0010604	positive regulation of macromolecule metabolic process	0.0800158	0.221212	5	18	23	2629
GO:0000097	1	0.901	0.077	Biological Process	GO:0000097	sulfur amino acid biosynthetic process	0.0812631	0.221212	0	1	1	13
GO:0001956	1	0.901	0.077	Biological Process	GO:0001956	positive regulation of neurotransmitter secretion	0.0812631	0.221212	0	1	1	13
GO:0006534	1	0.901	0.077	Biological Process	GO:0006534	cysteine metabolic process	0.0812631	0.221212	0	1	1	13
GO:0009158	1	0.901	0.077	Biological Process	GO:0009158	ribonucleoside monophosphate catabolic process	0.0812631	0.221212	0	1	1	13
GO:0009404	1	0.901	0.077	Biological Process	GO:0009404	toxin metabolic process	0.0812631	0.221212	0	1	1	13
GO:0010658	1	0.901	0.077	Biological Process	GO:0010658	striated muscle cell apoptotic process	0.0812631	0.221212	0	1	1	13
GO:0010662	1	0.901	0.077	Biological Process	GO:0010662	regulation of striated muscle cell apoptotic process	0.0812631	0.221212	0	1	1	13
GO:0015936	1	0.901	0.077	Biological Process	GO:0015936	coenzyme A metabolic process	0.0812631	0.221212	0	1	1	13
GO:0019320	1	0.901	0.077	Biological Process	GO:0019320	hexose catabolic process	0.0812631	0.221212	0	1	1	13
GO:0030259	1	0.901	0.077	Biological Process	GO:0030259	lipid glycosylation	0.0812631	0.221212	1	0	1	13
GO:0044241	1	0.901	0.077	Biological Process	GO:0044241	lipid digestion	0.0812631	0.221212	0	1	1	13
GO:0046184	1	0.901	0.077	Biological Process	GO:0046184	aldehyde biosynthetic process	0.0812631	0.221212	0	1	1	13
GO:0048265	1	0.901	0.077	Biological Process	GO:0048265	response to pain	0.0812631	0.221212	0	1	1	13
GO:0050667	1	0.901	0.077	Biological Process	GO:0050667	homocysteine metabolic process	0.0812631	0.221212	0	1	1	13
GO:0051000	1	0.901	0.077	Biological Process	GO:0051000	positive regulation of nitric-oxide synthase activity	0.0812631	0.221212	0	1	1	13
GO:0051589	1	0.901	0.077	Biological Process	GO:0051589	negative regulation of neurotransmitter transport	0.0812631	0.221212	0	1	1	13
GO:0052646	1	0.901	0.077	Biological Process	GO:0052646	alditol phosphate metabolic process	0.0812631	0.221212	0	1	1	13
GO:0055064	1	0.901	0.077	Biological Process	GO:0055064	chloride ion homeostasis	0.0812631	0.221212	0	1	1	13
GO:0060546	1	0.901	0.077	Biological Process	GO:0060546	negative regulation of necroptotic process	0.0812631	0.221212	1	0	1	13
GO:0071498	1	0.901	0.077	Biological Process	GO:0071498	cellular response to fluid shear stress	0.0812631	0.221212	0	1	1	13
GO:0072413	1	0.901	0.077	Biological Process	GO:0072413	signal transduction involved in mitotic cell cycle checkpoint	0.0812631	0.221212	0	1	1	13
GO:0090494	1	0.901	0.077	Biological Process	GO:0090494	dopamine uptake	0.0812631	0.221212	0	1	1	13
GO:1902932	1	0.901	0.077	Biological Process	GO:1902932	positive regulation of alcohol biosynthetic process	0.0812631	0.221212	0	1	1	13
GO:1990000	1	0.901	0.077	Biological Process	GO:1990000	amyloid fibril formation	0.0812631	0.221212	0	1	1	13
GO:2000104	1	0.901	0.077	Biological Process	GO:2000104	negative regulation of DNA-dependent DNA replication	0.0812631	0.221212	0	1	1	13
GO:1903039	3	2.703	0.019	Biological Process	GO:1903039	positive regulation of leukocyte cell-cell adhesion	0.0813327	0.221212	0	3	3	156
GO:0035023	2	1.802	0.027	Biological Process	GO:0035023	regulation of Rho protein signal transduction	0.081644	0.221397	0	2	2	73
GO:0045778	2	1.802	0.027	Biological Process	GO:0045778	positive regulation of ossification	0.081644	0.221397	0	2	2	73
GO:0048640	2	1.802	0.027	Biological Process	GO:0048640	negative regulation of developmental growth	0.081644	0.221397	0	2	2	73
GO:0009725	6	5.405	0.013	Biological Process	GO:0009725	response to hormone	0.0825618	0.223441	1	5	6	465
GO:0051347	6	5.405	0.013	Biological Process	GO:0051347	positive regulation of transferase activity	0.0825618	0.223441	1	5	6	465
GO:0006887	4	3.604	0.016	Biological Process	GO:0006887	exocytosis	0.0828385	0.223968	0	4	4	253
GO:0007264	5	4.505	0.014	Biological Process	GO:0007264	small GTPase mediated signal transduction	0.0832403	0.224455	1	4	5	357
GO:0051346	5	4.505	0.014	Biological Process	GO:0051346	negative regulation of hydrolase activity	0.0832403	0.224455	3	2	5	357
GO:0001843	2	1.802	0.027	Biological Process	GO:0001843	neural tube closure	0.0835679	0.224455	0	2	2	74
GO:0014066	2	1.802	0.027	Biological Process	GO:0014066	regulation of phosphatidylinositol 3-kinase signaling	0.0835679	0.224455	0	2	2	74
GO:1901606	2	1.802	0.027	Biological Process	GO:1901606	alpha-amino acid catabolic process	0.0835679	0.224455	0	2	2	74
GO:0007160	3	2.703	0.019	Biological Process	GO:0007160	cell-matrix adhesion	0.0837594	0.224455	1	2	3	158
GO:0019935	3	2.703	0.019	Biological Process	GO:0019935	cyclic-nucleotide-mediated signaling	0.0837594	0.224455	1	2	3	158
GO:0022898	3	2.703	0.019	Biological Process	GO:0022898	regulation of transmembrane transporter activity	0.0837594	0.224455	1	2	3	158
GO:0046578	3	2.703	0.019	Biological Process	GO:0046578	regulation of Ras protein signal transduction	0.0837594	0.224455	0	3	3	158
GO:0031466	1	0.826	0.2	Cellular Component	GO:0031466	Cul5-RING ubiquitin ligase complex	0.034164	0.227231	1	0	1	5
GO:0070695	1	0.826	0.2	Cellular Component	GO:0070695	FHF complex	0.034164	0.227231	0	1	1	5
GO:0060606	2	1.802	0.027	Biological Process	GO:0060606	tube closure	0.0855057	0.228168	0	2	2	75
GO:0098659	2	1.802	0.027	Biological Process	GO:0098659	inorganic cation import across plasma membrane	0.0855057	0.228168	0	2	2	75
GO:0099587	2	1.802	0.027	Biological Process	GO:0099587	inorganic ion import across plasma membrane	0.0855057	0.228168	0	2	2	75
GO:0031589	4	3.604	0.016	Biological Process	GO:0031589	cell-substrate adhesion	0.085627	0.228168	1	3	4	256
GO:0009605	16	14.414	0.009	Biological Process	GO:0009605	response to external stimulus	0.0857724	0.228168	0	16	16	1708
GO:2000116	3	2.703	0.019	Biological Process	GO:2000116	regulation of cysteine-type endopeptidase activity	0.086217	0.228168	1	2	3	160
GO:0001946	1	0.901	0.071	Biological Process	GO:0001946	lymphangiogenesis	0.0872359	0.228168	0	1	1	14
GO:0007263	1	0.901	0.071	Biological Process	GO:0007263	nitric oxide mediated signal transduction	0.0872359	0.228168	0	1	1	14
GO:0009071	1	0.901	0.071	Biological Process	GO:0009071	serine family amino acid catabolic process	0.0872359	0.228168	0	1	1	14
GO:0009713	1	0.901	0.071	Biological Process	GO:0009713	catechol-containing compound biosynthetic process	0.0872359	0.228168	0	1	1	14
GO:0014808	1	0.901	0.071	Biological Process	GO:0014808	release of sequestered calcium ion into cytosol by sarcoplasmic reticulum	0.0872359	0.228168	1	0	1	14
GO:0031573	1	0.901	0.071	Biological Process	GO:0031573	intra-S DNA damage checkpoint	0.0872359	0.228168	0	1	1	14
GO:0032816	1	0.901	0.071	Biological Process	GO:0032816	positive regulation of natural killer cell activation	0.0872359	0.228168	0	1	1	14
GO:0034104	1	0.901	0.071	Biological Process	GO:0034104	negative regulation of tissue remodeling	0.0872359	0.228168	0	1	1	14
GO:0034695	1	0.901	0.071	Biological Process	GO:0034695	response to prostaglandin E	0.0872359	0.228168	0	1	1	14
GO:0042423	1	0.901	0.071	Biological Process	GO:0042423	catecholamine biosynthetic process	0.0872359	0.228168	0	1	1	14
GO:0042759	1	0.901	0.071	Biological Process	GO:0042759	long-chain fatty acid biosynthetic process	0.0872359	0.228168	0	1	1	14
GO:0051546	1	0.901	0.071	Biological Process	GO:0051546	keratinocyte migration	0.0872359	0.228168	0	1	1	14
GO:0051955	1	0.901	0.071	Biological Process	GO:0051955	regulation of amino acid transport	0.0872359	0.228168	0	1	1	14
GO:0060055	1	0.901	0.071	Biological Process	GO:0060055	angiogenesis involved in wound healing	0.0872359	0.228168	0	1	1	14
GO:0060766	1	0.901	0.071	Biological Process	GO:0060766	negative regulation of androgen receptor signaling pathway	0.0872359	0.228168	0	1	1	14
GO:0071391	1	0.901	0.071	Biological Process	GO:0071391	cellular response to estrogen stimulus	0.0872359	0.228168	0	1	1	14
GO:0090036	1	0.901	0.071	Biological Process	GO:0090036	regulation of protein kinase C signaling	0.0872359	0.228168	0	1	1	14
GO:0090493	1	0.901	0.071	Biological Process	GO:0090493	catecholamine uptake	0.0872359	0.228168	0	1	1	14
GO:2000269	1	0.901	0.071	Biological Process	GO:2000269	regulation of fibroblast apoptotic process	0.0872359	0.228168	0	1	1	14
GO:0016782	2	1.887	0.028	Molecular Function	GO:0016782	transferase activity, transferring sulfur-containing groups	0.0774536	0.228202	1	1	2	72
GO:0030510	2	1.802	0.026	Biological Process	GO:0030510	regulation of BMP signaling pathway	0.087457	0.228309	0	2	2	76
GO:0060349	2	1.802	0.026	Biological Process	GO:0060349	bone morphogenesis	0.087457	0.228309	0	2	2	76
GO:0015278	1	0.943	0.077	Molecular Function	GO:0015278	calcium-release channel activity	0.0799605	0.232468	0	1	1	13
GO:0030228	1	0.943	0.077	Molecular Function	GO:0030228	lipoprotein particle receptor activity	0.0799605	0.232468	0	1	1	13
GO:0048729	6	5.405	0.013	Biological Process	GO:0048729	tissue morphogenesis	0.0892485	0.232763	1	5	6	475
GO:0006812	10	9.009	0.011	Biological Process	GO:0006812	cation transport	0.089479	0.233141	1	9	10	950
GO:0030278	3	2.703	0.018	Biological Process	GO:0030278	regulation of ossification	0.0899606	0.233826	0	3	3	163
GO:0007159	4	3.604	0.015	Biological Process	GO:0007159	leukocyte cell-cell adhesion	0.0903758	0.233826	0	4	4	261
GO:0048598	6	5.405	0.013	Biological Process	GO:0048598	embryonic morphogenesis	0.0906207	0.233826	1	5	6	477
GO:0001657	2	1.802	0.026	Biological Process	GO:0001657	ureteric bud development	0.0913995	0.233826	1	1	2	78
GO:0006641	2	1.802	0.026	Biological Process	GO:0006641	triglyceride metabolic process	0.0913995	0.233826	0	2	2	78
GO:0009135	2	1.802	0.026	Biological Process	GO:0009135	purine nucleoside diphosphate metabolic process	0.0913995	0.233826	0	2	2	78
GO:0009179	2	1.802	0.026	Biological Process	GO:0009179	purine ribonucleoside diphosphate metabolic process	0.0913995	0.233826	0	2	2	78
GO:0014020	2	1.802	0.026	Biological Process	GO:0014020	primary neural tube formation	0.0913995	0.233826	0	2	2	78
GO:0033865	2	1.802	0.026	Biological Process	GO:0033865	nucleoside bisphosphate metabolic process	0.0913995	0.233826	0	2	2	78
GO:0033875	2	1.802	0.026	Biological Process	GO:0033875	ribonucleoside bisphosphate metabolic process	0.0913995	0.233826	0	2	2	78
GO:0034032	2	1.802	0.026	Biological Process	GO:0034032	purine nucleoside bisphosphate metabolic process	0.0913995	0.233826	0	2	2	78
GO:0051897	2	1.802	0.026	Biological Process	GO:0051897	positive regulation of protein kinase B signaling	0.0913995	0.233826	0	2	2	78
GO:0072163	2	1.802	0.026	Biological Process	GO:0072163	mesonephric epithelium development	0.0913995	0.233826	1	1	2	78
GO:0072164	2	1.802	0.026	Biological Process	GO:0072164	mesonephric tubule development	0.0913995	0.233826	1	1	2	78
GO:0098754	2	1.802	0.026	Biological Process	GO:0098754	detoxification	0.0913995	0.233826	0	2	2	78
GO:0055085	13	11.712	0.01	Biological Process	GO:0055085	transmembrane transport	0.091421	0.233826	2	11	13	1333
GO:0018105	4	3.604	0.015	Biological Process	GO:0018105	peptidyl-serine phosphorylation	0.0923103	0.233826	0	4	4	263
GO:0002693	1	0.901	0.067	Biological Process	GO:0002693	positive regulation of cellular extravasation	0.0931703	0.233826	0	1	1	15
GO:0010866	1	0.901	0.067	Biological Process	GO:0010866	regulation of triglyceride biosynthetic process	0.0931703	0.233826	0	1	1	15
GO:0016082	1	0.901	0.067	Biological Process	GO:0016082	synaptic vesicle priming	0.0931703	0.233826	0	1	1	15
GO:0022010	1	0.901	0.067	Biological Process	GO:0022010	central nervous system myelination	0.0931703	0.233826	0	1	1	15
GO:0032291	1	0.901	0.067	Biological Process	GO:0032291	axon ensheathment in central nervous system	0.0931703	0.233826	0	1	1	15
GO:0034383	1	0.901	0.067	Biological Process	GO:0034383	low-density lipoprotein particle clearance	0.0931703	0.233826	0	1	1	15
GO:0034694	1	0.901	0.067	Biological Process	GO:0034694	response to prostaglandin	0.0931703	0.233826	0	1	1	15
GO:0035067	1	0.901	0.067	Biological Process	GO:0035067	negative regulation of histone acetylation	0.0931703	0.233826	0	1	1	15
GO:0036342	1	0.901	0.067	Biological Process	GO:0036342	post-anal tail morphogenesis	0.0931703	0.233826	0	1	1	15
GO:0042135	1	0.901	0.067	Biological Process	GO:0042135	neurotransmitter catabolic process	0.0931703	0.233826	0	1	1	15
GO:0044342	1	0.901	0.067	Biological Process	GO:0044342	type B pancreatic cell proliferation	0.0931703	0.233826	0	1	1	15
GO:0045649	1	0.901	0.067	Biological Process	GO:0045649	regulation of macrophage differentiation	0.0931703	0.233826	0	1	1	15
GO:0045777	1	0.901	0.067	Biological Process	GO:0045777	positive regulation of blood pressure	0.0931703	0.233826	0	1	1	15
GO:0045956	1	0.901	0.067	Biological Process	GO:0045956	positive regulation of calcium ion-dependent exocytosis	0.0931703	0.233826	0	1	1	15
GO:0046653	1	0.901	0.067	Biological Process	GO:0046653	tetrahydrofolate metabolic process	0.0931703	0.233826	0	1	1	15
GO:0048169	1	0.901	0.067	Biological Process	GO:0048169	regulation of long-term neuronal synaptic plasticity	0.0931703	0.233826	0	1	1	15
GO:0050860	1	0.901	0.067	Biological Process	GO:0050860	negative regulation of T cell receptor signaling pathway	0.0931703	0.233826	0	1	1	15
GO:0060445	1	0.901	0.067	Biological Process	GO:0060445	branching involved in salivary gland morphogenesis	0.0931703	0.233826	0	1	1	15
GO:0060547	1	0.901	0.067	Biological Process	GO:0060547	negative regulation of necrotic cell death	0.0931703	0.233826	1	0	1	15
GO:0090026	1	0.901	0.067	Biological Process	GO:0090026	positive regulation of monocyte chemotaxis	0.0931703	0.233826	0	1	1	15
GO:0098703	1	0.901	0.067	Biological Process	GO:0098703	calcium ion import across plasma membrane	0.0931703	0.233826	0	1	1	15
GO:0098743	1	0.901	0.067	Biological Process	GO:0098743	cell aggregation	0.0931703	0.233826	0	1	1	15
GO:1903514	1	0.901	0.067	Biological Process	GO:1903514	release of sequestered calcium ion into cytosol by endoplasmic reticulum	0.0931703	0.233826	1	0	1	15
GO:0051248	9	8.108	0.011	Biological Process	GO:0051248	negative regulation of protein metabolic process	0.0933355	0.233947	2	7	9	835
GO:0002761	2	1.802	0.025	Biological Process	GO:0002761	regulation of myeloid leukocyte differentiation	0.0933902	0.233947	0	2	2	79
GO:0043410	5	4.505	0.013	Biological Process	GO:0043410	positive regulation of MAPK cascade	0.0942647	0.235921	0	5	5	371
GO:0002791	3	2.703	0.018	Biological Process	GO:0002791	regulation of peptide secretion	0.0950566	0.237467	0	3	3	167
GO:0032409	3	2.703	0.018	Biological Process	GO:0032409	regulation of transporter activity	0.0950566	0.237467	1	2	3	167
GO:0030182	10	9.009	0.01	Biological Process	GO:0030182	neuron differentiation	0.0952703	0.237784	2	8	10	962
GO:0051128	17	15.315	0.009	Biological Process	GO:0051128	regulation of cellular component organization	0.096071	0.239563	4	13	17	1870
GO:0003779	5	4.717	0.014	Molecular Function	GO:0003779	actin binding	0.08311	0.24003	1	4	5	363
GO:0004435	1	0.943	0.071	Molecular Function	GO:0004435	phosphatidylinositol phospholipase C activity	0.0858422	0.24003	0	1	1	14
GO:0004629	1	0.943	0.071	Molecular Function	GO:0004629	phospholipase C activity	0.0858422	0.24003	0	1	1	14
GO:0005092	1	0.943	0.071	Molecular Function	GO:0005092	GDP-dissociation inhibitor activity	0.0858422	0.24003	1	0	1	14
GO:0010181	1	0.943	0.071	Molecular Function	GO:0010181	FMN binding	0.0858422	0.24003	0	1	1	14
GO:0048038	1	0.943	0.071	Molecular Function	GO:0048038	quinone binding	0.0858422	0.24003	0	1	1	14
GO:0009185	2	1.802	0.025	Biological Process	GO:0009185	ribonucleoside diphosphate metabolic process	0.097409	0.242321	0	2	2	81
GO:0043271	2	1.802	0.025	Biological Process	GO:0043271	negative regulation of ion transport	0.097409	0.242321	1	1	2	81
GO:0006915	12	10.811	0.01	Biological Process	GO:0006915	apoptotic process	0.0974436	0.242321	4	8	12	1219
GO:0006814	3	2.703	0.018	Biological Process	GO:0006814	sodium ion transport	0.0989552	0.24285	0	3	3	170
GO:0007342	1	0.901	0.062	Biological Process	GO:0007342	fusion of sperm to egg plasma membrane involved in single fertilization	0.0990664	0.24285	0	1	1	16
GO:0010738	1	0.901	0.062	Biological Process	GO:0010738	regulation of protein kinase A signaling	0.0990664	0.24285	0	1	1	16
GO:0033280	1	0.901	0.062	Biological Process	GO:0033280	response to vitamin D	0.0990664	0.24285	0	1	1	16
GO:0042159	1	0.901	0.062	Biological Process	GO:0042159	lipoprotein catabolic process	0.0990664	0.24285	0	1	1	16
GO:0042559	1	0.901	0.062	Biological Process	GO:0042559	pteridine-containing compound biosynthetic process	0.0990664	0.24285	0	1	1	16
GO:0042744	1	0.901	0.062	Biological Process	GO:0042744	hydrogen peroxide catabolic process	0.0990664	0.24285	0	1	1	16
GO:0043652	1	0.901	0.062	Biological Process	GO:0043652	engulfment of apoptotic cell	0.0990664	0.24285	1	0	1	16
GO:0044346	1	0.901	0.062	Biological Process	GO:0044346	fibroblast apoptotic process	0.0990664	0.24285	0	1	1	16
GO:0045671	1	0.901	0.062	Biological Process	GO:0045671	negative regulation of osteoclast differentiation	0.0990664	0.24285	0	1	1	16
GO:0050951	1	0.901	0.062	Biological Process	GO:0050951	sensory perception of temperature stimulus	0.0990664	0.24285	0	1	1	16
GO:0060216	1	0.901	0.062	Biological Process	GO:0060216	definitive hemopoiesis	0.0990664	0.24285	1	0	1	16
GO:0071295	1	0.901	0.062	Biological Process	GO:0071295	cellular response to vitamin	0.0990664	0.24285	0	1	1	16
GO:0071880	1	0.901	0.062	Biological Process	GO:0071880	adenylate cyclase-activating adrenergic receptor signaling pathway	0.0990664	0.24285	1	0	1	16
GO:1902656	1	0.901	0.062	Biological Process	GO:1902656	calcium ion import into cytosol	0.0990664	0.24285	0	1	1	16
GO:0001708	2	1.802	0.024	Biological Process	GO:0001708	cell fate specification	0.0994368	0.24285	1	1	2	82
GO:0001823	2	1.802	0.024	Biological Process	GO:0001823	mesonephros development	0.0994368	0.24285	1	1	2	82
GO:0007229	2	1.802	0.024	Biological Process	GO:0007229	integrin-mediated signaling pathway	0.0994368	0.24285	0	2	2	82
GO:0008277	2	1.802	0.024	Biological Process	GO:0008277	regulation of G protein-coupled receptor signaling pathway	0.0994368	0.24285	0	2	2	82
GO:0051588	2	1.802	0.024	Biological Process	GO:0051588	regulation of neurotransmitter transport	0.0994368	0.24285	0	2	2	82
GO:0010035	4	3.604	0.015	Biological Process	GO:0010035	response to inorganic substance	0.100245	0.244445	0	4	4	271
GO:0045444	3	2.703	0.018	Biological Process	GO:0045444	fat cell differentiation	0.100269	0.244445	0	3	3	171
GO:0009063	2	1.802	0.024	Biological Process	GO:0009063	cellular amino acid catabolic process	0.101476	0.246507	0	2	2	83
GO:0031398	2	1.802	0.024	Biological Process	GO:0031398	positive regulation of protein ubiquitination	0.101476	0.246507	1	1	2	83
GO:0072525	2	1.802	0.024	Biological Process	GO:0072525	pyridine-containing compound biosynthetic process	0.101476	0.246507	0	2	2	83
GO:0090630	2	1.802	0.024	Biological Process	GO:0090630	activation of GTPase activity	0.101476	0.246507	0	2	2	83
GO:0015294	2	1.887	0.026	Molecular Function	GO:0015294	solute:cation symporter activity	0.0888218	0.24679	0	2	2	78
GO:0005496	2	1.887	0.025	Molecular Function	GO:0005496	steroid binding	0.0907625	0.246935	0	2	2	79
GO:0005243	1	0.943	0.067	Molecular Function	GO:0005243	gap junction channel activity	0.0916866	0.246935	0	1	1	15
GO:0008331	1	0.943	0.067	Molecular Function	GO:0008331	high voltage-gated calcium channel activity	0.0916866	0.246935	0	1	1	15
GO:0015377	1	0.943	0.067	Molecular Function	GO:0015377	cation:chloride symporter activity	0.0916866	0.246935	0	1	1	15
GO:0030169	1	0.943	0.067	Molecular Function	GO:0030169	low-density lipoprotein particle binding	0.0916866	0.246935	0	1	1	15
GO:0051649	14	12.613	0.009	Biological Process	GO:0051649	establishment of localization in cell	0.102156	0.247939	2	12	14	1489
GO:0001952	2	1.802	0.024	Biological Process	GO:0001952	regulation of cell-matrix adhesion	0.103528	0.248758	0	2	2	84
GO:0030048	2	1.802	0.024	Biological Process	GO:0030048	actin filament-based movement	0.103528	0.248758	2	0	2	84
GO:0030518	2	1.802	0.024	Biological Process	GO:0030518	intracellular steroid hormone receptor signaling pathway	0.103528	0.248758	1	1	2	84
GO:0031532	2	1.802	0.024	Biological Process	GO:0031532	actin cytoskeleton reorganization	0.103528	0.248758	0	2	2	84
GO:0044272	2	1.802	0.024	Biological Process	GO:0044272	sulfur compound biosynthetic process	0.103528	0.248758	0	2	2	84
GO:0031668	3	2.703	0.017	Biological Process	GO:0031668	cellular response to extracellular stimulus	0.104253	0.248758	0	3	3	174
GO:1903706	4	3.604	0.015	Biological Process	GO:1903706	regulation of hemopoiesis	0.104328	0.248758	1	3	4	275
GO:0009125	1	0.901	0.059	Biological Process	GO:0009125	nucleoside monophosphate catabolic process	0.104924	0.248758	0	1	1	17
GO:0010447	1	0.901	0.059	Biological Process	GO:0010447	response to acidic pH	0.104924	0.248758	0	1	1	17
GO:0031338	1	0.901	0.059	Biological Process	GO:0031338	regulation of vesicle fusion	0.104924	0.248758	0	1	1	17
GO:0036303	1	0.901	0.059	Biological Process	GO:0036303	lymph vessel morphogenesis	0.104924	0.248758	0	1	1	17
GO:0045686	1	0.901	0.059	Biological Process	GO:0045686	negative regulation of glial cell differentiation	0.104924	0.248758	0	1	1	17
GO:0046033	1	0.901	0.059	Biological Process	GO:0046033	AMP metabolic process	0.104924	0.248758	0	1	1	17
GO:0046365	1	0.901	0.059	Biological Process	GO:0046365	monosaccharide catabolic process	0.104924	0.248758	0	1	1	17
GO:0048485	1	0.901	0.059	Biological Process	GO:0048485	sympathetic nervous system development	0.104924	0.248758	0	1	1	17
GO:0051354	1	0.901	0.059	Biological Process	GO:0051354	negative regulation of oxidoreductase activity	0.104924	0.248758	0	1	1	17
GO:0061323	1	0.901	0.059	Biological Process	GO:0061323	cell proliferation involved in heart morphogenesis	0.104924	0.248758	1	0	1	17
GO:0070296	1	0.901	0.059	Biological Process	GO:0070296	sarcoplasmic reticulum calcium ion transport	0.104924	0.248758	1	0	1	17
GO:0071677	1	0.901	0.059	Biological Process	GO:0071677	positive regulation of mononuclear cell migration	0.104924	0.248758	0	1	1	17
GO:0090075	1	0.901	0.059	Biological Process	GO:0090075	relaxation of muscle	0.104924	0.248758	1	0	1	17
GO:0090322	1	0.901	0.059	Biological Process	GO:0090322	regulation of superoxide metabolic process	0.104924	0.248758	0	1	1	17
GO:1901020	1	0.901	0.059	Biological Process	GO:1901020	negative regulation of calcium ion transmembrane transporter activity	0.104924	0.248758	1	0	1	17
GO:1903523	1	0.901	0.059	Biological Process	GO:1903523	negative regulation of blood circulation	0.104924	0.248758	1	0	1	17
GO:2000136	1	0.901	0.059	Biological Process	GO:2000136	regulation of cell proliferation involved in heart morphogenesis	0.104924	0.248758	1	0	1	17
GO:2000757	1	0.901	0.059	Biological Process	GO:2000757	negative regulation of peptidyl-lysine acetylation	0.104924	0.248758	0	1	1	17
GO:2001024	1	0.901	0.059	Biological Process	GO:2001024	negative regulation of response to drug	0.104924	0.248758	0	1	1	17
GO:0060341	7	6.306	0.011	Biological Process	GO:0060341	regulation of cellular localization	0.104975	0.248758	1	6	7	614
GO:0001841	2	1.802	0.024	Biological Process	GO:0001841	neural tube formation	0.10559	0.248758	0	2	2	85
GO:0014902	2	1.802	0.024	Biological Process	GO:0014902	myotube differentiation	0.10559	0.248758	0	2	2	85
GO:0019751	2	1.802	0.024	Biological Process	GO:0019751	polyol metabolic process	0.10559	0.248758	0	2	2	85
GO:0034446	2	1.802	0.024	Biological Process	GO:0034446	substrate adhesion-dependent cell spreading	0.10559	0.248758	0	2	2	85
GO:0042100	2	1.802	0.024	Biological Process	GO:0042100	B cell proliferation	0.10559	0.248758	1	1	2	85
GO:0050729	2	1.802	0.024	Biological Process	GO:0050729	positive regulation of inflammatory response	0.10559	0.248758	0	2	2	85
GO:0046777	3	2.703	0.017	Biological Process	GO:0046777	protein autophosphorylation	0.105594	0.248758	0	3	3	175
GO:0009117	6	5.405	0.012	Biological Process	GO:0009117	nucleotide metabolic process	0.105721	0.248842	2	4	6	498
GO:0008015	4	3.604	0.014	Biological Process	GO:0008015	blood circulation	0.106398	0.250004	2	2	4	277
GO:0022412	4	3.604	0.014	Biological Process	GO:0022412	cellular process involved in reproduction in multicellular organism	0.106398	0.250004	0	4	4	277
GO:0040007	7	6.306	0.011	Biological Process	GO:0040007	growth	0.107657	0.252543	2	5	7	618
GO:0042133	2	1.802	0.023	Biological Process	GO:0042133	neurotransmitter metabolic process	0.107664	0.252543	0	2	2	86
GO:0015918	2	1.802	0.023	Biological Process	GO:0015918	sterol transport	0.109749	0.254089	0	2	2	87
GO:0048704	2	1.802	0.023	Biological Process	GO:0048704	embryonic skeletal system morphogenesis	0.109749	0.254089	1	1	2	87
GO:0060078	2	1.802	0.023	Biological Process	GO:0060078	regulation of postsynaptic membrane potential	0.109749	0.254089	0	2	2	87
GO:0001963	1	0.901	0.056	Biological Process	GO:0001963	synaptic transmission, dopaminergic	0.110745	0.254089	0	1	1	18
GO:0002026	1	0.901	0.056	Biological Process	GO:0002026	regulation of the force of heart contraction	0.110745	0.254089	1	0	1	18
GO:0002717	1	0.901	0.056	Biological Process	GO:0002717	positive regulation of natural killer cell mediated immunity	0.110745	0.254089	0	1	1	18
GO:0006595	1	0.901	0.056	Biological Process	GO:0006595	polyamine metabolic process	0.110745	0.254089	0	1	1	18
GO:0006760	1	0.901	0.056	Biological Process	GO:0006760	folic acid-containing compound metabolic process	0.110745	0.254089	0	1	1	18
GO:0009435	1	0.901	0.056	Biological Process	GO:0009435	NAD biosynthetic process	0.110745	0.254089	0	1	1	18
GO:0010656	1	0.901	0.056	Biological Process	GO:0010656	negative regulation of muscle cell apoptotic process	0.110745	0.254089	0	1	1	18
GO:0019430	1	0.901	0.056	Biological Process	GO:0019430	removal of superoxide radicals	0.110745	0.254089	0	1	1	18
GO:0032366	1	0.901	0.056	Biological Process	GO:0032366	intracellular sterol transport	0.110745	0.254089	0	1	1	18
GO:0032367	1	0.901	0.056	Biological Process	GO:0032367	intracellular cholesterol transport	0.110745	0.254089	0	1	1	18
GO:0032528	1	0.901	0.056	Biological Process	GO:0032528	microvillus organization	0.110745	0.254089	0	1	1	18
GO:0032958	1	0.901	0.056	Biological Process	GO:0032958	inositol phosphate biosynthetic process	0.110745	0.254089	0	1	1	18
GO:0042474	1	0.901	0.056	Biological Process	GO:0042474	middle ear morphogenesis	0.110745	0.254089	1	0	1	18
GO:0045954	1	0.901	0.056	Biological Process	GO:0045954	positive regulation of natural killer cell mediated cytotoxicity	0.110745	0.254089	0	1	1	18
GO:0046676	1	0.901	0.056	Biological Process	GO:0046676	negative regulation of insulin secretion	0.110745	0.254089	0	1	1	18
GO:0060219	1	0.901	0.056	Biological Process	GO:0060219	camera-type eye photoreceptor cell differentiation	0.110745	0.254089	0	1	1	18
GO:0060544	1	0.901	0.056	Biological Process	GO:0060544	regulation of necroptotic process	0.110745	0.254089	1	0	1	18
GO:0060575	1	0.901	0.056	Biological Process	GO:0060575	intestinal epithelial cell differentiation	0.110745	0.254089	0	1	1	18
GO:0090025	1	0.901	0.056	Biological Process	GO:0090025	regulation of monocyte chemotaxis	0.110745	0.254089	0	1	1	18
GO:0090103	1	0.901	0.056	Biological Process	GO:0090103	cochlea morphogenesis	0.110745	0.254089	1	0	1	18
GO:0090330	1	0.901	0.056	Biological Process	GO:0090330	regulation of platelet aggregation	0.110745	0.254089	0	1	1	18
GO:0098962	1	0.901	0.056	Biological Process	GO:0098962	regulation of postsynaptic neurotransmitter receptor activity	0.110745	0.254089	0	1	1	18
GO:0150077	1	0.901	0.056	Biological Process	GO:0150077	regulation of neuroinflammatory response	0.110745	0.254089	0	1	1	18
GO:0046434	3	2.703	0.017	Biological Process	GO:0046434	organophosphate catabolic process	0.112405	0.257681	0	3	3	180
GO:0017134	1	0.943	0.062	Molecular Function	GO:0017134	fibroblast growth factor binding	0.097494	0.257831	0	1	1	16
GO:0071617	1	0.943	0.062	Molecular Function	GO:0071617	lysophospholipid acyltransferase activity	0.097494	0.257831	0	1	1	16
GO:0097001	1	0.943	0.062	Molecular Function	GO:0097001	ceramide binding	0.097494	0.257831	1	0	1	16
GO:1905114	5	4.505	0.013	Biological Process	GO:1905114	cell surface receptor signaling pathway involved in cell-cell signaling	0.113021	0.258877	0	5	5	393
GO:0006753	6	5.405	0.012	Biological Process	GO:0006753	nucleoside phosphate metabolic process	0.113349	0.259409	2	4	6	508
GO:0043218	1	0.826	0.167	Cellular Component	GO:0043218	compact myelin	0.0408566	0.259667	0	1	1	6
GO:0043220	1	0.826	0.167	Cellular Component	GO:0043220	Schmidt-Lanterman incisure	0.0408566	0.259667	0	1	1	6
GO:0018209	4	3.604	0.014	Biological Process	GO:0018209	peptidyl-serine modification	0.11379	0.259947	0	4	4	284
GO:0106106	2	1.802	0.022	Biological Process	GO:0106106	cold-induced thermogenesis	0.11395	0.259947	1	1	2	89
GO:0120161	2	1.802	0.022	Biological Process	GO:0120161	regulation of cold-induced thermogenesis	0.11395	0.259947	1	1	2	89
GO:0007155	10	9.009	0.01	Biological Process	GO:0007155	cell adhesion	0.113965	0.259947	1	9	10	998
GO:0005905	2	1.653	0.043	Cellular Component	GO:0005905	clathrin-coated pit	0.0420201	0.261255	1	1	2	47
GO:0012501	12	10.811	0.01	Biological Process	GO:0012501	programmed cell death	0.114684	0.261301	4	8	12	1256
GO:0051186	5	4.505	0.013	Biological Process	GO:0051186	cofactor metabolic process	0.114811	0.261301	0	5	5	395
GO:0022409	3	2.703	0.016	Biological Process	GO:0022409	positive regulation of cell-cell adhesion	0.115175	0.261301	0	3	3	182
GO:0002376	17	15.315	0.009	Biological Process	GO:0002376	immune system process	0.115724	0.261301	3	14	17	1922
GO:0002708	2	1.802	0.022	Biological Process	GO:0002708	positive regulation of lymphocyte mediated immunity	0.116066	0.261301	1	1	2	90
GO:0014046	1	0.901	0.053	Biological Process	GO:0014046	dopamine secretion	0.116528	0.261301	0	1	1	19
GO:0014059	1	0.901	0.053	Biological Process	GO:0014059	regulation of dopamine secretion	0.116528	0.261301	0	1	1	19
GO:0019228	1	0.901	0.053	Biological Process	GO:0019228	neuronal action potential	0.116528	0.261301	0	1	1	19
GO:0034389	1	0.901	0.053	Biological Process	GO:0034389	lipid droplet organization	0.116528	0.261301	0	1	1	19
GO:0045026	1	0.901	0.053	Biological Process	GO:0045026	plasma membrane fusion	0.116528	0.261301	0	1	1	19
GO:0048147	1	0.901	0.053	Biological Process	GO:0048147	negative regulation of fibroblast proliferation	0.116528	0.261301	0	1	1	19
GO:0051194	1	0.901	0.053	Biological Process	GO:0051194	positive regulation of cofactor metabolic process	0.116528	0.261301	0	1	1	19
GO:0051894	1	0.901	0.053	Biological Process	GO:0051894	positive regulation of focal adhesion assembly	0.116528	0.261301	0	1	1	19
GO:0071450	1	0.901	0.053	Biological Process	GO:0071450	cellular response to oxygen radical	0.116528	0.261301	0	1	1	19
GO:0071451	1	0.901	0.053	Biological Process	GO:0071451	cellular response to superoxide	0.116528	0.261301	0	1	1	19
GO:0090181	1	0.901	0.053	Biological Process	GO:0090181	regulation of cholesterol metabolic process	0.116528	0.261301	0	1	1	19
GO:0090208	1	0.901	0.053	Biological Process	GO:0090208	positive regulation of triglyceride metabolic process	0.116528	0.261301	0	1	1	19
GO:1901984	1	0.901	0.053	Biological Process	GO:1901984	negative regulation of protein acetylation	0.116528	0.261301	0	1	1	19
GO:1902042	1	0.901	0.053	Biological Process	GO:1902042	negative regulation of extrinsic apoptotic signaling pathway via death domain receptors	0.116528	0.261301	0	1	1	19
GO:1903170	1	0.901	0.053	Biological Process	GO:1903170	negative regulation of calcium ion transmembrane transport	0.116528	0.261301	1	0	1	19
GO:0009952	3	2.703	0.016	Biological Process	GO:0009952	anterior/posterior pattern specification	0.11657	0.261301	0	3	3	183
GO:0022610	10	9.009	0.01	Biological Process	GO:0022610	biological adhesion	0.116717	0.261416	1	9	10	1003
GO:0007610	5	4.505	0.013	Biological Process	GO:0007610	behavior	0.11752	0.262998	0	5	5	398
GO:0030667	2	1.653	0.041	Cellular Component	GO:0030667	secretory granule membrane	0.0453087	0.266391	0	2	2	49
GO:0005960	1	0.826	0.143	Cellular Component	GO:0005960	glycine cleavage complex	0.0475032	0.266391	0	1	1	7
GO:0033270	1	0.826	0.143	Cellular Component	GO:0033270	paranode region of axon	0.0475032	0.266391	0	1	1	7
GO:0038037	1	0.826	0.143	Cellular Component	GO:0038037	G protein-coupled receptor dimeric complex	0.0475032	0.266391	0	1	1	7
GO:0097648	1	0.826	0.143	Cellular Component	GO:0097648	G protein-coupled receptor complex	0.0475032	0.266391	0	1	1	7
GO:0003688	1	0.943	0.059	Molecular Function	GO:0003688	DNA replication origin binding	0.103265	0.266666	1	0	1	17
GO:0008574	1	0.943	0.059	Molecular Function	GO:0008574	ATP-dependent microtubule motor activity, plus-end-directed	0.103265	0.266666	0	1	1	17
GO:0016641	1	0.943	0.059	Molecular Function	GO:0016641	oxidoreductase activity, acting on the CH-NH2 group of donors, oxygen as acceptor	0.103265	0.266666	0	1	1	17
GO:0070840	1	0.943	0.059	Molecular Function	GO:0070840	dynein complex binding	0.103265	0.266666	0	1	1	17
GO:0003007	3	2.703	0.016	Biological Process	GO:0003007	heart morphogenesis	0.119379	0.266721	1	2	3	185
GO:0051056	3	2.703	0.016	Biological Process	GO:0051056	regulation of small GTPase mediated signal transduction	0.119379	0.266721	0	3	3	185
GO:0016049	4	3.604	0.014	Biological Process	GO:0016049	cell growth	0.120302	0.268403	2	2	4	290
GO:0035637	2	1.802	0.022	Biological Process	GO:0035637	multicellular organismal signaling	0.120329	0.268403	1	1	2	92
GO:0007188	3	2.703	0.016	Biological Process	GO:0007188	adenylate cyclase-modulating G protein-coupled receptor signaling pathway	0.120793	0.269219	1	2	3	186
GO:0050804	4	3.604	0.014	Biological Process	GO:0050804	modulation of chemical synaptic transmission	0.121403	0.269519	0	4	4	291
GO:0006817	1	0.901	0.05	Biological Process	GO:0006817	phosphate ion transport	0.122273	0.269519	0	1	1	20
GO:0009110	1	0.901	0.05	Biological Process	GO:0009110	vitamin biosynthetic process	0.122273	0.269519	0	1	1	20
GO:0022011	1	0.901	0.05	Biological Process	GO:0022011	myelination in peripheral nervous system	0.122273	0.269519	0	1	1	20
GO:0032292	1	0.901	0.05	Biological Process	GO:0032292	peripheral nervous system axon ensheathment	0.122273	0.269519	0	1	1	20
GO:0034114	1	0.901	0.05	Biological Process	GO:0034114	regulation of heterotypic cell-cell adhesion	0.122273	0.269519	0	1	1	20
GO:0035235	1	0.901	0.05	Biological Process	GO:0035235	ionotropic glutamate receptor signaling pathway	0.122273	0.269519	0	1	1	20
GO:0043552	1	0.901	0.05	Biological Process	GO:0043552	positive regulation of phosphatidylinositol 3-kinase activity	0.122273	0.269519	0	1	1	20
GO:0045577	1	0.901	0.05	Biological Process	GO:0045577	regulation of B cell differentiation	0.122273	0.269519	0	1	1	20
GO:0050999	1	0.901	0.05	Biological Process	GO:0050999	regulation of nitric-oxide synthase activity	0.122273	0.269519	0	1	1	20
GO:0060037	1	0.901	0.05	Biological Process	GO:0060037	pharyngeal system development	0.122273	0.269519	1	0	1	20
GO:0060218	1	0.901	0.05	Biological Process	GO:0060218	hematopoietic stem cell differentiation	0.122273	0.269519	0	1	1	20
GO:0070570	1	0.901	0.05	Biological Process	GO:0070570	regulation of neuron projection regeneration	0.122273	0.269519	0	1	1	20
GO:0003231	2	1.802	0.022	Biological Process	GO:0003231	cardiac ventricle development	0.122475	0.269519	0	2	2	93
GO:0042177	2	1.802	0.022	Biological Process	GO:0042177	negative regulation of protein catabolic process	0.122475	0.269519	0	2	2	93
GO:0099177	4	3.604	0.014	Biological Process	GO:0099177	regulation of trans-synaptic signaling	0.122509	0.269519	0	4	4	292
GO:0012505	27	22.314	0.01	Cellular Component	GO:0012505	endomembrane system	0.0499451	0.271223	4	23	27	2840
GO:0005794	12	9.917	0.012	Cellular Component	GO:0005794	Golgi apparatus	0.0512083	0.271223	2	10	12	1023
GO:0030672	2	1.653	0.038	Cellular Component	GO:0030672	synaptic vesicle membrane	0.0521583	0.271223	0	2	2	53
GO:0099501	2	1.653	0.038	Cellular Component	GO:0099501	exocytic vesicle membrane	0.0521583	0.271223	0	2	2	53
GO:0030155	6	5.405	0.012	Biological Process	GO:0030155	regulation of cell adhesion	0.123674	0.271864	0	6	6	521
GO:0042493	6	5.405	0.011	Biological Process	GO:0042493	response to drug	0.124487	0.273431	0	6	6	522
GO:0030218	2	1.802	0.021	Biological Process	GO:0030218	erythrocyte differentiation	0.12463	0.273524	1	1	2	94
GO:0030098	4	3.604	0.014	Biological Process	GO:0030098	lymphocyte differentiation	0.124732	0.273529	1	3	4	294
GO:0000226	6	5.405	0.011	Biological Process	GO:0000226	microtubule cytoskeleton organization	0.126122	0.275342	1	5	6	524
GO:0000904	6	5.405	0.011	Biological Process	GO:0000904	cell morphogenesis involved in differentiation	0.126122	0.275342	1	5	6	524
GO:0003206	2	1.802	0.021	Biological Process	GO:0003206	cardiac chamber morphogenesis	0.126794	0.275342	0	2	2	95
GO:0008584	2	1.802	0.021	Biological Process	GO:0008584	male gonad development	0.126794	0.275342	0	2	2	95
GO:0032006	2	1.802	0.021	Biological Process	GO:0032006	regulation of TOR signaling	0.126794	0.275342	1	1	2	95
GO:1990845	2	1.802	0.021	Biological Process	GO:1990845	adaptive thermogenesis	0.126794	0.275342	1	1	2	95
GO:0042176	4	3.604	0.014	Biological Process	GO:0042176	regulation of protein catabolic process	0.126973	0.275342	0	4	4	296
GO:0000303	1	0.901	0.048	Biological Process	GO:0000303	response to superoxide	0.127982	0.275342	0	1	1	21
GO:0000305	1	0.901	0.048	Biological Process	GO:0000305	response to oxygen radical	0.127982	0.275342	0	1	1	21
GO:0001779	1	0.901	0.048	Biological Process	GO:0001779	natural killer cell differentiation	0.127982	0.275342	0	1	1	21
GO:0001945	1	0.901	0.048	Biological Process	GO:0001945	lymph vessel development	0.127982	0.275342	0	1	1	21
GO:0007616	1	0.901	0.048	Biological Process	GO:0007616	long-term memory	0.127982	0.275342	0	1	1	21
GO:0010640	1	0.901	0.048	Biological Process	GO:0010640	regulation of platelet-derived growth factor receptor signaling pathway	0.127982	0.275342	0	1	1	21
GO:0032770	1	0.901	0.048	Biological Process	GO:0032770	positive regulation of monooxygenase activity	0.127982	0.275342	0	1	1	21
GO:0034405	1	0.901	0.048	Biological Process	GO:0034405	response to fluid shear stress	0.127982	0.275342	0	1	1	21
GO:0035909	1	0.901	0.048	Biological Process	GO:0035909	aorta morphogenesis	0.127982	0.275342	1	0	1	21
GO:0042417	1	0.901	0.048	Biological Process	GO:0042417	dopamine metabolic process	0.127982	0.275342	0	1	1	21
GO:0044550	1	0.901	0.048	Biological Process	GO:0044550	secondary metabolite biosynthetic process	0.127982	0.275342	0	1	1	21
GO:0045736	1	0.901	0.048	Biological Process	GO:0045736	negative regulation of cyclin-dependent protein serine/threonine kinase activity	0.127982	0.275342	1	0	1	21
GO:0045992	1	0.901	0.048	Biological Process	GO:0045992	negative regulation of embryonic development	0.127982	0.275342	0	1	1	21
GO:0050858	1	0.901	0.048	Biological Process	GO:0050858	negative regulation of antigen receptor-mediated signaling pathway	0.127982	0.275342	0	1	1	21
GO:0051560	1	0.901	0.048	Biological Process	GO:0051560	mitochondrial calcium ion homeostasis	0.127982	0.275342	0	1	1	21
GO:0071425	1	0.901	0.048	Biological Process	GO:0071425	hematopoietic stem cell proliferation	0.127982	0.275342	0	1	1	21
GO:1904707	1	0.901	0.048	Biological Process	GO:1904707	positive regulation of vascular smooth muscle cell proliferation	0.127982	0.275342	0	1	1	21
GO:1902903	4	3.604	0.013	Biological Process	GO:1902903	regulation of supramolecular fiber organization	0.1281	0.275381	0	4	4	297
GO:0008217	2	1.802	0.021	Biological Process	GO:0008217	regulation of blood pressure	0.128968	0.276374	1	1	2	96
GO:0030307	2	1.802	0.021	Biological Process	GO:0030307	positive regulation of cell growth	0.128968	0.276374	0	2	2	96
GO:0045807	2	1.802	0.021	Biological Process	GO:0045807	positive regulation of endocytosis	0.128968	0.276374	0	2	2	96
GO:0046546	2	1.802	0.021	Biological Process	GO:0046546	development of primary male sexual characteristics	0.128968	0.276374	0	2	2	96
GO:0090092	3	2.703	0.016	Biological Process	GO:0090092	regulation of transmembrane receptor protein serine/threonine kinase signaling pathway	0.129406	0.277096	0	3	3	192
GO:0004970	1	0.943	0.056	Molecular Function	GO:0004970	ionotropic glutamate receptor activity	0.108999	0.2782	0	1	1	18
GO:0016493	1	0.943	0.056	Molecular Function	GO:0016493	C-C chemokine receptor activity	0.108999	0.2782	0	1	1	18
GO:0071407	4	3.604	0.013	Biological Process	GO:0071407	cellular response to organic cyclic compound	0.130367	0.278934	1	3	4	299
GO:0010942	5	4.505	0.012	Biological Process	GO:0010942	positive regulation of cell death	0.130563	0.279134	0	5	5	412
GO:0035335	2	1.802	0.021	Biological Process	GO:0035335	peptidyl-tyrosine dephosphorylation	0.13115	0.28017	1	1	2	97
GO:0048666	8	7.207	0.01	Biological Process	GO:0048666	neuron development	0.131436	0.280561	1	7	8	775
GO:0009314	4	3.604	0.013	Biological Process	GO:0009314	response to radiation	0.13265	0.280987	1	3	4	301
GO:0006694	2	1.802	0.02	Biological Process	GO:0006694	steroid biosynthetic process	0.133341	0.280987	0	2	2	98
GO:0022612	2	1.802	0.02	Biological Process	GO:0022612	gland morphogenesis	0.133341	0.280987	0	2	2	98
GO:0043401	2	1.802	0.02	Biological Process	GO:0043401	steroid hormone mediated signaling pathway	0.133341	0.280987	1	1	2	98
GO:0043524	2	1.802	0.02	Biological Process	GO:0043524	negative regulation of neuron apoptotic process	0.133341	0.280987	1	1	2	98
GO:0007176	1	0.901	0.045	Biological Process	GO:0007176	regulation of epidermal growth factor-activated receptor activity	0.133654	0.280987	1	0	1	22
GO:0014014	1	0.901	0.045	Biological Process	GO:0014014	negative regulation of gliogenesis	0.133654	0.280987	0	1	1	22
GO:0032365	1	0.901	0.045	Biological Process	GO:0032365	intracellular lipid transport	0.133654	0.280987	0	1	1	22
GO:0034110	1	0.901	0.045	Biological Process	GO:0034110	regulation of homotypic cell-cell adhesion	0.133654	0.280987	0	1	1	22
GO:0034312	1	0.901	0.045	Biological Process	GO:0034312	diol biosynthetic process	0.133654	0.280987	0	1	1	22
GO:0034381	1	0.901	0.045	Biological Process	GO:0034381	plasma lipoprotein particle clearance	0.133654	0.280987	0	1	1	22
GO:0042403	1	0.901	0.045	Biological Process	GO:0042403	thyroid hormone metabolic process	0.133654	0.280987	0	1	1	22
GO:0050974	1	0.901	0.045	Biological Process	GO:0050974	detection of mechanical stimulus involved in sensory perception	0.133654	0.280987	0	1	1	22
GO:0051923	1	0.901	0.045	Biological Process	GO:0051923	sulfation	0.133654	0.280987	1	0	1	22
GO:0086004	1	0.901	0.045	Biological Process	GO:0086004	regulation of cardiac muscle cell contraction	0.133654	0.280987	1	0	1	22
GO:0090278	1	0.901	0.045	Biological Process	GO:0090278	negative regulation of peptide hormone secretion	0.133654	0.280987	0	1	1	22
GO:1904030	1	0.901	0.045	Biological Process	GO:1904030	negative regulation of cyclin-dependent protein kinase activity	0.133654	0.280987	1	0	1	22
GO:0002449	3	2.703	0.015	Biological Process	GO:0002449	lymphocyte mediated immunity	0.133793	0.280987	1	2	3	195
GO:0007548	3	2.703	0.015	Biological Process	GO:0007548	sex differentiation	0.133793	0.280987	0	3	3	195
GO:0010975	4	3.604	0.013	Biological Process	GO:0010975	regulation of neuron projection development	0.133798	0.280987	0	4	4	302
GO:0051223	4	3.604	0.013	Biological Process	GO:0051223	regulation of protein transport	0.133798	0.280987	0	4	4	302
GO:0061135	3	2.83	0.016	Molecular Function	GO:0061135	endopeptidase regulator activity	0.110947	0.281535	1	2	3	182
GO:0002521	5	4.505	0.012	Biological Process	GO:0002521	leukocyte differentiation	0.134407	0.281831	1	4	5	416
GO:0045664	5	4.505	0.012	Biological Process	GO:0045664	regulation of neuron differentiation	0.134407	0.281831	1	4	5	416
GO:0042277	3	2.83	0.016	Molecular Function	GO:0042277	peptide binding	0.112299	0.283328	1	2	3	183
GO:0010770	2	1.802	0.02	Biological Process	GO:0010770	positive regulation of cell morphogenesis involved in differentiation	0.13554	0.283988	0	2	2	99
GO:0043009	6	5.405	0.011	Biological Process	GO:0043009	chordate embryonic development	0.136147	0.284823	1	5	6	536
GO:0051050	6	5.405	0.011	Biological Process	GO:0051050	positive regulation of transport	0.136147	0.284823	0	6	6	536
GO:0000287	3	2.83	0.016	Molecular Function	GO:0000287	magnesium ion binding	0.113657	0.285117	1	2	3	184
GO:0015296	1	0.943	0.053	Molecular Function	GO:0015296	anion:cation symporter activity	0.114697	0.285129	0	1	1	19
GO:0004714	2	1.887	0.022	Molecular Function	GO:0004714	transmembrane receptor protein tyrosine kinase activity	0.114961	0.285129	0	2	2	91
GO:0071702	15	13.514	0.009	Biological Process	GO:0071702	organic substance transport	0.137317	0.286434	3	12	15	1701
GO:0055114	8	7.207	0.01	Biological Process	GO:0055114	oxidation-reduction process	0.137676	0.286434	0	8	8	784
GO:0045834	2	1.802	0.02	Biological Process	GO:0045834	positive regulation of lipid metabolic process	0.137747	0.286434	0	2	2	100
GO:0072089	2	1.802	0.02	Biological Process	GO:0072089	stem cell proliferation	0.137747	0.286434	0	2	2	100
GO:0002691	1	0.901	0.043	Biological Process	GO:0002691	regulation of cellular extravasation	0.139289	0.286434	0	1	1	23
GO:0008299	1	0.901	0.043	Biological Process	GO:0008299	isoprenoid biosynthetic process	0.139289	0.286434	0	1	1	23
GO:0010453	1	0.901	0.043	Biological Process	GO:0010453	regulation of cell fate commitment	0.139289	0.286434	0	1	1	23
GO:0010575	1	0.901	0.043	Biological Process	GO:0010575	positive regulation of vascular endothelial growth factor production	0.139289	0.286434	0	1	1	23
GO:0010737	1	0.901	0.043	Biological Process	GO:0010737	protein kinase A signaling	0.139289	0.286434	0	1	1	23
GO:0014044	1	0.901	0.043	Biological Process	GO:0014044	Schwann cell development	0.139289	0.286434	0	1	1	23
GO:0033081	1	0.901	0.043	Biological Process	GO:0033081	regulation of T cell differentiation in thymus	0.139289	0.286434	0	1	1	23
GO:0034260	1	0.901	0.043	Biological Process	GO:0034260	negative regulation of GTPase activity	0.139289	0.286434	1	0	1	23
GO:0042269	1	0.901	0.043	Biological Process	GO:0042269	regulation of natural killer cell mediated cytotoxicity	0.139289	0.286434	0	1	1	23
GO:0046475	1	0.901	0.043	Biological Process	GO:0046475	glycerophospholipid catabolic process	0.139289	0.286434	0	1	1	23
GO:0050433	1	0.901	0.043	Biological Process	GO:0050433	regulation of catecholamine secretion	0.139289	0.286434	0	1	1	23
GO:0050892	1	0.901	0.043	Biological Process	GO:0050892	intestinal absorption	0.139289	0.286434	0	1	1	23
GO:0060740	1	0.901	0.043	Biological Process	GO:0060740	prostate gland epithelium morphogenesis	0.139289	0.286434	0	1	1	23
GO:0060765	1	0.901	0.043	Biological Process	GO:0060765	regulation of androgen receptor signaling pathway	0.139289	0.286434	0	1	1	23
GO:0072401	1	0.901	0.043	Biological Process	GO:0072401	signal transduction involved in DNA integrity checkpoint	0.139289	0.286434	0	1	1	23
GO:0072422	1	0.901	0.043	Biological Process	GO:0072422	signal transduction involved in DNA damage checkpoint	0.139289	0.286434	0	1	1	23
GO:0086010	1	0.901	0.043	Biological Process	GO:0086010	membrane depolarization during action potential	0.139289	0.286434	0	1	1	23
GO:1901031	1	0.901	0.043	Biological Process	GO:1901031	regulation of response to reactive oxygen species	0.139289	0.286434	0	1	1	23
GO:0022407	4	3.604	0.013	Biological Process	GO:0022407	regulation of cell-cell adhesion	0.139599	0.286434	0	4	4	307
GO:0008202	3	2.703	0.015	Biological Process	GO:0008202	steroid metabolic process	0.139722	0.286434	0	3	3	199
GO:0009132	2	1.802	0.02	Biological Process	GO:0009132	nucleoside diphosphate metabolic process	0.139962	0.286434	0	2	2	101
GO:0014065	2	1.802	0.02	Biological Process	GO:0014065	phosphatidylinositol 3-kinase signaling	0.139962	0.286434	0	2	2	101
GO:0016064	2	1.802	0.02	Biological Process	GO:0016064	immunoglobulin mediated immune response	0.139962	0.286434	1	1	2	101
GO:0019724	2	1.802	0.02	Biological Process	GO:0019724	B cell mediated immunity	0.139962	0.286434	1	1	2	101
GO:0034101	2	1.802	0.02	Biological Process	GO:0034101	erythrocyte homeostasis	0.139962	0.286434	1	1	2	101
GO:0022414	9	8.108	0.01	Biological Process	GO:0022414	reproductive process	0.140541	0.287403	0	9	9	915
GO:0016491	8	7.547	0.01	Molecular Function	GO:0016491	oxidoreductase activity	0.11675	0.287939	0	8	8	766
GO:1902105	3	2.703	0.015	Biological Process	GO:1902105	regulation of leukocyte differentiation	0.141218	0.28852	0	3	3	200
GO:0046649	6	5.405	0.011	Biological Process	GO:0046649	lymphocyte activation	0.141299	0.28852	1	5	6	542
GO:0001968	1	0.943	0.05	Molecular Function	GO:0001968	fibronectin binding	0.120358	0.288728	0	1	1	20
GO:0016411	1	0.943	0.05	Molecular Function	GO:0016411	acylglycerol O-acyltransferase activity	0.120358	0.288728	0	1	1	20
GO:0019957	1	0.943	0.05	Molecular Function	GO:0019957	C-C chemokine binding	0.120358	0.288728	0	1	1	20
GO:0046625	1	0.943	0.05	Molecular Function	GO:0046625	sphingolipid binding	0.120358	0.288728	1	0	1	20
GO:1901567	1	0.943	0.05	Molecular Function	GO:1901567	fatty acid derivative binding	0.120358	0.288728	0	1	1	20
GO:0007043	2	1.802	0.02	Biological Process	GO:0007043	cell-cell junction assembly	0.142185	0.289563	0	2	2	102
GO:0050728	2	1.802	0.02	Biological Process	GO:0050728	negative regulation of inflammatory response	0.142185	0.289563	0	2	2	102
GO:0000003	9	8.108	0.01	Biological Process	GO:0000003	reproduction	0.142519	0.289563	0	9	9	918
GO:0009792	6	5.405	0.011	Biological Process	GO:0009792	embryo development ending in birth or egg hatching	0.143909	0.289563	1	5	6	545
GO:0010951	3	2.703	0.015	Biological Process	GO:0010951	negative regulation of endopeptidase activity	0.144227	0.289563	1	2	3	202
GO:0060828	3	2.703	0.015	Biological Process	GO:0060828	regulation of canonical Wnt signaling pathway	0.144227	0.289563	0	3	3	202
GO:0033002	2	1.802	0.019	Biological Process	GO:0033002	muscle cell proliferation	0.144416	0.289563	0	2	2	103
GO:0046330	2	1.802	0.019	Biological Process	GO:0046330	positive regulation of JNK cascade	0.144416	0.289563	0	2	2	103
GO:1903322	2	1.802	0.019	Biological Process	GO:1903322	positive regulation of protein modification by small protein conjugation or removal	0.144416	0.289563	1	1	2	103
GO:2000377	2	1.802	0.019	Biological Process	GO:2000377	regulation of reactive oxygen species metabolic process	0.144416	0.289563	0	2	2	103
GO:0001958	1	0.901	0.042	Biological Process	GO:0001958	endochondral ossification	0.144888	0.289563	0	1	1	24
GO:0002715	1	0.901	0.042	Biological Process	GO:0002715	regulation of natural killer cell mediated immunity	0.144888	0.289563	0	1	1	24
GO:0008156	1	0.901	0.042	Biological Process	GO:0008156	negative regulation of DNA replication	0.144888	0.289563	0	1	1	24
GO:0010939	1	0.901	0.042	Biological Process	GO:0010939	regulation of necrotic cell death	0.144888	0.289563	1	0	1	24
GO:0015800	1	0.901	0.042	Biological Process	GO:0015800	acidic amino acid transport	0.144888	0.289563	0	1	1	24
GO:0031069	1	0.901	0.042	Biological Process	GO:0031069	hair follicle morphogenesis	0.144888	0.289563	0	1	1	24
GO:0032469	1	0.901	0.042	Biological Process	GO:0032469	endoplasmic reticulum calcium ion homeostasis	0.144888	0.289563	0	1	1	24
GO:0032814	1	0.901	0.042	Biological Process	GO:0032814	regulation of natural killer cell activation	0.144888	0.289563	0	1	1	24
GO:0036075	1	0.901	0.042	Biological Process	GO:0036075	replacement ossification	0.144888	0.289563	0	1	1	24
GO:0045687	1	0.901	0.042	Biological Process	GO:0045687	positive regulation of glial cell differentiation	0.144888	0.289563	1	0	1	24
GO:0045830	1	0.901	0.042	Biological Process	GO:0045830	positive regulation of isotype switching	0.144888	0.289563	1	0	1	24
GO:0045920	1	0.901	0.042	Biological Process	GO:0045920	negative regulation of exocytosis	0.144888	0.289563	0	1	1	24
GO:0048662	1	0.901	0.042	Biological Process	GO:0048662	negative regulation of smooth muscle cell proliferation	0.144888	0.289563	0	1	1	24
GO:0060512	1	0.901	0.042	Biological Process	GO:0060512	prostate gland morphogenesis	0.144888	0.289563	0	1	1	24
GO:0071875	1	0.901	0.042	Biological Process	GO:0071875	adrenergic receptor signaling pathway	0.144888	0.289563	1	0	1	24
GO:0090218	1	0.901	0.042	Biological Process	GO:0090218	positive regulation of lipid kinase activity	0.144888	0.289563	0	1	1	24
GO:1901099	1	0.901	0.042	Biological Process	GO:1901099	negative regulation of signal transduction in absence of ligand	0.144888	0.289563	1	0	1	24
GO:1903393	1	0.901	0.042	Biological Process	GO:1903393	positive regulation of adherens junction organization	0.144888	0.289563	0	1	1	24
GO:2001240	1	0.901	0.042	Biological Process	GO:2001240	negative regulation of extrinsic apoptotic signaling pathway in absence of ligand	0.144888	0.289563	1	0	1	24
GO:0032269	8	7.207	0.01	Biological Process	GO:0032269	negative regulation of cellular protein metabolic process	0.14623	0.292031	2	6	8	796
GO:0001838	2	1.802	0.019	Biological Process	GO:0001838	embryonic epithelial tube formation	0.146654	0.292665	0	2	2	104
GO:0005085	3	2.83	0.016	Molecular Function	GO:0005085	guanyl-nucleotide exchange factor activity	0.12334	0.294272	0	3	3	191
GO:0010466	3	2.703	0.015	Biological Process	GO:0010466	negative regulation of peptidase activity	0.14878	0.295698	1	2	3	205
GO:0044057	4	3.604	0.013	Biological Process	GO:0044057	regulation of system process	0.150292	0.295698	1	3	4	316
GO:0000132	1	0.901	0.04	Biological Process	GO:0000132	establishment of mitotic spindle orientation	0.15045	0.295698	0	1	1	25
GO:0001539	1	0.901	0.04	Biological Process	GO:0001539	cilium or flagellum-dependent cell motility	0.15045	0.295698	1	0	1	25
GO:0001974	1	0.901	0.04	Biological Process	GO:0001974	blood vessel remodeling	0.15045	0.295698	0	1	1	25
GO:0002063	1	0.901	0.04	Biological Process	GO:0002063	chondrocyte development	0.15045	0.295698	0	1	1	25
GO:0006884	1	0.901	0.04	Biological Process	GO:0006884	cell volume homeostasis	0.15045	0.295698	0	1	1	25
GO:0007435	1	0.901	0.04	Biological Process	GO:0007435	salivary gland morphogenesis	0.15045	0.295698	0	1	1	25
GO:0009268	1	0.901	0.04	Biological Process	GO:0009268	response to pH	0.15045	0.295698	0	1	1	25
GO:0010762	1	0.901	0.04	Biological Process	GO:0010762	regulation of fibroblast migration	0.15045	0.295698	0	1	1	25
GO:0035384	1	0.901	0.04	Biological Process	GO:0035384	thioester biosynthetic process	0.15045	0.295698	0	1	1	25
GO:0042451	1	0.901	0.04	Biological Process	GO:0042451	purine nucleoside biosynthetic process	0.15045	0.295698	0	1	1	25
GO:0043303	1	0.901	0.04	Biological Process	GO:0043303	mast cell degranulation	0.15045	0.295698	0	1	1	25
GO:0045742	1	0.901	0.04	Biological Process	GO:0045742	positive regulation of epidermal growth factor receptor signaling pathway	0.15045	0.295698	1	0	1	25
GO:0046129	1	0.901	0.04	Biological Process	GO:0046129	purine ribonucleoside biosynthetic process	0.15045	0.295698	0	1	1	25
GO:0050432	1	0.901	0.04	Biological Process	GO:0050432	catecholamine secretion	0.15045	0.295698	0	1	1	25
GO:0060285	1	0.901	0.04	Biological Process	GO:0060285	cilium-dependent cell motility	0.15045	0.295698	1	0	1	25
GO:0071616	1	0.901	0.04	Biological Process	GO:0071616	acyl-CoA biosynthetic process	0.15045	0.295698	0	1	1	25
GO:1903115	1	0.901	0.04	Biological Process	GO:1903115	regulation of actin filament-based movement	0.15045	0.295698	1	0	1	25
GO:1905606	1	0.901	0.04	Biological Process	GO:1905606	regulation of presynapse assembly	0.15045	0.295698	0	1	1	25
GO:2000406	1	0.901	0.04	Biological Process	GO:2000406	positive regulation of T cell migration	0.15045	0.295698	0	1	1	25
GO:0007266	2	1.802	0.019	Biological Process	GO:0007266	Rho protein signal transduction	0.151152	0.296223	0	2	2	106
GO:0017156	2	1.802	0.019	Biological Process	GO:0017156	calcium ion regulated exocytosis	0.151152	0.296223	0	2	2	106
GO:0030326	2	1.802	0.019	Biological Process	GO:0030326	embryonic limb morphogenesis	0.151152	0.296223	0	2	2	106
GO:0035113	2	1.802	0.019	Biological Process	GO:0035113	embryonic appendage morphogenesis	0.151152	0.296223	0	2	2	106
GO:0097190	5	4.505	0.012	Biological Process	GO:0097190	apoptotic signaling pathway	0.151301	0.296302	1	4	5	433
GO:0009894	7	6.306	0.01	Biological Process	GO:0009894	regulation of catabolic process	0.15219	0.297829	1	6	7	678
GO:0033993	5	4.505	0.011	Biological Process	GO:0033993	response to lipid	0.153346	0.298506	1	4	5	435
GO:0007187	3	2.703	0.014	Biological Process	GO:0007187	G protein-coupled receptor signaling pathway, coupled to cyclic nucleotide second messenger	0.153379	0.298506	1	2	3	208
GO:0009306	3	2.703	0.014	Biological Process	GO:0009306	protein secretion	0.153379	0.298506	0	3	3	208
GO:0045165	3	2.703	0.014	Biological Process	GO:0045165	cell fate commitment	0.153379	0.298506	1	2	3	208
GO:0010970	2	1.802	0.019	Biological Process	GO:0010970	transport along microtubule	0.153411	0.298506	0	2	2	107
GO:0030010	2	1.802	0.019	Biological Process	GO:0030010	establishment of cell polarity	0.153411	0.298506	0	2	2	107
GO:0051250	2	1.802	0.019	Biological Process	GO:0051250	negative regulation of lymphocyte activation	0.153411	0.298506	0	2	2	107
GO:0099111	2	1.802	0.019	Biological Process	GO:0099111	microtubule-based transport	0.153411	0.298506	0	2	2	107
GO:0019200	1	0.943	0.048	Molecular Function	GO:0019200	carbohydrate kinase activity	0.125984	0.298957	0	1	1	21
GO:0002705	2	1.802	0.019	Biological Process	GO:0002705	positive regulation of leukocyte mediated immunity	0.155677	0.29902	1	1	2	108
GO:0072524	2	1.802	0.019	Biological Process	GO:0072524	pyridine-containing compound metabolic process	0.155677	0.29902	0	2	2	108
GO:0002279	1	0.901	0.038	Biological Process	GO:0002279	mast cell activation involved in immune response	0.155977	0.29902	0	1	1	26
GO:0002448	1	0.901	0.038	Biological Process	GO:0002448	mast cell mediated immunity	0.155977	0.29902	0	1	1	26
GO:0009072	1	0.901	0.038	Biological Process	GO:0009072	aromatic amino acid family metabolic process	0.155977	0.29902	0	1	1	26
GO:0010574	1	0.901	0.038	Biological Process	GO:0010574	regulation of vascular endothelial growth factor production	0.155977	0.29902	0	1	1	26
GO:0010837	1	0.901	0.038	Biological Process	GO:0010837	regulation of keratinocyte proliferation	0.155977	0.29902	0	1	1	26
GO:0014037	1	0.901	0.038	Biological Process	GO:0014037	Schwann cell differentiation	0.155977	0.29902	0	1	1	26
GO:0017001	1	0.901	0.038	Biological Process	GO:0017001	antibiotic catabolic process	0.155977	0.29902	0	1	1	26
GO:0030212	1	0.901	0.038	Biological Process	GO:0030212	hyaluronan metabolic process	0.155977	0.29902	0	1	1	26
GO:0043094	1	0.901	0.038	Biological Process	GO:0043094	cellular metabolic compound salvage	0.155977	0.29902	0	1	1	26
GO:0045746	1	0.901	0.038	Biological Process	GO:0045746	negative regulation of Notch signaling pathway	0.155977	0.29902	1	0	1	26
GO:0048048	1	0.901	0.038	Biological Process	GO:0048048	embryonic eye morphogenesis	0.155977	0.29902	0	1	1	26
GO:0051590	1	0.901	0.038	Biological Process	GO:0051590	positive regulation of neurotransmitter transport	0.155977	0.29902	0	1	1	26
GO:0060914	1	0.901	0.038	Biological Process	GO:0060914	heart formation	0.155977	0.29902	1	0	1	26
GO:0070528	1	0.901	0.038	Biological Process	GO:0070528	protein kinase C signaling	0.155977	0.29902	0	1	1	26
GO:0072395	1	0.901	0.038	Biological Process	GO:0072395	signal transduction involved in cell cycle checkpoint	0.155977	0.29902	0	1	1	26
GO:0099174	1	0.901	0.038	Biological Process	GO:0099174	regulation of presynapse organization	0.155977	0.29902	0	1	1	26
GO:1901186	1	0.901	0.038	Biological Process	GO:1901186	positive regulation of ERBB signaling pathway	0.155977	0.29902	1	0	1	26
GO:1905521	1	0.901	0.038	Biological Process	GO:1905521	regulation of macrophage migration	0.155977	0.29902	0	1	1	26
GO:2000273	1	0.901	0.038	Biological Process	GO:2000273	positive regulation of signaling receptor activity	0.155977	0.29902	1	0	1	26
GO:0005154	1	0.943	0.045	Molecular Function	GO:0005154	epidermal growth factor receptor binding	0.131574	0.300998	1	0	1	22
GO:0017080	1	0.943	0.045	Molecular Function	GO:0017080	sodium channel regulator activity	0.131574	0.300998	0	1	1	22
GO:0051959	1	0.943	0.045	Molecular Function	GO:0051959	dynein light intermediate chain binding	0.131574	0.300998	0	1	1	22
GO:0071813	1	0.943	0.045	Molecular Function	GO:0071813	lipoprotein particle binding	0.131574	0.300998	0	1	1	22
GO:0071814	1	0.943	0.045	Molecular Function	GO:0071814	protein-lipid complex binding	0.131574	0.300998	0	1	1	22
GO:0099604	1	0.943	0.045	Molecular Function	GO:0099604	ligand-gated calcium channel activity	0.131574	0.300998	0	1	1	22
GO:0015291	3	2.83	0.015	Molecular Function	GO:0015291	secondary active transmembrane transporter activity	0.131871	0.300998	0	3	3	197
GO:0015631	4	3.774	0.013	Molecular Function	GO:0015631	tubulin binding	0.132464	0.300998	0	4	4	306
GO:0004725	2	1.887	0.02	Molecular Function	GO:0004725	protein tyrosine phosphatase activity	0.134061	0.300998	1	1	2	100
GO:0048018	5	4.717	0.012	Molecular Function	GO:0048018	receptor ligand activity	0.136158	0.300998	2	3	5	425
GO:0031267	3	2.83	0.015	Molecular Function	GO:0031267	small GTPase binding	0.136214	0.300998	2	1	3	200
GO:0005104	1	0.943	0.043	Molecular Function	GO:0005104	fibroblast growth factor receptor binding	0.137129	0.300998	0	1	1	23
GO:0005248	1	0.943	0.043	Molecular Function	GO:0005248	voltage-gated sodium channel activity	0.137129	0.300998	0	1	1	23
GO:0015026	1	0.943	0.043	Molecular Function	GO:0015026	coreceptor activity	0.137129	0.300998	0	1	1	23
GO:0043425	1	0.943	0.043	Molecular Function	GO:0043425	bHLH transcription factor binding	0.137129	0.300998	0	1	1	23
GO:0090087	4	3.604	0.012	Biological Process	GO:0090087	regulation of peptide transport	0.157591	0.301671	0	4	4	322
GO:0001659	2	1.802	0.018	Biological Process	GO:0001659	temperature homeostasis	0.157949	0.301671	1	1	2	109
GO:0006639	2	1.802	0.018	Biological Process	GO:0006639	acylglycerol metabolic process	0.157949	0.301671	0	2	2	109
GO:0030902	2	1.802	0.018	Biological Process	GO:0030902	hindbrain development	0.157949	0.301671	1	1	2	109
GO:0009636	3	2.703	0.014	Biological Process	GO:0009636	response to toxic substance	0.158024	0.301671	0	3	3	211
GO:0051251	3	2.703	0.014	Biological Process	GO:0051251	positive regulation of lymphocyte activation	0.158024	0.301671	1	2	3	211
GO:0042221	30	27.027	0.008	Biological Process	GO:0042221	response to chemical	0.158195	0.301787	2	28	30	3864
GO:0048812	5	4.505	0.011	Biological Process	GO:0048812	neuron projection morphogenesis	0.158509	0.302175	1	4	5	440
GO:0072175	2	1.802	0.018	Biological Process	GO:0072175	epithelial tube formation	0.160228	0.304203	0	2	2	110
GO:0071496	3	2.703	0.014	Biological Process	GO:0071496	cellular response to external stimulus	0.161144	0.304203	0	3	3	213
GO:0050794	69	62.162	0.007	Biological Process	GO:0050794	regulation of cellular process	0.16125	0.304203	15	54	69	9753
GO:0070201	4	3.604	0.012	Biological Process	GO:0070201	regulation of establishment of protein localization	0.16129	0.304203	0	4	4	325
GO:0006270	1	0.901	0.037	Biological Process	GO:0006270	DNA replication initiation	0.161469	0.304203	1	0	1	27
GO:0006584	1	0.901	0.037	Biological Process	GO:0006584	catecholamine metabolic process	0.161469	0.304203	0	1	1	27
GO:0007431	1	0.901	0.037	Biological Process	GO:0007431	salivary gland development	0.161469	0.304203	0	1	1	27
GO:0009409	1	0.901	0.037	Biological Process	GO:0009409	response to cold	0.161469	0.304203	0	1	1	27
GO:0009712	1	0.901	0.037	Biological Process	GO:0009712	catechol-containing compound metabolic process	0.161469	0.304203	0	1	1	27
GO:0010543	1	0.901	0.037	Biological Process	GO:0010543	regulation of platelet activation	0.161469	0.304203	0	1	1	27
GO:0030851	1	0.901	0.037	Biological Process	GO:0030851	granulocyte differentiation	0.161469	0.304203	0	1	1	27
GO:0035176	1	0.901	0.037	Biological Process	GO:0035176	social behavior	0.161469	0.304203	0	1	1	27
GO:0045880	1	0.901	0.037	Biological Process	GO:0045880	positive regulation of smoothened signaling pathway	0.161469	0.304203	0	1	1	27
GO:0048665	1	0.901	0.037	Biological Process	GO:0048665	neuron fate specification	0.161469	0.304203	1	0	1	27
GO:0048730	1	0.901	0.037	Biological Process	GO:0048730	epidermis morphogenesis	0.161469	0.304203	0	1	1	27
GO:0051703	1	0.901	0.037	Biological Process	GO:0051703	intraspecies interaction between organisms	0.161469	0.304203	0	1	1	27
GO:0060351	1	0.901	0.037	Biological Process	GO:0060351	cartilage development involved in endochondral bone morphogenesis	0.161469	0.304203	0	1	1	27
GO:0120035	5	4.505	0.011	Biological Process	GO:0120035	regulation of plasma membrane bounded cell projection organization	0.161641	0.304318	0	5	5	443
GO:0098978	4	3.306	0.019	Cellular Component	GO:0098978	glutamatergic synapse	0.0599784	0.304363	0	4	4	212
GO:0001527	1	0.826	0.111	Cellular Component	GO:0001527	microfibril	0.0606597	0.304363	0	1	1	9
GO:0070062	2	1.653	0.034	Cellular Component	GO:0070062	extracellular exosome	0.0630676	0.304931	0	2	2	59
GO:0030424	5	4.132	0.016	Cellular Component	GO:0030424	axon	0.0638519	0.304931	0	5	5	309
GO:0099023	2	1.653	0.033	Cellular Component	GO:0099023	tethering complex	0.0668617	0.304931	1	1	2	61
GO:0030285	1	0.826	0.1	Cellular Component	GO:0030285	integral component of synaptic vesicle membrane	0.0671702	0.304931	0	1	1	10
GO:0031462	1	0.826	0.1	Cellular Component	GO:0031462	Cul2-RING ubiquitin ligase complex	0.0671702	0.304931	1	0	1	10
GO:0090533	1	0.826	0.1	Cellular Component	GO:0090533	cation-transporting ATPase complex	0.0671702	0.304931	1	0	1	10
GO:0001837	2	1.802	0.018	Biological Process	GO:0001837	epithelial to mesenchymal transition	0.162513	0.30515	0	2	2	111
GO:0031929	2	1.802	0.018	Biological Process	GO:0031929	TOR signaling	0.162513	0.30515	1	1	2	111
GO:0001667	4	3.604	0.012	Biological Process	GO:0001667	ameboidal-type cell migration	0.16253	0.30515	0	4	4	326
GO:0071396	4	3.604	0.012	Biological Process	GO:0071396	cellular response to lipid	0.16253	0.30515	1	3	4	326
GO:0044255	8	7.207	0.01	Biological Process	GO:0044255	cellular lipid metabolic process	0.163343	0.306464	1	7	8	819
GO:0030426	2	1.653	0.032	Cellular Component	GO:0030426	growth cone	0.0687867	0.306496	0	2	2	62
GO:0005576	18	14.876	0.01	Cellular Component	GO:0005576	extracellular region	0.0705326	0.306496	4	14	18	1799
GO:0030864	2	1.653	0.032	Cellular Component	GO:0030864	cortical actin cytoskeleton	0.0707298	0.306496	1	1	2	63
GO:0016055	4	3.604	0.012	Biological Process	GO:0016055	Wnt signaling pathway	0.163774	0.307062	0	4	4	327
GO:0008360	2	1.802	0.018	Biological Process	GO:0008360	regulation of cell shape	0.164804	0.308357	1	1	2	112
GO:0030183	2	1.802	0.018	Biological Process	GO:0030183	B cell differentiation	0.164804	0.308357	1	1	2	112
GO:0046677	2	1.802	0.018	Biological Process	GO:0046677	response to antibiotic	0.164804	0.308357	0	2	2	112
GO:0030897	1	0.826	0.091	Cellular Component	GO:0030897	HOPS complex	0.0736359	0.309704	0	1	1	11
GO:0097038	1	0.826	0.091	Cellular Component	GO:0097038	perinuclear endoplasmic reticulum	0.0736359	0.309704	0	1	1	11
GO:0007420	5	4.505	0.011	Biological Process	GO:0007420	brain development	0.165857	0.309908	1	4	5	447
GO:0072522	3	2.703	0.014	Biological Process	GO:0072522	purine-containing compound biosynthetic process	0.16586	0.309908	0	3	3	216
GO:0004181	1	0.943	0.042	Molecular Function	GO:0004181	metallocarboxypeptidase activity	0.142648	0.310272	0	1	1	24
GO:0005262	2	1.887	0.019	Molecular Function	GO:0005262	calcium channel activity	0.142767	0.310272	0	2	2	104
GO:0002762	1	0.901	0.036	Biological Process	GO:0002762	negative regulation of myeloid leukocyte differentiation	0.166924	0.310736	0	1	1	28
GO:0010518	1	0.901	0.036	Biological Process	GO:0010518	positive regulation of phospholipase activity	0.166924	0.310736	0	1	1	28
GO:0019674	1	0.901	0.036	Biological Process	GO:0019674	NAD metabolic process	0.166924	0.310736	0	1	1	28
GO:0034311	1	0.901	0.036	Biological Process	GO:0034311	diol metabolic process	0.166924	0.310736	0	1	1	28
GO:0042558	1	0.901	0.036	Biological Process	GO:0042558	pteridine-containing compound metabolic process	0.166924	0.310736	0	1	1	28
GO:0061025	2	1.802	0.018	Biological Process	GO:0061025	membrane fusion	0.1671	0.310736	0	2	2	113
GO:0090090	2	1.802	0.018	Biological Process	GO:0090090	negative regulation of canonical Wnt signaling pathway	0.1671	0.310736	0	2	2	113
GO:0032103	3	2.703	0.014	Biological Process	GO:0032103	positive regulation of response to external stimulus	0.167441	0.310892	0	3	3	217
GO:0055086	6	5.405	0.011	Biological Process	GO:0055086	nucleobase-containing small molecule metabolic process	0.167442	0.310892	2	4	6	571
GO:0198738	4	3.604	0.012	Biological Process	GO:0198738	cell-cell signaling by wnt	0.167526	0.310892	0	4	4	330
GO:0031344	5	4.505	0.011	Biological Process	GO:0031344	regulation of cell projection organization	0.167981	0.311525	0	5	5	449
GO:0030659	4	3.306	0.017	Cellular Component	GO:0030659	cytoplasmic vesicle membrane	0.075938	0.31192	0	4	4	230
GO:1903561	2	1.653	0.03	Cellular Component	GO:1903561	extracellular vesicle	0.076665	0.31192	0	2	2	66
GO:0031091	1	0.826	0.083	Cellular Component	GO:0031091	platelet alpha granule	0.0800572	0.31192	0	1	1	12
GO:0033017	1	0.826	0.083	Cellular Component	GO:0033017	sarcoplasmic reticulum membrane	0.0800572	0.31192	1	0	1	12
GO:0098533	1	0.826	0.083	Cellular Component	GO:0098533	ATPase dependent transmembrane transport complex	0.0800572	0.31192	1	0	1	12
GO:0043230	2	1.653	0.029	Cellular Component	GO:0043230	extracellular organelle	0.0807066	0.31192	0	2	2	68
GO:0019838	2	1.887	0.019	Molecular Function	GO:0019838	growth factor binding	0.144963	0.312613	0	2	2	105
GO:0001637	1	0.943	0.04	Molecular Function	GO:0001637	G protein-coupled chemoattractant receptor activity	0.148133	0.312613	0	1	1	25
GO:0004950	1	0.943	0.04	Molecular Function	GO:0004950	chemokine receptor activity	0.148133	0.312613	0	1	1	25
GO:0005217	1	0.943	0.04	Molecular Function	GO:0005217	intracellular ligand-gated ion channel activity	0.148133	0.312613	0	1	1	25
GO:0022829	1	0.943	0.04	Molecular Function	GO:0022829	wide pore channel activity	0.148133	0.312613	0	1	1	25
GO:0061134	3	2.83	0.014	Molecular Function	GO:0061134	peptidase regulator activity	0.149529	0.312613	1	2	3	209
GO:0004857	4	3.774	0.012	Molecular Function	GO:0004857	enzyme inhibitor activity	0.149797	0.312613	3	1	4	321
GO:0008201	2	1.887	0.019	Molecular Function	GO:0008201	heparin binding	0.151591	0.312613	0	2	2	108
GO:0015293	2	1.887	0.019	Molecular Function	GO:0015293	symporter activity	0.151591	0.312613	0	2	2	108
GO:0019199	2	1.887	0.019	Molecular Function	GO:0019199	transmembrane receptor protein kinase activity	0.151591	0.312613	0	2	2	108
GO:0008066	1	0.943	0.038	Molecular Function	GO:0008066	glutamate receptor activity	0.153583	0.312613	0	1	1	26
GO:0016504	1	0.943	0.038	Molecular Function	GO:0016504	peptidase activator activity	0.153583	0.312613	0	1	1	26
GO:0030291	1	0.943	0.038	Molecular Function	GO:0030291	protein serine/threonine kinase inhibitor activity	0.153583	0.312613	1	0	1	26
GO:0070851	2	1.887	0.018	Molecular Function	GO:0070851	growth factor receptor binding	0.153814	0.312613	1	1	2	109
GO:0016043	38	34.234	0.008	Biological Process	GO:0016043	cellular component organization	0.168906	0.312885	8	30	38	5066
GO:0030036	6	5.405	0.01	Biological Process	GO:0030036	actin cytoskeleton organization	0.169318	0.312885	1	5	6	573
GO:0010634	2	1.802	0.018	Biological Process	GO:0010634	positive regulation of epithelial cell migration	0.169403	0.312885	0	2	2	114
GO:0010950	2	1.802	0.018	Biological Process	GO:0010950	positive regulation of endopeptidase activity	0.169403	0.312885	0	2	2	114
GO:0072073	2	1.802	0.018	Biological Process	GO:0072073	kidney epithelium development	0.169403	0.312885	1	1	2	114
GO:1902107	2	1.802	0.018	Biological Process	GO:1902107	positive regulation of leukocyte differentiation	0.169403	0.312885	0	2	2	114
GO:0002683	4	3.604	0.012	Biological Process	GO:0002683	negative regulation of immune system process	0.170044	0.313778	0	4	4	332
GO:0008610	5	4.505	0.011	Biological Process	GO:0008610	lipid biosynthetic process	0.170117	0.313778	0	5	5	451
GO:0090287	3	2.703	0.014	Biological Process	GO:0090287	regulation of cellular response to growth factor stimulus	0.170617	0.314276	0	3	3	219
GO:0046661	2	1.802	0.017	Biological Process	GO:0046661	male sex differentiation	0.17171	0.314276	0	2	2	115
GO:0090596	3	2.703	0.014	Biological Process	GO:0090596	sensory organ morphogenesis	0.172211	0.314276	1	2	3	220
GO:0120039	5	4.505	0.011	Biological Process	GO:0120039	plasma membrane bounded cell projection morphogenesis	0.172263	0.314276	1	4	5	453
GO:0001569	1	0.901	0.034	Biological Process	GO:0001569	branching involved in blood vessel morphogenesis	0.172345	0.314276	0	1	1	29
GO:0006695	1	0.901	0.034	Biological Process	GO:0006695	cholesterol biosynthetic process	0.172345	0.314276	0	1	1	29
GO:0014003	1	0.901	0.034	Biological Process	GO:0014003	oligodendrocyte development	0.172345	0.314276	0	1	1	29
GO:0031641	1	0.901	0.034	Biological Process	GO:0031641	regulation of myelination	0.172345	0.314276	0	1	1	29
GO:0040001	1	0.901	0.034	Biological Process	GO:0040001	establishment of mitotic spindle localization	0.172345	0.314276	0	1	1	29
GO:0042743	1	0.901	0.034	Biological Process	GO:0042743	hydrogen peroxide metabolic process	0.172345	0.314276	0	1	1	29
GO:0051294	1	0.901	0.034	Biological Process	GO:0051294	establishment of spindle orientation	0.172345	0.314276	0	1	1	29
GO:0051926	1	0.901	0.034	Biological Process	GO:0051926	negative regulation of calcium ion transport	0.172345	0.314276	1	0	1	29
GO:0060135	1	0.901	0.034	Biological Process	GO:0060135	maternal process involved in female pregnancy	0.172345	0.314276	0	1	1	29
GO:0070286	1	0.901	0.034	Biological Process	GO:0070286	axonemal dynein complex assembly	0.172345	0.314276	1	0	1	29
GO:1902653	1	0.901	0.034	Biological Process	GO:1902653	secondary alcohol biosynthetic process	0.172345	0.314276	0	1	1	29
GO:1902930	1	0.901	0.034	Biological Process	GO:1902930	regulation of alcohol biosynthetic process	0.172345	0.314276	0	1	1	29
GO:2000403	1	0.901	0.034	Biological Process	GO:2000403	positive regulation of lymphocyte migration	0.172345	0.314276	0	1	1	29
GO:0004713	2	1.887	0.018	Molecular Function	GO:0004713	protein tyrosine kinase activity	0.158279	0.315838	0	2	2	111
GO:0044877	8	7.547	0.01	Molecular Function	GO:0044877	protein-containing complex binding	0.158718	0.315838	0	8	8	827
GO:0031210	1	0.943	0.037	Molecular Function	GO:0031210	phosphatidylcholine binding	0.158998	0.315838	0	1	1	27
GO:0043014	1	0.943	0.037	Molecular Function	GO:0043014	alpha-tubulin binding	0.158998	0.315838	0	1	1	27
GO:0050997	1	0.943	0.037	Molecular Function	GO:0050997	quaternary ammonium group binding	0.158998	0.315838	0	1	1	27
GO:0000302	2	1.802	0.017	Biological Process	GO:0000302	response to reactive oxygen species	0.174023	0.31628	0	2	2	116
GO:0009166	2	1.802	0.017	Biological Process	GO:0009166	nucleotide catabolic process	0.174023	0.31628	0	2	2	116
GO:0051896	2	1.802	0.017	Biological Process	GO:0051896	regulation of protein kinase B signaling	0.174023	0.31628	0	2	2	116
GO:0071248	2	1.802	0.017	Biological Process	GO:0071248	cellular response to metal ion	0.174023	0.31628	0	2	2	116
GO:1902850	2	1.802	0.017	Biological Process	GO:1902850	microtubule cytoskeleton organization involved in mitosis	0.174023	0.31628	0	2	2	116
GO:0005102	11	10.377	0.009	Molecular Function	GO:0005102	signaling receptor binding	0.16025	0.316891	2	9	11	1228
GO:0000323	5	4.132	0.015	Cellular Component	GO:0000323	lytic vacuole	0.0851892	0.317014	1	4	5	337
GO:0005764	5	4.132	0.015	Cellular Component	GO:0005764	lysosome	0.0851892	0.317014	1	4	5	337
GO:0031410	13	10.744	0.011	Cellular Component	GO:0031410	cytoplasmic vesicle	0.08535	0.317014	3	10	13	1234
GO:0048858	5	4.505	0.011	Biological Process	GO:0048858	cell projection morphogenesis	0.175502	0.318754	1	4	5	456
GO:0032880	6	5.405	0.01	Biological Process	GO:0032880	regulation of protein localization	0.176909	0.320244	0	6	6	581
GO:0007520	1	0.901	0.033	Biological Process	GO:0007520	myoblast fusion	0.177731	0.320244	0	1	1	30
GO:0009154	1	0.901	0.033	Biological Process	GO:0009154	purine ribonucleotide catabolic process	0.177731	0.320244	0	1	1	30
GO:0010573	1	0.901	0.033	Biological Process	GO:0010573	vascular endothelial growth factor production	0.177731	0.320244	0	1	1	30
GO:0010657	1	0.901	0.033	Biological Process	GO:0010657	muscle cell apoptotic process	0.177731	0.320244	0	1	1	30
GO:0010660	1	0.901	0.033	Biological Process	GO:0010660	regulation of muscle cell apoptotic process	0.177731	0.320244	0	1	1	30
GO:0033144	1	0.901	0.033	Biological Process	GO:0033144	negative regulation of intracellular steroid hormone receptor signaling pathway	0.177731	0.320244	0	1	1	30
GO:0035019	1	0.901	0.033	Biological Process	GO:0035019	somatic stem cell population maintenance	0.177731	0.320244	0	1	1	30
GO:0055075	1	0.901	0.033	Biological Process	GO:0055075	potassium ion homeostasis	0.177731	0.320244	0	1	1	30
GO:0120163	1	0.901	0.033	Biological Process	GO:0120163	negative regulation of cold-induced thermogenesis	0.177731	0.320244	1	0	1	30
GO:1905332	1	0.901	0.033	Biological Process	GO:1905332	positive regulation of morphogenesis of an epithelium	0.177731	0.320244	0	1	1	30
GO:2001239	1	0.901	0.033	Biological Process	GO:2001239	regulation of extrinsic apoptotic signaling pathway in absence of ligand	0.177731	0.320244	1	0	1	30
GO:0097708	13	10.744	0.01	Cellular Component	GO:0097708	intracellular vesicle	0.0874279	0.320569	3	10	13	1239
GO:0060429	8	7.207	0.01	Biological Process	GO:0060429	epithelium development	0.178162	0.320809	1	7	8	838
GO:0001764	2	1.802	0.017	Biological Process	GO:0001764	neuron migration	0.178665	0.321502	0	2	2	118
GO:0051240	11	9.91	0.009	Biological Process	GO:0051240	positive regulation of multicellular organismal process	0.178819	0.321568	2	9	11	1236
GO:0030545	5	4.717	0.011	Molecular Function	GO:0030545	receptor regulator activity	0.165148	0.323692	2	3	5	454
GO:0000166	16	15.094	0.008	Molecular Function	GO:0000166	nucleotide binding	0.165901	0.323692	4	12	16	1929
GO:1901265	16	15.094	0.008	Molecular Function	GO:1901265	nucleoside phosphate binding	0.165901	0.323692	4	12	16	1929
GO:0031325	21	18.919	0.008	Biological Process	GO:0031325	positive regulation of cellular metabolic process	0.180186	0.323812	6	15	21	2626
GO:0009790	8	7.207	0.01	Biological Process	GO:0009790	embryo development	0.180556	0.323896	1	7	8	841
GO:0007268	5	4.505	0.011	Biological Process	GO:0007268	chemical synaptic transmission	0.180952	0.323896	0	5	5	461
GO:0098916	5	4.505	0.011	Biological Process	GO:0098916	anterograde trans-synaptic signaling	0.180952	0.323896	0	5	5	461
GO:0006261	2	1.802	0.017	Biological Process	GO:0006261	DNA-dependent DNA replication	0.180992	0.323896	1	1	2	119
GO:0043523	2	1.802	0.017	Biological Process	GO:0043523	regulation of neuron apoptotic process	0.180992	0.323896	1	1	2	119
GO:0000096	1	0.901	0.032	Biological Process	GO:0000096	sulfur amino acid metabolic process	0.183082	0.323896	0	1	1	31
GO:0002820	1	0.901	0.032	Biological Process	GO:0002820	negative regulation of adaptive immune response	0.183082	0.323896	0	1	1	31
GO:0008542	1	0.901	0.032	Biological Process	GO:0008542	visual learning	0.183082	0.323896	0	1	1	31
GO:0015872	1	0.901	0.032	Biological Process	GO:0015872	dopamine transport	0.183082	0.323896	0	1	1	31
GO:0017145	1	0.901	0.032	Biological Process	GO:0017145	stem cell division	0.183082	0.323896	0	1	1	31
GO:0030501	1	0.901	0.032	Biological Process	GO:0030501	positive regulation of bone mineralization	0.183082	0.323896	0	1	1	31
GO:0030890	1	0.901	0.032	Biological Process	GO:0030890	positive regulation of B cell proliferation	0.183082	0.323896	1	0	1	31
GO:0031111	1	0.901	0.032	Biological Process	GO:0031111	negative regulation of microtubule polymerization or depolymerization	0.183082	0.323896	0	1	1	31
GO:0031670	1	0.901	0.032	Biological Process	GO:0031670	cellular response to nutrient	0.183082	0.323896	0	1	1	31
GO:0032890	1	0.901	0.032	Biological Process	GO:0032890	regulation of organic acid transport	0.183082	0.323896	0	1	1	31
GO:0033260	1	0.901	0.032	Biological Process	GO:0033260	nuclear DNA replication	0.183082	0.323896	0	1	1	31
GO:0042307	1	0.901	0.032	Biological Process	GO:0042307	positive regulation of protein import into nucleus	0.183082	0.323896	0	1	1	31
GO:0042462	1	0.901	0.032	Biological Process	GO:0042462	eye photoreceptor cell development	0.183082	0.323896	0	1	1	31
GO:0045022	1	0.901	0.032	Biological Process	GO:0045022	early endosome to late endosome transport	0.183082	0.323896	0	1	1	31
GO:0048146	1	0.901	0.032	Biological Process	GO:0048146	positive regulation of fibroblast proliferation	0.183082	0.323896	0	1	1	31
GO:0048168	1	0.901	0.032	Biological Process	GO:0048168	regulation of neuronal synaptic plasticity	0.183082	0.323896	0	1	1	31
GO:0070266	1	0.901	0.032	Biological Process	GO:0070266	necroptotic process	0.183082	0.323896	1	0	1	31
GO:0090102	1	0.901	0.032	Biological Process	GO:0090102	cochlea development	0.183082	0.323896	1	0	1	31
GO:1902895	1	0.901	0.032	Biological Process	GO:1902895	positive regulation of pri-miRNA transcription by RNA polymerase II	0.183082	0.323896	0	1	1	31
GO:0010628	14	12.613	0.008	Biological Process	GO:0010628	positive regulation of gene expression	0.184593	0.326358	2	12	14	1654
GO:0048589	5	4.505	0.011	Biological Process	GO:0048589	developmental growth	0.185359	0.327499	0	5	5	465
GO:2000241	2	1.802	0.017	Biological Process	GO:2000241	regulation of reproductive process	0.185662	0.327774	0	2	2	121
GO:0009888	12	10.811	0.009	Biological Process	GO:0009888	tissue development	0.185754	0.327774	2	10	12	1382
GO:0002684	7	6.306	0.01	Biological Process	GO:0002684	positive regulation of immune system process	0.186019	0.327775	1	6	7	718
GO:0007018	3	2.703	0.013	Biological Process	GO:0007018	microtubule-based movement	0.186749	0.327775	0	3	3	229
GO:0051173	20	18.018	0.008	Biological Process	GO:0051173	positive regulation of nitrogen compound metabolic process	0.186789	0.327775	5	15	20	2498
GO:0002262	2	1.802	0.016	Biological Process	GO:0002262	myeloid cell homeostasis	0.188003	0.327775	1	1	2	122
GO:0002706	2	1.802	0.016	Biological Process	GO:0002706	regulation of lymphocyte mediated immunity	0.188003	0.327775	1	1	2	122
GO:0035148	2	1.802	0.016	Biological Process	GO:0035148	tube formation	0.188003	0.327775	0	2	2	122
GO:0050770	2	1.802	0.016	Biological Process	GO:0050770	regulation of axonogenesis	0.188003	0.327775	0	2	2	122
GO:1901215	2	1.802	0.016	Biological Process	GO:1901215	negative regulation of neuron death	0.188003	0.327775	1	1	2	122
GO:1903037	3	2.703	0.013	Biological Process	GO:1903037	regulation of leukocyte cell-cell adhesion	0.188384	0.327775	0	3	3	230
GO:0010676	1	0.901	0.031	Biological Process	GO:0010676	positive regulation of cellular carbohydrate metabolic process	0.188398	0.327775	0	1	1	32
GO:0030225	1	0.901	0.031	Biological Process	GO:0030225	macrophage differentiation	0.188398	0.327775	0	1	1	32
GO:0031102	1	0.901	0.031	Biological Process	GO:0031102	neuron projection regeneration	0.188398	0.327775	0	1	1	32
GO:0031648	1	0.901	0.031	Biological Process	GO:0031648	protein destabilization	0.188398	0.327775	0	1	1	32
GO:0042398	1	0.901	0.031	Biological Process	GO:0042398	cellular modified amino acid biosynthetic process	0.188398	0.327775	0	1	1	32
GO:0045191	1	0.901	0.031	Biological Process	GO:0045191	regulation of isotype switching	0.188398	0.327775	1	0	1	32
GO:0047496	1	0.901	0.031	Biological Process	GO:0047496	vesicle transport along microtubule	0.188398	0.327775	0	1	1	32
GO:0050856	1	0.901	0.031	Biological Process	GO:0050856	regulation of T cell receptor signaling pathway	0.188398	0.327775	0	1	1	32
GO:0060428	1	0.901	0.031	Biological Process	GO:0060428	lung epithelium development	0.188398	0.327775	0	1	1	32
GO:0090207	1	0.901	0.031	Biological Process	GO:0090207	regulation of triglyceride metabolic process	0.188398	0.327775	0	1	1	32
GO:1903307	1	0.901	0.031	Biological Process	GO:1903307	positive regulation of regulated secretory pathway	0.188398	0.327775	0	1	1	32
GO:1903727	1	0.901	0.031	Biological Process	GO:1903727	positive regulation of phospholipid metabolic process	0.188398	0.327775	0	1	1	32
GO:2000272	1	0.901	0.031	Biological Process	GO:2000272	negative regulation of signaling receptor activity	0.188398	0.327775	0	1	1	32
GO:0005547	1	0.943	0.034	Molecular Function	GO:0005547	phosphatidylinositol-3,4,5-trisphosphate binding	0.169726	0.328236	1	0	1	29
GO:0030544	1	0.943	0.034	Molecular Function	GO:0030544	Hsp70 protein binding	0.169726	0.328236	0	1	1	29
GO:0045860	4	3.604	0.012	Biological Process	GO:0045860	positive regulation of protein kinase activity	0.189349	0.329218	1	3	4	347
GO:0099537	5	4.505	0.011	Biological Process	GO:0099537	trans-synaptic signaling	0.189805	0.329487	0	5	5	469
GO:0009895	3	2.703	0.013	Biological Process	GO:0009895	negative regulation of catabolic process	0.190023	0.329487	0	3	3	231
GO:1901342	3	2.703	0.013	Biological Process	GO:1901342	regulation of vasculature development	0.190023	0.329487	1	2	3	231
GO:0009267	2	1.802	0.016	Biological Process	GO:0009267	cellular response to starvation	0.190349	0.329487	0	2	2	123
GO:0032874	2	1.802	0.016	Biological Process	GO:0032874	positive regulation of stress-activated MAPK cascade	0.190349	0.329487	0	2	2	123
GO:0048771	2	1.802	0.016	Biological Process	GO:0048771	tissue remodeling	0.190349	0.329487	0	2	2	123
GO:0071478	2	1.802	0.016	Biological Process	GO:0071478	cellular response to radiation	0.190349	0.329487	0	2	2	123
GO:0061564	4	3.604	0.011	Biological Process	GO:0061564	axon development	0.19066	0.329817	0	4	4	348
GO:0032990	5	4.505	0.011	Biological Process	GO:0032990	cell part morphogenesis	0.192042	0.331053	1	4	5	471
GO:0003205	2	1.802	0.016	Biological Process	GO:0003205	cardiac chamber development	0.192699	0.331053	0	2	2	124
GO:0035107	2	1.802	0.016	Biological Process	GO:0035107	appendage morphogenesis	0.192699	0.331053	0	2	2	124
GO:0035108	2	1.802	0.016	Biological Process	GO:0035108	limb morphogenesis	0.192699	0.331053	0	2	2	124
GO:0071241	2	1.802	0.016	Biological Process	GO:0071241	cellular response to inorganic substance	0.192699	0.331053	0	2	2	124
GO:1904018	2	1.802	0.016	Biological Process	GO:1904018	positive regulation of vasculature development	0.192699	0.331053	1	1	2	124
GO:0002714	1	0.901	0.03	Biological Process	GO:0002714	positive regulation of B cell mediated immunity	0.19368	0.331053	1	0	1	33
GO:0002891	1	0.901	0.03	Biological Process	GO:0002891	positive regulation of immunoglobulin mediated immune response	0.19368	0.331053	1	0	1	33
GO:0006195	1	0.901	0.03	Biological Process	GO:0006195	purine nucleotide catabolic process	0.19368	0.331053	0	1	1	33
GO:0007566	1	0.901	0.03	Biological Process	GO:0007566	embryo implantation	0.19368	0.331053	0	1	1	33
GO:0007632	1	0.901	0.03	Biological Process	GO:0007632	visual behavior	0.19368	0.331053	0	1	1	33
GO:0043551	1	0.901	0.03	Biological Process	GO:0043551	regulation of phosphatidylinositol 3-kinase activity	0.19368	0.331053	0	1	1	33
GO:0046189	1	0.901	0.03	Biological Process	GO:0046189	phenol-containing compound biosynthetic process	0.19368	0.331053	0	1	1	33
GO:0048010	1	0.901	0.03	Biological Process	GO:0048010	vascular endothelial growth factor receptor signaling pathway	0.19368	0.331053	0	1	1	33
GO:0098927	1	0.901	0.03	Biological Process	GO:0098927	vesicle-mediated transport between endosomal compartments	0.19368	0.331053	0	1	1	33
GO:1901216	1	0.901	0.03	Biological Process	GO:1901216	positive regulation of neuron death	0.19368	0.331053	0	1	1	33
GO:1901890	1	0.901	0.03	Biological Process	GO:1901890	positive regulation of cell junction assembly	0.19368	0.331053	0	1	1	33
GO:1903053	1	0.901	0.03	Biological Process	GO:1903053	regulation of extracellular matrix organization	0.19368	0.331053	0	1	1	33
GO:2000826	1	0.901	0.03	Biological Process	GO:2000826	regulation of heart morphogenesis	0.19368	0.331053	1	0	1	33
GO:0016331	2	1.802	0.016	Biological Process	GO:0016331	morphogenesis of embryonic epithelium	0.195052	0.332564	0	2	2	125
GO:0048592	2	1.802	0.016	Biological Process	GO:0048592	eye morphogenesis	0.195052	0.332564	0	2	2	125
GO:0070304	2	1.802	0.016	Biological Process	GO:0070304	positive regulation of stress-activated protein kinase signaling cascade	0.195052	0.332564	0	2	2	125
GO:0071383	2	1.802	0.016	Biological Process	GO:0071383	cellular response to steroid hormone stimulus	0.195052	0.332564	1	1	2	125
GO:0019894	1	0.943	0.033	Molecular Function	GO:0019894	kinesin binding	0.175039	0.335555	0	1	1	30
GO:0019956	1	0.943	0.033	Molecular Function	GO:0019956	chemokine binding	0.175039	0.335555	0	1	1	30
GO:0098563	1	0.826	0.071	Cellular Component	GO:0098563	intrinsic component of synaptic vesicle membrane	0.0927677	0.335842	0	1	1	14
GO:1901292	2	1.802	0.016	Biological Process	GO:1901292	nucleoside phosphate catabolic process	0.197409	0.336372	0	2	2	126
GO:0019955	2	1.887	0.017	Molecular Function	GO:0019955	cytokine binding	0.176369	0.336634	0	2	2	119
GO:0003156	1	0.901	0.029	Biological Process	GO:0003156	regulation of animal organ formation	0.198929	0.336648	1	0	1	34
GO:0009066	1	0.901	0.029	Biological Process	GO:0009066	aspartate family amino acid metabolic process	0.198929	0.336648	0	1	1	34
GO:0009261	1	0.901	0.029	Biological Process	GO:0009261	ribonucleotide catabolic process	0.198929	0.336648	0	1	1	34
GO:0030521	1	0.901	0.029	Biological Process	GO:0030521	androgen receptor signaling pathway	0.198929	0.336648	0	1	1	34
GO:0030850	1	0.901	0.029	Biological Process	GO:0030850	prostate gland development	0.198929	0.336648	0	1	1	34
GO:0042267	1	0.901	0.029	Biological Process	GO:0042267	natural killer cell mediated cytotoxicity	0.198929	0.336648	0	1	1	34
GO:0045744	1	0.901	0.029	Biological Process	GO:0045744	negative regulation of G protein-coupled receptor signaling pathway	0.198929	0.336648	0	1	1	34
GO:0046850	1	0.901	0.029	Biological Process	GO:0046850	regulation of bone remodeling	0.198929	0.336648	0	1	1	34
GO:0071675	1	0.901	0.029	Biological Process	GO:0071675	regulation of mononuclear cell migration	0.198929	0.336648	0	1	1	34
GO:1904591	1	0.901	0.029	Biological Process	GO:1904591	positive regulation of protein import	0.198929	0.336648	0	1	1	34
GO:2000649	1	0.901	0.029	Biological Process	GO:2000649	regulation of sodium ion transmembrane transporter activity	0.198929	0.336648	0	1	1	34
GO:0007286	2	1.802	0.016	Biological Process	GO:0007286	spermatid development	0.19977	0.337863	0	2	2	127
GO:0015085	2	1.887	0.017	Molecular Function	GO:0015085	calcium ion transmembrane transporter activity	0.178653	0.339518	0	2	2	120
GO:0099536	5	4.505	0.01	Biological Process	GO:0099536	synaptic signaling	0.201087	0.339879	0	5	5	479
GO:0010952	2	1.802	0.016	Biological Process	GO:0010952	positive regulation of peptidase activity	0.202134	0.340613	0	2	2	128
GO:0030509	2	1.802	0.016	Biological Process	GO:0030509	BMP signaling pathway	0.202134	0.340613	0	2	2	128
GO:1902904	2	1.802	0.016	Biological Process	GO:1902904	negative regulation of supramolecular fiber organization	0.202134	0.340613	0	2	2	128
GO:0044703	6	5.405	0.01	Biological Process	GO:0044703	multi-organism reproductive process	0.202512	0.340613	0	6	6	607
GO:0007389	4	3.604	0.011	Biological Process	GO:0007389	pattern specification process	0.203936	0.340613	1	3	4	358
GO:0002228	1	0.901	0.029	Biological Process	GO:0002228	natural killer cell mediated immunity	0.204143	0.340613	0	1	1	35
GO:0006958	1	0.901	0.029	Biological Process	GO:0006958	complement activation, classical pathway	0.204143	0.340613	0	1	1	35
GO:0009163	1	0.901	0.029	Biological Process	GO:0009163	nucleoside biosynthetic process	0.204143	0.340613	0	1	1	35
GO:0010463	1	0.901	0.029	Biological Process	GO:0010463	mesenchymal cell proliferation	0.204143	0.340613	0	1	1	35
GO:0031057	1	0.901	0.029	Biological Process	GO:0031057	negative regulation of histone modification	0.204143	0.340613	0	1	1	35
GO:0033866	1	0.901	0.029	Biological Process	GO:0033866	nucleoside bisphosphate biosynthetic process	0.204143	0.340613	0	1	1	35
GO:0034030	1	0.901	0.029	Biological Process	GO:0034030	ribonucleoside bisphosphate biosynthetic process	0.204143	0.340613	0	1	1	35
GO:0034033	1	0.901	0.029	Biological Process	GO:0034033	purine nucleoside bisphosphate biosynthetic process	0.204143	0.340613	0	1	1	35
GO:0042073	1	0.901	0.029	Biological Process	GO:0042073	intraciliary transport	0.204143	0.340613	0	1	1	35
GO:0042455	1	0.901	0.029	Biological Process	GO:0042455	ribonucleoside biosynthetic process	0.204143	0.340613	0	1	1	35
GO:0044786	1	0.901	0.029	Biological Process	GO:0044786	cell cycle DNA replication	0.204143	0.340613	0	1	1	35
GO:0045646	1	0.901	0.029	Biological Process	GO:0045646	regulation of erythrocyte differentiation	0.204143	0.340613	1	0	1	35
GO:0050913	1	0.901	0.029	Biological Process	GO:0050913	sensory perception of bitter taste	0.204143	0.340613	0	1	1	35
GO:0061462	1	0.901	0.029	Biological Process	GO:0061462	protein localization to lysosome	0.204143	0.340613	1	0	1	35
GO:0097300	1	0.901	0.029	Biological Process	GO:0097300	programmed necrotic cell death	0.204143	0.340613	1	0	1	35
GO:2000404	1	0.901	0.029	Biological Process	GO:2000404	regulation of T cell migration	0.204143	0.340613	0	1	1	35
GO:0045619	2	1.802	0.016	Biological Process	GO:0045619	regulation of lymphocyte differentiation	0.204502	0.340795	0	2	2	129
GO:0048515	2	1.802	0.016	Biological Process	GO:0048515	spermatid differentiation	0.204502	0.340795	0	2	2	129
GO:0008198	1	0.943	0.032	Molecular Function	GO:0008198	ferrous iron binding	0.180318	0.341205	0	1	1	31
GO:0033267	3	2.479	0.019	Cellular Component	GO:0033267	axon part	0.095635	0.341895	0	3	3	157
GO:0050727	3	2.703	0.012	Biological Process	GO:0050727	regulation of inflammatory response	0.206609	0.344096	0	3	3	241
GO:0007219	2	1.802	0.015	Biological Process	GO:0007219	Notch signaling pathway	0.206872	0.344115	2	0	2	130
GO:0048754	2	1.802	0.015	Biological Process	GO:0048754	branching morphogenesis of an epithelial tube	0.206872	0.344115	1	1	2	130
GO:0031225	2	1.653	0.026	Cellular Component	GO:0031225	anchored component of membrane	0.097496	0.344245	0	2	2	76
GO:0060322	5	4.505	0.01	Biological Process	GO:0060322	head development	0.207966	0.345245	1	4	5	485
GO:0002696	3	2.703	0.012	Biological Process	GO:0002696	positive regulation of leukocyte activation	0.208286	0.345245	1	2	3	242
GO:0098739	2	1.802	0.015	Biological Process	GO:0098739	import across plasma membrane	0.209246	0.345245	0	2	2	131
GO:0002639	1	0.901	0.028	Biological Process	GO:0002639	positive regulation of immunoglobulin production	0.209323	0.345245	1	0	1	36
GO:0006730	1	0.901	0.028	Biological Process	GO:0006730	one-carbon metabolic process	0.209323	0.345245	0	1	1	36
GO:0008347	1	0.901	0.028	Biological Process	GO:0008347	glial cell migration	0.209323	0.345245	0	1	1	36
GO:0010761	1	0.901	0.028	Biological Process	GO:0010761	fibroblast migration	0.209323	0.345245	0	1	1	36
GO:0021587	1	0.901	0.028	Biological Process	GO:0021587	cerebellum morphogenesis	0.209323	0.345245	0	1	1	36
GO:0043647	1	0.901	0.028	Biological Process	GO:0043647	inositol phosphate metabolic process	0.209323	0.345245	0	1	1	36
GO:0045576	1	0.901	0.028	Biological Process	GO:0045576	mast cell activation	0.209323	0.345245	0	1	1	36
GO:0045620	1	0.901	0.028	Biological Process	GO:0045620	negative regulation of lymphocyte differentiation	0.209323	0.345245	0	1	1	36
GO:0099054	1	0.901	0.028	Biological Process	GO:0099054	presynapse assembly	0.209323	0.345245	0	1	1	36
GO:2000107	1	0.901	0.028	Biological Process	GO:2000107	negative regulation of leukocyte apoptotic process	0.209323	0.345245	0	1	1	36
GO:2000648	1	0.901	0.028	Biological Process	GO:2000648	positive regulation of stem cell proliferation	0.209323	0.345245	0	1	1	36
GO:0048562	3	2.703	0.012	Biological Process	GO:0048562	embryonic organ morphogenesis	0.209966	0.345886	1	2	3	243
GO:0070661	3	2.703	0.012	Biological Process	GO:0070661	leukocyte proliferation	0.209966	0.345886	2	1	3	243
GO:0006006	2	1.802	0.015	Biological Process	GO:0006006	glucose metabolic process	0.211623	0.348195	0	2	2	132
GO:0042157	2	1.802	0.015	Biological Process	GO:0042157	lipoprotein metabolic process	0.211623	0.348195	1	1	2	132
GO:0044421	14	11.57	0.01	Cellular Component	GO:0044421	extracellular region part	0.100195	0.34946	2	12	14	1390
GO:0002443	3	2.703	0.012	Biological Process	GO:0002443	leukocyte mediated immunity	0.213335	0.349508	1	2	3	245
GO:0002819	2	1.802	0.015	Biological Process	GO:0002819	regulation of adaptive immune response	0.214002	0.349508	1	1	2	133
GO:0021915	2	1.802	0.015	Biological Process	GO:0021915	neural tube development	0.214002	0.349508	0	2	2	133
GO:0045216	2	1.802	0.015	Biological Process	GO:0045216	cell-cell junction organization	0.214002	0.349508	0	2	2	133
GO:0002437	1	0.901	0.027	Biological Process	GO:0002437	inflammatory response to antigenic stimulus	0.214471	0.349508	0	1	1	37
GO:0006576	1	0.901	0.027	Biological Process	GO:0006576	cellular biogenic amine metabolic process	0.214471	0.349508	0	1	1	37
GO:0009395	1	0.901	0.027	Biological Process	GO:0009395	phospholipid catabolic process	0.214471	0.349508	0	1	1	37
GO:0010883	1	0.901	0.027	Biological Process	GO:0010883	regulation of lipid storage	0.214471	0.349508	0	1	1	37
GO:0034113	1	0.901	0.027	Biological Process	GO:0034113	heterotypic cell-cell adhesion	0.214471	0.349508	0	1	1	37
GO:0043299	1	0.901	0.027	Biological Process	GO:0043299	leukocyte degranulation	0.214471	0.349508	0	1	1	37
GO:0043616	1	0.901	0.027	Biological Process	GO:0043616	keratinocyte proliferation	0.214471	0.349508	0	1	1	37
GO:0050805	1	0.901	0.027	Biological Process	GO:0050805	negative regulation of synaptic transmission	0.214471	0.349508	0	1	1	37
GO:0050982	1	0.901	0.027	Biological Process	GO:0050982	detection of mechanical stimulus	0.214471	0.349508	0	1	1	37
GO:0051293	1	0.901	0.027	Biological Process	GO:0051293	establishment of spindle localization	0.214471	0.349508	0	1	1	37
GO:0097327	1	0.901	0.027	Biological Process	GO:0097327	response to antineoplastic agent	0.214471	0.349508	0	1	1	37
GO:1905517	1	0.901	0.027	Biological Process	GO:1905517	macrophage migration	0.214471	0.349508	0	1	1	37
GO:0071949	1	0.943	0.031	Molecular Function	GO:0071949	FAD binding	0.185564	0.349625	0	1	1	32
GO:0015081	2	1.887	0.016	Molecular Function	GO:0015081	sodium ion transmembrane transporter activity	0.187836	0.352393	0	2	2	124
GO:0019216	3	2.703	0.012	Biological Process	GO:0019216	regulation of lipid metabolic process	0.216717	0.352747	0	3	3	247
GO:0060070	3	2.703	0.012	Biological Process	GO:0060070	canonical Wnt signaling pathway	0.216717	0.352747	0	3	3	247
GO:0006790	3	2.703	0.012	Biological Process	GO:0006790	sulfur compound metabolic process	0.218412	0.354035	1	2	3	248
GO:0014015	1	0.901	0.026	Biological Process	GO:0014015	positive regulation of gliogenesis	0.219585	0.354035	1	0	1	38
GO:0021575	1	0.901	0.026	Biological Process	GO:0021575	hindbrain morphogenesis	0.219585	0.354035	0	1	1	38
GO:0030520	1	0.901	0.026	Biological Process	GO:0030520	intracellular estrogen receptor signaling pathway	0.219585	0.354035	1	0	1	38
GO:0031113	1	0.901	0.026	Biological Process	GO:0031113	regulation of microtubule polymerization	0.219585	0.354035	0	1	1	38
GO:0032007	1	0.901	0.026	Biological Process	GO:0032007	negative regulation of TOR signaling	0.219585	0.354035	1	0	1	38
[truncated: 1,455 more rows]

## Sheet: Sheet B-CC
Table S6_Target mRNA GO Enrichment Analysis Sheet B_Cell Component section of GO Enrichment Analysis for Target mRNA
GO ID	Description	out (121)	All (17467)	pvalue	p.adjust	Genes
GO:0044459	plasma membrane part	30	1991	2.78126e-05	0.00372795	ENSBTAG00000000898;ENSBTAG00000001462;ENSBTAG00000001545;ENSBTAG00000001835;ENSBTAG00000002062;ENSBTAG00000005288;ENSBTAG00000005917;ENSBTAG00000006775;ENSBTAG00000007164;ENSBTAG00000007882;ENSBTAG00000009987;ENSBTAG00000010366;ENSBTAG00000012314;ENSBTAG00000012604;ENSBTAG00000012737;ENSBTAG00000014764;ENSBTAG00000015935;ENSBTAG00000016388;ENSBTAG00000019428;ENSBTAG00000019623;ENSBTAG00000019627;…
GO:0043209	myelin sheath	4	28	3.94452e-05	0.00372795	ENSBTAG00000000071;ENSBTAG00000006977;ENSBTAG00000012604;ENSBTAG00000033835
GO:0031226	intrinsic component of plasma membrane	20	1068	4.29289e-05	0.00372795	ENSBTAG00000000898;ENSBTAG00000001462;ENSBTAG00000002062;ENSBTAG00000006775;ENSBTAG00000007164;ENSBTAG00000007882;ENSBTAG00000009987;ENSBTAG00000010366;ENSBTAG00000012604;ENSBTAG00000012737;ENSBTAG00000015935;ENSBTAG00000016388;ENSBTAG00000019623;ENSBTAG00000019627;ENSBTAG00000019694;ENSBTAG00000019892;ENSBTAG00000019977;ENSBTAG00000020704;ENSBTAG00000033835;ENSBTAG00000048591
GO:0009897	external side of plasma membrane	10	311	6.13107e-05	0.00372795	ENSBTAG00000005288;ENSBTAG00000009987;ENSBTAG00000012314;ENSBTAG00000014764;ENSBTAG00000019428;ENSBTAG00000019627;ENSBTAG00000024751;ENSBTAG00000025035;ENSBTAG00000048591;ENSBTAG00000048655
GO:0005887	integral component of plasma membrane	19	1011	6.51739e-05	0.00372795	ENSBTAG00000000898;ENSBTAG00000001462;ENSBTAG00000002062;ENSBTAG00000006775;ENSBTAG00000007164;ENSBTAG00000007882;ENSBTAG00000009987;ENSBTAG00000010366;ENSBTAG00000012604;ENSBTAG00000012737;ENSBTAG00000015935;ENSBTAG00000016388;ENSBTAG00000019623;ENSBTAG00000019694;ENSBTAG00000019892;ENSBTAG00000019977;ENSBTAG00000020704;ENSBTAG00000033835;ENSBTAG00000048591
GO:0098552	side of membrane	11	450	0.000294416	0.0140338	ENSBTAG00000005288;ENSBTAG00000007164;ENSBTAG00000009987;ENSBTAG00000012314;ENSBTAG00000014764;ENSBTAG00000019428;ENSBTAG00000019627;ENSBTAG00000024751;ENSBTAG00000025035;ENSBTAG00000048591;ENSBTAG00000048655
GO:0031224	intrinsic component of membrane	57	5712	0.000660881	0.0248798	ENSBTAG00000000667;ENSBTAG00000000898;ENSBTAG00000001462;ENSBTAG00000001545;ENSBTAG00000001576;ENSBTAG00000001835;ENSBTAG00000002062;ENSBTAG00000002435;ENSBTAG00000003199;ENSBTAG00000003833;ENSBTAG00000004231;ENSBTAG00000004237;ENSBTAG00000004574;ENSBTAG00000004849;ENSBTAG00000005215;ENSBTAG00000005498;ENSBTAG00000006775;ENSBTAG00000006977;ENSBTAG00000007164;ENSBTAG00000007665;ENSBTAG00000007882;…
GO:0016020	membrane	76	8379	0.000695937	0.0248798	ENSBTAG00000000667;ENSBTAG00000000898;ENSBTAG00000001009;ENSBTAG00000001462;ENSBTAG00000001545;ENSBTAG00000001576;ENSBTAG00000001835;ENSBTAG00000002062;ENSBTAG00000002435;ENSBTAG00000002683;ENSBTAG00000003199;ENSBTAG00000003334;ENSBTAG00000003833;ENSBTAG00000004231;ENSBTAG00000004237;ENSBTAG00000004574;ENSBTAG00000004849;ENSBTAG00000005215;ENSBTAG00000005288;ENSBTAG00000005419;ENSBTAG00000005498;…
GO:0016021	integral component of membrane	56	5635	0.000865438	0.0275017	ENSBTAG00000000667;ENSBTAG00000000898;ENSBTAG00000001462;ENSBTAG00000001545;ENSBTAG00000001576;ENSBTAG00000001835;ENSBTAG00000002062;ENSBTAG00000002435;ENSBTAG00000003199;ENSBTAG00000003833;ENSBTAG00000004231;ENSBTAG00000004237;ENSBTAG00000004574;ENSBTAG00000004849;ENSBTAG00000005215;ENSBTAG00000005498;ENSBTAG00000006775;ENSBTAG00000006977;ENSBTAG00000007164;ENSBTAG00000007665;ENSBTAG00000007882;…
GO:0009986	cell surface	12	638	0.00158058	0.0452046	ENSBTAG00000005288;ENSBTAG00000009987;ENSBTAG00000012314;ENSBTAG00000014764;ENSBTAG00000019428;ENSBTAG00000019627;ENSBTAG00000020704;ENSBTAG00000024751;ENSBTAG00000025035;ENSBTAG00000027625;ENSBTAG00000048591;ENSBTAG00000048655
GO:0071944	cell periphery	47	4644	0.00210977	0.0548541	ENSBTAG00000000898;ENSBTAG00000001009;ENSBTAG00000001462;ENSBTAG00000001545;ENSBTAG00000001835;ENSBTAG00000002062;ENSBTAG00000002435;ENSBTAG00000003334;ENSBTAG00000003833;ENSBTAG00000005215;ENSBTAG00000005288;ENSBTAG00000005419;ENSBTAG00000005917;ENSBTAG00000006775;ENSBTAG00000006977;ENSBTAG00000007164;ENSBTAG00000007882;ENSBTAG00000009049;ENSBTAG00000009430;ENSBTAG00000009987;ENSBTAG00000010366;…
GO:0005886	plasma membrane	46	4539	0.00236032	0.0562544	ENSBTAG00000000898;ENSBTAG00000001009;ENSBTAG00000001462;ENSBTAG00000001545;ENSBTAG00000001835;ENSBTAG00000002062;ENSBTAG00000002435;ENSBTAG00000003334;ENSBTAG00000003833;ENSBTAG00000005215;ENSBTAG00000005288;ENSBTAG00000005419;ENSBTAG00000005917;ENSBTAG00000006775;ENSBTAG00000006977;ENSBTAG00000007164;ENSBTAG00000007882;ENSBTAG00000009049;ENSBTAG00000009987;ENSBTAG00000010366;ENSBTAG00000012314;…
GO:0044425	membrane part	62	6703	0.00262871	0.0578316	ENSBTAG00000000667;ENSBTAG00000000898;ENSBTAG00000001462;ENSBTAG00000001545;ENSBTAG00000001576;ENSBTAG00000001835;ENSBTAG00000002062;ENSBTAG00000002435;ENSBTAG00000003199;ENSBTAG00000003833;ENSBTAG00000004231;ENSBTAG00000004237;ENSBTAG00000004574;ENSBTAG00000004849;ENSBTAG00000005215;ENSBTAG00000005288;ENSBTAG00000005498;ENSBTAG00000005917;ENSBTAG00000006775;ENSBTAG00000006977;ENSBTAG00000007164;…
GO:0005938	cell cortex	6	207	0.00320303	0.0654333	ENSBTAG00000001009;ENSBTAG00000005917;ENSBTAG00000009430;ENSBTAG00000019164;ENSBTAG00000024957;ENSBTAG00000039731
GO:0035866	alphav-beta3 integrin-PKCalpha complex	1	1	0.00692735	0.110068	ENSBTAG00000009987
GO:0090534	calcium ion-transporting ATPase complex	1	1	0.00692735	0.110068	ENSBTAG00000012931
GO:0150058	amylin receptor complex 3	1	1	0.00692735	0.110068	ENSBTAG00000020704
GO:1990666	PCSK9-LDLR complex	1	1	0.00692735	0.110068	ENSBTAG00000012314
GO:0099568	cytoplasmic region	7	336	0.00893182	0.129704	ENSBTAG00000001009;ENSBTAG00000005917;ENSBTAG00000009430;ENSBTAG00000019164;ENSBTAG00000024157;ENSBTAG00000024957;ENSBTAG00000039731
GO:0043235	receptor complex	7	337	0.00907022	0.129704	ENSBTAG00000001462;ENSBTAG00000005288;ENSBTAG00000007164;ENSBTAG00000009987;ENSBTAG00000012314;ENSBTAG00000020704;ENSBTAG00000025035
GO:0045177	apical part of cell	6	262	0.00985664	0.134238	ENSBTAG00000000898;ENSBTAG00000001545;ENSBTAG00000005917;ENSBTAG00000009987;ENSBTAG00000012314;ENSBTAG00000019627
GO:0030427	site of polarized growth	3	68	0.011719	0.136167	ENSBTAG00000001009;ENSBTAG00000019627;ENSBTAG00000024957
GO:0099699	integral component of synaptic membrane	3	70	0.0126734	0.136167	ENSBTAG00000009987;ENSBTAG00000019623;ENSBTAG00000019694
GO:0031021	interphase microtubule organizing center	1	2	0.0138071	0.136167	ENSBTAG00000024157
GO:0031298	replication fork protection complex	1	2	0.0138071	0.136167	ENSBTAG00000016406
GO:0071133	alpha9-beta1 integrin-ADAM8 complex	1	2	0.0138071	0.136167	ENSBTAG00000009987
GO:0097058	CRLF-CLCF1 complex	1	2	0.0138071	0.136167	ENSBTAG00000046110
GO:0097059	CNTFR-CLCF1 complex	1	2	0.0138071	0.136167	ENSBTAG00000046110
GO:1903440	amylin receptor complex	1	2	0.0138071	0.136167	ENSBTAG00000020704
GO:0016324	apical plasma membrane	5	206	0.0143597	0.136896	ENSBTAG00000000898;ENSBTAG00000001545;ENSBTAG00000005917;ENSBTAG00000009987;ENSBTAG00000019627
GO:0099240	intrinsic component of synaptic membrane	3	77	0.0163567	0.150903	ENSBTAG00000009987;ENSBTAG00000019623;ENSBTAG00000019694
GO:0005945	6-phosphofructokinase complex	1	3	0.0206396	0.16397	ENSBTAG00000002683
GO:0031092	platelet alpha granule membrane	1	3	0.0206396	0.16397	ENSBTAG00000024957
GO:0097443	sorting endosome	1	3	0.0206396	0.16397	ENSBTAG00000012314
GO:1903143	adrenomedullin receptor complex	1	3	0.0206396	0.16397	ENSBTAG00000020704
GO:1903439	calcitonin family receptor complex	1	3	0.0206396	0.16397	ENSBTAG00000020704
GO:0031982	vesicle	16	1343	0.0229957	0.177751	ENSBTAG00000005419;ENSBTAG00000007164;ENSBTAG00000009049;ENSBTAG00000009430;ENSBTAG00000009987;ENSBTAG00000011684;ENSBTAG00000012314;ENSBTAG00000013869;ENSBTAG00000014764;ENSBTAG00000015935;ENSBTAG00000016514;ENSBTAG00000018753;ENSBTAG00000019164;ENSBTAG00000024091;ENSBTAG00000024957;ENSBTAG00000039731
GO:0070160	tight junction	3	92	0.0260702	0.196212	ENSBTAG00000001835;ENSBTAG00000005419;ENSBTAG00000005917
GO:0097440	apical dendrite	1	4	0.0274251	0.201118	ENSBTAG00000019146
GO:0097458	neuron part	13	1044	0.0287493	0.203734	ENSBTAG00000002062;ENSBTAG00000007882;ENSBTAG00000009430;ENSBTAG00000011538;ENSBTAG00000012314;ENSBTAG00000012604;ENSBTAG00000018650;ENSBTAG00000018753;ENSBTAG00000019146;ENSBTAG00000019623;ENSBTAG00000019627;ENSBTAG00000019694;ENSBTAG00000024957
GO:0012506	vesicle membrane	5	248	0.0292066	0.203734	ENSBTAG00000009049;ENSBTAG00000015935;ENSBTAG00000016514;ENSBTAG00000018753;ENSBTAG00000024957
GO:0031466	Cul5-RING ubiquitin ligase complex	1	5	0.034164	0.227231	ENSBTAG00000018185
GO:0070695	FHF complex	1	5	0.034164	0.227231	ENSBTAG00000030671
GO:0043218	compact myelin	1	6	0.0408566	0.259667	ENSBTAG00000012604
GO:0043220	Schmidt-Lanterman incisure	1	6	0.0408566	0.259667	ENSBTAG00000012604
GO:0005905	clathrin-coated pit	2	47	0.0420201	0.261255	ENSBTAG00000012314;ENSBTAG00000013869
GO:0030667	secretory granule membrane	2	49	0.0453087	0.266391	ENSBTAG00000016514;ENSBTAG00000024957
GO:0005960	glycine cleavage complex	1	7	0.0475032	0.266391	ENSBTAG00000025903
GO:0033270	paranode region of axon	1	7	0.0475032	0.266391	ENSBTAG00000012604
GO:0038037	G protein-coupled receptor dimeric complex	1	7	0.0475032	0.266391	ENSBTAG00000020704
GO:0097648	G protein-coupled receptor complex	1	7	0.0475032	0.266391	ENSBTAG00000020704
GO:0012505	endomembrane system	27	2840	0.0499451	0.271223	ENSBTAG00000001835;ENSBTAG00000002129;ENSBTAG00000003199;ENSBTAG00000003833;ENSBTAG00000004956;ENSBTAG00000005498;ENSBTAG00000007164;ENSBTAG00000007522;ENSBTAG00000007840;ENSBTAG00000009987;ENSBTAG00000011684;ENSBTAG00000012314;ENSBTAG00000012931;ENSBTAG00000013869;ENSBTAG00000013922;ENSBTAG00000016514;ENSBTAG00000017223;ENSBTAG00000017592;ENSBTAG00000018753;ENSBTAG00000019146;ENSBTAG00000019627;…
GO:0005794	Golgi apparatus	12	1023	0.0512083	0.271223	ENSBTAG00000002129;ENSBTAG00000003199;ENSBTAG00000003833;ENSBTAG00000004956;ENSBTAG00000007164;ENSBTAG00000012314;ENSBTAG00000013922;ENSBTAG00000016514;ENSBTAG00000021872;ENSBTAG00000024091;ENSBTAG00000051898;ENSBTAG00000051913
GO:0030672	synaptic vesicle membrane	2	53	0.0521583	0.271223	ENSBTAG00000018753;ENSBTAG00000024957
GO:0099501	exocytic vesicle membrane	2	53	0.0521583	0.271223	ENSBTAG00000018753;ENSBTAG00000024957
GO:0098978	glutamatergic synapse	4	212	0.0599784	0.304363	ENSBTAG00000000109;ENSBTAG00000009987;ENSBTAG00000019623;ENSBTAG00000019694
GO:0001527	microfibril	1	9	0.0606597	0.304363	ENSBTAG00000015307
GO:0070062	extracellular exosome	2	59	0.0630676	0.304931	ENSBTAG00000005419;ENSBTAG00000014764
GO:0030424	axon	5	309	0.0638519	0.304931	ENSBTAG00000011538;ENSBTAG00000012604;ENSBTAG00000018650;ENSBTAG00000019627;ENSBTAG00000024957
GO:0099023	tethering complex	2	61	0.0668617	0.304931	ENSBTAG00000009430;ENSBTAG00000030671
GO:0030285	integral component of synaptic vesicle membrane	1	10	0.0671702	0.304931	ENSBTAG00000018753
GO:0031462	Cul2-RING ubiquitin ligase complex	1	10	0.0671702	0.304931	ENSBTAG00000018185
GO:0090533	cation-transporting ATPase complex	1	10	0.0671702	0.304931	ENSBTAG00000012931
GO:0030426	growth cone	2	62	0.0687867	0.306496	ENSBTAG00000019627;ENSBTAG00000024957
GO:0005576	extracellular region	18	1799	0.0705326	0.306496	ENSBTAG00000000667;ENSBTAG00000003880;ENSBTAG00000004237;ENSBTAG00000005419;ENSBTAG00000007450;ENSBTAG00000013066;ENSBTAG00000014764;ENSBTAG00000015307;ENSBTAG00000017165;ENSBTAG00000018563;ENSBTAG00000019587;ENSBTAG00000022986;ENSBTAG00000024751;ENSBTAG00000024957;ENSBTAG00000027625;ENSBTAG00000033197;ENSBTAG00000046110;ENSBTAG00000051898
GO:0030864	cortical actin cytoskeleton	2	63	0.0707298	0.306496	ENSBTAG00000001009;ENSBTAG00000009430
GO:0030897	HOPS complex	1	11	0.0736359	0.309704	ENSBTAG00000030671
GO:0097038	perinuclear endoplasmic reticulum	1	11	0.0736359	0.309704	ENSBTAG00000019146
GO:0030659	cytoplasmic vesicle membrane	4	230	0.075938	0.31192	ENSBTAG00000015935;ENSBTAG00000016514;ENSBTAG00000018753;ENSBTAG00000024957
GO:1903561	extracellular vesicle	2	66	0.076665	0.31192	ENSBTAG00000005419;ENSBTAG00000014764
GO:0031091	platelet alpha granule	1	12	0.0800572	0.31192	ENSBTAG00000024957
GO:0033017	sarcoplasmic reticulum membrane	1	12	0.0800572	0.31192	ENSBTAG00000012931
GO:0098533	ATPase dependent transmembrane transport complex	1	12	0.0800572	0.31192	ENSBTAG00000012931
GO:0043230	extracellular organelle	2	68	0.0807066	0.31192	ENSBTAG00000005419;ENSBTAG00000014764
GO:0000323	lytic vacuole	5	337	0.0851892	0.317014	ENSBTAG00000007164;ENSBTAG00000012314;ENSBTAG00000017287;ENSBTAG00000020704;ENSBTAG00000033197
GO:0005764	lysosome	5	337	0.0851892	0.317014	ENSBTAG00000007164;ENSBTAG00000012314;ENSBTAG00000017287;ENSBTAG00000020704;ENSBTAG00000033197
GO:0031410	cytoplasmic vesicle	13	1234	0.08535	0.317014	ENSBTAG00000007164;ENSBTAG00000009430;ENSBTAG00000009987;ENSBTAG00000011684;ENSBTAG00000012314;ENSBTAG00000013869;ENSBTAG00000015935;ENSBTAG00000016514;ENSBTAG00000018753;ENSBTAG00000019164;ENSBTAG00000024091;ENSBTAG00000024957;ENSBTAG00000039731
GO:0097708	intracellular vesicle	13	1239	0.0874279	0.320569	ENSBTAG00000007164;ENSBTAG00000009430;ENSBTAG00000009987;ENSBTAG00000011684;ENSBTAG00000012314;ENSBTAG00000013869;ENSBTAG00000015935;ENSBTAG00000016514;ENSBTAG00000018753;ENSBTAG00000019164;ENSBTAG00000024091;ENSBTAG00000024957;ENSBTAG00000039731
GO:0098563	intrinsic component of synaptic vesicle membrane	1	14	0.0927677	0.335842	ENSBTAG00000018753
GO:0033267	axon part	3	157	0.095635	0.341895	ENSBTAG00000012604;ENSBTAG00000019627;ENSBTAG00000024957
GO:0031225	anchored component of membrane	2	76	0.097496	0.344245	ENSBTAG00000019627;ENSBTAG00000048655
GO:0044421	extracellular region part	14	1390	0.100195	0.34946	ENSBTAG00000004237;ENSBTAG00000005419;ENSBTAG00000013066;ENSBTAG00000014764;ENSBTAG00000015307;ENSBTAG00000017165;ENSBTAG00000018563;ENSBTAG00000019587;ENSBTAG00000022986;ENSBTAG00000024751;ENSBTAG00000024957;ENSBTAG00000027625;ENSBTAG00000046110;ENSBTAG00000051898
GO:0000145	exocyst	1	16	0.105304	0.35913	ENSBTAG00000009430
GO:0062023	collagen-containing extracellular matrix	3	164	0.105479	0.35913	ENSBTAG00000015307;ENSBTAG00000017165;ENSBTAG00000027625
GO:0005615	extracellular space	12	1167	0.109788	0.369405	ENSBTAG00000004237;ENSBTAG00000005419;ENSBTAG00000013066;ENSBTAG00000014764;ENSBTAG00000018563;ENSBTAG00000019587;ENSBTAG00000022986;ENSBTAG00000024751;ENSBTAG00000024957;ENSBTAG00000027625;ENSBTAG00000046110;ENSBTAG00000051898
GO:0001518	voltage-gated sodium channel complex	1	17	0.111507	0.370275	ENSBTAG00000007882
GO:0005923	bicellular tight junction	2	85	0.117431	0.370275	ENSBTAG00000005419;ENSBTAG00000005917
GO:0000242	pericentriolar material	1	18	0.117668	0.370275	ENSBTAG00000024157
GO:0031233	intrinsic component of external side of plasma membrane	1	18	0.117668	0.370275	ENSBTAG00000019627
GO:0031362	anchored component of external side of plasma membrane	1	18	0.117668	0.370275	ENSBTAG00000019627
GO:0030136	clathrin-coated vesicle	2	86	0.119706	0.370275	ENSBTAG00000013869;ENSBTAG00000024091
GO:0005737	cytoplasm	69	8971	0.122941	0.370275	ENSBTAG00000000071;ENSBTAG00000000160;ENSBTAG00000001009;ENSBTAG00000001462;ENSBTAG00000001835;ENSBTAG00000002129;ENSBTAG00000002435;ENSBTAG00000002623;ENSBTAG00000002683;ENSBTAG00000003199;ENSBTAG00000003334;ENSBTAG00000003833;ENSBTAG00000004685;ENSBTAG00000004930;ENSBTAG00000004956;ENSBTAG00000005215;ENSBTAG00000005288;ENSBTAG00000005498;ENSBTAG00000005633;ENSBTAG00000005917;ENSBTAG00000007164;…
GO:0005868	cytoplasmic dynein complex	1	19	0.123787	0.370275	ENSBTAG00000024157
GO:0005922	connexin complex	1	19	0.123787	0.370275	ENSBTAG00000001835
GO:0098590	plasma membrane region	8	716	0.124064	0.370275	ENSBTAG00000000898;ENSBTAG00000001545;ENSBTAG00000005917;ENSBTAG00000009987;ENSBTAG00000012314;ENSBTAG00000019623;ENSBTAG00000019627;ENSBTAG00000019694
GO:0030863	cortical cytoskeleton	2	88	0.124288	0.370275	ENSBTAG00000001009;ENSBTAG00000009430
GO:0099056	integral component of presynaptic membrane	1	21	0.135898	0.400689	ENSBTAG00000019694
GO:0030658	transport vesicle membrane	2	94	0.138279	0.40355	ENSBTAG00000018753;ENSBTAG00000024957
GO:0043005	neuron projection	8	746	0.146255	0.422513	ENSBTAG00000007882;ENSBTAG00000009430;ENSBTAG00000011538;ENSBTAG00000012604;ENSBTAG00000018650;ENSBTAG00000019146;ENSBTAG00000019627;ENSBTAG00000024957
GO:0036477	somatodendritic compartment	5	408	0.153592	0.432652	ENSBTAG00000011538;ENSBTAG00000012314;ENSBTAG00000019146;ENSBTAG00000019627;ENSBTAG00000024957
GO:0005783	endoplasmic reticulum	11	1126	0.157049	0.432652	ENSBTAG00000001835;ENSBTAG00000005498;ENSBTAG00000007164;ENSBTAG00000007522;ENSBTAG00000007840;ENSBTAG00000012931;ENSBTAG00000013922;ENSBTAG00000017223;ENSBTAG00000017592;ENSBTAG00000019146;ENSBTAG00000019627
GO:0005911	cell-cell junction	4	302	0.157747	0.432652	ENSBTAG00000001835;ENSBTAG00000005419;ENSBTAG00000005917;ENSBTAG00000018650
GO:0034706	sodium channel complex	1	25	0.159624	0.432652	ENSBTAG00000007882
GO:0097546	ciliary base	1	25	0.159624	0.432652	ENSBTAG00000024157
GO:0150034	distal axon	2	103	0.159861	0.432652	ENSBTAG00000019627;ENSBTAG00000024957
GO:0098889	intrinsic component of presynaptic membrane	1	26	0.165454	0.432652	ENSBTAG00000019694
GO:0099061	integral component of postsynaptic density membrane	1	26	0.165454	0.432652	ENSBTAG00000019623
GO:0098862	cluster of actin-based cell projections	2	106	0.167188	0.432652	ENSBTAG00000001545;ENSBTAG00000002062
GO:0005773	vacuole	5	421	0.168084	0.432652	ENSBTAG00000007164;ENSBTAG00000012314;ENSBTAG00000017287;ENSBTAG00000020704;ENSBTAG00000033197
GO:0005921	gap junction	1	27	0.171244	0.432652	ENSBTAG00000001835
GO:0043296	apical junction complex	2	108	0.172106	0.432652	ENSBTAG00000005419;ENSBTAG00000005917
GO:0005875	microtubule associated complex	2	109	0.174573	0.432652	ENSBTAG00000011538;ENSBTAG00000024157
GO:0097060	synaptic membrane	3	208	0.175148	0.432652	ENSBTAG00000009987;ENSBTAG00000019623;ENSBTAG00000019694
GO:0008305	integrin complex	1	28	0.176994	0.432652	ENSBTAG00000009987
GO:0014704	intercalated disc	1	28	0.176994	0.432652	ENSBTAG00000001835
GO:0044304	main axon	1	28	0.176994	0.432652	ENSBTAG00000012604
GO:0099146	intrinsic component of postsynaptic density membrane	1	28	0.176994	0.432652	ENSBTAG00000019623
GO:0008021	synaptic vesicle	2	114	0.186995	0.449997	ENSBTAG00000018753;ENSBTAG00000024957
GO:0030133	transport vesicle	3	215	0.187237	0.449997	ENSBTAG00000007164;ENSBTAG00000018753;ENSBTAG00000024957
GO:0016529	sarcoplasmic reticulum	1	31	0.194008	0.462385	ENSBTAG00000012931
GO:0043596	nuclear replication fork	1	33	0.205156	0.480939	ENSBTAG00000016406
GO:0098636	protein complex involved in cell adhesion	1	33	0.205156	0.480939	ENSBTAG00000009987
GO:0005871	kinesin complex	1	34	0.210672	0.489856	ENSBTAG00000011538
GO:0005891	voltage-gated calcium channel complex	1	35	0.216151	0.498542	ENSBTAG00000007882
GO:0005778	peroxisomal membrane	1	36	0.221592	0.499018	ENSBTAG00000007840
GO:0016528	sarcoplasm	1	36	0.221592	0.499018	ENSBTAG00000012931
GO:0031903	microbody membrane	1	36	0.221592	0.499018	ENSBTAG00000007840
GO:0045202	synapse	8	841	0.227908	0.509232	ENSBTAG00000000109;ENSBTAG00000006775;ENSBTAG00000009430;ENSBTAG00000009987;ENSBTAG00000018753;ENSBTAG00000019623;ENSBTAG00000019694;ENSBTAG00000024957
GO:0070382	exocytic vesicle	2	131	0.229998	0.509917	ENSBTAG00000018753;ENSBTAG00000024957
GO:0099060	integral component of postsynaptic specialization membrane	1	39	0.237691	0.52292	ENSBTAG00000019623
GO:0044448	cell cortex part	2	138	0.247916	0.5259	ENSBTAG00000001009;ENSBTAG00000009430
GO:0001750	photoreceptor outer segment	1	41	0.24824	0.5259	ENSBTAG00000009430
GO:0044438	microbody part	1	41	0.24824	0.5259	ENSBTAG00000007840
GO:0044439	peroxisomal part	1	41	0.24824	0.5259	ENSBTAG00000007840
GO:0098948	intrinsic component of postsynaptic specialization membrane	1	41	0.24824	0.5259	ENSBTAG00000019623
GO:0042470	melanosome	1	42	0.25346	0.52912	ENSBTAG00000009430
GO:0048770	pigment granule	1	42	0.25346	0.52912	ENSBTAG00000009430
GO:0098802	plasma membrane receptor complex	2	141	0.255612	0.529748	ENSBTAG00000009987;ENSBTAG00000020704
GO:0044432	endoplasmic reticulum part	6	618	0.257575	0.529974	ENSBTAG00000005498;ENSBTAG00000007840;ENSBTAG00000012931;ENSBTAG00000013922;ENSBTAG00000017592;ENSBTAG00000019146
GO:0030135	coated vesicle	2	143	0.260747	0.532668	ENSBTAG00000013869;ENSBTAG00000024091
GO:0044291	cell-cell contact zone	1	45	0.268905	0.545438	ENSBTAG00000001835
GO:0032421	stereocilium bundle	1	46	0.273982	0.546583	ENSBTAG00000002062
GO:0044420	extracellular matrix component	1	46	0.273982	0.546583	ENSBTAG00000015307
GO:0098588	bounding membrane of organelle	9	1021	0.276215	0.546583	ENSBTAG00000007840;ENSBTAG00000012931;ENSBTAG00000013922;ENSBTAG00000016514;ENSBTAG00000018106;ENSBTAG00000018753;ENSBTAG00000024091;ENSBTAG00000024957;ENSBTAG00000051913
GO:0046658	anchored component of plasma membrane	1	47	0.279025	0.546583	ENSBTAG00000019627
GO:0098839	postsynaptic density membrane	1	47	0.279025	0.546583	ENSBTAG00000019623
GO:0098793	presynapse	3	272	0.291649	0.567426	ENSBTAG00000018753;ENSBTAG00000019694;ENSBTAG00000024957
GO:0030286	dynein complex	1	50	0.293946	0.56803	ENSBTAG00000024157
GO:0044444	cytoplasmic part	52	7031	0.300205	0.576232	ENSBTAG00000001009;ENSBTAG00000001462;ENSBTAG00000001835;ENSBTAG00000002129;ENSBTAG00000002623;ENSBTAG00000002683;ENSBTAG00000003199;ENSBTAG00000003833;ENSBTAG00000004930;ENSBTAG00000004956;ENSBTAG00000005215;ENSBTAG00000005288;ENSBTAG00000005498;ENSBTAG00000005917;ENSBTAG00000007164;ENSBTAG00000007522;ENSBTAG00000007681;ENSBTAG00000007840;ENSBTAG00000009430;ENSBTAG00000009987;ENSBTAG00000011684;…
GO:0016234	inclusion body	1	54	0.313364	0.593524	ENSBTAG00000024957
GO:0034704	calcium channel complex	1	54	0.313364	0.593524	ENSBTAG00000007882
GO:0005789	endoplasmic reticulum membrane	5	537	0.31556	0.593752	ENSBTAG00000005498;ENSBTAG00000007840;ENSBTAG00000012931;ENSBTAG00000013922;ENSBTAG00000017592
GO:0099055	integral component of postsynaptic membrane	1	55	0.318135	0.594685	ENSBTAG00000019623
GO:0098827	endoplasmic reticulum subcompartment	5	546	0.327859	0.606092	ENSBTAG00000005498;ENSBTAG00000007840;ENSBTAG00000012931;ENSBTAG00000013922;ENSBTAG00000017592
GO:0030054	cell junction	6	677	0.328476	0.606092	ENSBTAG00000001835;ENSBTAG00000005419;ENSBTAG00000005917;ENSBTAG00000009987;ENSBTAG00000018650;ENSBTAG00000019623
GO:0042734	presynaptic membrane	1	58	0.332253	0.609131	ENSBTAG00000019694
GO:0098936	intrinsic component of postsynaptic membrane	1	59	0.336894	0.610848	ENSBTAG00000019623
GO:0042175	nuclear outer membrane-endoplasmic reticulum membrane network	5	553	0.337461	0.610848	ENSBTAG00000005498;ENSBTAG00000007840;ENSBTAG00000012931;ENSBTAG00000013922;ENSBTAG00000017592
GO:0044456	synapse part	5	556	0.341585	0.614423	ENSBTAG00000009987;ENSBTAG00000018753;ENSBTAG00000019623;ENSBTAG00000019694;ENSBTAG00000024957
GO:0031012	extracellular matrix	3	304	0.352294	0.629725	ENSBTAG00000015307;ENSBTAG00000017165;ENSBTAG00000027625
GO:0005657	replication fork	1	63	0.355141	0.630864	ENSBTAG00000016406
GO:0099634	postsynaptic specialization membrane	1	64	0.359624	0.630864	ENSBTAG00000019623
GO:0030425	dendrite	3	308	0.359863	0.630864	ENSBTAG00000011538;ENSBTAG00000019146;ENSBTAG00000019627
GO:0097447	dendritic tree	3	309	0.361754	0.630864	ENSBTAG00000011538;ENSBTAG00000019146;ENSBTAG00000019627
GO:0005903	brush border	1	65	0.364077	0.631066	ENSBTAG00000001545
GO:0000139	Golgi membrane	3	313	0.369309	0.6357	ENSBTAG00000013922;ENSBTAG00000024091;ENSBTAG00000051913
GO:0005667	transcription factor complex	3	314	0.371195	0.6357	ENSBTAG00000001009;ENSBTAG00000002129;ENSBTAG00000017528
GO:0099503	secretory vesicle	3	317	0.376849	0.64154	ENSBTAG00000016514;ENSBTAG00000018753;ENSBTAG00000024957
GO:0098797	plasma membrane protein complex	4	451	0.381008	0.644784	ENSBTAG00000001835;ENSBTAG00000007882;ENSBTAG00000009987;ENSBTAG00000020704
GO:0042995	cell projection	11	1410	0.386442	0.650132	ENSBTAG00000007882;ENSBTAG00000009430;ENSBTAG00000011538;ENSBTAG00000012604;ENSBTAG00000018650;ENSBTAG00000019146;ENSBTAG00000019164;ENSBTAG00000019627;ENSBTAG00000024157;ENSBTAG00000024957;ENSBTAG00000039731
GO:0097733	photoreceptor cell cilium	1	71	0.390154	0.652538	ENSBTAG00000009430
GO:0016605	PML body	1	72	0.394396	0.655797	ENSBTAG00000004956
GO:0098805	whole membrane	7	872	0.400354	0.656155	ENSBTAG00000007840;ENSBTAG00000016514;ENSBTAG00000018106;ENSBTAG00000018753;ENSBTAG00000019627;ENSBTAG00000024091;ENSBTAG00000024957
GO:0045121	membrane raft	2	199	0.401935	0.656155	ENSBTAG00000019627;ENSBTAG00000024091
GO:0098857	membrane microdomain	2	199	0.401935	0.656155	ENSBTAG00000019627;ENSBTAG00000024091
GO:0044463	cell projection part	7	877	0.406082	0.656155	ENSBTAG00000009430;ENSBTAG00000011538;ENSBTAG00000012604;ENSBTAG00000019146;ENSBTAG00000019627;ENSBTAG00000024157;ENSBTAG00000024957
GO:0120038	plasma membrane bounded cell projection part	7	877	0.406082	0.656155	ENSBTAG00000009430;ENSBTAG00000011538;ENSBTAG00000012604;ENSBTAG00000019146;ENSBTAG00000019627;ENSBTAG00000024157;ENSBTAG00000024957
GO:0030141	secretory granule	2	203	0.411617	0.661362	ENSBTAG00000016514;ENSBTAG00000024957
GO:0098589	membrane region	2	206	0.418828	0.669189	ENSBTAG00000019627;ENSBTAG00000024091
GO:0044433	cytoplasmic vesicle part	4	485	0.43419	0.683944	ENSBTAG00000015935;ENSBTAG00000016514;ENSBTAG00000018753;ENSBTAG00000024957
GO:0000781	chromosome, telomeric region	1	82	0.435237	0.683944	ENSBTAG00000004956
GO:0097731	9+0 non-motile cilium	1	82	0.435237	0.683944	ENSBTAG00000009430
GO:0031090	organelle membrane	12	1616	0.445056	0.695552	ENSBTAG00000007840;ENSBTAG00000009049;ENSBTAG00000012931;ENSBTAG00000013922;ENSBTAG00000015935;ENSBTAG00000016514;ENSBTAG00000018106;ENSBTAG00000018753;ENSBTAG00000024091;ENSBTAG00000024957;ENSBTAG00000051913;ENSBTAG00000055014
GO:0005884	actin filament	1	86	0.450798	0.700697	ENSBTAG00000001009
GO:1904949	ATPase complex	1	88	0.458419	0.70869	ENSBTAG00000012931
GO:0031984	organelle subcompartment	7	930	0.466514	0.715532	ENSBTAG00000005498;ENSBTAG00000007840;ENSBTAG00000012931;ENSBTAG00000013922;ENSBTAG00000017592;ENSBTAG00000024091;ENSBTAG00000051913
GO:0099512	supramolecular fiber	5	648	0.467848	0.715532	ENSBTAG00000001009;ENSBTAG00000011538;ENSBTAG00000015307;ENSBTAG00000024957;ENSBTAG00000030671
GO:0099080	supramolecular complex	5	656	0.478595	0.724223	ENSBTAG00000001009;ENSBTAG00000011538;ENSBTAG00000015307;ENSBTAG00000024957;ENSBTAG00000030671
GO:0099081	supramolecular polymer	5	656	0.478595	0.724223	ENSBTAG00000001009;ENSBTAG00000011538;ENSBTAG00000015307;ENSBTAG00000024957;ENSBTAG00000030671
GO:0048471	perinuclear region of cytoplasm	3	377	0.486671	0.732568	ENSBTAG00000007164;ENSBTAG00000019146;ENSBTAG00000024957
GO:0097014	ciliary plasm	1	98	0.494975	0.741167	ENSBTAG00000024157
GO:0005777	peroxisome	1	102	0.508903	0.754126	ENSBTAG00000007840
GO:0042579	microbody	1	102	0.508903	0.754126	ENSBTAG00000007840
GO:1902495	transmembrane transporter complex	2	250	0.518964	0.765071	ENSBTAG00000007882;ENSBTAG00000012931
GO:0015629	actin cytoskeleton	3	398	0.522983	0.767042	ENSBTAG00000001009;ENSBTAG00000009430;ENSBTAG00000024957
GO:0000922	spindle pole	1	110	0.535626	0.780144	ENSBTAG00000024157
GO:0097730	non-motile cilium	1	111	0.538863	0.780144	ENSBTAG00000009430
GO:1990351	transporter complex	2	260	0.5401	0.780144	ENSBTAG00000007882;ENSBTAG00000012931
GO:1990204	oxidoreductase complex	1	114	0.548441	0.788212	ENSBTAG00000025903
GO:0009898	cytoplasmic side of plasma membrane	1	120	0.567009	0.810823	ENSBTAG00000007164
GO:0005741	mitochondrial outer membrane	1	122	0.573029	0.815355	ENSBTAG00000018106
GO:0005874	microtubule	2	283	0.586259	0.83005	ENSBTAG00000011538;ENSBTAG00000030671
GO:0098791	Golgi subcompartment	3	442	0.594319	0.837317	ENSBTAG00000013922;ENSBTAG00000024091;ENSBTAG00000051913
GO:0120025	plasma membrane bounded cell projection	9	1361	0.607146	0.842053	ENSBTAG00000007882;ENSBTAG00000009430;ENSBTAG00000011538;ENSBTAG00000012604;ENSBTAG00000018650;ENSBTAG00000019146;ENSBTAG00000019627;ENSBTAG00000024157;ENSBTAG00000024957
GO:0005925	focal adhesion	1	136	0.612904	0.842053	ENSBTAG00000009987
GO:0019867	outer membrane	1	136	0.612904	0.842053	ENSBTAG00000018106
GO:0031968	organelle outer membrane	1	136	0.612904	0.842053	ENSBTAG00000018106
GO:0032838	plasma membrane bounded cell projection cytoplasm	1	136	0.612904	0.842053	ENSBTAG00000024157
GO:0005924	cell-substrate adherens junction	1	138	0.618291	0.842053	ENSBTAG00000009987
GO:0098562	cytoplasmic side of membrane	1	138	0.618291	0.842053	ENSBTAG00000007164
GO:0030055	cell-substrate junction	1	141	0.626231	0.848825	ENSBTAG00000009987
GO:0016323	basolateral plasma membrane	1	145	0.636564	0.858762	ENSBTAG00000012314
GO:0043227	membrane-bounded organelle	63	9333	0.653674	0.873149	ENSBTAG00000001009;ENSBTAG00000001462;ENSBTAG00000001835;ENSBTAG00000002129;ENSBTAG00000002435;ENSBTAG00000002623;ENSBTAG00000003199;ENSBTAG00000003334;ENSBTAG00000003833;ENSBTAG00000004574;ENSBTAG00000004956;ENSBTAG00000005419;ENSBTAG00000005498;ENSBTAG00000005917;ENSBTAG00000007164;ENSBTAG00000007522;ENSBTAG00000007681;ENSBTAG00000007840;ENSBTAG00000008062;ENSBTAG00000009049;ENSBTAG00000009430;…
GO:0044431	Golgi apparatus part	3	483	0.654346	0.873149	ENSBTAG00000013922;ENSBTAG00000024091;ENSBTAG00000051913
GO:0031461	cullin-RING ubiquitin ligase complex	1	153	0.656388	0.873149	ENSBTAG00000018185
GO:0045211	postsynaptic membrane	1	156	0.663543	0.87858	ENSBTAG00000019623
GO:0014069	postsynaptic density	1	159	0.670549	0.879711	ENSBTAG00000019623
GO:0032279	asymmetric synapse	1	159	0.670549	0.879711	ENSBTAG00000019623
GO:0031301	integral component of organelle membrane	1	166	0.68634	0.895734	ENSBTAG00000018753
GO:0099513	polymeric cytoskeletal fiber	3	509	0.689026	0.895734	ENSBTAG00000001009;ENSBTAG00000011538;ENSBTAG00000030671
GO:0043025	neuronal cell body	1	171	0.697157	0.902204	ENSBTAG00000024957
GO:0031300	intrinsic component of organelle membrane	1	176	0.707604	0.907511	ENSBTAG00000018753
GO:0098984	neuron to neuron synapse	1	176	0.707604	0.907511	ENSBTAG00000019623
GO:0034703	cation channel complex	1	179	0.7137	0.908887	ENSBTAG00000007882
GO:0099572	postsynaptic specialization	1	180	0.715704	0.908887	ENSBTAG00000019623
GO:0044441	ciliary part	2	363	0.719985	0.908887	ENSBTAG00000009430;ENSBTAG00000024157
GO:0031965	nuclear membrane	1	184	0.723581	0.908887	ENSBTAG00000055014
GO:0005829	cytosol	18	2887	0.724568	0.908887	ENSBTAG00000001009;ENSBTAG00000001462;ENSBTAG00000002623;ENSBTAG00000002683;ENSBTAG00000004930;ENSBTAG00000005215;ENSBTAG00000005288;ENSBTAG00000007522;ENSBTAG00000011684;ENSBTAG00000015609;ENSBTAG00000019146;ENSBTAG00000020125;ENSBTAG00000021872;ENSBTAG00000024957;ENSBTAG00000027625;ENSBTAG00000030671;ENSBTAG00000048655;ENSBTAG00000053735
GO:0098796	membrane protein complex	6	1035	0.729413	0.910971	ENSBTAG00000001835;ENSBTAG00000007882;ENSBTAG00000009987;ENSBTAG00000012931;ENSBTAG00000020704;ENSBTAG00000030671
GO:0005770	late endosome	1	193	0.740522	0.917799	ENSBTAG00000012314
GO:0005623	cell	102	15007	0.746288	0.917799	ENSBTAG00000000071;ENSBTAG00000000160;ENSBTAG00000000898;ENSBTAG00000001009;ENSBTAG00000001462;ENSBTAG00000001545;ENSBTAG00000001835;ENSBTAG00000002062;ENSBTAG00000002129;ENSBTAG00000002435;ENSBTAG00000002623;ENSBTAG00000002683;ENSBTAG00000003199;ENSBTAG00000003334;ENSBTAG00000003833;ENSBTAG00000004574;ENSBTAG00000004685;ENSBTAG00000004930;ENSBTAG00000004956;ENSBTAG00000005215;ENSBTAG00000005288;…
GO:0044464	cell part	102	15007	0.746288	0.917799	ENSBTAG00000000071;ENSBTAG00000000160;ENSBTAG00000000898;ENSBTAG00000001009;ENSBTAG00000001462;ENSBTAG00000001545;ENSBTAG00000001835;ENSBTAG00000002062;ENSBTAG00000002129;ENSBTAG00000002435;ENSBTAG00000002623;ENSBTAG00000002683;ENSBTAG00000003199;ENSBTAG00000003334;ENSBTAG00000003833;ENSBTAG00000004574;ENSBTAG00000004685;ENSBTAG00000004930;ENSBTAG00000004956;ENSBTAG00000005215;ENSBTAG00000005288;…
GO:0044454	nuclear chromosome part	1	197	0.747717	0.917799	ENSBTAG00000016406
GO:0044297	cell body	1	207	0.76485	0.930839	ENSBTAG00000024957
GO:0044450	microtubule organizing center part	1	207	0.76485	0.930839	ENSBTAG00000024157
GO:0043231	intracellular membrane-bounded organelle	57	8765	0.779186	0.944268	ENSBTAG00000001009;ENSBTAG00000001462;ENSBTAG00000001835;ENSBTAG00000002129;ENSBTAG00000002435;ENSBTAG00000002623;ENSBTAG00000003199;ENSBTAG00000003334;ENSBTAG00000003833;ENSBTAG00000004574;ENSBTAG00000004956;ENSBTAG00000005498;ENSBTAG00000005917;ENSBTAG00000007164;ENSBTAG00000007522;ENSBTAG00000007681;ENSBTAG00000007840;ENSBTAG00000008062;ENSBTAG00000011059;ENSBTAG00000011298;ENSBTAG00000011684;…
GO:0005769	early endosome	1	220	0.785409	0.947793	ENSBTAG00000012314
GO:0005768	endosome	3	605	0.794687	0.949954	ENSBTAG00000009987;ENSBTAG00000011684;ENSBTAG00000012314
GO:0032993	protein-DNA complex	1	228	0.797164	0.949954	ENSBTAG00000011298
GO:0061695	transferase complex, transferring phosphorus-containing groups	1	228	0.797164	0.949954	ENSBTAG00000002683
GO:0098687	chromosomal region	1	234	0.805559	0.950555	ENSBTAG00000004956
GO:0005912	adherens junction	1	235	0.806924	0.950555	ENSBTAG00000009987
GO:0034702	ion channel complex	1	236	0.80828	0.950555	ENSBTAG00000007882
GO:0000228	nuclear chromosome	1	238	0.810963	0.950555	ENSBTAG00000016406
GO:0005739	mitochondrion	7	1322	0.818817	0.951012	ENSBTAG00000001835;ENSBTAG00000007522;ENSBTAG00000007681;ENSBTAG00000012128;ENSBTAG00000012931;ENSBTAG00000018106;ENSBTAG00000025903
GO:0000151	ubiquitin ligase complex	1	246	0.821329	0.951012	ENSBTAG00000018185
GO:0070161	anchoring junction	1	246	0.821329	0.951012	ENSBTAG00000009987
GO:0005929	cilium	2	484	0.852514	0.975861	ENSBTAG00000009430;ENSBTAG00000024157
GO:0005622	intracellular	80	12245	0.855413	0.975861	ENSBTAG00000000071;ENSBTAG00000000160;ENSBTAG00000001009;ENSBTAG00000001462;ENSBTAG00000001835;ENSBTAG00000002129;ENSBTAG00000002435;ENSBTAG00000002623;ENSBTAG00000002683;ENSBTAG00000003199;ENSBTAG00000003334;ENSBTAG00000003833;ENSBTAG00000004574;ENSBTAG00000004685;ENSBTAG00000004930;ENSBTAG00000004956;ENSBTAG00000005215;ENSBTAG00000005288;ENSBTAG00000005498;ENSBTAG00000005633;ENSBTAG00000005917;…
GO:0044424	intracellular part	80	12245	0.855413	0.975861	ENSBTAG00000000071;ENSBTAG00000000160;ENSBTAG00000001009;ENSBTAG00000001462;ENSBTAG00000001835;ENSBTAG00000002129;ENSBTAG00000002435;ENSBTAG00000002623;ENSBTAG00000002683;ENSBTAG00000003199;ENSBTAG00000003334;ENSBTAG00000003833;ENSBTAG00000004574;ENSBTAG00000004685;ENSBTAG00000004930;ENSBTAG00000004956;ENSBTAG00000005215;ENSBTAG00000005288;ENSBTAG00000005498;ENSBTAG00000005633;ENSBTAG00000005917;…
GO:0005819	spindle	1	277	0.856437	0.975861	ENSBTAG00000024157
GO:0031966	mitochondrial membrane	2	504	0.867953	0.985058	ENSBTAG00000012931;ENSBTAG00000018106
GO:0005635	nuclear envelope	1	296	0.874477	0.987697	ENSBTAG00000055014
GO:0005813	centrosome	2	517	0.877185	0.987697	ENSBTAG00000024157;ENSBTAG00000030671
GO:0005740	mitochondrial envelope	2	539	0.891474	0.999849	ENSBTAG00000012931;ENSBTAG00000018106
GO:0044445	cytosolic part	1	337	0.906102	1	ENSBTAG00000002683
GO:0098794	postsynapse	1	342	0.909372	1	ENSBTAG00000019623
GO:0005856	cytoskeleton	8	1741	0.92472	1	ENSBTAG00000001009;ENSBTAG00000009430;ENSBTAG00000011538;ENSBTAG00000019164;ENSBTAG00000024157;ENSBTAG00000024957;ENSBTAG00000030671;ENSBTAG00000039731
GO:0031967	organelle envelope	3	828	0.930535	1	ENSBTAG00000012931;ENSBTAG00000018106;ENSBTAG00000055014
GO:0031975	envelope	3	828	0.930535	1	ENSBTAG00000012931;ENSBTAG00000018106;ENSBTAG00000055014
GO:0016604	nuclear body	2	625	0.933836	1	ENSBTAG00000004956;ENSBTAG00000011298
GO:0032991	protein-containing complex	27	4892	0.936068	1	ENSBTAG00000000898;ENSBTAG00000001009;ENSBTAG00000001462;ENSBTAG00000001835;ENSBTAG00000002129;ENSBTAG00000002683;ENSBTAG00000005288;ENSBTAG00000007164;ENSBTAG00000007665;ENSBTAG00000007882;ENSBTAG00000009430;ENSBTAG00000009987;ENSBTAG00000011298;ENSBTAG00000011538;ENSBTAG00000012314;ENSBTAG00000012931;ENSBTAG00000014764;ENSBTAG00000016406;ENSBTAG00000017528;ENSBTAG00000018185;ENSBTAG00000020704;…
GO:0005815	microtubule organizing center	2	637	0.938332	1	ENSBTAG00000024157;ENSBTAG00000030671
GO:0043226	organelle	67	10837	0.945373	1	ENSBTAG00000001009;ENSBTAG00000001462;ENSBTAG00000001835;ENSBTAG00000002129;ENSBTAG00000002435;ENSBTAG00000002623;ENSBTAG00000003199;ENSBTAG00000003334;ENSBTAG00000003833;ENSBTAG00000004574;ENSBTAG00000004956;ENSBTAG00000005419;ENSBTAG00000005498;ENSBTAG00000005917;ENSBTAG00000007164;ENSBTAG00000007522;ENSBTAG00000007681;ENSBTAG00000007840;ENSBTAG00000008062;ENSBTAG00000009049;ENSBTAG00000009430;…
GO:1902494	catalytic complex	5	1277	0.946715	1	ENSBTAG00000002683;ENSBTAG00000012931;ENSBTAG00000018185;ENSBTAG00000024157;ENSBTAG00000025903
GO:1990234	transferase complex	2	687	0.954145	1	ENSBTAG00000002683;ENSBTAG00000018185
GO:0044429	mitochondrial part	2	699	0.957323	1	ENSBTAG00000012931;ENSBTAG00000018106
GO:0044430	cytoskeletal part	5	1360	0.963714	1	ENSBTAG00000001009;ENSBTAG00000009430;ENSBTAG00000011538;ENSBTAG00000024157;ENSBTAG00000030671
GO:0015630	microtubule cytoskeleton	3	1012	0.974132	1	ENSBTAG00000011538;ENSBTAG00000024157;ENSBTAG00000030671
GO:0043229	intracellular organelle	63	10568	0.976345	1	ENSBTAG00000001009;ENSBTAG00000001462;ENSBTAG00000001835;ENSBTAG00000002129;ENSBTAG00000002435;ENSBTAG00000002623;ENSBTAG00000003199;ENSBTAG00000003334;ENSBTAG00000003833;ENSBTAG00000004574;ENSBTAG00000004956;ENSBTAG00000005498;ENSBTAG00000005917;ENSBTAG00000007164;ENSBTAG00000007522;ENSBTAG00000007681;ENSBTAG00000007840;ENSBTAG00000008062;ENSBTAG00000009430;ENSBTAG00000009987;ENSBTAG00000011059;…
GO:0044427	chromosomal part	2	860	0.984098	1	ENSBTAG00000004956;ENSBTAG00000016406
GO:0005654	nucleoplasm	12	2977	0.990532	1	ENSBTAG00000001462;ENSBTAG00000001835;ENSBTAG00000002129;ENSBTAG00000004956;ENSBTAG00000011298;ENSBTAG00000012397;ENSBTAG00000015935;ENSBTAG00000016406;ENSBTAG00000018186;ENSBTAG00000020125;ENSBTAG00000048655;ENSBTAG00000055014
GO:0044451	nucleoplasm part	2	969	0.992025	1	ENSBTAG00000004956;ENSBTAG00000011298
GO:0005694	chromosome	2	974	0.992276	1	ENSBTAG00000004956;ENSBTAG00000016406
GO:0005730	nucleolus	1	729	0.994353	1	ENSBTAG00000016406
GO:0005634	nucleus	27	5834	0.997259	1	ENSBTAG00000001009;ENSBTAG00000001462;ENSBTAG00000001835;ENSBTAG00000002129;ENSBTAG00000002435;ENSBTAG00000002623;ENSBTAG00000004956;ENSBTAG00000005917;ENSBTAG00000008062;ENSBTAG00000011059;ENSBTAG00000011298;ENSBTAG00000012397;ENSBTAG00000013869;ENSBTAG00000015935;ENSBTAG00000016299;ENSBTAG00000016406;ENSBTAG00000017528;ENSBTAG00000018186;ENSBTAG00000019892;ENSBTAG00000020125;ENSBTAG00000022986;…
GO:0031981	nuclear lumen	12	3353	0.998249	1	ENSBTAG00000001462;ENSBTAG00000001835;ENSBTAG00000002129;ENSBTAG00000004956;ENSBTAG00000011298;ENSBTAG00000012397;ENSBTAG00000015935;ENSBTAG00000016406;ENSBTAG00000018186;ENSBTAG00000020125;ENSBTAG00000048655;ENSBTAG00000055014
GO:0031974	membrane-enclosed lumen	12	3644	0.999586	1	ENSBTAG00000001462;ENSBTAG00000001835;ENSBTAG00000002129;ENSBTAG00000004956;ENSBTAG00000011298;ENSBTAG00000012397;ENSBTAG00000015935;ENSBTAG00000016406;ENSBTAG00000018186;ENSBTAG00000020125;ENSBTAG00000048655;ENSBTAG00000055014
GO:0043233	organelle lumen	12	3644	0.999586	1	ENSBTAG00000001462;ENSBTAG00000001835;ENSBTAG00000002129;ENSBTAG00000004956;ENSBTAG00000011298;ENSBTAG00000012397;ENSBTAG00000015935;ENSBTAG00000016406;ENSBTAG00000018186;ENSBTAG00000020125;ENSBTAG00000048655;ENSBTAG00000055014
GO:0070013	intracellular organelle lumen	12	3644	0.999586	1	ENSBTAG00000001462;ENSBTAG00000001835;ENSBTAG00000002129;ENSBTAG00000004956;ENSBTAG00000011298;ENSBTAG00000012397;ENSBTAG00000015935;ENSBTAG00000016406;ENSBTAG00000018186;ENSBTAG00000020125;ENSBTAG00000048655;ENSBTAG00000055014
GO:0044428	nuclear part	12	3729	0.999734	1	ENSBTAG00000001462;ENSBTAG00000001835;ENSBTAG00000002129;ENSBTAG00000004956;ENSBTAG00000011298;ENSBTAG00000012397;ENSBTAG00000015935;ENSBTAG00000016406;ENSBTAG00000018186;ENSBTAG00000020125;ENSBTAG00000048655;ENSBTAG00000055014
GO:0044422	organelle part	31	7245	0.999911	1	ENSBTAG00000001009;ENSBTAG00000001462;ENSBTAG00000001835;ENSBTAG00000002129;ENSBTAG00000004956;ENSBTAG00000005498;ENSBTAG00000007840;ENSBTAG00000009049;ENSBTAG00000009430;ENSBTAG00000011298;ENSBTAG00000011538;ENSBTAG00000012397;ENSBTAG00000012931;ENSBTAG00000013922;ENSBTAG00000015935;ENSBTAG00000016406;ENSBTAG00000016514;ENSBTAG00000017592;ENSBTAG00000018106;ENSBTAG00000018186;ENSBTAG00000018753;…
GO:0044446	intracellular organelle part	29	7004	0.999941	1	ENSBTAG00000001009;ENSBTAG00000001462;ENSBTAG00000001835;ENSBTAG00000002129;ENSBTAG00000004956;ENSBTAG00000005498;ENSBTAG00000007840;ENSBTAG00000009430;ENSBTAG00000011298;ENSBTAG00000011538;ENSBTAG00000012397;ENSBTAG00000012931;ENSBTAG00000013922;ENSBTAG00000015935;ENSBTAG00000016406;ENSBTAG00000016514;ENSBTAG00000017592;ENSBTAG00000018106;ENSBTAG00000018186;ENSBTAG00000018753;ENSBTAG00000019146;…
GO:0043232	intracellular non-membrane-bounded organelle	10	3740	0.999973	1	ENSBTAG00000001009;ENSBTAG00000004956;ENSBTAG00000009430;ENSBTAG00000011538;ENSBTAG00000016406;ENSBTAG00000019164;ENSBTAG00000024157;ENSBTAG00000024957;ENSBTAG00000030671;ENSBTAG00000039731
GO:0043228	non-membrane-bounded organelle	10	3741	0.999973	1	ENSBTAG00000001009;ENSBTAG00000004956;ENSBTAG00000009430;ENSBTAG00000011538;ENSBTAG00000016406;ENSBTAG00000019164;ENSBTAG00000024157;ENSBTAG00000024957;ENSBTAG00000030671;ENSBTAG00000039731
GO:0005575	cellular_component	121	17467	1	1	ENSBTAG00000000071;ENSBTAG00000000109;ENSBTAG00000000160;ENSBTAG00000000667;ENSBTAG00000000898;ENSBTAG00000001009;ENSBTAG00000001462;ENSBTAG00000001545;ENSBTAG00000001576;ENSBTAG00000001835;ENSBTAG00000002062;ENSBTAG00000002129;ENSBTAG00000002435;ENSBTAG00000002623;ENSBTAG00000002683;ENSBTAG00000003199;ENSBTAG00000003334;ENSBTAG00000003833;ENSBTAG00000003880;ENSBTAG00000004231;ENSBTAG00000004237;…

## Sheet: Sheet C-BP
Table S6_Target mRNA GO Enrichment Analysis Sheet C_Biological Process section of GO Enrichment Analysis for Target mRNA
GO ID	Description	out (111)	All (17087)	pvalue	p.adjust	Genes
GO:0018108	peptidyl-tyrosine phosphorylation	11	278	1.94703e-06	0.00238933	ENSBTAG00000001009;ENSBTAG00000001462;ENSBTAG00000002623;ENSBTAG00000004237;ENSBTAG00000007164;ENSBTAG00000009987;ENSBTAG00000018563;ENSBTAG00000025035;ENSBTAG00000027625;ENSBTAG00000046110;ENSBTAG00000051898
GO:0018212	peptidyl-tyrosine modification	11	281	2.16051e-06	0.00238933	ENSBTAG00000001009;ENSBTAG00000001462;ENSBTAG00000002623;ENSBTAG00000004237;ENSBTAG00000007164;ENSBTAG00000009987;ENSBTAG00000018563;ENSBTAG00000025035;ENSBTAG00000027625;ENSBTAG00000046110;ENSBTAG00000051898
GO:0050730	regulation of peptidyl-tyrosine phosphorylation	9	180	2.62756e-06	0.00238933	ENSBTAG00000001009;ENSBTAG00000002623;ENSBTAG00000004237;ENSBTAG00000007164;ENSBTAG00000009987;ENSBTAG00000018563;ENSBTAG00000027625;ENSBTAG00000046110;ENSBTAG00000051898
GO:0051480	regulation of cytosolic calcium ion concentration	9	209	8.87231e-06	0.00605092	ENSBTAG00000000898;ENSBTAG00000002062;ENSBTAG00000010366;ENSBTAG00000012737;ENSBTAG00000012931;ENSBTAG00000019428;ENSBTAG00000019627;ENSBTAG00000020704;ENSBTAG00000024957
GO:0006874	cellular calcium ion homeostasis	10	289	1.87755e-05	0.00695624	ENSBTAG00000000898;ENSBTAG00000002062;ENSBTAG00000007522;ENSBTAG00000010366;ENSBTAG00000012737;ENSBTAG00000012931;ENSBTAG00000019428;ENSBTAG00000019627;ENSBTAG00000020704;ENSBTAG00000024957
GO:0042552	myelination	6	86	2.02204e-05	0.00695624	ENSBTAG00000004574;ENSBTAG00000006977;ENSBTAG00000012604;ENSBTAG00000014764;ENSBTAG00000024091;ENSBTAG00000033835
GO:0007272	ensheathment of neurons	6	88	2.30637e-05	0.00695624	ENSBTAG00000004574;ENSBTAG00000006977;ENSBTAG00000012604;ENSBTAG00000014764;ENSBTAG00000024091;ENSBTAG00000033835
GO:0008366	axon ensheathment	6	88	2.30637e-05	0.00695624	ENSBTAG00000004574;ENSBTAG00000006977;ENSBTAG00000012604;ENSBTAG00000014764;ENSBTAG00000024091;ENSBTAG00000033835
GO:0055074	calcium ion homeostasis	10	299	2.5131e-05	0.00695624	ENSBTAG00000000898;ENSBTAG00000002062;ENSBTAG00000007522;ENSBTAG00000010366;ENSBTAG00000012737;ENSBTAG00000012931;ENSBTAG00000019428;ENSBTAG00000019627;ENSBTAG00000020704;ENSBTAG00000024957
GO:0065008	regulation of biological quality	37	2933	2.54994e-05	0.00695624	ENSBTAG00000000160;ENSBTAG00000000898;ENSBTAG00000001009;ENSBTAG00000001545;ENSBTAG00000001835;ENSBTAG00000002062;ENSBTAG00000004956;ENSBTAG00000005498;ENSBTAG00000006775;ENSBTAG00000007522;ENSBTAG00000007665;ENSBTAG00000007681;ENSBTAG00000007882;ENSBTAG00000009987;ENSBTAG00000010366;ENSBTAG00000011684;ENSBTAG00000012314;ENSBTAG00000012737;ENSBTAG00000012931;ENSBTAG00000014764;ENSBTAG00000015307;…
GO:0007204	positive regulation of cytosolic calcium ion concentration	8	186	2.87976e-05	0.00714181	ENSBTAG00000000898;ENSBTAG00000002062;ENSBTAG00000012737;ENSBTAG00000012931;ENSBTAG00000019428;ENSBTAG00000019627;ENSBTAG00000020704;ENSBTAG00000024957
GO:0072503	cellular divalent inorganic cation homeostasis	10	315	3.91302e-05	0.00760611	ENSBTAG00000000898;ENSBTAG00000002062;ENSBTAG00000007522;ENSBTAG00000010366;ENSBTAG00000012737;ENSBTAG00000012931;ENSBTAG00000019428;ENSBTAG00000019627;ENSBTAG00000020704;ENSBTAG00000024957
GO:1904956	regulation of midbrain dopaminergic neuron differentiation	2	2	4.18224e-05	0.00760611	ENSBTAG00000018563;ENSBTAG00000027625
GO:2000040	regulation of planar cell polarity pathway involved in axis elongation	2	2	4.18224e-05	0.00760611	ENSBTAG00000018563;ENSBTAG00000027625
GO:2000041	negative regulation of planar cell polarity pathway involved in axis elongation	2	2	4.18224e-05	0.00760611	ENSBTAG00000018563;ENSBTAG00000027625
GO:0032288	myelin assembly	3	12	5.62455e-05	0.00831015	ENSBTAG00000004574;ENSBTAG00000012604;ENSBTAG00000014764
GO:0072507	divalent inorganic cation homeostasis	10	330	5.7848e-05	0.00831015	ENSBTAG00000000898;ENSBTAG00000002062;ENSBTAG00000007522;ENSBTAG00000010366;ENSBTAG00000012737;ENSBTAG00000012931;ENSBTAG00000019428;ENSBTAG00000019627;ENSBTAG00000020704;ENSBTAG00000024957
GO:0048583	regulation of response to stimulus	36	2922	5.78685e-05	0.00831015	ENSBTAG00000000109;ENSBTAG00000000160;ENSBTAG00000000898;ENSBTAG00000001009;ENSBTAG00000001462;ENSBTAG00000002623;ENSBTAG00000003199;ENSBTAG00000004237;ENSBTAG00000005215;ENSBTAG00000007164;ENSBTAG00000007450;ENSBTAG00000007681;ENSBTAG00000007840;ENSBTAG00000009049;ENSBTAG00000010366;ENSBTAG00000011298;ENSBTAG00000012314;ENSBTAG00000012737;ENSBTAG00000012931;ENSBTAG00000013869;ENSBTAG00000014764;…
GO:0009653	anatomical structure morphogenesis	28	1999	5.78786e-05	0.00831015	ENSBTAG00000000160;ENSBTAG00000001462;ENSBTAG00000001835;ENSBTAG00000002129;ENSBTAG00000004574;ENSBTAG00000005288;ENSBTAG00000007164;ENSBTAG00000008062;ENSBTAG00000009987;ENSBTAG00000011298;ENSBTAG00000012314;ENSBTAG00000012604;ENSBTAG00000014764;ENSBTAG00000015307;ENSBTAG00000015609;ENSBTAG00000016514;ENSBTAG00000018185;ENSBTAG00000018563;ENSBTAG00000019164;ENSBTAG00000019627;ENSBTAG00000020125;…
GO:0046427	positive regulation of JAK-STAT cascade	5	65	6.3997e-05	0.00872919	ENSBTAG00000001009;ENSBTAG00000005215;ENSBTAG00000007164;ENSBTAG00000025035;ENSBTAG00000046110
GO:0001932	regulation of protein phosphorylation	19	1086	6.78105e-05	0.00880891	ENSBTAG00000000160;ENSBTAG00000001009;ENSBTAG00000001462;ENSBTAG00000002623;ENSBTAG00000004237;ENSBTAG00000007164;ENSBTAG00000007840;ENSBTAG00000009987;ENSBTAG00000010366;ENSBTAG00000011059;ENSBTAG00000018563;ENSBTAG00000019627;ENSBTAG00000020704;ENSBTAG00000021872;ENSBTAG00000024957;ENSBTAG00000025035;ENSBTAG00000027625;ENSBTAG00000046110;ENSBTAG00000051898
GO:1904894	positive regulation of STAT cascade	5	67	7.40597e-05	0.0091834	ENSBTAG00000001009;ENSBTAG00000005215;ENSBTAG00000007164;ENSBTAG00000025035;ENSBTAG00000046110
GO:0042127	regulation of cell proliferation	19	1123	0.000105689	0.0125356	ENSBTAG00000001009;ENSBTAG00000001462;ENSBTAG00000001835;ENSBTAG00000004237;ENSBTAG00000005498;ENSBTAG00000007164;ENSBTAG00000007665;ENSBTAG00000009987;ENSBTAG00000011059;ENSBTAG00000011298;ENSBTAG00000013869;ENSBTAG00000014764;ENSBTAG00000018563;ENSBTAG00000019892;ENSBTAG00000022986;ENSBTAG00000025035;ENSBTAG00000027625;ENSBTAG00000046110;ENSBTAG00000051898
GO:0051611	regulation of serotonin uptake	2	3	0.000124934	0.0136328	ENSBTAG00000009987;ENSBTAG00000024957
GO:0090244	Wnt signaling pathway involved in somitogenesis	2	3	0.000124934	0.0136328	ENSBTAG00000018563;ENSBTAG00000027625
GO:0010033	response to organic substance	27	1986	0.000135242	0.0138617	ENSBTAG00000000160;ENSBTAG00000001009;ENSBTAG00000001462;ENSBTAG00000002062;ENSBTAG00000002129;ENSBTAG00000002683;ENSBTAG00000005215;ENSBTAG00000005419;ENSBTAG00000007164;ENSBTAG00000007681;ENSBTAG00000007882;ENSBTAG00000009987;ENSBTAG00000012314;ENSBTAG00000013066;ENSBTAG00000013869;ENSBTAG00000014764;ENSBTAG00000015307;ENSBTAG00000018563;ENSBTAG00000019428;ENSBTAG00000019694;ENSBTAG00000019892;…
GO:0098771	inorganic ion homeostasis	12	518	0.000137194	0.0138617	ENSBTAG00000000898;ENSBTAG00000001545;ENSBTAG00000002062;ENSBTAG00000006775;ENSBTAG00000007522;ENSBTAG00000010366;ENSBTAG00000012737;ENSBTAG00000012931;ENSBTAG00000019428;ENSBTAG00000019627;ENSBTAG00000020704;ENSBTAG00000024957
GO:0051179	localization	51	5007	0.00014528	0.0141544	ENSBTAG00000000667;ENSBTAG00000001009;ENSBTAG00000001462;ENSBTAG00000001545;ENSBTAG00000001835;ENSBTAG00000002062;ENSBTAG00000002129;ENSBTAG00000003199;ENSBTAG00000004231;ENSBTAG00000004574;ENSBTAG00000004685;ENSBTAG00000004930;ENSBTAG00000005215;ENSBTAG00000005288;ENSBTAG00000005498;ENSBTAG00000005917;ENSBTAG00000006775;ENSBTAG00000007450;ENSBTAG00000007840;ENSBTAG00000007882;ENSBTAG00000009430;…
GO:0010646	regulation of cell communication	31	2460	0.000153935	0.0144805	ENSBTAG00000000109;ENSBTAG00000000160;ENSBTAG00000000898;ENSBTAG00000001009;ENSBTAG00000001462;ENSBTAG00000001835;ENSBTAG00000003199;ENSBTAG00000004237;ENSBTAG00000005215;ENSBTAG00000007164;ENSBTAG00000007840;ENSBTAG00000007882;ENSBTAG00000009049;ENSBTAG00000010366;ENSBTAG00000011298;ENSBTAG00000011684;ENSBTAG00000012737;ENSBTAG00000012931;ENSBTAG00000013869;ENSBTAG00000015307;ENSBTAG00000017592;…
GO:0008283	cell proliferation	21	1366	0.000168844	0.0146685	ENSBTAG00000001009;ENSBTAG00000001462;ENSBTAG00000001835;ENSBTAG00000004237;ENSBTAG00000005498;ENSBTAG00000007164;ENSBTAG00000007665;ENSBTAG00000009987;ENSBTAG00000011059;ENSBTAG00000011298;ENSBTAG00000013869;ENSBTAG00000014764;ENSBTAG00000016406;ENSBTAG00000018563;ENSBTAG00000019892;ENSBTAG00000021872;ENSBTAG00000022986;ENSBTAG00000025035;ENSBTAG00000027625;ENSBTAG00000046110;ENSBTAG00000051898
GO:0048856	anatomical structure development	44	4098	0.000173818	0.0146685	ENSBTAG00000000160;ENSBTAG00000001009;ENSBTAG00000001462;ENSBTAG00000001545;ENSBTAG00000001835;ENSBTAG00000002129;ENSBTAG00000003334;ENSBTAG00000004231;ENSBTAG00000004574;ENSBTAG00000004849;ENSBTAG00000005288;ENSBTAG00000006977;ENSBTAG00000007164;ENSBTAG00000007665;ENSBTAG00000008062;ENSBTAG00000009987;ENSBTAG00000011298;ENSBTAG00000012314;ENSBTAG00000012604;ENSBTAG00000012931;ENSBTAG00000014764;…
GO:0055065	metal ion homeostasis	11	453	0.000175942	0.0146685	ENSBTAG00000000898;ENSBTAG00000002062;ENSBTAG00000006775;ENSBTAG00000007522;ENSBTAG00000010366;ENSBTAG00000012737;ENSBTAG00000012931;ENSBTAG00000019428;ENSBTAG00000019627;ENSBTAG00000020704;ENSBTAG00000024957
GO:0023051	regulation of signaling	31	2480	0.000178688	0.0146685	ENSBTAG00000000109;ENSBTAG00000000160;ENSBTAG00000000898;ENSBTAG00000001009;ENSBTAG00000001462;ENSBTAG00000001835;ENSBTAG00000003199;ENSBTAG00000004237;ENSBTAG00000005215;ENSBTAG00000007164;ENSBTAG00000007840;ENSBTAG00000007882;ENSBTAG00000009049;ENSBTAG00000010366;ENSBTAG00000011298;ENSBTAG00000011684;ENSBTAG00000012737;ENSBTAG00000012931;ENSBTAG00000013869;ENSBTAG00000015307;ENSBTAG00000017592;…
GO:1903531	negative regulation of secretion by cell	5	81	0.000182819	0.0146685	ENSBTAG00000001835;ENSBTAG00000007840;ENSBTAG00000011684;ENSBTAG00000024957;ENSBTAG00000027625
GO:0006873	cellular ion homeostasis	11	458	0.000193494	0.0150815	ENSBTAG00000000898;ENSBTAG00000001545;ENSBTAG00000002062;ENSBTAG00000007522;ENSBTAG00000010366;ENSBTAG00000012737;ENSBTAG00000012931;ENSBTAG00000019428;ENSBTAG00000019627;ENSBTAG00000020704;ENSBTAG00000024957
GO:0048731	system development	38	3354	0.000205885	0.0156015	ENSBTAG00000000160;ENSBTAG00000001009;ENSBTAG00000001462;ENSBTAG00000001835;ENSBTAG00000002129;ENSBTAG00000003334;ENSBTAG00000004231;ENSBTAG00000004574;ENSBTAG00000004849;ENSBTAG00000005288;ENSBTAG00000006977;ENSBTAG00000007164;ENSBTAG00000007665;ENSBTAG00000008062;ENSBTAG00000011298;ENSBTAG00000012314;ENSBTAG00000012604;ENSBTAG00000012931;ENSBTAG00000014764;ENSBTAG00000015307;ENSBTAG00000015609;…
GO:0008284	positive regulation of cell proliferation	13	632	0.000231081	0.0159475	ENSBTAG00000001009;ENSBTAG00000001462;ENSBTAG00000001835;ENSBTAG00000004237;ENSBTAG00000007164;ENSBTAG00000009987;ENSBTAG00000011298;ENSBTAG00000018563;ENSBTAG00000019892;ENSBTAG00000025035;ENSBTAG00000027625;ENSBTAG00000046110;ENSBTAG00000051898
GO:0003402	planar cell polarity pathway involved in axis elongation	2	4	0.000248805	0.0159475	ENSBTAG00000018563;ENSBTAG00000027625
GO:0030913	paranodal junction assembly	2	4	0.000248805	0.0159475	ENSBTAG00000004574;ENSBTAG00000014764
GO:1904338	regulation of dopaminergic neuron differentiation	2	4	0.000248805	0.0159475	ENSBTAG00000018563;ENSBTAG00000027625
GO:0042325	regulation of phosphorylation	19	1200	0.000249042	0.0159475	ENSBTAG00000000160;ENSBTAG00000001009;ENSBTAG00000001462;ENSBTAG00000002623;ENSBTAG00000004237;ENSBTAG00000007164;ENSBTAG00000007840;ENSBTAG00000009987;ENSBTAG00000010366;ENSBTAG00000011059;ENSBTAG00000018563;ENSBTAG00000019627;ENSBTAG00000020704;ENSBTAG00000021872;ENSBTAG00000024957;ENSBTAG00000025035;ENSBTAG00000027625;ENSBTAG00000046110;ENSBTAG00000051898
GO:0043549	regulation of kinase activity	13	637	0.000249423	0.0159475	ENSBTAG00000000160;ENSBTAG00000001462;ENSBTAG00000004237;ENSBTAG00000007164;ENSBTAG00000007840;ENSBTAG00000009987;ENSBTAG00000011059;ENSBTAG00000018563;ENSBTAG00000019627;ENSBTAG00000021872;ENSBTAG00000024957;ENSBTAG00000025035;ENSBTAG00000027625
GO:0022603	regulation of anatomical structure morphogenesis	14	725	0.000251372	0.0159475	ENSBTAG00000001835;ENSBTAG00000008062;ENSBTAG00000009987;ENSBTAG00000011298;ENSBTAG00000015609;ENSBTAG00000018185;ENSBTAG00000018563;ENSBTAG00000019164;ENSBTAG00000019627;ENSBTAG00000022986;ENSBTAG00000027625;ENSBTAG00000039731;ENSBTAG00000051898;ENSBTAG00000051913
GO:0006875	cellular metal ion homeostasis	10	399	0.000272736	0.0169097	ENSBTAG00000000898;ENSBTAG00000002062;ENSBTAG00000007522;ENSBTAG00000010366;ENSBTAG00000012737;ENSBTAG00000012931;ENSBTAG00000019428;ENSBTAG00000019627;ENSBTAG00000020704;ENSBTAG00000024957
GO:0035556	intracellular signal transduction	27	2080	0.000290179	0.0175913	ENSBTAG00000000160;ENSBTAG00000000898;ENSBTAG00000001009;ENSBTAG00000001462;ENSBTAG00000003334;ENSBTAG00000004956;ENSBTAG00000005215;ENSBTAG00000005633;ENSBTAG00000007164;ENSBTAG00000007840;ENSBTAG00000010366;ENSBTAG00000012737;ENSBTAG00000012931;ENSBTAG00000013869;ENSBTAG00000015609;ENSBTAG00000017592;ENSBTAG00000018563;ENSBTAG00000019079;ENSBTAG00000019164;ENSBTAG00000019428;ENSBTAG00000020704;…
GO:0051048	negative regulation of secretion	5	90	0.000299416	0.0177566	ENSBTAG00000001835;ENSBTAG00000007840;ENSBTAG00000011684;ENSBTAG00000024957;ENSBTAG00000027625
GO:0050896	response to stimulus	68	7637	0.000315716	0.018325	ENSBTAG00000000109;ENSBTAG00000000160;ENSBTAG00000000898;ENSBTAG00000001009;ENSBTAG00000001462;ENSBTAG00000001545;ENSBTAG00000001835;ENSBTAG00000002062;ENSBTAG00000002129;ENSBTAG00000002623;ENSBTAG00000002683;ENSBTAG00000003199;ENSBTAG00000003334;ENSBTAG00000004237;ENSBTAG00000004685;ENSBTAG00000004956;ENSBTAG00000005215;ENSBTAG00000005288;ENSBTAG00000005419;ENSBTAG00000005633;ENSBTAG00000006977;…
GO:0050801	ion homeostasis	12	570	0.000330296	0.0187718	ENSBTAG00000000898;ENSBTAG00000001545;ENSBTAG00000002062;ENSBTAG00000006775;ENSBTAG00000007522;ENSBTAG00000010366;ENSBTAG00000012737;ENSBTAG00000012931;ENSBTAG00000019428;ENSBTAG00000019627;ENSBTAG00000020704;ENSBTAG00000024957
GO:0097553	calcium ion transmembrane import into cytosol	5	95	0.000384726	0.0201391	ENSBTAG00000002062;ENSBTAG00000012931;ENSBTAG00000019627;ENSBTAG00000020704;ENSBTAG00000024957
GO:0019220	regulation of phosphate metabolic process	20	1351	0.000404594	0.0201391	ENSBTAG00000000160;ENSBTAG00000001009;ENSBTAG00000001462;ENSBTAG00000002623;ENSBTAG00000004237;ENSBTAG00000007164;ENSBTAG00000007840;ENSBTAG00000009987;ENSBTAG00000010366;ENSBTAG00000011059;ENSBTAG00000012314;ENSBTAG00000018563;ENSBTAG00000019627;ENSBTAG00000020704;ENSBTAG00000021872;ENSBTAG00000024957;ENSBTAG00000025035;ENSBTAG00000027625;ENSBTAG00000046110;ENSBTAG00000051898
GO:0051174	regulation of phosphorus metabolic process	20	1351	0.000404594	0.0201391	ENSBTAG00000000160;ENSBTAG00000001009;ENSBTAG00000001462;ENSBTAG00000002623;ENSBTAG00000004237;ENSBTAG00000007164;ENSBTAG00000007840;ENSBTAG00000009987;ENSBTAG00000010366;ENSBTAG00000011059;ENSBTAG00000012314;ENSBTAG00000018563;ENSBTAG00000019627;ENSBTAG00000020704;ENSBTAG00000021872;ENSBTAG00000024957;ENSBTAG00000025035;ENSBTAG00000027625;ENSBTAG00000046110;ENSBTAG00000051898
GO:0043508	negative regulation of JUN kinase activity	2	5	0.000412913	0.0201391	ENSBTAG00000018563;ENSBTAG00000027625
GO:1905770	regulation of mesodermal cell differentiation	2	5	0.000412913	0.0201391	ENSBTAG00000001835;ENSBTAG00000018563
GO:1905902	regulation of mesoderm formation	2	5	0.000412913	0.0201391	ENSBTAG00000001835;ENSBTAG00000018563
GO:2000051	negative regulation of non-canonical Wnt signaling pathway	2	5	0.000412913	0.0201391	ENSBTAG00000018563;ENSBTAG00000027625
GO:0051716	cellular response to stimulus	60	6494	0.000413412	0.0201391	ENSBTAG00000000109;ENSBTAG00000000160;ENSBTAG00000000898;ENSBTAG00000001009;ENSBTAG00000001462;ENSBTAG00000001835;ENSBTAG00000002062;ENSBTAG00000002129;ENSBTAG00000002683;ENSBTAG00000003199;ENSBTAG00000003334;ENSBTAG00000004237;ENSBTAG00000004685;ENSBTAG00000004956;ENSBTAG00000005215;ENSBTAG00000005288;ENSBTAG00000005419;ENSBTAG00000005633;ENSBTAG00000007164;ENSBTAG00000007681;ENSBTAG00000007840;…
GO:0033688	regulation of osteoblast proliferation	3	23	0.0004298	0.020433	ENSBTAG00000007665;ENSBTAG00000009987;ENSBTAG00000027625
GO:0043087	regulation of GTPase activity	9	347	0.000434426	0.020433	ENSBTAG00000003334;ENSBTAG00000007522;ENSBTAG00000012737;ENSBTAG00000013869;ENSBTAG00000015609;ENSBTAG00000019627;ENSBTAG00000021189;ENSBTAG00000021872;ENSBTAG00000046277
GO:0009719	response to endogenous stimulus	16	957	0.000449061	0.0207634	ENSBTAG00000001009;ENSBTAG00000005419;ENSBTAG00000007164;ENSBTAG00000009987;ENSBTAG00000012314;ENSBTAG00000013066;ENSBTAG00000013869;ENSBTAG00000014764;ENSBTAG00000015307;ENSBTAG00000018563;ENSBTAG00000019892;ENSBTAG00000020125;ENSBTAG00000020704;ENSBTAG00000025035;ENSBTAG00000027625;ENSBTAG00000051898
GO:0006928	movement of cell or subcellular component	22	1581	0.00046995	0.0210808	ENSBTAG00000001462;ENSBTAG00000001835;ENSBTAG00000004231;ENSBTAG00000004685;ENSBTAG00000004930;ENSBTAG00000005288;ENSBTAG00000009987;ENSBTAG00000011538;ENSBTAG00000012931;ENSBTAG00000014764;ENSBTAG00000015609;ENSBTAG00000018563;ENSBTAG00000019428;ENSBTAG00000019627;ENSBTAG00000019892;ENSBTAG00000020125;ENSBTAG00000021872;ENSBTAG00000024157;ENSBTAG00000027625;ENSBTAG00000033197;ENSBTAG00000039731;…
GO:0050790	regulation of catalytic activity	24	1802	0.000471382	0.0210808	ENSBTAG00000000160;ENSBTAG00000001462;ENSBTAG00000003334;ENSBTAG00000004237;ENSBTAG00000005633;ENSBTAG00000007164;ENSBTAG00000007522;ENSBTAG00000007681;ENSBTAG00000007840;ENSBTAG00000009987;ENSBTAG00000011059;ENSBTAG00000012737;ENSBTAG00000012931;ENSBTAG00000013869;ENSBTAG00000015609;ENSBTAG00000018563;ENSBTAG00000019627;ENSBTAG00000021189;ENSBTAG00000021872;ENSBTAG00000024957;ENSBTAG00000025035;…
GO:0055080	cation homeostasis	11	511	0.000490861	0.0215979	ENSBTAG00000000898;ENSBTAG00000002062;ENSBTAG00000006775;ENSBTAG00000007522;ENSBTAG00000010366;ENSBTAG00000012737;ENSBTAG00000012931;ENSBTAG00000019428;ENSBTAG00000019627;ENSBTAG00000020704;ENSBTAG00000024957
GO:0010522	regulation of calcium ion transport into cytosol	4	57	0.000511135	0.022133	ENSBTAG00000012931;ENSBTAG00000019627;ENSBTAG00000020704;ENSBTAG00000024957
GO:0006796	phosphate-containing compound metabolic process	31	2633	0.000522099	0.0222545	ENSBTAG00000000160;ENSBTAG00000001009;ENSBTAG00000001462;ENSBTAG00000002435;ENSBTAG00000002623;ENSBTAG00000002683;ENSBTAG00000004237;ENSBTAG00000004956;ENSBTAG00000007164;ENSBTAG00000007840;ENSBTAG00000009987;ENSBTAG00000010366;ENSBTAG00000011059;ENSBTAG00000011298;ENSBTAG00000012079;ENSBTAG00000012314;ENSBTAG00000012397;ENSBTAG00000016709;ENSBTAG00000017592;ENSBTAG00000018186;ENSBTAG00000018563;…
GO:0048333	mesodermal cell differentiation	3	25	0.000552932	0.0232061	ENSBTAG00000001835;ENSBTAG00000011298;ENSBTAG00000018563
GO:0019725	cellular homeostasis	12	605	0.000562638	0.0232557	ENSBTAG00000000898;ENSBTAG00000001545;ENSBTAG00000002062;ENSBTAG00000006775;ENSBTAG00000007522;ENSBTAG00000010366;ENSBTAG00000012737;ENSBTAG00000012931;ENSBTAG00000019428;ENSBTAG00000019627;ENSBTAG00000020704;ENSBTAG00000024957
GO:0007154	cell communication	54	5698	0.000580291	0.0233676	ENSBTAG00000000109;ENSBTAG00000000160;ENSBTAG00000000898;ENSBTAG00000001009;ENSBTAG00000001462;ENSBTAG00000001835;ENSBTAG00000002062;ENSBTAG00000002129;ENSBTAG00000003199;ENSBTAG00000003334;ENSBTAG00000004237;ENSBTAG00000004685;ENSBTAG00000004956;ENSBTAG00000005215;ENSBTAG00000005288;ENSBTAG00000005419;ENSBTAG00000005633;ENSBTAG00000006775;ENSBTAG00000007164;ENSBTAG00000007840;ENSBTAG00000007882;…
GO:0051345	positive regulation of hydrolase activity	11	523	0.000595379	0.0233676	ENSBTAG00000003334;ENSBTAG00000007164;ENSBTAG00000007522;ENSBTAG00000012737;ENSBTAG00000015609;ENSBTAG00000018563;ENSBTAG00000019627;ENSBTAG00000021189;ENSBTAG00000021872;ENSBTAG00000024957;ENSBTAG00000046277
GO:0007275	multicellular organism development	39	3661	0.000600941	0.0233676	ENSBTAG00000000160;ENSBTAG00000001009;ENSBTAG00000001462;ENSBTAG00000001545;ENSBTAG00000001835;ENSBTAG00000002129;ENSBTAG00000003334;ENSBTAG00000004231;ENSBTAG00000004574;ENSBTAG00000004849;ENSBTAG00000005288;ENSBTAG00000006977;ENSBTAG00000007164;ENSBTAG00000007665;ENSBTAG00000008062;ENSBTAG00000011298;ENSBTAG00000012314;ENSBTAG00000012604;ENSBTAG00000012931;ENSBTAG00000014764;ENSBTAG00000015307;…
GO:0006793	phosphorus metabolic process	31	2658	0.000615291	0.0233676	ENSBTAG00000000160;ENSBTAG00000001009;ENSBTAG00000001462;ENSBTAG00000002435;ENSBTAG00000002623;ENSBTAG00000002683;ENSBTAG00000004237;ENSBTAG00000004956;ENSBTAG00000007164;ENSBTAG00000007840;ENSBTAG00000009987;ENSBTAG00000010366;ENSBTAG00000011059;ENSBTAG00000011298;ENSBTAG00000012079;ENSBTAG00000012314;ENSBTAG00000012397;ENSBTAG00000016709;ENSBTAG00000017592;ENSBTAG00000018186;ENSBTAG00000018563;…
GO:0060028	convergent extension involved in axis elongation	2	6	0.000616739	0.0233676	ENSBTAG00000018563;ENSBTAG00000027625
GO:0086103	G protein-coupled receptor signaling pathway involved in heart process	2	6	0.000616739	0.0233676	ENSBTAG00000012931;ENSBTAG00000020704
GO:0060402	calcium ion transport into cytosol	5	106	0.000635975	0.0237663	ENSBTAG00000002062;ENSBTAG00000012931;ENSBTAG00000019627;ENSBTAG00000020704;ENSBTAG00000024957
GO:0043547	positive regulation of GTPase activity	8	293	0.000651951	0.0240341	ENSBTAG00000003334;ENSBTAG00000007522;ENSBTAG00000012737;ENSBTAG00000015609;ENSBTAG00000019627;ENSBTAG00000021189;ENSBTAG00000021872;ENSBTAG00000046277
GO:0065009	regulation of molecular function	28	2311	0.000673522	0.0240509	ENSBTAG00000000109;ENSBTAG00000000160;ENSBTAG00000001009;ENSBTAG00000001462;ENSBTAG00000003334;ENSBTAG00000004237;ENSBTAG00000005633;ENSBTAG00000007164;ENSBTAG00000007522;ENSBTAG00000007681;ENSBTAG00000007840;ENSBTAG00000009987;ENSBTAG00000011059;ENSBTAG00000012737;ENSBTAG00000012931;ENSBTAG00000013869;ENSBTAG00000015609;ENSBTAG00000018563;ENSBTAG00000019627;ENSBTAG00000020704;ENSBTAG00000021189;…
GO:0055082	cellular chemical homeostasis	11	531	0.000674921	0.0240509	ENSBTAG00000000898;ENSBTAG00000001545;ENSBTAG00000002062;ENSBTAG00000007522;ENSBTAG00000010366;ENSBTAG00000012737;ENSBTAG00000012931;ENSBTAG00000019428;ENSBTAG00000019627;ENSBTAG00000020704;ENSBTAG00000024957
GO:0030003	cellular cation homeostasis	10	449	0.000687106	0.0240509	ENSBTAG00000000898;ENSBTAG00000002062;ENSBTAG00000007522;ENSBTAG00000010366;ENSBTAG00000012737;ENSBTAG00000012931;ENSBTAG00000019428;ENSBTAG00000019627;ENSBTAG00000020704;ENSBTAG00000024957
GO:0009966	regulation of signal transduction	27	2196	0.000687672	0.0240509	ENSBTAG00000000109;ENSBTAG00000000160;ENSBTAG00000000898;ENSBTAG00000001009;ENSBTAG00000001462;ENSBTAG00000003199;ENSBTAG00000004237;ENSBTAG00000005215;ENSBTAG00000007164;ENSBTAG00000007840;ENSBTAG00000009049;ENSBTAG00000010366;ENSBTAG00000011298;ENSBTAG00000012737;ENSBTAG00000012931;ENSBTAG00000013869;ENSBTAG00000015307;ENSBTAG00000017592;ENSBTAG00000018563;ENSBTAG00000019627;ENSBTAG00000020704;…
GO:0032502	developmental process	44	4356	0.000720587	0.0244419	ENSBTAG00000000160;ENSBTAG00000001009;ENSBTAG00000001462;ENSBTAG00000001545;ENSBTAG00000001835;ENSBTAG00000002129;ENSBTAG00000003334;ENSBTAG00000004231;ENSBTAG00000004574;ENSBTAG00000004849;ENSBTAG00000005288;ENSBTAG00000006977;ENSBTAG00000007164;ENSBTAG00000007665;ENSBTAG00000008062;ENSBTAG00000009987;ENSBTAG00000011298;ENSBTAG00000012314;ENSBTAG00000012604;ENSBTAG00000012931;ENSBTAG00000014764;…
GO:0031399	regulation of protein modification process	20	1414	0.000722366	0.0244419	ENSBTAG00000000160;ENSBTAG00000001009;ENSBTAG00000001462;ENSBTAG00000002623;ENSBTAG00000004237;ENSBTAG00000007164;ENSBTAG00000007840;ENSBTAG00000009987;ENSBTAG00000010366;ENSBTAG00000011059;ENSBTAG00000018563;ENSBTAG00000019627;ENSBTAG00000020704;ENSBTAG00000021872;ENSBTAG00000024957;ENSBTAG00000025035;ENSBTAG00000027625;ENSBTAG00000046110;ENSBTAG00000051199;ENSBTAG00000051898
GO:0006468	protein phosphorylation	21	1523	0.000727622	0.0244419	ENSBTAG00000000160;ENSBTAG00000001009;ENSBTAG00000001462;ENSBTAG00000002623;ENSBTAG00000004237;ENSBTAG00000004956;ENSBTAG00000007164;ENSBTAG00000007840;ENSBTAG00000009987;ENSBTAG00000010366;ENSBTAG00000011059;ENSBTAG00000012079;ENSBTAG00000018563;ENSBTAG00000019627;ENSBTAG00000020704;ENSBTAG00000021872;ENSBTAG00000024957;ENSBTAG00000025035;ENSBTAG00000027625;ENSBTAG00000046110;ENSBTAG00000051898
GO:0051338	regulation of transferase activity	13	714	0.000734692	0.0244419	ENSBTAG00000000160;ENSBTAG00000001462;ENSBTAG00000004237;ENSBTAG00000007164;ENSBTAG00000007840;ENSBTAG00000009987;ENSBTAG00000011059;ENSBTAG00000018563;ENSBTAG00000019627;ENSBTAG00000021872;ENSBTAG00000024957;ENSBTAG00000025035;ENSBTAG00000027625
GO:0033687	osteoblast proliferation	3	28	0.000776488	0.0255212	ENSBTAG00000007665;ENSBTAG00000009987;ENSBTAG00000027625
GO:0050793	regulation of developmental process	24	1874	0.000827658	0.0268792	ENSBTAG00000001009;ENSBTAG00000001835;ENSBTAG00000002129;ENSBTAG00000007164;ENSBTAG00000008062;ENSBTAG00000009987;ENSBTAG00000011298;ENSBTAG00000012314;ENSBTAG00000012604;ENSBTAG00000015307;ENSBTAG00000015609;ENSBTAG00000018185;ENSBTAG00000018563;ENSBTAG00000019164;ENSBTAG00000019627;ENSBTAG00000020125;ENSBTAG00000021872;ENSBTAG00000022986;ENSBTAG00000024957;ENSBTAG00000027625;ENSBTAG00000039731;…
GO:0051239	regulation of multicellular organismal process	27	2237	0.000914962	0.0290646	ENSBTAG00000000109;ENSBTAG00000001009;ENSBTAG00000001462;ENSBTAG00000001835;ENSBTAG00000007665;ENSBTAG00000007840;ENSBTAG00000008062;ENSBTAG00000011298;ENSBTAG00000011684;ENSBTAG00000012314;ENSBTAG00000012604;ENSBTAG00000012931;ENSBTAG00000014764;ENSBTAG00000015307;ENSBTAG00000018185;ENSBTAG00000018563;ENSBTAG00000019627;ENSBTAG00000019772;ENSBTAG00000020125;ENSBTAG00000021872;ENSBTAG00000022986;…
GO:0023052	signaling	53	5654	0.000919429	0.0290646	ENSBTAG00000000109;ENSBTAG00000000160;ENSBTAG00000000898;ENSBTAG00000001009;ENSBTAG00000001462;ENSBTAG00000001835;ENSBTAG00000002062;ENSBTAG00000002129;ENSBTAG00000003199;ENSBTAG00000003334;ENSBTAG00000004237;ENSBTAG00000004685;ENSBTAG00000004956;ENSBTAG00000005215;ENSBTAG00000005288;ENSBTAG00000005633;ENSBTAG00000006775;ENSBTAG00000007164;ENSBTAG00000007840;ENSBTAG00000007882;ENSBTAG00000009049;…
GO:0045859	regulation of protein kinase activity	11	552	0.000926913	0.0290646	ENSBTAG00000000160;ENSBTAG00000004237;ENSBTAG00000007840;ENSBTAG00000009987;ENSBTAG00000011059;ENSBTAG00000018563;ENSBTAG00000019627;ENSBTAG00000021872;ENSBTAG00000024957;ENSBTAG00000025035;ENSBTAG00000027625
GO:0048646	anatomical structure formation involved in morphogenesis	14	828	0.00093946	0.0291233	ENSBTAG00000001462;ENSBTAG00000001835;ENSBTAG00000002129;ENSBTAG00000004574;ENSBTAG00000008062;ENSBTAG00000011298;ENSBTAG00000012604;ENSBTAG00000014764;ENSBTAG00000015307;ENSBTAG00000018563;ENSBTAG00000019627;ENSBTAG00000020704;ENSBTAG00000022986;ENSBTAG00000027625
GO:0046425	regulation of JAK-STAT cascade	5	116	0.000956255	0.0293108	ENSBTAG00000001009;ENSBTAG00000005215;ENSBTAG00000007164;ENSBTAG00000025035;ENSBTAG00000046110
GO:0051235	maintenance of location	7	242	0.0010209	0.030813	ENSBTAG00000002062;ENSBTAG00000005498;ENSBTAG00000012931;ENSBTAG00000015307;ENSBTAG00000017223;ENSBTAG00000019627;ENSBTAG00000024957
GO:1904892	regulation of STAT cascade	5	118	0.00103252	0.030813	ENSBTAG00000001009;ENSBTAG00000005215;ENSBTAG00000007164;ENSBTAG00000025035;ENSBTAG00000046110
GO:0010524	positive regulation of calcium ion transport into cytosol	3	31	0.00105044	0.030813	ENSBTAG00000019627;ENSBTAG00000020704;ENSBTAG00000024957
GO:0046888	negative regulation of hormone secretion	3	31	0.00105044	0.030813	ENSBTAG00000001835;ENSBTAG00000011684;ENSBTAG00000027625
GO:0060401	cytosolic calcium ion transport	5	120	0.00111321	0.0323066	ENSBTAG00000002062;ENSBTAG00000012931;ENSBTAG00000019627;ENSBTAG00000020704;ENSBTAG00000024957
GO:0014908	myotube differentiation involved in skeletal muscle regeneration	2	8	0.0011415	0.0327499	ENSBTAG00000002129;ENSBTAG00000014764
GO:0045597	positive regulation of cell differentiation	12	657	0.00115249	0.0327499	ENSBTAG00000001009;ENSBTAG00000001835;ENSBTAG00000002129;ENSBTAG00000007164;ENSBTAG00000009987;ENSBTAG00000015307;ENSBTAG00000015609;ENSBTAG00000018185;ENSBTAG00000018563;ENSBTAG00000021872;ENSBTAG00000027625;ENSBTAG00000046110
GO:0043085	positive regulation of catalytic activity	15	963	0.00140149	0.0390857	ENSBTAG00000001462;ENSBTAG00000003334;ENSBTAG00000004237;ENSBTAG00000007164;ENSBTAG00000007522;ENSBTAG00000007681;ENSBTAG00000012737;ENSBTAG00000015609;ENSBTAG00000018563;ENSBTAG00000019627;ENSBTAG00000021189;ENSBTAG00000021872;ENSBTAG00000024957;ENSBTAG00000025035;ENSBTAG00000046277
GO:0001921	positive regulation of receptor recycling	2	9	0.00146141	0.0390857	ENSBTAG00000020704;ENSBTAG00000024957
GO:0007501	mesodermal cell fate specification	2	9	0.00146141	0.0390857	ENSBTAG00000011298;ENSBTAG00000018563
GO:0060346	bone trabecula formation	2	9	0.00146141	0.0390857	ENSBTAG00000015307;ENSBTAG00000027625
GO:0070493	thrombin-activated receptor signaling pathway	2	9	0.00146141	0.0390857	ENSBTAG00000000898;ENSBTAG00000024957
GO:0071481	cellular response to X-ray	2	9	0.00146141	0.0390857	ENSBTAG00000018563;ENSBTAG00000027625
GO:0072359	circulatory system development	13	773	0.00151132	0.040028	ENSBTAG00000001462;ENSBTAG00000001835;ENSBTAG00000002129;ENSBTAG00000003334;ENSBTAG00000011298;ENSBTAG00000012314;ENSBTAG00000012931;ENSBTAG00000016514;ENSBTAG00000018185;ENSBTAG00000018563;ENSBTAG00000019627;ENSBTAG00000020704;ENSBTAG00000022986
GO:0051209	release of sequestered calcium ion into cytosol	4	77	0.00158542	0.0405023	ENSBTAG00000002062;ENSBTAG00000012931;ENSBTAG00000019627;ENSBTAG00000024957
GO:0051283	negative regulation of sequestering of calcium ion	4	77	0.00158542	0.0405023	ENSBTAG00000002062;ENSBTAG00000012931;ENSBTAG00000019627;ENSBTAG00000024957
GO:0048705	skeletal system morphogenesis	6	192	0.00158779	0.0405023	ENSBTAG00000000160;ENSBTAG00000011298;ENSBTAG00000015307;ENSBTAG00000018563;ENSBTAG00000024157;ENSBTAG00000027625
GO:0050731	positive regulation of peptidyl-tyrosine phosphorylation	5	130	0.00158862	0.0405023	ENSBTAG00000001009;ENSBTAG00000004237;ENSBTAG00000007164;ENSBTAG00000046110;ENSBTAG00000051898
GO:0009069	serine family amino acid metabolic process	3	36	0.0016297	0.0407873	ENSBTAG00000000160;ENSBTAG00000007681;ENSBTAG00000025903
GO:0043277	apoptotic cell clearance	3	36	0.0016297	0.0407873	ENSBTAG00000007450;ENSBTAG00000009987;ENSBTAG00000019164
GO:0051282	regulation of sequestering of calcium ion	4	78	0.00166285	0.0412387	ENSBTAG00000002062;ENSBTAG00000012931;ENSBTAG00000019627;ENSBTAG00000024957
GO:1902531	regulation of intracellular signal transduction	18	1298	0.00171474	0.0415003	ENSBTAG00000000160;ENSBTAG00000000898;ENSBTAG00000001009;ENSBTAG00000001462;ENSBTAG00000005215;ENSBTAG00000007164;ENSBTAG00000007840;ENSBTAG00000010366;ENSBTAG00000012737;ENSBTAG00000012931;ENSBTAG00000013869;ENSBTAG00000017592;ENSBTAG00000018563;ENSBTAG00000020704;ENSBTAG00000021872;ENSBTAG00000025035;ENSBTAG00000027625;ENSBTAG00000046110
GO:0048584	positive regulation of response to stimulus	21	1630	0.00171978	0.0415003	ENSBTAG00000000898;ENSBTAG00000001009;ENSBTAG00000001462;ENSBTAG00000004237;ENSBTAG00000005215;ENSBTAG00000007164;ENSBTAG00000007450;ENSBTAG00000009049;ENSBTAG00000010366;ENSBTAG00000011298;ENSBTAG00000012314;ENSBTAG00000012737;ENSBTAG00000018563;ENSBTAG00000019428;ENSBTAG00000019627;ENSBTAG00000020704;ENSBTAG00000021872;ENSBTAG00000024957;ENSBTAG00000025035;ENSBTAG00000027625;ENSBTAG00000046110
GO:0046328	regulation of JNK cascade	5	133	0.00175659	0.0415003	ENSBTAG00000000160;ENSBTAG00000001462;ENSBTAG00000018563;ENSBTAG00000021872;ENSBTAG00000027625
GO:0070374	positive regulation of ERK1 and ERK2 cascade	5	133	0.00175659	0.0415003	ENSBTAG00000001462;ENSBTAG00000007164;ENSBTAG00000010366;ENSBTAG00000020704;ENSBTAG00000021872
GO:0036120	cellular response to platelet-derived growth factor stimulus	2	10	0.00181903	0.0415003	ENSBTAG00000009987;ENSBTAG00000019892
GO:0051610	serotonin uptake	2	10	0.00181903	0.0415003	ENSBTAG00000009987;ENSBTAG00000024957
GO:0071404	cellular response to low-density lipoprotein particle stimulus	2	10	0.00181903	0.0415003	ENSBTAG00000012314;ENSBTAG00000014764
GO:0090179	planar cell polarity pathway involved in neural tube closure	2	10	0.00181903	0.0415003	ENSBTAG00000018563;ENSBTAG00000027625
GO:1904948	midbrain dopaminergic neuron differentiation	2	10	0.00181903	0.0415003	ENSBTAG00000018563;ENSBTAG00000027625
GO:0051208	sequestering of calcium ion	4	80	0.00182553	0.0415003	ENSBTAG00000002062;ENSBTAG00000012931;ENSBTAG00000019627;ENSBTAG00000024957
GO:0007259	JAK-STAT cascade	5	135	0.00187559	0.042286	ENSBTAG00000001009;ENSBTAG00000005215;ENSBTAG00000007164;ENSBTAG00000025035;ENSBTAG00000046110
GO:0050709	negative regulation of protein secretion	3	38	0.00190746	0.0423054	ENSBTAG00000007840;ENSBTAG00000011684;ENSBTAG00000027625
GO:1904427	positive regulation of calcium ion transmembrane transport	3	38	0.00190746	0.0423054	ENSBTAG00000019627;ENSBTAG00000020704;ENSBTAG00000024957
GO:0048514	blood vessel morphogenesis	9	432	0.00202004	0.0444408	ENSBTAG00000001462;ENSBTAG00000002129;ENSBTAG00000011298;ENSBTAG00000012314;ENSBTAG00000018185;ENSBTAG00000018563;ENSBTAG00000019627;ENSBTAG00000020704;ENSBTAG00000022986
GO:0097696	STAT cascade	5	138	0.00206502	0.0450669	ENSBTAG00000001009;ENSBTAG00000005215;ENSBTAG00000007164;ENSBTAG00000025035;ENSBTAG00000046110
GO:1903169	regulation of calcium ion transmembrane transport	4	83	0.00208975	0.0451012	ENSBTAG00000012931;ENSBTAG00000019627;ENSBTAG00000020704;ENSBTAG00000024957
GO:0071900	regulation of protein serine/threonine kinase activity	8	352	0.00209965	0.0451012	ENSBTAG00000000160;ENSBTAG00000007840;ENSBTAG00000011059;ENSBTAG00000018563;ENSBTAG00000019627;ENSBTAG00000021872;ENSBTAG00000024957;ENSBTAG00000027625
GO:0036119	response to platelet-derived growth factor	2	11	0.00221383	0.0464565	ENSBTAG00000009987;ENSBTAG00000019892
GO:0090178	regulation of establishment of planar polarity involved in neural tube closure	2	11	0.00221383	0.0464565	ENSBTAG00000018563;ENSBTAG00000027625
GO:2000380	regulation of mesoderm development	2	11	0.00221383	0.0464565	ENSBTAG00000001835;ENSBTAG00000018563
GO:0007254	JNK cascade	5	142	0.00233886	0.04856	ENSBTAG00000000160;ENSBTAG00000001462;ENSBTAG00000018563;ENSBTAG00000021872;ENSBTAG00000027625
GO:0050732	negative regulation of peptidyl-tyrosine phosphorylation	3	41	0.00237655	0.04856	ENSBTAG00000002623;ENSBTAG00000018563;ENSBTAG00000027625
GO:1905330	regulation of morphogenesis of an epithelium	4	86	0.00237929	0.04856	ENSBTAG00000001835;ENSBTAG00000018563;ENSBTAG00000027625;ENSBTAG00000051898
GO:0007267	cell-cell signaling	15	1017	0.00238528	0.04856	ENSBTAG00000000109;ENSBTAG00000001835;ENSBTAG00000002129;ENSBTAG00000006775;ENSBTAG00000007164;ENSBTAG00000007882;ENSBTAG00000009049;ENSBTAG00000011684;ENSBTAG00000016514;ENSBTAG00000018563;ENSBTAG00000019623;ENSBTAG00000019627;ENSBTAG00000024957;ENSBTAG00000027625;ENSBTAG00000051898
GO:0016477	cell migration	16	1126	0.002475	0.0500133	ENSBTAG00000001462;ENSBTAG00000001835;ENSBTAG00000004231;ENSBTAG00000004685;ENSBTAG00000005288;ENSBTAG00000009987;ENSBTAG00000014764;ENSBTAG00000015609;ENSBTAG00000018563;ENSBTAG00000019428;ENSBTAG00000019627;ENSBTAG00000019892;ENSBTAG00000020125;ENSBTAG00000027625;ENSBTAG00000039731;ENSBTAG00000051898
GO:0002792	negative regulation of peptide secretion	3	42	0.00254735	0.0510479	ENSBTAG00000007840;ENSBTAG00000011684;ENSBTAG00000027625
GO:0060026	convergent extension	2	12	0.00264535	0.0510479	ENSBTAG00000018563;ENSBTAG00000027625
GO:0061430	bone trabecula morphogenesis	2	12	0.00264535	0.0510479	ENSBTAG00000015307;ENSBTAG00000027625
GO:0071280	cellular response to copper ion	2	12	0.00264535	0.0510479	ENSBTAG00000005419;ENSBTAG00000024957
GO:0090177	establishment of planar polarity involved in neural tube closure	2	12	0.00264535	0.0510479	ENSBTAG00000018563;ENSBTAG00000027625
GO:2000095	regulation of Wnt signaling pathway, planar cell polarity pathway	2	12	0.00264535	0.0510479	ENSBTAG00000018563;ENSBTAG00000027625
GO:0007165	signal transduction	49	5327	0.00266965	0.0510479	ENSBTAG00000000109;ENSBTAG00000000160;ENSBTAG00000000898;ENSBTAG00000001009;ENSBTAG00000001462;ENSBTAG00000001835;ENSBTAG00000002062;ENSBTAG00000003199;ENSBTAG00000003334;ENSBTAG00000004237;ENSBTAG00000004685;ENSBTAG00000004956;ENSBTAG00000005215;ENSBTAG00000005288;ENSBTAG00000005633;ENSBTAG00000007164;ENSBTAG00000007840;ENSBTAG00000009049;ENSBTAG00000009987;ENSBTAG00000010366;ENSBTAG00000011298;…
GO:0010243	response to organonitrogen compound	10	539	0.0026759	0.0510479	ENSBTAG00000000160;ENSBTAG00000005419;ENSBTAG00000007681;ENSBTAG00000007882;ENSBTAG00000012314;ENSBTAG00000013066;ENSBTAG00000013869;ENSBTAG00000014764;ENSBTAG00000020704;ENSBTAG00000027625
GO:0042531	positive regulation of tyrosine phosphorylation of STAT protein	3	43	0.00272556	0.0516343	ENSBTAG00000001009;ENSBTAG00000007164;ENSBTAG00000046110
GO:0048878	chemical homeostasis	13	829	0.00278989	0.0520334	ENSBTAG00000000898;ENSBTAG00000001545;ENSBTAG00000002062;ENSBTAG00000006775;ENSBTAG00000007522;ENSBTAG00000010366;ENSBTAG00000012314;ENSBTAG00000012737;ENSBTAG00000012931;ENSBTAG00000019428;ENSBTAG00000019627;ENSBTAG00000020704;ENSBTAG00000024957
GO:0048870	cell motility	17	1248	0.00280385	0.0520334	ENSBTAG00000001462;ENSBTAG00000001835;ENSBTAG00000004231;ENSBTAG00000004685;ENSBTAG00000004930;ENSBTAG00000005288;ENSBTAG00000009987;ENSBTAG00000014764;ENSBTAG00000015609;ENSBTAG00000018563;ENSBTAG00000019428;ENSBTAG00000019627;ENSBTAG00000019892;ENSBTAG00000020125;ENSBTAG00000027625;ENSBTAG00000039731;ENSBTAG00000051898
GO:0051674	localization of cell	17	1248	0.00280385	0.0520334	ENSBTAG00000001462;ENSBTAG00000001835;ENSBTAG00000004231;ENSBTAG00000004685;ENSBTAG00000004930;ENSBTAG00000005288;ENSBTAG00000009987;ENSBTAG00000014764;ENSBTAG00000015609;ENSBTAG00000018563;ENSBTAG00000019428;ENSBTAG00000019627;ENSBTAG00000019892;ENSBTAG00000020125;ENSBTAG00000027625;ENSBTAG00000039731;ENSBTAG00000051898
GO:0045595	regulation of cell differentiation	17	1260	0.00309484	0.0566168	ENSBTAG00000001009;ENSBTAG00000001835;ENSBTAG00000002129;ENSBTAG00000007164;ENSBTAG00000009987;ENSBTAG00000011298;ENSBTAG00000012314;ENSBTAG00000015307;ENSBTAG00000015609;ENSBTAG00000018185;ENSBTAG00000018563;ENSBTAG00000019627;ENSBTAG00000020125;ENSBTAG00000021872;ENSBTAG00000027625;ENSBTAG00000046110;ENSBTAG00000051913
GO:0001710	mesodermal cell fate commitment	2	13	0.00311309	0.0566168	ENSBTAG00000011298;ENSBTAG00000018563
GO:0003214	cardiac left ventricle morphogenesis	2	13	0.00311309	0.0566168	ENSBTAG00000016514;ENSBTAG00000018563
GO:0032879	regulation of localization	23	1953	0.00325194	0.0584153	ENSBTAG00000001009;ENSBTAG00000001462;ENSBTAG00000001835;ENSBTAG00000002062;ENSBTAG00000004685;ENSBTAG00000005917;ENSBTAG00000007450;ENSBTAG00000007840;ENSBTAG00000007882;ENSBTAG00000009987;ENSBTAG00000011684;ENSBTAG00000012931;ENSBTAG00000014764;ENSBTAG00000017223;ENSBTAG00000018563;ENSBTAG00000019428;ENSBTAG00000019627;ENSBTAG00000019892;ENSBTAG00000020704;ENSBTAG00000024957;ENSBTAG00000027625;…
GO:0001934	positive regulation of protein phosphorylation	12	745	0.00327591	0.0584153	ENSBTAG00000001009;ENSBTAG00000001462;ENSBTAG00000004237;ENSBTAG00000007164;ENSBTAG00000010366;ENSBTAG00000018563;ENSBTAG00000020704;ENSBTAG00000021872;ENSBTAG00000024957;ENSBTAG00000025035;ENSBTAG00000046110;ENSBTAG00000051898
GO:0045600	positive regulation of fat cell differentiation	3	46	0.00330565	0.0584153	ENSBTAG00000002129;ENSBTAG00000018563;ENSBTAG00000027625
GO:0051279	regulation of release of sequestered calcium ion into cytosol	3	46	0.00330565	0.0584153	ENSBTAG00000012931;ENSBTAG00000019627;ENSBTAG00000024957
GO:0007163	establishment or maintenance of cell polarity	5	154	0.00331905	0.0584153	ENSBTAG00000001835;ENSBTAG00000005917;ENSBTAG00000019164;ENSBTAG00000039731;ENSBTAG00000051913
GO:0001501	skeletal system development	8	381	0.0034111	0.0593208	ENSBTAG00000000160;ENSBTAG00000007665;ENSBTAG00000008062;ENSBTAG00000011298;ENSBTAG00000015307;ENSBTAG00000018563;ENSBTAG00000024157;ENSBTAG00000027625
GO:0070588	calcium ion transmembrane transport	6	224	0.00342832	0.0593208	ENSBTAG00000002062;ENSBTAG00000007882;ENSBTAG00000012931;ENSBTAG00000019627;ENSBTAG00000020704;ENSBTAG00000024957
GO:0051336	regulation of hydrolase activity	14	952	0.00343573	0.0593208	ENSBTAG00000003334;ENSBTAG00000007164;ENSBTAG00000007522;ENSBTAG00000012737;ENSBTAG00000012931;ENSBTAG00000013869;ENSBTAG00000015609;ENSBTAG00000018563;ENSBTAG00000019627;ENSBTAG00000021189;ENSBTAG00000021872;ENSBTAG00000024957;ENSBTAG00000046277;ENSBTAG00000051199
GO:0042737	drug catabolic process	4	96	0.00354234	0.0601587	ENSBTAG00000012128;ENSBTAG00000024957;ENSBTAG00000025903;ENSBTAG00000048655
GO:0071901	negative regulation of protein serine/threonine kinase activity	4	96	0.00354234	0.0601587	ENSBTAG00000007840;ENSBTAG00000011059;ENSBTAG00000018563;ENSBTAG00000027625
GO:0006837	serotonin transport	2	14	0.00361658	0.0601587	ENSBTAG00000009987;ENSBTAG00000024957
GO:0009070	serine family amino acid biosynthetic process	2	14	0.00361658	0.0601587	ENSBTAG00000000160;ENSBTAG00000007681
GO:0042249	establishment of planar polarity of embryonic epithelium	2	14	0.00361658	0.0601587	ENSBTAG00000018563;ENSBTAG00000027625
GO:0051580	regulation of neurotransmitter uptake	2	14	0.00361658	0.0601587	ENSBTAG00000009987;ENSBTAG00000024957
GO:0051270	regulation of cellular component movement	12	756	0.00368524	0.0608566	ENSBTAG00000001462;ENSBTAG00000001835;ENSBTAG00000004685;ENSBTAG00000009987;ENSBTAG00000012931;ENSBTAG00000014764;ENSBTAG00000018563;ENSBTAG00000019428;ENSBTAG00000019627;ENSBTAG00000019892;ENSBTAG00000027625;ENSBTAG00000051898
GO:0001101	response to acid chemical	5	158	0.00370315	0.0608566	ENSBTAG00000000160;ENSBTAG00000007681;ENSBTAG00000012314;ENSBTAG00000013869;ENSBTAG00000027625
GO:0051271	negative regulation of cellular component movement	6	228	0.00373848	0.0610693	ENSBTAG00000001835;ENSBTAG00000004685;ENSBTAG00000014764;ENSBTAG00000018563;ENSBTAG00000019627;ENSBTAG00000027625
GO:0070887	cellular response to chemical stimulus	24	2102	0.00390479	0.0633638	ENSBTAG00000001009;ENSBTAG00000001462;ENSBTAG00000002129;ENSBTAG00000002683;ENSBTAG00000005215;ENSBTAG00000005419;ENSBTAG00000007164;ENSBTAG00000007681;ENSBTAG00000009987;ENSBTAG00000012314;ENSBTAG00000013869;ENSBTAG00000015307;ENSBTAG00000015609;ENSBTAG00000015935;ENSBTAG00000018563;ENSBTAG00000019428;ENSBTAG00000019694;ENSBTAG00000019892;ENSBTAG00000020125;ENSBTAG00000020704;ENSBTAG00000024957;…
GO:0040012	regulation of locomotion	12	762	0.0039254	0.0633638	ENSBTAG00000001462;ENSBTAG00000001835;ENSBTAG00000004685;ENSBTAG00000009987;ENSBTAG00000014764;ENSBTAG00000018563;ENSBTAG00000019428;ENSBTAG00000019627;ENSBTAG00000019892;ENSBTAG00000024957;ENSBTAG00000027625;ENSBTAG00000051898
GO:0046579	positive regulation of Ras protein signal transduction	3	49	0.00395597	0.0634817	ENSBTAG00000000898;ENSBTAG00000012737;ENSBTAG00000021872
GO:1901617	organic hydroxy compound biosynthetic process	5	161	0.00401144	0.0639954	ENSBTAG00000005498;ENSBTAG00000007681;ENSBTAG00000007840;ENSBTAG00000018186;ENSBTAG00000024957
GO:0016310	phosphorylation	22	1868	0.00404243	0.0641148	ENSBTAG00000000160;ENSBTAG00000001009;ENSBTAG00000001462;ENSBTAG00000002623;ENSBTAG00000002683;ENSBTAG00000004237;ENSBTAG00000004956;ENSBTAG00000007164;ENSBTAG00000007840;ENSBTAG00000009987;ENSBTAG00000010366;ENSBTAG00000011059;ENSBTAG00000012079;ENSBTAG00000018563;ENSBTAG00000019627;ENSBTAG00000020704;ENSBTAG00000021872;ENSBTAG00000024957;ENSBTAG00000025035;ENSBTAG00000027625;ENSBTAG00000046110;…
GO:0040011	locomotion	18	1407	0.00409681	0.0646017	ENSBTAG00000001462;ENSBTAG00000001835;ENSBTAG00000004231;ENSBTAG00000004685;ENSBTAG00000004930;ENSBTAG00000005288;ENSBTAG00000009987;ENSBTAG00000014764;ENSBTAG00000015609;ENSBTAG00000018563;ENSBTAG00000019428;ENSBTAG00000019627;ENSBTAG00000019892;ENSBTAG00000020125;ENSBTAG00000024957;ENSBTAG00000027625;ENSBTAG00000039731;ENSBTAG00000051898
GO:0030334	regulation of cell migration	11	669	0.00415837	0.0651956	ENSBTAG00000001462;ENSBTAG00000001835;ENSBTAG00000004685;ENSBTAG00000009987;ENSBTAG00000014764;ENSBTAG00000018563;ENSBTAG00000019428;ENSBTAG00000019627;ENSBTAG00000019892;ENSBTAG00000027625;ENSBTAG00000051898
GO:0033138	positive regulation of peptidyl-serine phosphorylation	4	101	0.00424754	0.0662131	ENSBTAG00000001009;ENSBTAG00000018563;ENSBTAG00000020704;ENSBTAG00000024957
GO:0051094	positive regulation of developmental process	14	977	0.00432392	0.0670207	ENSBTAG00000001009;ENSBTAG00000001835;ENSBTAG00000002129;ENSBTAG00000007164;ENSBTAG00000008062;ENSBTAG00000009987;ENSBTAG00000015307;ENSBTAG00000015609;ENSBTAG00000018185;ENSBTAG00000018563;ENSBTAG00000021872;ENSBTAG00000027625;ENSBTAG00000046110;ENSBTAG00000051898
GO:0061045	negative regulation of wound healing	3	51	0.00442976	0.0678273	ENSBTAG00000014764;ENSBTAG00000022986;ENSBTAG00000048591
GO:0006469	negative regulation of protein kinase activity	5	165	0.00445054	0.0678273	ENSBTAG00000007840;ENSBTAG00000011059;ENSBTAG00000018563;ENSBTAG00000019627;ENSBTAG00000027625
GO:0032872	regulation of stress-activated MAPK cascade	5	165	0.00445054	0.0678273	ENSBTAG00000000160;ENSBTAG00000001462;ENSBTAG00000018563;ENSBTAG00000021872;ENSBTAG00000027625
GO:0071310	cellular response to organic substance	20	1655	0.0046772	0.0694962	ENSBTAG00000001009;ENSBTAG00000001462;ENSBTAG00000002129;ENSBTAG00000002683;ENSBTAG00000005215;ENSBTAG00000005419;ENSBTAG00000007164;ENSBTAG00000009987;ENSBTAG00000012314;ENSBTAG00000013869;ENSBTAG00000015307;ENSBTAG00000018563;ENSBTAG00000019428;ENSBTAG00000019694;ENSBTAG00000019892;ENSBTAG00000020125;ENSBTAG00000020704;ENSBTAG00000025035;ENSBTAG00000027625;ENSBTAG00000051898
GO:0043407	negative regulation of MAP kinase activity	3	52	0.00467898	0.0694962	ENSBTAG00000007840;ENSBTAG00000018563;ENSBTAG00000027625
GO:0051057	positive regulation of small GTPase mediated signal transduction	3	52	0.00467898	0.0694962	ENSBTAG00000000898;ENSBTAG00000012737;ENSBTAG00000021872
GO:0048585	negative regulation of response to stimulus	16	1202	0.00469374	0.0694962	ENSBTAG00000002623;ENSBTAG00000003199;ENSBTAG00000007840;ENSBTAG00000011298;ENSBTAG00000012314;ENSBTAG00000013869;ENSBTAG00000014764;ENSBTAG00000015307;ENSBTAG00000018563;ENSBTAG00000019627;ENSBTAG00000022986;ENSBTAG00000024957;ENSBTAG00000027625;ENSBTAG00000046277;ENSBTAG00000048591;ENSBTAG00000048655
GO:0046688	response to copper ion	2	16	0.00472888	0.0694962	ENSBTAG00000005419;ENSBTAG00000024957
GO:0060343	trabecula formation	2	16	0.00472888	0.0694962	ENSBTAG00000015307;ENSBTAG00000027625
GO:0070302	regulation of stress-activated protein kinase signaling cascade	5	168	0.00480162	0.0694962	ENSBTAG00000000160;ENSBTAG00000001462;ENSBTAG00000018563;ENSBTAG00000021872;ENSBTAG00000027625
GO:0045995	regulation of embryonic development	4	105	0.00487573	0.0694962	ENSBTAG00000001835;ENSBTAG00000008062;ENSBTAG00000018563;ENSBTAG00000027625
GO:0042509	regulation of tyrosine phosphorylation of STAT protein	3	53	0.00493653	0.0694962	ENSBTAG00000001009;ENSBTAG00000007164;ENSBTAG00000046110
GO:0080134	regulation of response to stress	14	993	0.00498486	0.0694962	ENSBTAG00000000160;ENSBTAG00000001462;ENSBTAG00000007681;ENSBTAG00000011298;ENSBTAG00000012314;ENSBTAG00000014764;ENSBTAG00000018563;ENSBTAG00000019627;ENSBTAG00000021872;ENSBTAG00000022986;ENSBTAG00000024957;ENSBTAG00000027625;ENSBTAG00000048591;ENSBTAG00000048655
GO:0001568	blood vessel development	9	499	0.00522604	0.0694962	ENSBTAG00000001462;ENSBTAG00000002129;ENSBTAG00000011298;ENSBTAG00000012314;ENSBTAG00000018185;ENSBTAG00000018563;ENSBTAG00000019627;ENSBTAG00000020704;ENSBTAG00000022986
GO:2000026	regulation of multicellular organismal development	18	1442	0.00528851	0.0694962	ENSBTAG00000001009;ENSBTAG00000001835;ENSBTAG00000008062;ENSBTAG00000011298;ENSBTAG00000012314;ENSBTAG00000012604;ENSBTAG00000015307;ENSBTAG00000018185;ENSBTAG00000018563;ENSBTAG00000019627;ENSBTAG00000020125;ENSBTAG00000021872;ENSBTAG00000022986;ENSBTAG00000024957;ENSBTAG00000027625;ENSBTAG00000046110;ENSBTAG00000051898;ENSBTAG00000051913
GO:1901605	alpha-amino acid metabolic process	5	172	0.0052998	0.0694962	ENSBTAG00000000160;ENSBTAG00000007681;ENSBTAG00000012128;ENSBTAG00000015935;ENSBTAG00000025903
GO:0001919	regulation of receptor recycling	2	17	0.00533676	0.0694962	ENSBTAG00000020704;ENSBTAG00000024957
GO:0055094	response to lipoprotein particle	2	17	0.00533676	0.0694962	ENSBTAG00000012314;ENSBTAG00000014764
GO:0071392	cellular response to estradiol stimulus	2	17	0.00533676	0.0694962	ENSBTAG00000020704;ENSBTAG00000027625
GO:1905276	regulation of epithelial tube formation	2	17	0.00533676	0.0694962	ENSBTAG00000018563;ENSBTAG00000027625
GO:0048708	astrocyte differentiation	3	55	0.00547691	0.0694962	ENSBTAG00000006977;ENSBTAG00000012314;ENSBTAG00000046110
GO:0042327	positive regulation of phosphorylation	12	795	0.00548239	0.0694962	ENSBTAG00000001009;ENSBTAG00000001462;ENSBTAG00000004237;ENSBTAG00000007164;ENSBTAG00000010366;ENSBTAG00000018563;ENSBTAG00000020704;ENSBTAG00000021872;ENSBTAG00000024957;ENSBTAG00000025035;ENSBTAG00000046110;ENSBTAG00000051898
GO:0043506	regulation of JUN kinase activity	3	56	0.00575988	0.0694962	ENSBTAG00000000160;ENSBTAG00000018563;ENSBTAG00000027625
GO:0044093	positive regulation of molecular function	16	1229	0.00579769	0.0694962	ENSBTAG00000001009;ENSBTAG00000001462;ENSBTAG00000003334;ENSBTAG00000004237;ENSBTAG00000007164;ENSBTAG00000007522;ENSBTAG00000007681;ENSBTAG00000012737;ENSBTAG00000015609;ENSBTAG00000018563;ENSBTAG00000019627;ENSBTAG00000021189;ENSBTAG00000021872;ENSBTAG00000024957;ENSBTAG00000025035;ENSBTAG00000046277
GO:0050678	regulation of epithelial cell proliferation	6	250	0.00583041	0.0694962	ENSBTAG00000001462;ENSBTAG00000007164;ENSBTAG00000011298;ENSBTAG00000018563;ENSBTAG00000027625;ENSBTAG00000051898
GO:0032940	secretion by cell	9	508	0.00585763	0.0694962	ENSBTAG00000001835;ENSBTAG00000007840;ENSBTAG00000007882;ENSBTAG00000011684;ENSBTAG00000016514;ENSBTAG00000021872;ENSBTAG00000024957;ENSBTAG00000027625;ENSBTAG00000051898
GO:0006544	glycine metabolic process	2	18	0.00597851	0.0694962	ENSBTAG00000007681;ENSBTAG00000025903
GO:0048710	regulation of astrocyte differentiation	2	18	0.00597851	0.0694962	ENSBTAG00000012314;ENSBTAG00000046110
GO:0071402	cellular response to lipoprotein particle stimulus	2	18	0.00597851	0.0694962	ENSBTAG00000012314;ENSBTAG00000014764
GO:2000050	regulation of non-canonical Wnt signaling pathway	2	18	0.00597851	0.0694962	ENSBTAG00000018563;ENSBTAG00000027625
GO:0042592	homeostatic process	17	1348	0.00609572	0.0694962	ENSBTAG00000000898;ENSBTAG00000001009;ENSBTAG00000001545;ENSBTAG00000002062;ENSBTAG00000006775;ENSBTAG00000007522;ENSBTAG00000007665;ENSBTAG00000010366;ENSBTAG00000012314;ENSBTAG00000012737;ENSBTAG00000012931;ENSBTAG00000019428;ENSBTAG00000019627;ENSBTAG00000019772;ENSBTAG00000020125;ENSBTAG00000020704;ENSBTAG00000024957
GO:0043408	regulation of MAPK cascade	9	513	0.0062332	0.0694962	ENSBTAG00000000160;ENSBTAG00000001462;ENSBTAG00000007164;ENSBTAG00000007840;ENSBTAG00000010366;ENSBTAG00000018563;ENSBTAG00000020704;ENSBTAG00000021872;ENSBTAG00000027625
GO:2000145	regulation of cell motility	11	707	0.0062496	0.0694962	ENSBTAG00000001462;ENSBTAG00000001835;ENSBTAG00000004685;ENSBTAG00000009987;ENSBTAG00000014764;ENSBTAG00000018563;ENSBTAG00000019428;ENSBTAG00000019627;ENSBTAG00000019892;ENSBTAG00000027625;ENSBTAG00000051898
GO:0001707	mesoderm formation	3	58	0.00635176	0.0694962	ENSBTAG00000001835;ENSBTAG00000011298;ENSBTAG00000018563
GO:0043154	negative regulation of cysteine-type endopeptidase activity involved in apoptotic process	3	58	0.00635176	0.0694962	ENSBTAG00000018563;ENSBTAG00000024957;ENSBTAG00000051199
GO:0006535	cysteine biosynthetic process from serine	1	1	0.00649617	0.0694962	ENSBTAG00000000160
GO:0009443	pyridoxal 5'-phosphate salvage	1	1	0.00649617	0.0694962	ENSBTAG00000018186
GO:0015783	GDP-fucose transmembrane transport	1	1	0.00649617	0.0694962	ENSBTAG00000003199
GO:0031427	response to methotrexate	1	1	0.00649617	0.0694962	ENSBTAG00000007681
GO:0032227	negative regulation of synaptic transmission, dopaminergic	1	1	0.00649617	0.0694962	ENSBTAG00000024957
GO:0033366	protein localization to secretory granule	1	1	0.00649617	0.0694962	ENSBTAG00000016514
GO:0035543	positive regulation of SNARE complex assembly	1	1	0.00649617	0.0694962	ENSBTAG00000024957
GO:0035695	mitophagy by induced vacuole formation	1	1	0.00649617	0.0694962	ENSBTAG00000018106
GO:0035874	cellular response to copper ion starvation	1	1	0.00649617	0.0694962	ENSBTAG00000005419
GO:0036085	GDP-fucose import into Golgi lumen	1	1	0.00649617	0.0694962	ENSBTAG00000003199
GO:0038041	cross-receptor inhibition within G protein-coupled receptor heterodimer	1	1	0.00649617	0.0694962	ENSBTAG00000020704
GO:0038161	prolactin signaling pathway	1	1	0.00649617	0.0694962	ENSBTAG00000025035
GO:0044332	Wnt signaling pathway involved in dorsal/ventral axis specification	1	1	0.00649617	0.0694962	ENSBTAG00000027625
GO:0044345	stromal-epithelial cell signaling involved in prostate gland development	1	1	0.00649617	0.0694962	ENSBTAG00000027625
GO:0045578	negative regulation of B cell differentiation	1	1	0.00649617	0.0694962	ENSBTAG00000027625
GO:0046086	adenosine biosynthetic process	1	1	0.00649617	0.0694962	ENSBTAG00000048655
GO:0046452	dihydrofolate metabolic process	1	1	0.00649617	0.0694962	ENSBTAG00000007681
GO:0051585	negative regulation of dopamine uptake involved in synaptic transmission	1	1	0.00649617	0.0694962	ENSBTAG00000024957
GO:0051622	negative regulation of norepinephrine uptake	1	1	0.00649617	0.0694962	ENSBTAG00000024957
GO:0051945	negative regulation of catecholamine uptake involved in synaptic transmission	1	1	0.00649617	0.0694962	ENSBTAG00000024957
GO:0061185	negative regulation of dermatome development	1	1	0.00649617	0.0694962	ENSBTAG00000018563
GO:0061586	positive regulation of transcription by transcription factor localization	1	1	0.00649617	0.0694962	ENSBTAG00000002129
GO:0072428	signal transduction involved in intra-S DNA damage checkpoint	1	1	0.00649617	0.0694962	ENSBTAG00000004956
GO:0090246	convergent extension involved in somitogenesis	1	1	0.00649617	0.0694962	ENSBTAG00000027625
GO:0090480	purine nucleotide-sugar transmembrane transport	1	1	0.00649617	0.0694962	ENSBTAG00000003199
GO:0097184	response to azide	1	1	0.00649617	0.0694962	ENSBTAG00000005419
GO:0097185	cellular response to azide	1	1	0.00649617	0.0694962	ENSBTAG00000005419
GO:0099156	cell-cell signaling via exosome	1	1	0.00649617	0.0694962	ENSBTAG00000002129
GO:0120126	response to copper ion starvation	1	1	0.00649617	0.0694962	ENSBTAG00000005419
GO:1902080	regulation of calcium ion import into sarcoplasmic reticulum	1	1	0.00649617	0.0694962	ENSBTAG00000012931
GO:1902081	negative regulation of calcium ion import into sarcoplasmic reticulum	1	1	0.00649617	0.0694962	ENSBTAG00000012931
GO:1902178	fibroblast growth factor receptor apoptotic signaling pathway	1	1	0.00649617	0.0694962	ENSBTAG00000007164
GO:1902576	negative regulation of nuclear cell cycle DNA replication	1	1	0.00649617	0.0694962	ENSBTAG00000004956
GO:1903282	regulation of glutathione peroxidase activity	1	1	0.00649617	0.0694962	ENSBTAG00000024957
GO:1903284	positive regulation of glutathione peroxidase activity	1	1	0.00649617	0.0694962	ENSBTAG00000024957
GO:1903285	positive regulation of hydrogen peroxide catabolic process	1	1	0.00649617	0.0694962	ENSBTAG00000024957
GO:1903464	negative regulation of mitotic cell cycle DNA replication	1	1	0.00649617	0.0694962	ENSBTAG00000004956
GO:1905665	positive regulation of calcium ion import across plasma membrane	1	1	0.00649617	0.0694962	ENSBTAG00000020704
GO:2000053	regulation of Wnt signaling pathway involved in dorsal/ventral axis specification	1	1	0.00649617	0.0694962	ENSBTAG00000027625
GO:2000054	negative regulation of Wnt signaling pathway involved in dorsal/ventral axis specification	1	1	0.00649617	0.0694962	ENSBTAG00000027625
GO:2000080	negative regulation of canonical Wnt signaling pathway involved in controlling type B pancreatic cell proliferation	1	1	0.00649617	0.0694962	ENSBTAG00000027625
GO:2000287	positive regulation of myotome development	1	1	0.00649617	0.0694962	ENSBTAG00000008062
GO:2000290	regulation of myotome development	1	1	0.00649617	0.0694962	ENSBTAG00000008062
GO:2000295	regulation of hydrogen peroxide catabolic process	1	1	0.00649617	0.0694962	ENSBTAG00000024957
GO:0046329	negative regulation of JNK cascade	2	19	0.00665367	0.0700115	ENSBTAG00000018563;ENSBTAG00000027625
GO:0001756	somitogenesis	3	59	0.0066608	0.0700115	ENSBTAG00000008062;ENSBTAG00000018563;ENSBTAG00000027625
GO:0007260	tyrosine phosphorylation of STAT protein	3	59	0.0066608	0.0700115	ENSBTAG00000001009;ENSBTAG00000007164;ENSBTAG00000046110
GO:0033673	negative regulation of kinase activity	5	182	0.00670373	0.0700115	ENSBTAG00000007840;ENSBTAG00000011059;ENSBTAG00000018563;ENSBTAG00000019627;ENSBTAG00000027625
GO:0051403	stress-activated MAPK cascade	5	182	0.00670373	0.0700115	ENSBTAG00000000160;ENSBTAG00000001462;ENSBTAG00000018563;ENSBTAG00000021872;ENSBTAG00000027625
GO:0050865	regulation of cell activation	8	427	0.00670434	0.0700115	ENSBTAG00000002623;ENSBTAG00000012314;ENSBTAG00000014764;ENSBTAG00000019627;ENSBTAG00000021872;ENSBTAG00000024957;ENSBTAG00000027625;ENSBTAG00000046110
GO:0031401	positive regulation of protein modification process	13	921	0.00672398	0.0700115	ENSBTAG00000001009;ENSBTAG00000001462;ENSBTAG00000004237;ENSBTAG00000007164;ENSBTAG00000010366;ENSBTAG00000018563;ENSBTAG00000020704;ENSBTAG00000021872;ENSBTAG00000024957;ENSBTAG00000025035;ENSBTAG00000046110;ENSBTAG00000051199;ENSBTAG00000051898
GO:0043066	negative regulation of apoptotic process	10	616	0.00679738	0.0705066	ENSBTAG00000001009;ENSBTAG00000001462;ENSBTAG00000004237;ENSBTAG00000011298;ENSBTAG00000018563;ENSBTAG00000024957;ENSBTAG00000025035;ENSBTAG00000027625;ENSBTAG00000046110;ENSBTAG00000051199
GO:0007399	nervous system development	19	1595	0.00682706	0.0705463	ENSBTAG00000000160;ENSBTAG00000004231;ENSBTAG00000004574;ENSBTAG00000005288;ENSBTAG00000006977;ENSBTAG00000007164;ENSBTAG00000011298;ENSBTAG00000012314;ENSBTAG00000012604;ENSBTAG00000014764;ENSBTAG00000018563;ENSBTAG00000019627;ENSBTAG00000020125;ENSBTAG00000024091;ENSBTAG00000024957;ENSBTAG00000027625;ENSBTAG00000033835;ENSBTAG00000046110;ENSBTAG00000051913
GO:0048332	mesoderm morphogenesis	3	60	0.00697865	0.0716737	ENSBTAG00000001835;ENSBTAG00000011298;ENSBTAG00000018563
GO:0001775	cell activation	11	718	0.00698871	0.0716737	ENSBTAG00000002129;ENSBTAG00000002623;ENSBTAG00000009987;ENSBTAG00000012314;ENSBTAG00000014764;ENSBTAG00000015609;ENSBTAG00000019627;ENSBTAG00000021872;ENSBTAG00000024957;ENSBTAG00000027625;ENSBTAG00000046110
GO:0009967	positive regulation of signal transduction	15	1143	0.00702755	0.071802	ENSBTAG00000000898;ENSBTAG00000001009;ENSBTAG00000001462;ENSBTAG00000004237;ENSBTAG00000005215;ENSBTAG00000007164;ENSBTAG00000009049;ENSBTAG00000010366;ENSBTAG00000012737;ENSBTAG00000018563;ENSBTAG00000020704;ENSBTAG00000021872;ENSBTAG00000025035;ENSBTAG00000027625;ENSBTAG00000046110
GO:0010647	positive regulation of cell communication	16	1257	0.00715791	0.0725845	ENSBTAG00000000898;ENSBTAG00000001009;ENSBTAG00000001462;ENSBTAG00000004237;ENSBTAG00000005215;ENSBTAG00000007164;ENSBTAG00000009049;ENSBTAG00000010366;ENSBTAG00000012737;ENSBTAG00000018563;ENSBTAG00000020704;ENSBTAG00000021872;ENSBTAG00000024957;ENSBTAG00000025035;ENSBTAG00000027625;ENSBTAG00000046110
GO:1901698	response to nitrogen compound	10	621	0.00717888	0.0725845	ENSBTAG00000000160;ENSBTAG00000005419;ENSBTAG00000007681;ENSBTAG00000007882;ENSBTAG00000012314;ENSBTAG00000013066;ENSBTAG00000013869;ENSBTAG00000014764;ENSBTAG00000020704;ENSBTAG00000027625
GO:0001944	vasculature development	9	525	0.00721056	0.0725845	ENSBTAG00000001462;ENSBTAG00000002129;ENSBTAG00000011298;ENSBTAG00000012314;ENSBTAG00000018185;ENSBTAG00000018563;ENSBTAG00000019627;ENSBTAG00000020704;ENSBTAG00000022986
GO:0072358	cardiovascular system development	9	525	0.00721056	0.0725845	ENSBTAG00000001462;ENSBTAG00000002129;ENSBTAG00000011298;ENSBTAG00000012314;ENSBTAG00000018185;ENSBTAG00000018563;ENSBTAG00000019627;ENSBTAG00000020704;ENSBTAG00000022986
GO:2000117	negative regulation of cysteine-type endopeptidase activity	3	61	0.00730538	0.0732686	ENSBTAG00000018563;ENSBTAG00000024957;ENSBTAG00000051199
GO:0007596	blood coagulation	4	118	0.00734137	0.0732954	ENSBTAG00000000898;ENSBTAG00000009987;ENSBTAG00000014764;ENSBTAG00000048591
GO:0001774	microglial cell activation	2	20	0.00736179	0.0732954	ENSBTAG00000012314;ENSBTAG00000024957
GO:1901615	organic hydroxy compound metabolic process	7	346	0.00740295	0.0734372	ENSBTAG00000005498;ENSBTAG00000007681;ENSBTAG00000007840;ENSBTAG00000012314;ENSBTAG00000015935;ENSBTAG00000018186;ENSBTAG00000024957
GO:0023056	positive regulation of signaling	16	1263	0.00748063	0.073939	ENSBTAG00000000898;ENSBTAG00000001009;ENSBTAG00000001462;ENSBTAG00000004237;ENSBTAG00000005215;ENSBTAG00000007164;ENSBTAG00000009049;ENSBTAG00000010366;ENSBTAG00000012737;ENSBTAG00000018563;ENSBTAG00000020704;ENSBTAG00000021872;ENSBTAG00000024957;ENSBTAG00000025035;ENSBTAG00000027625;ENSBTAG00000046110
GO:0051051	negative regulation of transport	6	264	0.00754378	0.0741488	ENSBTAG00000001835;ENSBTAG00000007840;ENSBTAG00000011684;ENSBTAG00000012931;ENSBTAG00000024957;ENSBTAG00000027625
GO:0032501	multicellular organismal process	52	6022	0.00755622	0.0741488	ENSBTAG00000000109;ENSBTAG00000000160;ENSBTAG00000000898;ENSBTAG00000001009;ENSBTAG00000001462;ENSBTAG00000001545;ENSBTAG00000001835;ENSBTAG00000002062;ENSBTAG00000002129;ENSBTAG00000003334;ENSBTAG00000004231;ENSBTAG00000004574;ENSBTAG00000004849;ENSBTAG00000005288;ENSBTAG00000006977;ENSBTAG00000007164;ENSBTAG00000007665;ENSBTAG00000007840;ENSBTAG00000007882;ENSBTAG00000008062;ENSBTAG00000009987;…
GO:0051241	negative regulation of multicellular organismal process	12	830	0.00763721	0.0744455	ENSBTAG00000001835;ENSBTAG00000007665;ENSBTAG00000007840;ENSBTAG00000011684;ENSBTAG00000012314;ENSBTAG00000012931;ENSBTAG00000014764;ENSBTAG00000018563;ENSBTAG00000019627;ENSBTAG00000022986;ENSBTAG00000027625;ENSBTAG00000048591
GO:0051928	positive regulation of calcium ion transport	3	62	0.00764103	0.0744455	ENSBTAG00000019627;ENSBTAG00000020704;ENSBTAG00000024957
GO:0035239	tube morphogenesis	10	628	0.00774074	0.0751485	ENSBTAG00000001462;ENSBTAG00000002129;ENSBTAG00000011298;ENSBTAG00000012314;ENSBTAG00000018185;ENSBTAG00000018563;ENSBTAG00000019627;ENSBTAG00000020704;ENSBTAG00000022986;ENSBTAG00000027625
GO:0007599	hemostasis	4	120	0.00778171	0.0752784	ENSBTAG00000000898;ENSBTAG00000009987;ENSBTAG00000014764;ENSBTAG00000048591
GO:0009914	hormone transport	5	190	0.00800047	0.077016	ENSBTAG00000001835;ENSBTAG00000011684;ENSBTAG00000016388;ENSBTAG00000016514;ENSBTAG00000027625
GO:0044283	small molecule biosynthetic process	9	534	0.00801779	0.077016	ENSBTAG00000000160;ENSBTAG00000002683;ENSBTAG00000006977;ENSBTAG00000007681;ENSBTAG00000007840;ENSBTAG00000018186;ENSBTAG00000019892;ENSBTAG00000024957;ENSBTAG00000048655
GO:0010562	positive regulation of phosphorus metabolic process	12	837	0.00813913	0.0776348	ENSBTAG00000001009;ENSBTAG00000001462;ENSBTAG00000004237;ENSBTAG00000007164;ENSBTAG00000010366;ENSBTAG00000018563;ENSBTAG00000020704;ENSBTAG00000021872;ENSBTAG00000024957;ENSBTAG00000025035;ENSBTAG00000046110;ENSBTAG00000051898
GO:0045937	positive regulation of phosphate metabolic process	12	837	0.00813913	0.0776348	ENSBTAG00000001009;ENSBTAG00000001462;ENSBTAG00000004237;ENSBTAG00000007164;ENSBTAG00000010366;ENSBTAG00000018563;ENSBTAG00000020704;ENSBTAG00000021872;ENSBTAG00000024957;ENSBTAG00000025035;ENSBTAG00000046110;ENSBTAG00000051898
GO:0030308	negative regulation of cell growth	4	122	0.0082391	0.0778656	ENSBTAG00000011059;ENSBTAG00000013869;ENSBTAG00000018563;ENSBTAG00000027625
GO:0050817	coagulation	4	122	0.0082391	0.0778656	ENSBTAG00000000898;ENSBTAG00000009987;ENSBTAG00000014764;ENSBTAG00000048591
GO:0043069	negative regulation of programmed cell death	10	634	0.00824896	0.0778656	ENSBTAG00000001009;ENSBTAG00000001462;ENSBTAG00000004237;ENSBTAG00000011298;ENSBTAG00000018563;ENSBTAG00000024957;ENSBTAG00000025035;ENSBTAG00000027625;ENSBTAG00000046110;ENSBTAG00000051199
GO:1903035	negative regulation of response to wounding	3	64	0.00833937	0.0782784	ENSBTAG00000014764;ENSBTAG00000022986;ENSBTAG00000048591
GO:0030336	negative regulation of cell migration	5	192	0.00835008	0.0782784	ENSBTAG00000001835;ENSBTAG00000004685;ENSBTAG00000018563;ENSBTAG00000019627;ENSBTAG00000027625
GO:0007167	enzyme linked receptor protein signaling pathway	11	738	0.00850717	0.0794779	ENSBTAG00000001462;ENSBTAG00000004237;ENSBTAG00000005288;ENSBTAG00000007164;ENSBTAG00000009987;ENSBTAG00000015307;ENSBTAG00000018563;ENSBTAG00000024957;ENSBTAG00000025035;ENSBTAG00000027625;ENSBTAG00000051898
GO:0048869	cellular developmental process	30	3007	0.00862906	0.0803415	ENSBTAG00000001009;ENSBTAG00000001462;ENSBTAG00000001835;ENSBTAG00000002129;ENSBTAG00000004231;ENSBTAG00000004574;ENSBTAG00000005288;ENSBTAG00000006977;ENSBTAG00000007164;ENSBTAG00000009987;ENSBTAG00000011298;ENSBTAG00000012314;ENSBTAG00000012604;ENSBTAG00000014764;ENSBTAG00000015307;ENSBTAG00000015609;ENSBTAG00000016299;ENSBTAG00000018185;ENSBTAG00000018563;ENSBTAG00000019146;ENSBTAG00000019164;…
GO:0033135	regulation of peptidyl-serine phosphorylation	4	124	0.00871379	0.0806089	ENSBTAG00000001009;ENSBTAG00000018563;ENSBTAG00000020704;ENSBTAG00000024957
GO:0022008	neurogenesis	15	1172	0.00876438	0.0806089	ENSBTAG00000004231;ENSBTAG00000004574;ENSBTAG00000005288;ENSBTAG00000006977;ENSBTAG00000007164;ENSBTAG00000011298;ENSBTAG00000012314;ENSBTAG00000012604;ENSBTAG00000014764;ENSBTAG00000018563;ENSBTAG00000019627;ENSBTAG00000020125;ENSBTAG00000027625;ENSBTAG00000046110;ENSBTAG00000051913
GO:0018193	peptidyl-amino acid modification	14	1061	0.00876881	0.0806089	ENSBTAG00000001009;ENSBTAG00000001462;ENSBTAG00000002623;ENSBTAG00000004237;ENSBTAG00000007164;ENSBTAG00000009987;ENSBTAG00000011298;ENSBTAG00000018563;ENSBTAG00000020704;ENSBTAG00000024957;ENSBTAG00000025035;ENSBTAG00000027625;ENSBTAG00000046110;ENSBTAG00000051898
GO:0010165	response to X-ray	2	22	0.0088751	0.0806089	ENSBTAG00000018563;ENSBTAG00000027625
GO:0044060	regulation of endocrine process	2	22	0.0088751	0.0806089	ENSBTAG00000001835;ENSBTAG00000011684
GO:0050869	negative regulation of B cell activation	2	22	0.0088751	0.0806089	ENSBTAG00000002623;ENSBTAG00000027625
GO:0031098	stress-activated protein kinase signaling cascade	5	195	0.00889417	0.0806089	ENSBTAG00000000160;ENSBTAG00000001462;ENSBTAG00000018563;ENSBTAG00000021872;ENSBTAG00000027625
GO:0070372	regulation of ERK1 and ERK2 cascade	5	195	0.00889417	0.0806089	ENSBTAG00000001462;ENSBTAG00000007164;ENSBTAG00000010366;ENSBTAG00000020704;ENSBTAG00000021872
GO:0042060	wound healing	6	276	0.00927998	0.0838271	ENSBTAG00000000898;ENSBTAG00000002129;ENSBTAG00000009987;ENSBTAG00000014764;ENSBTAG00000022986;ENSBTAG00000048591
GO:0042063	gliogenesis	5	199	0.00965715	0.0851789	ENSBTAG00000006977;ENSBTAG00000012314;ENSBTAG00000012604;ENSBTAG00000014764;ENSBTAG00000046110
GO:0002269	leukocyte activation involved in inflammatory response	2	23	0.00967942	0.0851789	ENSBTAG00000012314;ENSBTAG00000024957
GO:0033273	response to vitamin	2	23	0.00967942	0.0851789	ENSBTAG00000000160;ENSBTAG00000027625
GO:0061900	glial cell activation	2	23	0.00967942	0.0851789	ENSBTAG00000012314;ENSBTAG00000024957
GO:0071542	dopaminergic neuron differentiation	2	23	0.00967942	0.0851789	ENSBTAG00000018563;ENSBTAG00000027625
GO:0097242	amyloid-beta clearance	2	23	0.00967942	0.0851789	ENSBTAG00000007840;ENSBTAG00000012314
GO:0098810	neurotransmitter reuptake	2	23	0.00967942	0.0851789	ENSBTAG00000009987;ENSBTAG00000024957
GO:1904645	response to amyloid-beta	2	23	0.00967942	0.0851789	ENSBTAG00000007882;ENSBTAG00000020704
GO:0048017	inositol lipid-mediated signaling	4	128	0.0097161	0.0852268	ENSBTAG00000001009;ENSBTAG00000003334;ENSBTAG00000019079;ENSBTAG00000021872
GO:0034097	response to cytokine	10	651	0.00982975	0.0859473	ENSBTAG00000001009;ENSBTAG00000002129;ENSBTAG00000002683;ENSBTAG00000005215;ENSBTAG00000019428;ENSBTAG00000019694;ENSBTAG00000019892;ENSBTAG00000024957;ENSBTAG00000025035;ENSBTAG00000027625
GO:0071363	cellular response to growth factor stimulus	8	459	0.0101351	0.0883341	ENSBTAG00000001462;ENSBTAG00000007164;ENSBTAG00000009987;ENSBTAG00000015307;ENSBTAG00000018563;ENSBTAG00000019892;ENSBTAG00000027625;ENSBTAG00000051898
GO:2000146	negative regulation of cell motility	5	202	0.0102582	0.0891221	ENSBTAG00000001835;ENSBTAG00000004685;ENSBTAG00000018563;ENSBTAG00000019627;ENSBTAG00000027625
GO:1902533	positive regulation of intracellular signal transduction	11	760	0.0104624	0.0896397	ENSBTAG00000000898;ENSBTAG00000001009;ENSBTAG00000001462;ENSBTAG00000005215;ENSBTAG00000007164;ENSBTAG00000010366;ENSBTAG00000012737;ENSBTAG00000020704;ENSBTAG00000021872;ENSBTAG00000025035;ENSBTAG00000046110
GO:0014002	astrocyte development	2	24	0.0105149	0.0896397	ENSBTAG00000006977;ENSBTAG00000012314
GO:0055083	monovalent inorganic anion homeostasis	2	24	0.0105149	0.0896397	ENSBTAG00000001545;ENSBTAG00000006775
GO:0060795	cell fate commitment involved in formation of primary germ layer	2	24	0.0105149	0.0896397	ENSBTAG00000011298;ENSBTAG00000018563
GO:0071398	cellular response to fatty acid	2	24	0.0105149	0.0896397	ENSBTAG00000012314;ENSBTAG00000027625
GO:0090279	regulation of calcium ion import	2	24	0.0105149	0.0896397	ENSBTAG00000012931;ENSBTAG00000020704
GO:0000165	MAPK cascade	9	559	0.0106246	0.0900122	ENSBTAG00000000160;ENSBTAG00000001462;ENSBTAG00000007164;ENSBTAG00000007840;ENSBTAG00000010366;ENSBTAG00000018563;ENSBTAG00000020704;ENSBTAG00000021872;ENSBTAG00000027625
GO:0023014	signal transduction by protein phosphorylation	9	559	0.0106246	0.0900122	ENSBTAG00000000160;ENSBTAG00000001462;ENSBTAG00000007164;ENSBTAG00000007840;ENSBTAG00000010366;ENSBTAG00000018563;ENSBTAG00000020704;ENSBTAG00000021872;ENSBTAG00000027625
GO:0051348	negative regulation of transferase activity	5	204	0.0106729	0.090141	ENSBTAG00000007840;ENSBTAG00000011059;ENSBTAG00000018563;ENSBTAG00000019627;ENSBTAG00000027625
GO:0051924	regulation of calcium ion transport	4	133	0.0110707	0.0917636	ENSBTAG00000012931;ENSBTAG00000019627;ENSBTAG00000020704;ENSBTAG00000024957
GO:0070509	calcium ion import	3	71	0.0110724	0.0917636	ENSBTAG00000007882;ENSBTAG00000012931;ENSBTAG00000020704
GO:2000027	regulation of animal organ morphogenesis	4	134	0.0113555	0.0917636	ENSBTAG00000011298;ENSBTAG00000018563;ENSBTAG00000027625;ENSBTAG00000051898
GO:0001881	receptor recycling	2	25	0.0113812	0.0917636	ENSBTAG00000020704;ENSBTAG00000024957
GO:0010719	negative regulation of epithelial to mesenchymal transition	2	25	0.0113812	0.0917636	ENSBTAG00000018563;ENSBTAG00000027625
GO:0051281	positive regulation of release of sequestered calcium ion into cytosol	2	25	0.0113812	0.0917636	ENSBTAG00000019627;ENSBTAG00000024957
GO:0007169	transmembrane receptor protein tyrosine kinase signaling pathway	8	469	0.0114368	0.0917636	ENSBTAG00000001462;ENSBTAG00000004237;ENSBTAG00000005288;ENSBTAG00000007164;ENSBTAG00000009987;ENSBTAG00000024957;ENSBTAG00000025035;ENSBTAG00000051898
GO:0070848	response to growth factor	8	469	0.0114368	0.0917636	ENSBTAG00000001462;ENSBTAG00000007164;ENSBTAG00000009987;ENSBTAG00000015307;ENSBTAG00000018563;ENSBTAG00000019892;ENSBTAG00000027625;ENSBTAG00000051898
GO:0006816	calcium ion transport	6	289	0.0114653	0.0917636	ENSBTAG00000002062;ENSBTAG00000007882;ENSBTAG00000012931;ENSBTAG00000019627;ENSBTAG00000020704;ENSBTAG00000024957
GO:0050679	positive regulation of epithelial cell proliferation	4	135	0.011645	0.0917636	ENSBTAG00000001462;ENSBTAG00000011298;ENSBTAG00000027625;ENSBTAG00000051898
GO:0070371	ERK1 and ERK2 cascade	5	209	0.0117595	0.0917636	ENSBTAG00000001462;ENSBTAG00000007164;ENSBTAG00000010366;ENSBTAG00000020704;ENSBTAG00000021872
GO:0021782	glial cell development	3	73	0.0119372	0.0917636	ENSBTAG00000006977;ENSBTAG00000012314;ENSBTAG00000012604
GO:0030705	cytoskeleton-dependent intracellular transport	4	136	0.0119391	0.0917636	ENSBTAG00000011538;ENSBTAG00000021872;ENSBTAG00000024157;ENSBTAG00000030671
GO:1904062	regulation of cation transmembrane transport	5	210	0.0119855	0.0917636	ENSBTAG00000012931;ENSBTAG00000019627;ENSBTAG00000020704;ENSBTAG00000024957;ENSBTAG00000031441
GO:0019432	triglyceride biosynthetic process	2	26	0.0122778	0.0917636	ENSBTAG00000012314;ENSBTAG00000017592
GO:0043403	skeletal muscle tissue regeneration	2	26	0.0122778	0.0917636	ENSBTAG00000002129;ENSBTAG00000014764
GO:0051482	positive regulation of cytosolic calcium ion concentration involved in phospholipase C-activating G protein-coupled signaling pathway	2	26	0.0122778	0.0917636	ENSBTAG00000000898;ENSBTAG00000012737
GO:0010927	cellular component assembly involved in morphogenesis	3	74	0.0123838	0.0917636	ENSBTAG00000004574;ENSBTAG00000012604;ENSBTAG00000014764
GO:0071495	cellular response to endogenous stimulus	12	887	0.0125225	0.0917636	ENSBTAG00000005419;ENSBTAG00000007164;ENSBTAG00000009987;ENSBTAG00000013869;ENSBTAG00000015307;ENSBTAG00000018563;ENSBTAG00000019892;ENSBTAG00000020125;ENSBTAG00000020704;ENSBTAG00000025035;ENSBTAG00000027625;ENSBTAG00000051898
GO:0001933	negative regulation of protein phosphorylation	6	295	0.0125877	0.0917636	ENSBTAG00000002623;ENSBTAG00000007840;ENSBTAG00000011059;ENSBTAG00000018563;ENSBTAG00000019627;ENSBTAG00000027625
GO:0035295	tube development	11	782	0.0127482	0.0917636	ENSBTAG00000001462;ENSBTAG00000002129;ENSBTAG00000011298;ENSBTAG00000012314;ENSBTAG00000018185;ENSBTAG00000018563;ENSBTAG00000019627;ENSBTAG00000020704;ENSBTAG00000022986;ENSBTAG00000027625;ENSBTAG00000051898
GO:0002175	protein localization to paranode region of axon	1	2	0.0129505	0.0917636	ENSBTAG00000004574
GO:0010040	response to iron(II) ion	1	2	0.0129505	0.0917636	ENSBTAG00000024957
GO:0010899	regulation of phosphatidylcholine catabolic process	1	2	0.0129505	0.0917636	ENSBTAG00000012314
GO:0014034	neural crest cell fate commitment	1	2	0.0129505	0.0917636	ENSBTAG00000027625
GO:0019343	cysteine biosynthetic process via cystathionine	1	2	0.0129505	0.0917636	ENSBTAG00000000160
GO:0021942	radial glia guided migration of Purkinje cell	1	2	0.0129505	0.0917636	ENSBTAG00000020125
GO:0030070	insulin processing	1	2	0.0129505	0.0917636	ENSBTAG00000016514
GO:0032290	peripheral nervous system myelin formation	1	2	0.0129505	0.0917636	ENSBTAG00000012604
GO:0042662	negative regulation of mesodermal cell fate specification	1	2	0.0129505	0.0917636	ENSBTAG00000018563
GO:0042819	vitamin B6 biosynthetic process	1	2	0.0129505	0.0917636	ENSBTAG00000018186
GO:0042823	pyridoxal phosphate biosynthetic process	1	2	0.0129505	0.0917636	ENSBTAG00000018186
GO:0044343	canonical Wnt signaling pathway involved in regulation of type B pancreatic cell proliferation	1	2	0.0129505	0.0917636	ENSBTAG00000027625
GO:0046032	ADP catabolic process	1	2	0.0129505	0.0917636	ENSBTAG00000048655
GO:0048295	positive regulation of isotype switching to IgE isotypes	1	2	0.0129505	0.0917636	ENSBTAG00000046110
GO:0051612	negative regulation of serotonin uptake	1	2	0.0129505	0.0917636	ENSBTAG00000024957
GO:0051621	regulation of norepinephrine uptake	1	2	0.0129505	0.0917636	ENSBTAG00000024957
GO:0061888	regulation of astrocyte activation	1	2	0.0129505	0.0917636	ENSBTAG00000012314
GO:0061889	negative regulation of astrocyte activation	1	2	0.0129505	0.0917636	ENSBTAG00000012314
GO:0070162	adiponectin secretion	1	2	0.0129505	0.0917636	ENSBTAG00000011684
GO:0070163	regulation of adiponectin secretion	1	2	0.0129505	0.0917636	ENSBTAG00000011684
GO:0070164	negative regulation of adiponectin secretion	1	2	0.0129505	0.0917636	ENSBTAG00000011684
GO:0070494	regulation of thrombin-activated receptor signaling pathway	1	2	0.0129505	0.0917636	ENSBTAG00000024957
GO:0070495	negative regulation of thrombin-activated receptor signaling pathway	1	2	0.0129505	0.0917636	ENSBTAG00000024957
GO:0070814	hydrogen sulfide biosynthetic process	1	2	0.0129505	0.0917636	ENSBTAG00000000160
GO:0086092	regulation of the force of heart contraction by cardiac conduction	1	2	0.0129505	0.0917636	ENSBTAG00000012931
GO:0097647	amylin receptor signaling pathway	1	2	0.0129505	0.0917636	ENSBTAG00000020704
GO:1901876	regulation of calcium ion binding	1	2	0.0129505	0.0917636	ENSBTAG00000012931
GO:1901877	negative regulation of calcium ion binding	1	2	0.0129505	0.0917636	ENSBTAG00000012931
GO:1901895	negative regulation of calcium-transporting ATPase activity	1	2	0.0129505	0.0917636	ENSBTAG00000012931
GO:1903463	regulation of mitotic cell cycle DNA replication	1	2	0.0129505	0.0917636	ENSBTAG00000004956
GO:1904715	negative regulation of chaperone-mediated autophagy	1	2	0.0129505	0.0917636	ENSBTAG00000024957
GO:1905167	positive regulation of lysosomal protein catabolic process	1	2	0.0129505	0.0917636	ENSBTAG00000012314
GO:1905664	regulation of calcium ion import across plasma membrane	1	2	0.0129505	0.0917636	ENSBTAG00000020704
GO:1905771	negative regulation of mesodermal cell differentiation	1	2	0.0129505	0.0917636	ENSBTAG00000018563
GO:1905772	positive regulation of mesodermal cell differentiation	1	2	0.0129505	0.0917636	ENSBTAG00000001835
GO:1905903	negative regulation of mesoderm formation	1	2	0.0129505	0.0917636	ENSBTAG00000018563
GO:1905904	positive regulation of mesoderm formation	1	2	0.0129505	0.0917636	ENSBTAG00000001835
GO:1990036	calcium ion import into sarcoplasmic reticulum	1	2	0.0129505	0.0917636	ENSBTAG00000012931
GO:1990764	myofibroblast contraction	1	2	0.0129505	0.0917636	ENSBTAG00000033197
GO:2000079	regulation of canonical Wnt signaling pathway involved in controlling type B pancreatic cell proliferation	1	2	0.0129505	0.0917636	ENSBTAG00000027625
GO:2000470	positive regulation of peroxidase activity	1	2	0.0129505	0.0917636	ENSBTAG00000024957
GO:0050866	negative regulation of cell activation	4	140	0.0131635	0.0923621	ENSBTAG00000002623;ENSBTAG00000012314;ENSBTAG00000014764;ENSBTAG00000027625
GO:0003401	axis elongation	2	27	0.0132043	0.0923621	ENSBTAG00000018563;ENSBTAG00000027625
GO:0032873	negative regulation of stress-activated MAPK cascade	2	27	0.0132043	0.0923621	ENSBTAG00000018563;ENSBTAG00000027625
GO:0060986	endocrine hormone secretion	2	27	0.0132043	0.0923621	ENSBTAG00000001835;ENSBTAG00000011684
GO:0070303	negative regulation of stress-activated protein kinase signaling cascade	2	27	0.0132043	0.0923621	ENSBTAG00000018563;ENSBTAG00000027625
GO:0061053	somite development	3	76	0.0133054	0.0925949	ENSBTAG00000008062;ENSBTAG00000018563;ENSBTAG00000027625
GO:1904064	positive regulation of cation transmembrane transport	3	76	0.0133054	0.0925949	ENSBTAG00000019627;ENSBTAG00000020704;ENSBTAG00000024957
GO:0034765	regulation of ion transmembrane transport	6	299	0.0133776	0.0926247	ENSBTAG00000007882;ENSBTAG00000012931;ENSBTAG00000019627;ENSBTAG00000020704;ENSBTAG00000024957;ENSBTAG00000031441
GO:0050673	epithelial cell proliferation	6	299	0.0133776	0.0926247	ENSBTAG00000001462;ENSBTAG00000007164;ENSBTAG00000011298;ENSBTAG00000018563;ENSBTAG00000027625;ENSBTAG00000051898
GO:0007369	gastrulation	4	141	0.0134816	0.0931082	ENSBTAG00000001835;ENSBTAG00000011298;ENSBTAG00000018563;ENSBTAG00000027625
GO:0007166	cell surface receptor signaling pathway	22	2078	0.0137065	0.0935158	ENSBTAG00000001462;ENSBTAG00000002062;ENSBTAG00000003199;ENSBTAG00000004237;ENSBTAG00000005215;ENSBTAG00000005288;ENSBTAG00000007164;ENSBTAG00000009049;ENSBTAG00000009987;ENSBTAG00000011298;ENSBTAG00000012931;ENSBTAG00000015307;ENSBTAG00000016514;ENSBTAG00000018563;ENSBTAG00000019428;ENSBTAG00000019623;ENSBTAG00000019627;ENSBTAG00000024957;ENSBTAG00000025035;ENSBTAG00000027625;ENSBTAG00000046110;…
GO:0030154	cell differentiation	28	2847	0.0137491	0.0935158	ENSBTAG00000001009;ENSBTAG00000001462;ENSBTAG00000001835;ENSBTAG00000002129;ENSBTAG00000004231;ENSBTAG00000004574;ENSBTAG00000005288;ENSBTAG00000006977;ENSBTAG00000007164;ENSBTAG00000009987;ENSBTAG00000011298;ENSBTAG00000012314;ENSBTAG00000012604;ENSBTAG00000014764;ENSBTAG00000015307;ENSBTAG00000015609;ENSBTAG00000016299;ENSBTAG00000018185;ENSBTAG00000018563;ENSBTAG00000019146;ENSBTAG00000019627;…
GO:0031623	receptor internalization	3	77	0.0137806	0.0935158	ENSBTAG00000014764;ENSBTAG00000020704;ENSBTAG00000024957
GO:0044344	cellular response to fibroblast growth factor stimulus	3	77	0.0137806	0.0935158	ENSBTAG00000007164;ENSBTAG00000027625;ENSBTAG00000051898
GO:0051224	negative regulation of protein transport	3	77	0.0137806	0.0935158	ENSBTAG00000007840;ENSBTAG00000011684;ENSBTAG00000027625
GO:0071774	response to fibroblast growth factor	3	77	0.0137806	0.0935158	ENSBTAG00000007164;ENSBTAG00000027625;ENSBTAG00000051898
GO:1990830	cellular response to leukemia inhibitory factor	3	77	0.0137806	0.0935158	ENSBTAG00000002129;ENSBTAG00000002683;ENSBTAG00000019694
GO:0033036	macromolecule localization	22	2080	0.0138502	0.093755	ENSBTAG00000000667;ENSBTAG00000001009;ENSBTAG00000001835;ENSBTAG00000002129;ENSBTAG00000004574;ENSBTAG00000005215;ENSBTAG00000005498;ENSBTAG00000007840;ENSBTAG00000009430;ENSBTAG00000009987;ENSBTAG00000011684;ENSBTAG00000012314;ENSBTAG00000013869;ENSBTAG00000015307;ENSBTAG00000016514;ENSBTAG00000017223;ENSBTAG00000018650;ENSBTAG00000019146;ENSBTAG00000020704;ENSBTAG00000027625;ENSBTAG00000030671;…
GO:0060548	negative regulation of cell death	10	687	0.0139357	0.0941004	ENSBTAG00000001009;ENSBTAG00000001462;ENSBTAG00000004237;ENSBTAG00000011298;ENSBTAG00000018563;ENSBTAG00000024957;ENSBTAG00000025035;ENSBTAG00000027625;ENSBTAG00000046110;ENSBTAG00000051199
GO:0032355	response to estradiol	2	28	0.0141602	0.0951457	ENSBTAG00000020704;ENSBTAG00000027625
GO:0035025	positive regulation of Rho protein signal transduction	2	28	0.0141602	0.0951457	ENSBTAG00000000898;ENSBTAG00000012737
GO:1990823	response to leukemia inhibitory factor	3	78	0.0142653	0.0956158	ENSBTAG00000002129;ENSBTAG00000002683;ENSBTAG00000019694
GO:0043405	regulation of MAP kinase activity	5	220	0.0144104	0.0963522	ENSBTAG00000000160;ENSBTAG00000007840;ENSBTAG00000018563;ENSBTAG00000021872;ENSBTAG00000027625
GO:0002682	regulation of immune system process	13	1018	0.0147442	0.098343	ENSBTAG00000001009;ENSBTAG00000002623;ENSBTAG00000007450;ENSBTAG00000009987;ENSBTAG00000012314;ENSBTAG00000014764;ENSBTAG00000019428;ENSBTAG00000019627;ENSBTAG00000020125;ENSBTAG00000021872;ENSBTAG00000024957;ENSBTAG00000027625;ENSBTAG00000046110
GO:0006767	water-soluble vitamin metabolic process	2	29	0.0151453	0.100772	ENSBTAG00000007681;ENSBTAG00000018186
GO:1904950	negative regulation of establishment of protein localization	3	80	0.0152635	0.101153	ENSBTAG00000007840;ENSBTAG00000011684;ENSBTAG00000027625
GO:0051641	cellular localization	22	2099	0.0152768	0.101153	ENSBTAG00000001009;ENSBTAG00000001835;ENSBTAG00000002062;ENSBTAG00000002129;ENSBTAG00000004574;ENSBTAG00000005215;ENSBTAG00000005917;ENSBTAG00000009430;ENSBTAG00000009987;ENSBTAG00000011538;ENSBTAG00000012314;ENSBTAG00000012931;ENSBTAG00000013869;ENSBTAG00000016514;ENSBTAG00000018650;ENSBTAG00000019627;ENSBTAG00000020704;ENSBTAG00000021872;ENSBTAG00000024157;ENSBTAG00000024957;ENSBTAG00000030671;…
GO:0050878	regulation of body fluid levels	5	224	0.0154664	0.102161	ENSBTAG00000000898;ENSBTAG00000007665;ENSBTAG00000009987;ENSBTAG00000014764;ENSBTAG00000048591
GO:0002694	regulation of leukocyte activation	7	400	0.0155263	0.102309	ENSBTAG00000002623;ENSBTAG00000012314;ENSBTAG00000019627;ENSBTAG00000021872;ENSBTAG00000024957;ENSBTAG00000027625;ENSBTAG00000046110
GO:0032970	regulation of actin filament-based process	6	310	0.0157282	0.103213	ENSBTAG00000001009;ENSBTAG00000009987;ENSBTAG00000012737;ENSBTAG00000012931;ENSBTAG00000019164;ENSBTAG00000039731
GO:0007565	female pregnancy	3	81	0.0157771	0.103213	ENSBTAG00000000160;ENSBTAG00000001835;ENSBTAG00000048591
GO:0031099	regeneration	3	81	0.0157771	0.103213	ENSBTAG00000002129;ENSBTAG00000014764;ENSBTAG00000019627
GO:0043086	negative regulation of catalytic activity	9	598	0.0159061	0.103808	ENSBTAG00000007840;ENSBTAG00000011059;ENSBTAG00000012931;ENSBTAG00000013869;ENSBTAG00000018563;ENSBTAG00000019627;ENSBTAG00000024957;ENSBTAG00000027625;ENSBTAG00000051199
GO:0071345	cellular response to cytokine stimulus	9	599	0.0160631	0.104582	ENSBTAG00000001009;ENSBTAG00000002129;ENSBTAG00000002683;ENSBTAG00000005215;ENSBTAG00000019428;ENSBTAG00000019694;ENSBTAG00000019892;ENSBTAG00000025035;ENSBTAG00000027625
GO:0060071	Wnt signaling pathway, planar cell polarity pathway	2	30	0.016159	0.104957	ENSBTAG00000018563;ENSBTAG00000027625
GO:0014070	response to organic cyclic compound	7	405	0.016511	0.106988	ENSBTAG00000000160;ENSBTAG00000002062;ENSBTAG00000005419;ENSBTAG00000007681;ENSBTAG00000020125;ENSBTAG00000020704;ENSBTAG00000027625
GO:0010959	regulation of metal ion transport	5	228	0.0165731	0.107136	ENSBTAG00000012931;ENSBTAG00000019627;ENSBTAG00000020704;ENSBTAG00000024957;ENSBTAG00000031441
GO:0035282	segmentation	3	83	0.0168332	0.108121	ENSBTAG00000008062;ENSBTAG00000018563;ENSBTAG00000027625
GO:0070555	response to interleukin-1	3	83	0.0168332	0.108121	ENSBTAG00000019892;ENSBTAG00000024957;ENSBTAG00000027625
GO:0010001	glial cell differentiation	4	151	0.016934	0.108121	ENSBTAG00000006977;ENSBTAG00000012314;ENSBTAG00000012604;ENSBTAG00000046110
GO:0046903	secretion	9	605	0.0170289	0.108121	ENSBTAG00000001835;ENSBTAG00000007840;ENSBTAG00000007882;ENSBTAG00000011684;ENSBTAG00000016514;ENSBTAG00000021872;ENSBTAG00000024957;ENSBTAG00000027625;ENSBTAG00000051898
GO:0006897	endocytosis	8	505	0.0171601	0.108121	ENSBTAG00000005215;ENSBTAG00000007450;ENSBTAG00000009987;ENSBTAG00000012314;ENSBTAG00000014764;ENSBTAG00000019164;ENSBTAG00000020704;ENSBTAG00000024957
GO:0010470	regulation of gastrulation	2	31	0.017201	0.108121	ENSBTAG00000001835;ENSBTAG00000018563
GO:0016126	sterol biosynthetic process	2	31	0.017201	0.108121	ENSBTAG00000005498;ENSBTAG00000007840
GO:0030195	negative regulation of blood coagulation	2	31	0.017201	0.108121	ENSBTAG00000014764;ENSBTAG00000048591
GO:0032768	regulation of monooxygenase activity	2	31	0.017201	0.108121	ENSBTAG00000007681;ENSBTAG00000024957
GO:0070542	response to fatty acid	2	31	0.017201	0.108121	ENSBTAG00000012314;ENSBTAG00000027625
GO:1904705	regulation of vascular smooth muscle cell proliferation	2	31	0.017201	0.108121	ENSBTAG00000001835;ENSBTAG00000022986
GO:1990874	vascular smooth muscle cell proliferation	2	31	0.017201	0.108121	ENSBTAG00000001835;ENSBTAG00000022986
GO:0008203	cholesterol metabolic process	3	84	0.0173758	0.108493	ENSBTAG00000005498;ENSBTAG00000007840;ENSBTAG00000012314
GO:0080135	regulation of cellular response to stress	8	509	0.0179043	0.108493	ENSBTAG00000000160;ENSBTAG00000001462;ENSBTAG00000007681;ENSBTAG00000011298;ENSBTAG00000018563;ENSBTAG00000019627;ENSBTAG00000021872;ENSBTAG00000027625
GO:0034767	positive regulation of ion transmembrane transport	3	85	0.017928	0.108493	ENSBTAG00000019627;ENSBTAG00000020704;ENSBTAG00000024957
GO:0090263	positive regulation of canonical Wnt signaling pathway	3	85	0.017928	0.108493	ENSBTAG00000009049;ENSBTAG00000018563;ENSBTAG00000027625
GO:0006066	alcohol metabolic process	5	233	0.018029	0.108493	ENSBTAG00000005498;ENSBTAG00000007681;ENSBTAG00000007840;ENSBTAG00000012314;ENSBTAG00000024957
GO:0007010	cytoskeleton organization	14	1162	0.018258	0.108493	ENSBTAG00000001009;ENSBTAG00000001835;ENSBTAG00000004574;ENSBTAG00000004930;ENSBTAG00000004956;ENSBTAG00000005917;ENSBTAG00000009987;ENSBTAG00000012737;ENSBTAG00000019164;ENSBTAG00000019627;ENSBTAG00000024957;ENSBTAG00000030671;ENSBTAG00000039731;ENSBTAG00000051898
GO:0043030	regulation of macrophage activation	2	32	0.0182708	0.108493	ENSBTAG00000012314;ENSBTAG00000024957
GO:0150076	neuroinflammatory response	2	32	0.0182708	0.108493	ENSBTAG00000012314;ENSBTAG00000024957
GO:1900026	positive regulation of substrate adhesion-dependent cell spreading	2	32	0.0182708	0.108493	ENSBTAG00000009987;ENSBTAG00000015609
GO:1900047	negative regulation of hemostasis	2	32	0.0182708	0.108493	ENSBTAG00000014764;ENSBTAG00000048591
GO:0010811	positive regulation of cell-substrate adhesion	3	86	0.01849	0.108493	ENSBTAG00000009987;ENSBTAG00000015609;ENSBTAG00000019627
GO:1902652	secondary alcohol metabolic process	3	86	0.01849	0.108493	ENSBTAG00000005498;ENSBTAG00000007840;ENSBTAG00000012314
GO:0051246	regulation of protein metabolic process	22	2138	0.0185739	0.108493	ENSBTAG00000000160;ENSBTAG00000001009;ENSBTAG00000001462;ENSBTAG00000002623;ENSBTAG00000004237;ENSBTAG00000004956;ENSBTAG00000007164;ENSBTAG00000007840;ENSBTAG00000009987;ENSBTAG00000010366;ENSBTAG00000011059;ENSBTAG00000012314;ENSBTAG00000018563;ENSBTAG00000019627;ENSBTAG00000020704;ENSBTAG00000021872;ENSBTAG00000024957;ENSBTAG00000025035;ENSBTAG00000027625;ENSBTAG00000046110;ENSBTAG00000051199;…
GO:0061138	morphogenesis of a branching epithelium	4	156	0.0188496	0.108493	ENSBTAG00000011298;ENSBTAG00000018563;ENSBTAG00000027625;ENSBTAG00000051898
GO:0002685	regulation of leukocyte migration	4	157	0.0192481	0.108493	ENSBTAG00000009987;ENSBTAG00000014764;ENSBTAG00000019428;ENSBTAG00000019627
GO:0032268	regulation of cellular protein metabolic process	21	2019	0.0192571	0.108493	ENSBTAG00000000160;ENSBTAG00000001009;ENSBTAG00000001462;ENSBTAG00000002623;ENSBTAG00000004237;ENSBTAG00000007164;ENSBTAG00000007840;ENSBTAG00000009987;ENSBTAG00000010366;ENSBTAG00000011059;ENSBTAG00000012314;ENSBTAG00000018563;ENSBTAG00000019627;ENSBTAG00000020704;ENSBTAG00000021872;ENSBTAG00000024957;ENSBTAG00000025035;ENSBTAG00000027625;ENSBTAG00000046110;ENSBTAG00000051199;ENSBTAG00000051898
GO:0032989	cellular component morphogenesis	11	832	0.0193493	0.108493	ENSBTAG00000004574;ENSBTAG00000005288;ENSBTAG00000009987;ENSBTAG00000012604;ENSBTAG00000014764;ENSBTAG00000015609;ENSBTAG00000019164;ENSBTAG00000019627;ENSBTAG00000020125;ENSBTAG00000039731;ENSBTAG00000051913
GO:0006554	lysine catabolic process	1	3	0.0193633	0.108493	ENSBTAG00000012128
GO:0009403	toxin biosynthetic process	1	3	0.0193633	0.108493	ENSBTAG00000000160
GO:0010724	regulation of definitive erythrocyte differentiation	1	3	0.0193633	0.108493	ENSBTAG00000020125
GO:0019477	L-lysine catabolic process	1	3	0.0193633	0.108493	ENSBTAG00000012128
GO:0032252	secretory granule localization	1	3	0.0193633	0.108493	ENSBTAG00000021872
GO:0032277	negative regulation of gonadotropin secretion	1	3	0.0193633	0.108493	ENSBTAG00000001835
GO:0035583	sequestering of TGFbeta in extracellular matrix	1	3	0.0193633	0.108493	ENSBTAG00000015307
GO:0042816	vitamin B6 metabolic process	1	3	0.0193633	0.108493	ENSBTAG00000018186
GO:0042822	pyridoxal phosphate metabolic process	1	3	0.0193633	0.108493	ENSBTAG00000018186
GO:0046440	L-lysine metabolic process	1	3	0.0193633	0.108493	ENSBTAG00000012128
GO:0050968	detection of chemical stimulus involved in sensory perception of pain	1	3	0.0193633	0.108493	ENSBTAG00000002062
GO:0051581	negative regulation of neurotransmitter uptake	1	3	0.0193633	0.108493	ENSBTAG00000024957
GO:0060665	regulation of branching involved in salivary gland morphogenesis by mesenchymal-epithelial signaling	1	3	0.0193633	0.108493	ENSBTAG00000051898
GO:0061033	secretion by lung epithelial cell involved in lung growth	1	3	0.0193633	0.108493	ENSBTAG00000051898
GO:0061044	negative regulation of vascular wound healing	1	3	0.0193633	0.108493	ENSBTAG00000022986
GO:0061054	dermatome development	1	3	0.0193633	0.108493	ENSBTAG00000018563
GO:0061183	regulation of dermatome development	1	3	0.0193633	0.108493	ENSBTAG00000018563
GO:0061771	response to caloric restriction	1	3	0.0193633	0.108493	ENSBTAG00000012314
GO:0070813	hydrogen sulfide metabolic process	1	3	0.0193633	0.108493	ENSBTAG00000000160
GO:0071420	cellular response to histamine	1	3	0.0193633	0.108493	ENSBTAG00000005419
GO:0071504	cellular response to heparin	1	3	0.0193633	0.108493	ENSBTAG00000027625
GO:0086023	adenylate cyclase-activating adrenergic receptor signaling pathway involved in heart process	1	3	0.0193633	0.108493	ENSBTAG00000012931
GO:0090118	receptor-mediated endocytosis involved in cholesterol transport	1	3	0.0193633	0.108493	ENSBTAG00000012314
GO:0097646	calcitonin family receptor signaling pathway	1	3	0.0193633	0.108493	ENSBTAG00000020704
GO:1900623	regulation of monocyte aggregation	1	3	0.0193633	0.108493	ENSBTAG00000019892
GO:1900625	positive regulation of monocyte aggregation	1	3	0.0193633	0.108493	ENSBTAG00000019892
GO:1904352	positive regulation of protein catabolic process in the vacuole	1	3	0.0193633	0.108493	ENSBTAG00000012314
GO:1990410	adrenomedullin receptor signaling pathway	1	3	0.0193633	0.108493	ENSBTAG00000020704
GO:2000427	positive regulation of apoptotic cell clearance	1	3	0.0193633	0.108493	ENSBTAG00000007450
GO:2000468	regulation of peroxidase activity	1	3	0.0193633	0.108493	ENSBTAG00000024957
GO:0010517	regulation of phospholipase activity	2	33	0.0193681	0.108493	ENSBTAG00000007164;ENSBTAG00000024957
GO:0035272	exocrine system development	2	33	0.0193681	0.108493	ENSBTAG00000004849;ENSBTAG00000051898
GO:0040019	positive regulation of embryonic development	2	33	0.0193681	0.108493	ENSBTAG00000001835;ENSBTAG00000008062
GO:0043627	response to estrogen	2	33	0.0193681	0.108493	ENSBTAG00000001545;ENSBTAG00000027625
GO:0061383	trabecula morphogenesis	2	33	0.0193681	0.108493	ENSBTAG00000015307;ENSBTAG00000027625
GO:1902041	regulation of extrinsic apoptotic signaling pathway via death domain receptors	2	33	0.0193681	0.108493	ENSBTAG00000018563;ENSBTAG00000027625
GO:0044281	small molecule metabolic process	17	1529	0.0196665	0.109939	ENSBTAG00000000160;ENSBTAG00000002683;ENSBTAG00000005498;ENSBTAG00000006977;ENSBTAG00000007681;ENSBTAG00000007840;ENSBTAG00000012128;ENSBTAG00000012314;ENSBTAG00000012397;ENSBTAG00000013066;ENSBTAG00000015935;ENSBTAG00000016709;ENSBTAG00000018186;ENSBTAG00000019892;ENSBTAG00000024957;ENSBTAG00000025903;ENSBTAG00000048655
GO:0043269	regulation of ion transport	7	422	0.0201907	0.112161	ENSBTAG00000007882;ENSBTAG00000009987;ENSBTAG00000012931;ENSBTAG00000019627;ENSBTAG00000020704;ENSBTAG00000024957;ENSBTAG00000031441
GO:0040013	negative regulation of locomotion	5	240	0.0202061	0.112161	ENSBTAG00000001835;ENSBTAG00000004685;ENSBTAG00000018563;ENSBTAG00000019627;ENSBTAG00000027625
GO:0016125	sterol metabolic process	3	89	0.0202344	0.112161	ENSBTAG00000005498;ENSBTAG00000007840;ENSBTAG00000012314
GO:0051960	regulation of nervous system development	9	624	0.0203694	0.112161	ENSBTAG00000011298;ENSBTAG00000012314;ENSBTAG00000012604;ENSBTAG00000018563;ENSBTAG00000019627;ENSBTAG00000024957;ENSBTAG00000027625;ENSBTAG00000046110;ENSBTAG00000051913
GO:0070838	divalent metal ion transport	6	329	0.0204386	0.112161	ENSBTAG00000002062;ENSBTAG00000007882;ENSBTAG00000012931;ENSBTAG00000019627;ENSBTAG00000020704;ENSBTAG00000024957
GO:0006898	receptor-mediated endocytosis	4	160	0.0204751	0.112161	ENSBTAG00000012314;ENSBTAG00000014764;ENSBTAG00000020704;ENSBTAG00000024957
GO:0045926	negative regulation of growth	4	160	0.0204751	0.112161	ENSBTAG00000011059;ENSBTAG00000013869;ENSBTAG00000018563;ENSBTAG00000027625
GO:0048546	digestive tract morphogenesis	2	34	0.0204924	0.112161	ENSBTAG00000018563;ENSBTAG00000027625
GO:0050819	negative regulation of coagulation	2	34	0.0204924	0.112161	ENSBTAG00000014764;ENSBTAG00000048591
GO:0090175	regulation of establishment of planar polarity	2	34	0.0204924	0.112161	ENSBTAG00000018563;ENSBTAG00000027625
GO:0006520	cellular amino acid metabolic process	5	241	0.0205306	0.112161	ENSBTAG00000000160;ENSBTAG00000007681;ENSBTAG00000012128;ENSBTAG00000015935;ENSBTAG00000025903
GO:0098662	inorganic cation transmembrane transport	9	625	0.0205574	0.112161	ENSBTAG00000001545;ENSBTAG00000002062;ENSBTAG00000006775;ENSBTAG00000007882;ENSBTAG00000012931;ENSBTAG00000019627;ENSBTAG00000020704;ENSBTAG00000024957;ENSBTAG00000031441
GO:0045055	regulated exocytosis	4	161	0.0208945	0.113773	ENSBTAG00000007882;ENSBTAG00000011684;ENSBTAG00000021872;ENSBTAG00000024957
GO:0042326	negative regulation of phosphorylation	6	331	0.0209846	0.114036	ENSBTAG00000002623;ENSBTAG00000007840;ENSBTAG00000011059;ENSBTAG00000018563;ENSBTAG00000019627;ENSBTAG00000027625
GO:0032270	positive regulation of cellular protein metabolic process	14	1184	0.021105	0.114462	ENSBTAG00000001009;ENSBTAG00000001462;ENSBTAG00000004237;ENSBTAG00000007164;ENSBTAG00000010366;ENSBTAG00000012314;ENSBTAG00000018563;ENSBTAG00000020704;ENSBTAG00000021872;ENSBTAG00000024957;ENSBTAG00000025035;ENSBTAG00000046110;ENSBTAG00000051199;ENSBTAG00000051898
GO:0022604	regulation of cell morphogenesis	6	332	0.0212613	0.114782	ENSBTAG00000009987;ENSBTAG00000015609;ENSBTAG00000019164;ENSBTAG00000019627;ENSBTAG00000039731;ENSBTAG00000051913
GO:0072511	divalent inorganic cation transport	6	332	0.0212613	0.114782	ENSBTAG00000002062;ENSBTAG00000007882;ENSBTAG00000012931;ENSBTAG00000019627;ENSBTAG00000020704;ENSBTAG00000024957
GO:0006950	response to stress	26	2684	0.0212901	0.114782	ENSBTAG00000000160;ENSBTAG00000000898;ENSBTAG00000001462;ENSBTAG00000002062;ENSBTAG00000002129;ENSBTAG00000004956;ENSBTAG00000005419;ENSBTAG00000006977;ENSBTAG00000007450;ENSBTAG00000007681;ENSBTAG00000009987;ENSBTAG00000011298;ENSBTAG00000012314;ENSBTAG00000014764;ENSBTAG00000016406;ENSBTAG00000018106;ENSBTAG00000018563;ENSBTAG00000019428;ENSBTAG00000019627;ENSBTAG00000019892;ENSBTAG00000021872;…
GO:0007498	mesoderm development	3	91	0.0214461	0.115394	ENSBTAG00000001835;ENSBTAG00000011298;ENSBTAG00000018563
GO:0032102	negative regulation of response to external stimulus	5	244	0.0215244	0.115588	ENSBTAG00000012314;ENSBTAG00000014764;ENSBTAG00000022986;ENSBTAG00000048591;ENSBTAG00000048655
GO:0030901	midbrain development	2	35	0.0216434	0.115999	ENSBTAG00000018563;ENSBTAG00000027625
GO:0006909	phagocytosis	4	163	0.0217493	0.11611	ENSBTAG00000007450;ENSBTAG00000009987;ENSBTAG00000012314;ENSBTAG00000019164
GO:0009108	coenzyme biosynthetic process	4	163	0.0217493	0.11611	ENSBTAG00000002683;ENSBTAG00000007681;ENSBTAG00000018186;ENSBTAG00000024957
GO:0090101	negative regulation of transmembrane receptor protein serine/threonine kinase signaling pathway	3	92	0.0220666	0.117335	ENSBTAG00000015307;ENSBTAG00000018563;ENSBTAG00000027625
GO:0009611	response to wounding	6	335	0.0221062	0.117335	ENSBTAG00000000898;ENSBTAG00000002129;ENSBTAG00000009987;ENSBTAG00000014764;ENSBTAG00000022986;ENSBTAG00000048591
GO:0060284	regulation of cell development	9	633	0.0221078	0.117335	ENSBTAG00000009987;ENSBTAG00000011298;ENSBTAG00000012314;ENSBTAG00000015609;ENSBTAG00000018563;ENSBTAG00000019627;ENSBTAG00000027625;ENSBTAG00000046110;ENSBTAG00000051913
GO:0010817	regulation of hormone levels	6	336	0.0223928	0.118617	ENSBTAG00000001835;ENSBTAG00000011684;ENSBTAG00000015935;ENSBTAG00000016388;ENSBTAG00000016514;ENSBTAG00000027625
GO:0044706	multi-multicellular organism process	3	93	0.0226968	0.119762	ENSBTAG00000000160;ENSBTAG00000001835;ENSBTAG00000048591
GO:0048565	digestive tract development	3	93	0.0226968	0.119762	ENSBTAG00000002129;ENSBTAG00000018563;ENSBTAG00000027625
GO:0001504	neurotransmitter uptake	2	36	0.0228207	0.120183	ENSBTAG00000009987;ENSBTAG00000024957
GO:0030097	hemopoiesis	9	637	0.0229139	0.120441	ENSBTAG00000001009;ENSBTAG00000001462;ENSBTAG00000015609;ENSBTAG00000016299;ENSBTAG00000018563;ENSBTAG00000020125;ENSBTAG00000021872;ENSBTAG00000027625;ENSBTAG00000046110
GO:1903530	regulation of secretion by cell	6	338	0.0229736	0.120523	ENSBTAG00000001835;ENSBTAG00000007840;ENSBTAG00000007882;ENSBTAG00000011684;ENSBTAG00000024957;ENSBTAG00000027625
GO:0006732	coenzyme metabolic process	5	249	0.0232497	0.121737	ENSBTAG00000002683;ENSBTAG00000007681;ENSBTAG00000007840;ENSBTAG00000018186;ENSBTAG00000024957
GO:0010648	negative regulation of cell communication	12	969	0.0234014	0.122297	ENSBTAG00000001835;ENSBTAG00000003199;ENSBTAG00000007840;ENSBTAG00000011298;ENSBTAG00000011684;ENSBTAG00000013869;ENSBTAG00000015307;ENSBTAG00000018563;ENSBTAG00000019627;ENSBTAG00000024957;ENSBTAG00000027625;ENSBTAG00000046277
GO:0023057	negative regulation of signaling	12	972	0.0239015	0.124359	ENSBTAG00000001835;ENSBTAG00000003199;ENSBTAG00000007840;ENSBTAG00000011298;ENSBTAG00000011684;ENSBTAG00000013869;ENSBTAG00000015307;ENSBTAG00000018563;ENSBTAG00000019627;ENSBTAG00000024957;ENSBTAG00000027625;ENSBTAG00000046277
GO:0048699	generation of neurons	13	1087	0.023936	0.124359	ENSBTAG00000004231;ENSBTAG00000004574;ENSBTAG00000005288;ENSBTAG00000006977;ENSBTAG00000007164;ENSBTAG00000011298;ENSBTAG00000012314;ENSBTAG00000018563;ENSBTAG00000019627;ENSBTAG00000020125;ENSBTAG00000027625;ENSBTAG00000046110;ENSBTAG00000051913
GO:0001763	morphogenesis of a branching structure	4	168	0.0239789	0.124359	ENSBTAG00000011298;ENSBTAG00000018563;ENSBTAG00000027625;ENSBTAG00000051898
GO:0001704	formation of primary germ layer	3	95	0.0239865	0.124359	ENSBTAG00000001835;ENSBTAG00000011298;ENSBTAG00000018563
GO:0070527	platelet aggregation	2	37	0.0240239	0.124359	ENSBTAG00000009987;ENSBTAG00000014764
GO:0048468	cell development	17	1571	0.024873	0.125815	ENSBTAG00000002129;ENSBTAG00000004574;ENSBTAG00000005288;ENSBTAG00000006977;ENSBTAG00000009987;ENSBTAG00000011298;ENSBTAG00000012314;ENSBTAG00000012604;ENSBTAG00000015609;ENSBTAG00000018563;ENSBTAG00000019146;ENSBTAG00000019627;ENSBTAG00000020125;ENSBTAG00000027625;ENSBTAG00000030671;ENSBTAG00000046110;ENSBTAG00000051913
GO:0097191	extrinsic apoptotic signaling pathway	4	170	0.0249082	0.125815	ENSBTAG00000007164;ENSBTAG00000011298;ENSBTAG00000018563;ENSBTAG00000027625
GO:0098657	import into cell	9	648	0.0252395	0.125815	ENSBTAG00000005215;ENSBTAG00000006775;ENSBTAG00000007450;ENSBTAG00000009987;ENSBTAG00000012314;ENSBTAG00000014764;ENSBTAG00000019164;ENSBTAG00000020704;ENSBTAG00000024957
GO:0001954	positive regulation of cell-matrix adhesion	2	38	0.0252526	0.125815	ENSBTAG00000009987;ENSBTAG00000019627
GO:0009996	negative regulation of cell fate specification	1	4	0.0257348	0.125815	ENSBTAG00000018563
GO:0010726	positive regulation of hydrogen peroxide metabolic process	1	4	0.0257348	0.125815	ENSBTAG00000024957
GO:0014048	regulation of glutamate secretion	1	4	0.0257348	0.125815	ENSBTAG00000024957
GO:0014901	satellite cell activation involved in skeletal muscle regeneration	1	4	0.0257348	0.125815	ENSBTAG00000002129
GO:0016576	histone dephosphorylation	1	4	0.0257348	0.125815	ENSBTAG00000011298
GO:0019344	cysteine biosynthetic process	1	4	0.0257348	0.125815	ENSBTAG00000000160
GO:0035694	mitochondrial protein catabolic process	1	4	0.0257348	0.125815	ENSBTAG00000018106
GO:0042473	outer ear morphogenesis	1	4	0.0257348	0.125815	ENSBTAG00000011298
GO:0042661	regulation of mesodermal cell fate specification	1	4	0.0257348	0.125815	ENSBTAG00000018563
GO:0046654	tetrahydrofolate biosynthetic process	1	4	0.0257348	0.125815	ENSBTAG00000007681
GO:0046655	folic acid metabolic process	1	4	0.0257348	0.125815	ENSBTAG00000007681
GO:0048752	semicircular canal morphogenesis	1	4	0.0257348	0.125815	ENSBTAG00000011298
GO:0051593	response to folic acid	1	4	0.0257348	0.125815	ENSBTAG00000000160
GO:0060318	definitive erythrocyte differentiation	1	4	0.0257348	0.125815	ENSBTAG00000020125
GO:0060437	lung growth	1	4	0.0257348	0.125815	ENSBTAG00000051898
GO:0060501	positive regulation of epithelial cell proliferation involved in lung morphogenesis	1	4	0.0257348	0.125815	ENSBTAG00000051898
GO:0060696	regulation of phospholipid catabolic process	1	4	0.0257348	0.125815	ENSBTAG00000012314
GO:0061055	myotome development	1	4	0.0257348	0.125815	ENSBTAG00000008062
GO:0071694	maintenance of protein location in extracellular region	1	4	0.0257348	0.125815	ENSBTAG00000015307
GO:0072513	positive regulation of secondary heart field cardioblast proliferation	1	4	0.0257348	0.125815	ENSBTAG00000011298
GO:0090245	axis elongation involved in somitogenesis	1	4	0.0257348	0.125815	ENSBTAG00000027625
GO:1901142	insulin metabolic process	1	4	0.0257348	0.125815	ENSBTAG00000016514
GO:1904714	regulation of chaperone-mediated autophagy	1	4	0.0257348	0.125815	ENSBTAG00000024957
GO:1905165	regulation of lysosomal protein catabolic process	1	4	0.0257348	0.125815	ENSBTAG00000012314
GO:1905198	manchette assembly	1	4	0.0257348	0.125815	ENSBTAG00000030671
GO:2000298	regulation of Rho-dependent protein serine/threonine kinase activity	1	4	0.0257348	0.125815	ENSBTAG00000019627
GO:2000381	negative regulation of mesoderm development	1	4	0.0257348	0.125815	ENSBTAG00000018563
GO:0019637	organophosphate metabolic process	11	870	0.0258637	0.126219	ENSBTAG00000002683;ENSBTAG00000007164;ENSBTAG00000007840;ENSBTAG00000012314;ENSBTAG00000012397;ENSBTAG00000016709;ENSBTAG00000017592;ENSBTAG00000018186;ENSBTAG00000019079;ENSBTAG00000024957;ENSBTAG00000048655
GO:0055123	digestive system development	3	98	0.0259942	0.126629	ENSBTAG00000002129;ENSBTAG00000018563;ENSBTAG00000027625
GO:0046460	neutral lipid biosynthetic process	2	39	0.0265064	0.128664	ENSBTAG00000012314;ENSBTAG00000017592
GO:0046463	acylglycerol biosynthetic process	2	39	0.0265064	0.128664	ENSBTAG00000012314;ENSBTAG00000017592
GO:0045598	regulation of fat cell differentiation	3	99	0.0266829	0.128834	ENSBTAG00000002129;ENSBTAG00000018563;ENSBTAG00000027625
GO:0045667	regulation of osteoblast differentiation	3	99	0.0266829	0.128834	ENSBTAG00000015307;ENSBTAG00000018563;ENSBTAG00000027625
GO:0050680	negative regulation of epithelial cell proliferation	3	99	0.0266829	0.128834	ENSBTAG00000007164;ENSBTAG00000018563;ENSBTAG00000027625
GO:0001525	angiogenesis	6	351	0.0269975	0.130122	ENSBTAG00000001462;ENSBTAG00000002129;ENSBTAG00000018563;ENSBTAG00000019627;ENSBTAG00000020704;ENSBTAG00000022986
GO:0010212	response to ionizing radiation	3	100	0.0273814	0.131364	ENSBTAG00000011298;ENSBTAG00000018563;ENSBTAG00000027625
GO:0046165	alcohol biosynthetic process	3	100	0.0273814	0.131364	ENSBTAG00000007681;ENSBTAG00000007840;ENSBTAG00000024957
GO:0031400	negative regulation of protein modification process	7	450	0.0274448	0.131364	ENSBTAG00000002623;ENSBTAG00000007840;ENSBTAG00000011059;ENSBTAG00000018563;ENSBTAG00000019627;ENSBTAG00000024957;ENSBTAG00000027625
GO:0006810	transport	32	3554	0.0274647	0.131364	ENSBTAG00000000667;ENSBTAG00000001009;ENSBTAG00000001545;ENSBTAG00000001835;ENSBTAG00000002062;ENSBTAG00000003199;ENSBTAG00000005215;ENSBTAG00000006775;ENSBTAG00000007450;ENSBTAG00000007840;ENSBTAG00000007882;ENSBTAG00000009430;ENSBTAG00000009987;ENSBTAG00000011538;ENSBTAG00000011684;ENSBTAG00000012314;ENSBTAG00000012931;ENSBTAG00000014764;ENSBTAG00000016388;ENSBTAG00000016514;ENSBTAG00000019146;…
GO:0030001	metal ion transport	9	658	0.0274959	0.131364	ENSBTAG00000001545;ENSBTAG00000002062;ENSBTAG00000006775;ENSBTAG00000007882;ENSBTAG00000012931;ENSBTAG00000019627;ENSBTAG00000020704;ENSBTAG00000024957;ENSBTAG00000031441
GO:0034762	regulation of transmembrane transport	6	353	0.0276555	0.131896	ENSBTAG00000007882;ENSBTAG00000012931;ENSBTAG00000019627;ENSBTAG00000020704;ENSBTAG00000024957;ENSBTAG00000031441
GO:0035567	non-canonical Wnt signaling pathway	2	40	0.027785	0.132051	ENSBTAG00000018563;ENSBTAG00000027625
GO:0051353	positive regulation of oxidoreductase activity	2	40	0.027785	0.132051	ENSBTAG00000007681;ENSBTAG00000024957
GO:0017144	drug metabolic process	8	555	0.0282048	0.133813	ENSBTAG00000000160;ENSBTAG00000002683;ENSBTAG00000007681;ENSBTAG00000012128;ENSBTAG00000018186;ENSBTAG00000024957;ENSBTAG00000025903;ENSBTAG00000048655
GO:0009991	response to extracellular stimulus	5	263	0.0285495	0.135214	ENSBTAG00000000160;ENSBTAG00000005419;ENSBTAG00000012314;ENSBTAG00000018563;ENSBTAG00000027625
GO:0002244	hematopoietic progenitor cell differentiation	3	102	0.0288075	0.135963	ENSBTAG00000001462;ENSBTAG00000016299;ENSBTAG00000027625
GO:0002687	positive regulation of leukocyte migration	3	102	0.0288075	0.135963	ENSBTAG00000009987;ENSBTAG00000019428;ENSBTAG00000019627
GO:0060688	regulation of morphogenesis of a branching structure	2	41	0.029088	0.13705	ENSBTAG00000027625;ENSBTAG00000051898
GO:0051049	regulation of transport	13	1119	0.0294239	0.13819	ENSBTAG00000001009;ENSBTAG00000001835;ENSBTAG00000007450;ENSBTAG00000007840;ENSBTAG00000007882;ENSBTAG00000009987;ENSBTAG00000011684;ENSBTAG00000012931;ENSBTAG00000019627;ENSBTAG00000020704;ENSBTAG00000024957;ENSBTAG00000027625;ENSBTAG00000031441
GO:0015850	organic hydroxy compound transport	4	180	0.0298796	0.13819	ENSBTAG00000009987;ENSBTAG00000012314;ENSBTAG00000019146;ENSBTAG00000024957
GO:0034329	cell junction assembly	4	180	0.0298796	0.13819	ENSBTAG00000004574;ENSBTAG00000009987;ENSBTAG00000014764;ENSBTAG00000019627
GO:0008285	negative regulation of cell proliferation	7	459	0.0301116	0.13819	ENSBTAG00000007164;ENSBTAG00000011059;ENSBTAG00000013869;ENSBTAG00000014764;ENSBTAG00000018563;ENSBTAG00000022986;ENSBTAG00000027625
GO:0046879	hormone secretion	4	181	0.0304068	0.13819	ENSBTAG00000001835;ENSBTAG00000011684;ENSBTAG00000016514;ENSBTAG00000027625
GO:0050900	leukocyte migration	5	268	0.0306136	0.13819	ENSBTAG00000009987;ENSBTAG00000014764;ENSBTAG00000015609;ENSBTAG00000019428;ENSBTAG00000019627
GO:0072593	reactive oxygen species metabolic process	4	182	0.0309394	0.13819	ENSBTAG00000000160;ENSBTAG00000007681;ENSBTAG00000015609;ENSBTAG00000024957
GO:0051247	positive regulation of protein metabolic process	14	1246	0.0309476	0.13819	ENSBTAG00000001009;ENSBTAG00000001462;ENSBTAG00000004237;ENSBTAG00000007164;ENSBTAG00000010366;ENSBTAG00000012314;ENSBTAG00000018563;ENSBTAG00000020704;ENSBTAG00000021872;ENSBTAG00000024957;ENSBTAG00000025035;ENSBTAG00000046110;ENSBTAG00000051199;ENSBTAG00000051898
GO:0048534	hematopoietic or lymphoid organ development	9	673	0.0311435	0.13819	ENSBTAG00000001009;ENSBTAG00000001462;ENSBTAG00000015609;ENSBTAG00000016299;ENSBTAG00000018563;ENSBTAG00000020125;ENSBTAG00000021872;ENSBTAG00000027625;ENSBTAG00000046110
GO:0042246	tissue regeneration	2	43	0.0317657	0.13819	ENSBTAG00000002129;ENSBTAG00000014764
GO:0045685	regulation of glial cell differentiation	2	43	0.0317657	0.13819	ENSBTAG00000012314;ENSBTAG00000046110
GO:1900024	regulation of substrate adhesion-dependent cell spreading	2	43	0.0317657	0.13819	ENSBTAG00000009987;ENSBTAG00000015609
GO:0006196	AMP catabolic process	1	5	0.0320653	0.13819	ENSBTAG00000048655
GO:0006735	NADH regeneration	1	5	0.0320653	0.13819	ENSBTAG00000002683
GO:0006975	DNA damage induced protein phosphorylation	1	5	0.0320653	0.13819	ENSBTAG00000004956
GO:0009092	homoserine metabolic process	1	5	0.0320653	0.13819	ENSBTAG00000000160
GO:0010459	negative regulation of heart rate	1	5	0.0320653	0.13819	ENSBTAG00000012931
GO:0010881	regulation of cardiac muscle contraction by regulation of the release of sequestered calcium ion	1	5	0.0320653	0.13819	ENSBTAG00000012931
GO:0014905	myoblast fusion involved in skeletal muscle regeneration	1	5	0.0320653	0.13819	ENSBTAG00000014764
GO:0019346	transsulfuration	1	5	0.0320653	0.13819	ENSBTAG00000000160
GO:0030854	positive regulation of granulocyte differentiation	1	5	0.0320653	0.13819	ENSBTAG00000001009
GO:0032276	regulation of gonadotropin secretion	1	5	0.0320653	0.13819	ENSBTAG00000001835
GO:0032808	lacrimal gland development	1	5	0.0320653	0.13819	ENSBTAG00000004849
GO:0035810	positive regulation of urine volume	1	5	0.0320653	0.13819	ENSBTAG00000007665
GO:0044340	canonical Wnt signaling pathway involved in regulation of cell proliferation	1	5	0.0320653	0.13819	ENSBTAG00000027625
GO:0048289	isotype switching to IgE isotypes	1	5	0.0320653	0.13819	ENSBTAG00000046110
GO:0048293	regulation of isotype switching to IgE isotypes	1	5	0.0320653	0.13819	ENSBTAG00000046110
GO:0050812	regulation of acyl-CoA biosynthetic process	1	5	0.0320653	0.13819	ENSBTAG00000024957
GO:0050955	thermoception	1	5	0.0320653	0.13819	ENSBTAG00000002062
GO:0051584	regulation of dopamine uptake involved in synaptic transmission	1	5	0.0320653	0.13819	ENSBTAG00000024957
GO:0051620	norepinephrine uptake	1	5	0.0320653	0.13819	ENSBTAG00000024957
GO:0051940	regulation of catecholamine uptake involved in synaptic transmission	1	5	0.0320653	0.13819	ENSBTAG00000024957
GO:0060027	convergent extension involved in gastrulation	1	5	0.0320653	0.13819	ENSBTAG00000027625
GO:0060526	prostate glandular acinus morphogenesis	1	5	0.0320653	0.13819	ENSBTAG00000027625
GO:0060527	prostate epithelial cord arborization involved in prostate glandular acinus morphogenesis	1	5	0.0320653	0.13819	ENSBTAG00000027625
GO:0060687	regulation of branching involved in prostate gland morphogenesis	1	5	0.0320653	0.13819	ENSBTAG00000027625
GO:0060693	regulation of branching involved in salivary gland morphogenesis	1	5	0.0320653	0.13819	ENSBTAG00000051898
GO:0060732	positive regulation of inositol phosphate biosynthetic process	1	5	0.0320653	0.13819	ENSBTAG00000024957
GO:0060872	semicircular canal development	1	5	0.0320653	0.13819	ENSBTAG00000011298
GO:0061056	sclerotome development	1	5	0.0320653	0.13819	ENSBTAG00000018563
GO:0061476	response to anticoagulant	1	5	0.0320653	0.13819	ENSBTAG00000027625
GO:0061621	canonical glycolysis	1	5	0.0320653	0.13819	ENSBTAG00000002683
GO:0061718	glucose catabolic process to pyruvate	1	5	0.0320653	0.13819	ENSBTAG00000002683
GO:0070086	ubiquitin-dependent endocytosis	1	5	0.0320653	0.13819	ENSBTAG00000005215
GO:0070487	monocyte aggregation	1	5	0.0320653	0.13819	ENSBTAG00000019892
[truncated: 2,104 more rows]

## Sheet: Sheet D-MF
Table S6_Target mRNA GO Enrichment Analysis Sheet D_ Molecular Function section of GO Enrichment Analysis for Target mRNA
[truncated: 440 more rows]
