# Supplementary material for: Expression profile and bioinformatics analysis of circRNA and its associated ceRNA networks in longissimus dorsi from Lufeng cattle and Leiqiong cattle
Source: BMC Genomics. 2023 Aug 29;24:499. doi: 10.1186/s12864-023-09566-0 (PMC10466722; doi:10.1186/s12864-023-09566-0)
Supplement: Supplementary file 8 — Supplementary Material 8 Table S7. Target mRNA KEGG enrichment analysis [file 12864_2023_9566_MOESM8_ESM.xlsx]

## Sheet: Sheet A-KEGG enrichment
Table S7_Target mRNA KEGG enrichment analysis Sheet A_Target mRNA KEGG enrichment analysis
Name	num	pvalue	per	ratio	class	Ko_ID	Descrption	Pvalue	Qvalue	Up	Down	fg_num	bg_num
Pyrimidine metabolism	4	0.000683683	6.25	0.067	Metabolism	ko00240	Pyrimidine metabolism	0.000683683	0.112808	3	1	4	60
Nicotinate and nicotinamide metabolism	3	0.00295416	4.688	0.07	Metabolism	ko00760	Nicotinate and nicotinamide metabolism	0.00295416	0.243718	2	1	3	43
Rap1 signaling pathway	6	0.0101598	9.375	0.022	Environmental Information Processing	ko04015	Rap1 signaling pathway	0.0101598	0.427684	0	6	6	275
Platelet activation	4	0.0103681	6.25	0.031	Organismal Systems	ko04611	Platelet activation	0.0103681	0.427684	1	3	4	127
MAPK signaling pathway	6	0.0155717	9.375	0.02	Environmental Information Processing	ko04010	MAPK signaling pathway	0.0155717	0.513867	0	6	6	302
Purine metabolism	4	0.0193559	6.25	0.026	Metabolism	ko00230	Purine metabolism	0.0193559	0.530882	3	1	4	153
Complement and coagulation cascades	3	0.0251967	4.688	0.032	Organismal Systems	ko04610	Complement and coagulation cascades	0.0251967	0.530882	0	3	3	94
Calcium signaling pathway	5	0.0417109	7.812	0.018	Environmental Information Processing	ko04020	Calcium signaling pathway	0.0417109	0.530882	2	3	5	284
Thyroid hormone signaling pathway	3	0.044832	4.688	0.025	Organismal Systems	ko04919	Thyroid hormone signaling pathway	0.044832	0.530882	1	2	3	118
Focal adhesion	4	0.0459505	6.25	0.02	Cellular Processes	ko04510	Focal adhesion	0.0459505	0.530882	2	2	4	201
Glycine, serine and threonine metabolism	2	0.0475994	3.125	0.038	Metabolism	ko00260	Glycine, serine and threonine metabolism	0.0475994	0.530882	0	2	2	52
Toxoplasmosis	3	0.0486716	4.688	0.025	Human Diseases	ko05145	Toxoplasmosis	0.0486716	0.530882	1	2	3	122
Vitamin B6 metabolism	1	0.0525626	1.562	0.125	Metabolism	ko00750	Vitamin B6 metabolism	0.0525626	0.530882	0	1	1	8
Ras signaling pathway	5	0.0555985	7.812	0.016	Environmental Information Processing	ko04014	Ras signaling pathway	0.0555985	0.530882	0	5	5	308
PI3K-Akt signaling pathway	6	0.0577231	9.375	0.015	Environmental Information Processing	ko04151	PI3K-Akt signaling pathway	0.0577231	0.530882	0	6	6	412
Regulation of actin cytoskeleton	4	0.0635315	6.25	0.018	Cellular Processes	ko04810	Regulation of actin cytoskeleton	0.0635315	0.530882	1	3	4	224
Vascular smooth muscle contraction	3	0.0690097	4.688	0.021	Organismal Systems	ko04270	Vascular smooth muscle contraction	0.0690097	0.530882	1	2	3	141
Central carbon metabolism in cancer	2	0.0783708	3.125	0.029	Human Diseases	ko05230	Central carbon metabolism in cancer	0.0783708	0.530882	0	2	2	69
Human cytomegalovirus infection	4	0.0803816	6.25	0.016	Human Diseases	ko05163	Human cytomegalovirus infection	0.0803816	0.530882	0	4	4	243
Cortisol synthesis and secretion	2	0.0843149	3.125	0.028	Organismal Systems	ko04927	Cortisol synthesis and secretion	0.0843149	0.530882	0	2	2	72
Oxytocin signaling pathway	3	0.0860882	4.688	0.019	Organismal Systems	ko04921	Oxytocin signaling pathway	0.0860882	0.530882	1	2	3	155
Thyroid hormone synthesis	2	0.0863263	3.125	0.027	Organismal Systems	ko04918	Thyroid hormone synthesis	0.0863263	0.530882	0	2	2	73
Pathways in cancer	7	0.0868677	10.938	0.012	Human Diseases	ko05200	Pathways in cancer	0.0868677	0.530882	1	6	7	570
Neuroactive ligand-receptor interaction	5	0.092215	7.812	0.014	Environmental Information Processing	ko04080	Neuroactive ligand-receptor interaction	0.092215	0.530882	0	5	5	358
Gastric acid secretion	2	0.0924467	3.125	0.026	Organismal Systems	ko04971	Gastric acid secretion	0.0924467	0.530882	1	1	2	76
Metabolic pathways	16	0.0944643	25	0.009	Metabolism	ko01100	Metabolic pathways	0.0944643	0.530882	3	13	16	1699
Toll and Imd signaling pathway	1	0.0963172	1.562	0.067	Organismal Systems	ko04624	Toll and Imd signaling pathway	0.0963172	0.530882	1	0	1	15
Endocytosis	4	0.0982025	6.25	0.015	Cellular Processes	ko04144	Endocytosis	0.0982025	0.530882	0	4	4	261
Bile secretion	2	0.0986907	3.125	0.025	Organismal Systems	ko04976	Bile secretion	0.0986907	0.530882	0	2	2	79
Cushing syndrome	3	0.100649	4.688	0.018	Human Diseases	ko04934	Cushing syndrome	0.100649	0.530882	1	2	3	166
Biosynthesis of amino acids	2	0.100798	3.125	0.025	Metabolism	ko01230	Biosynthesis of amino acids	0.100798	0.530882	0	2	2	80
Arrhythmogenic right ventricular cardiomyopathy	2	0.105051	3.125	0.024	Human Diseases	ko05412	Arrhythmogenic right ventricular cardiomyopathy	0.105051	0.530882	0	2	2	82
Wnt signaling pathway	3	0.106176	4.688	0.018	Environmental Information Processing	ko04310	Wnt signaling pathway	0.106176	0.530882	0	3	3	170
cGMP-PKG signaling pathway	3	0.114688	4.688	0.017	Environmental Information Processing	ko04022	cGMP-PKG signaling pathway	0.114688	0.556574	2	1	3	176
Glycosaminoglycan biosynthesis - chondroitin sulfate / dermatan sulfate	1	0.126347	1.562	0.05	Metabolism	ko00532	Glycosaminoglycan biosynthesis - chondroitin sulfate / dermatan sulfate	0.126347	0.560393	0	1	1	20
One carbon pool by folate	1	0.126347	1.562	0.05	Metabolism	ko00670	One carbon pool by folate	0.126347	0.560393	0	1	1	20
Viral protein interaction with cytokine and cytokine receptor	2	0.127003	3.125	0.022	Environmental Information Processing	ko04061	Viral protein interaction with cytokine and cytokine receptor	0.127003	0.560393	0	2	2	92
Gap junction	2	0.129256	3.125	0.022	Cellular Processes	ko04540	Gap junction	0.129256	0.560393	0	2	2	93
Chemokine signaling pathway	3	0.132457	4.688	0.016	Organismal Systems	ko04062	Chemokine signaling pathway	0.132457	0.560393	0	3	3	188
Steroid biosynthesis	1	0.138081	1.562	0.045	Metabolism	ko00100	Steroid biosynthesis	0.138081	0.563976	0	1	1	22
Aldosterone synthesis and secretion	2	0.145279	3.125	0.02	Organismal Systems	ko04925	Aldosterone synthesis and secretion	0.145279	0.563976	0	2	2	100
Histidine metabolism	1	0.149661	1.562	0.042	Metabolism	ko00340	Histidine metabolism	0.149661	0.563976	0	1	1	24
Terpenoid backbone biosynthesis	1	0.149661	1.562	0.042	Metabolism	ko00900	Terpenoid backbone biosynthesis	0.149661	0.563976	0	1	1	24
Cytokine-cytokine receptor interaction	4	0.154941	6.25	0.013	Environmental Information Processing	ko04060	Cytokine-cytokine receptor interaction	0.154941	0.563976	1	3	4	310
AGE-RAGE signaling pathway in diabetic complications	2	0.159327	3.125	0.019	Human Diseases	ko04933	AGE-RAGE signaling pathway in diabetic complications	0.159327	0.563976	0	2	2	106
Glucagon signaling pathway	2	0.161693	3.125	0.019	Organismal Systems	ko04922	Glucagon signaling pathway	0.161693	0.563976	0	2	2	107
Parathyroid hormone synthesis, secretion and action	2	0.161693	3.125	0.019	Organismal Systems	ko04928	Parathyroid hormone synthesis, secretion and action	0.161693	0.563976	0	2	2	107
Inflammatory mediator regulation of TRP channels	2	0.164066	3.125	0.019	Organismal Systems	ko04750	Inflammatory mediator regulation of TRP channels	0.164066	0.563976	0	2	2	108
Pentose phosphate pathway	1	0.177944	1.562	0.034	Metabolism	ko00030	Pentose phosphate pathway	0.177944	0.584304	0	1	1	29
Cholinergic synapse	2	0.17843	3.125	0.018	Organismal Systems	ko04725	Cholinergic synapse	0.17843	0.584304	0	2	2	114
Proteoglycans in cancer	3	0.180603	4.688	0.014	Human Diseases	ko05205	Proteoglycans in cancer	0.180603	0.584304	0	3	3	218
Galactose metabolism	1	0.194467	1.562	0.031	Metabolism	ko00052	Galactose metabolism	0.194467	0.605411	0	1	1	32
Carbon metabolism	2	0.200323	3.125	0.016	Metabolism	ko01200	Carbon metabolism	0.200323	0.605411	0	2	2	123
Serotonergic synapse	2	0.200323	3.125	0.016	Organismal Systems	ko04726	Serotonergic synapse	0.200323	0.605411	0	2	2	123
Dilated cardiomyopathy	2	0.207695	3.125	0.016	Human Diseases	ko05414	Dilated cardiomyopathy	0.207695	0.605411	1	1	2	126
Collecting duct acid secretion	1	0.210664	1.562	0.029	Organismal Systems	ko04966	Collecting duct acid secretion	0.210664	0.605411	0	1	1	35
Fructose and mannose metabolism	1	0.215991	1.562	0.028	Metabolism	ko00051	Fructose and mannose metabolism	0.215991	0.605411	0	1	1	36
Antifolate resistance	1	0.215991	1.562	0.028	Human Diseases	ko01523	Antifolate resistance	0.215991	0.605411	0	1	1	36
Apoptosis - multiple species	1	0.221282	1.562	0.027	Cellular Processes	ko04215	Apoptosis - multiple species	0.221282	0.605411	1	0	1	37
AMPK signaling pathway	2	0.225005	3.125	0.015	Environmental Information Processing	ko04152	AMPK signaling pathway	0.225005	0.605411	0	2	2	133
Glyoxylate and dicarboxylate metabolism	1	0.226539	1.562	0.026	Metabolism	ko00630	Glyoxylate and dicarboxylate metabolism	0.226539	0.605411	0	1	1	38
Hematopoietic cell lineage	2	0.227488	3.125	0.015	Organismal Systems	ko04640	Hematopoietic cell lineage	0.227488	0.605411	0	2	2	134
Dopaminergic synapse	2	0.239932	3.125	0.014	Organismal Systems	ko04728	Dopaminergic synapse	0.239932	0.624165	0	2	2	139
Nicotine addiction	1	0.2421	1.562	0.024	Human Diseases	ko05033	Nicotine addiction	0.2421	0.624165	0	1	1	41
Apelin signaling pathway	2	0.254913	3.125	0.014	Environmental Information Processing	ko04371	Apelin signaling pathway	0.254913	0.635309	1	1	2	145
Carbohydrate digestion and absorption	1	0.257353	1.562	0.023	Organismal Systems	ko04973	Carbohydrate digestion and absorption	0.257353	0.635309	0	1	1	44
Cell cycle	2	0.259914	3.125	0.014	Cellular Processes	ko04110	Cell cycle	0.259914	0.635309	1	1	2	147
Bladder cancer	1	0.272304	1.562	0.021	Human Diseases	ko05219	Bladder cancer	0.272304	0.635309	0	1	1	47
Breast cancer	2	0.272421	3.125	0.013	Human Diseases	ko05224	Breast cancer	0.272421	0.635309	0	2	2	152
Type II diabetes mellitus	1	0.277221	1.562	0.021	Human Diseases	ko04930	Type II diabetes mellitus	0.277221	0.635309	0	1	1	48
Adrenergic signaling in cardiomyocytes	2	0.279925	3.125	0.013	Organismal Systems	ko04261	Adrenergic signaling in cardiomyocytes	0.279925	0.635309	1	1	2	155
Sphingolipid metabolism	1	0.282106	1.562	0.02	Metabolism	ko00600	Sphingolipid metabolism	0.282106	0.635309	0	1	1	49
Folate biosynthesis	1	0.282106	1.562	0.02	Metabolism	ko00790	Folate biosynthesis	0.282106	0.635309	0	1	1	49
Fluid shear stress and atherosclerosis	2	0.284926	3.125	0.013	Human Diseases	ko05418	Fluid shear stress and atherosclerosis	0.284926	0.635309	0	2	2	157
Tryptophan metabolism	1	0.291778	1.562	0.02	Metabolism	ko00380	Tryptophan metabolism	0.291778	0.641911	0	1	1	51
Endocrine and other factor-regulated calcium reabsorption	1	0.301322	1.562	0.019	Organismal Systems	ko04961	Endocrine and other factor-regulated calcium reabsorption	0.301322	0.653511	0	1	1	53
Arginine and proline metabolism	1	0.310739	1.562	0.018	Metabolism	ko00330	Arginine and proline metabolism	0.310739	0.653511	0	1	1	55
Hippo signaling pathway	2	0.312364	3.125	0.012	Environmental Information Processing	ko04390	Hippo signaling pathway	0.312364	0.653511	1	1	2	168
Ether lipid metabolism	1	0.320031	1.562	0.018	Metabolism	ko00565	Ether lipid metabolism	0.320031	0.653511	0	1	1	57
Cholesterol metabolism	1	0.320031	1.562	0.018	Organismal Systems	ko04979	Cholesterol metabolism	0.320031	0.653511	0	1	1	57
Cysteine and methionine metabolism	1	0.324631	1.562	0.017	Metabolism	ko00270	Cysteine and methionine metabolism	0.324631	0.653511	0	1	1	58
Ubiquitin mediated proteolysis	2	0.324775	3.125	0.012	Genetic Information Processing	ko04120	Ubiquitin mediated proteolysis	0.324775	0.653511	2	0	2	173
MicroRNAs in cancer	2	0.332197	3.125	0.011	Human Diseases	ko05206	MicroRNAs in cancer	0.332197	0.656066	0	2	2	176
Retrograde endocannabinoid signaling	2	0.337133	3.125	0.011	Organismal Systems	ko04723	Retrograde endocannabinoid signaling	0.337133	0.656066	0	2	2	178
African trypanosomiasis	1	0.338247	1.562	0.016	Human Diseases	ko05143	African trypanosomiasis	0.338247	0.656066	0	1	1	61
GnRH secretion	1	0.347174	1.562	0.016	Organismal Systems	ko04929	GnRH secretion	0.347174	0.656066	0	1	1	63
Axon guidance	2	0.351879	3.125	0.011	Organismal Systems	ko04360	Axon guidance	0.351879	0.656066	0	2	2	184
Long-term depression	1	0.355982	1.562	0.015	Organismal Systems	ko04730	Long-term depression	0.355982	0.656066	0	1	1	65
JAK-STAT signaling pathway	2	0.356771	3.125	0.011	Environmental Information Processing	ko04630	JAK-STAT signaling pathway	0.356771	0.656066	0	2	2	186
Long-term potentiation	1	0.364673	1.562	0.015	Organismal Systems	ko04720	Long-term potentiation	0.364673	0.656066	0	1	1	67
Ovarian steroidogenesis	1	0.364673	1.562	0.015	Organismal Systems	ko04913	Ovarian steroidogenesis	0.364673	0.656066	0	1	1	67
Glycolysis / Gluconeogenesis	1	0.373249	1.562	0.014	Metabolism	ko00010	Glycolysis / Gluconeogenesis	0.373249	0.656066	0	1	1	69
Tight junction	2	0.373792	3.125	0.01	Cellular Processes	ko04530	Tight junction	0.373792	0.656066	0	2	2	193
Lysine degradation	1	0.381711	1.562	0.014	Metabolism	ko00310	Lysine degradation	0.381711	0.656066	0	1	1	71
Glycerolipid metabolism	1	0.381711	1.562	0.014	Metabolism	ko00561	Glycerolipid metabolism	0.381711	0.656066	0	1	1	71
Mineral absorption	1	0.381711	1.562	0.014	Organismal Systems	ko04978	Mineral absorption	0.381711	0.656066	0	1	1	71
Renin secretion	1	0.3859	1.562	0.014	Organismal Systems	ko04924	Renin secretion	0.3859	0.656428	0	1	1	72
Inositol phosphate metabolism	1	0.398299	1.562	0.013	Metabolism	ko00562	Inositol phosphate metabolism	0.398299	0.663922	0	1	1	75
Kaposi sarcoma-associated herpesvirus infection	2	0.400178	3.125	0.01	Human Diseases	ko05167	Kaposi sarcoma-associated herpesvirus infection	0.400178	0.663922	0	2	2	204
Melanoma	1	0.402377	1.562	0.013	Human Diseases	ko05218	Melanoma	0.402377	0.663922	0	1	1	76
NOD-like receptor signaling pathway	2	0.407289	3.125	0.01	Organismal Systems	ko04621	NOD-like receptor signaling pathway	0.407289	0.663923	1	1	2	207
Pertussis	1	0.410452	1.562	0.013	Human Diseases	ko05133	Pertussis	0.410452	0.663923	0	1	1	78
Bacterial invasion of epithelial cells	1	0.414449	1.562	0.013	Human Diseases	ko05100	Bacterial invasion of epithelial cells	0.414449	0.663923	0	1	1	79
Platinum drug resistance	1	0.434037	1.562	0.012	Human Diseases	ko01524	Platinum drug resistance	0.434037	0.666852	1	0	1	84
Prolactin signaling pathway	1	0.434037	1.562	0.012	Organismal Systems	ko04917	Prolactin signaling pathway	0.434037	0.666852	0	1	1	84
RNA degradation	1	0.44169	1.562	0.012	Genetic Information Processing	ko03018	RNA degradation	0.44169	0.666852	0	1	1	86
Insulin secretion	1	0.44169	1.562	0.012	Organismal Systems	ko04911	Insulin secretion	0.44169	0.666852	0	1	1	86
ErbB signaling pathway	1	0.445478	1.562	0.011	Environmental Information Processing	ko04012	ErbB signaling pathway	0.445478	0.666852	1	0	1	87
EGFR tyrosine kinase inhibitor resistance	1	0.449242	1.562	0.011	Human Diseases	ko01521	EGFR tyrosine kinase inhibitor resistance	0.449242	0.666852	0	1	1	88
p53 signaling pathway	1	0.449242	1.562	0.011	Cellular Processes	ko04115	p53 signaling pathway	0.449242	0.666852	0	1	1	88
Synaptic vesicle cycle	1	0.449242	1.562	0.011	Organismal Systems	ko04721	Synaptic vesicle cycle	0.449242	0.666852	0	1	1	88
cAMP signaling pathway	2	0.455903	3.125	0.009	Environmental Information Processing	ko04024	cAMP signaling pathway	0.455903	0.666852	1	1	2	228
ECM-receptor interaction	1	0.456692	1.562	0.011	Environmental Information Processing	ko04512	ECM-receptor interaction	0.456692	0.666852	0	1	1	90
GnRH signaling pathway	1	0.464044	1.562	0.011	Organismal Systems	ko04912	GnRH signaling pathway	0.464044	0.671643	0	1	1	92
GABAergic synapse	1	0.474888	1.562	0.011	Organismal Systems	ko04727	GABAergic synapse	0.474888	0.677962	0	1	1	95
Endocrine resistance	1	0.481997	1.562	0.01	Human Diseases	ko01522	Endocrine resistance	0.481997	0.677962	1	0	1	97
Morphine addiction	1	0.489012	1.562	0.01	Human Diseases	ko05032	Morphine addiction	0.489012	0.677962	0	1	1	99
Melanogenesis	1	0.495933	1.562	0.01	Organismal Systems	ko04916	Melanogenesis	0.495933	0.677962	0	1	1	101
Hypertrophic cardiomyopathy	1	0.495933	1.562	0.01	Human Diseases	ko05410	Hypertrophic cardiomyopathy	0.495933	0.677962	0	1	1	101
Phosphatidylinositol signaling system	1	0.499358	1.562	0.01	Environmental Information Processing	ko04070	Phosphatidylinositol signaling system	0.499358	0.677962	0	1	1	102
Spinocerebellar ataxia	1	0.502761	1.562	0.01	Human Diseases	ko05017	Spinocerebellar ataxia	0.502761	0.677962	0	1	1	103
Small cell lung cancer	1	0.502761	1.562	0.01	Human Diseases	ko05222	Small cell lung cancer	0.502761	0.677962	1	0	1	103
Circadian entrainment	1	0.509499	1.562	0.01	Organismal Systems	ko04713	Circadian entrainment	0.509499	0.677962	0	1	1	105
Salivary secretion	1	0.509499	1.562	0.01	Organismal Systems	ko04970	Salivary secretion	0.509499	0.677962	0	1	1	105
Pancreatic secretion	1	0.522705	1.562	0.009	Organismal Systems	ko04972	Pancreatic secretion	0.522705	0.689971	0	1	1	109
Glycerophospholipid metabolism	1	0.53238	1.562	0.009	Metabolism	ko00564	Glycerophospholipid metabolism	0.53238	0.697164	0	1	1	112
Type I diabetes mellitus	1	0.544979	1.562	0.009	Human Diseases	ko04940	Type I diabetes mellitus	0.544979	0.697223	0	1	1	116
Growth hormone synthesis, secretion and action	1	0.548077	1.562	0.009	Organismal Systems	ko04935	Growth hormone synthesis, secretion and action	0.548077	0.697223	0	1	1	117
Transcriptional misregulation in cancer	2	0.550059	3.125	0.007	Human Diseases	ko05202	Transcriptional misregulation in cancer	0.550059	0.697223	2	0	2	272
Glutamatergic synapse	1	0.554209	1.562	0.008	Organismal Systems	ko04724	Glutamatergic synapse	0.554209	0.697223	0	1	1	119
HIF-1 signaling pathway	1	0.56026	1.562	0.008	Environmental Information Processing	ko04066	HIF-1 signaling pathway	0.56026	0.697223	0	1	1	121
Sphingolipid signaling pathway	1	0.563255	1.562	0.008	Environmental Information Processing	ko04071	Sphingolipid signaling pathway	0.563255	0.697223	0	1	1	122
TNF signaling pathway	1	0.56623	1.562	0.008	Environmental Information Processing	ko04668	TNF signaling pathway	0.56623	0.697223	1	0	1	123
Leukocyte transendothelial migration	1	0.56623	1.562	0.008	Organismal Systems	ko04670	Leukocyte transendothelial migration	0.56623	0.697223	0	1	1	123
Protein digestion and absorption	1	0.57212	1.562	0.008	Organismal Systems	ko04974	Protein digestion and absorption	0.57212	0.699257	0	1	1	125
Osteoclast differentiation	1	0.583665	1.562	0.008	Organismal Systems	ko04380	Osteoclast differentiation	0.583665	0.708122	0	1	1	129
Relaxin signaling pathway	1	0.589322	1.562	0.008	Organismal Systems	ko04926	Relaxin signaling pathway	0.589322	0.709767	0	1	1	131
Amoebiasis	1	0.608531	1.562	0.007	Human Diseases	ko05146	Amoebiasis	0.608531	0.722407	0	1	1	138
Estrogen signaling pathway	1	0.61649	1.562	0.007	Organismal Systems	ko04915	Estrogen signaling pathway	0.61649	0.722407	0	1	1	141
Human T-cell leukemia virus 1 infection	2	0.616615	3.125	0.007	Human Diseases	ko05166	Human T-cell leukemia virus 1 infection	0.616615	0.722407	1	1	2	307
Signaling pathways regulating pluripotency of stem cells	1	0.619108	1.562	0.007	Cellular Processes	ko04550	Signaling pathways regulating pluripotency of stem cells	0.619108	0.722407	0	1	1	142
Natural killer cell mediated cytotoxicity	1	0.621708	1.562	0.007	Organismal Systems	ko04650	Natural killer cell mediated cytotoxicity	0.621708	0.722407	0	1	1	143
PD-L1 expression and PD-1 checkpoint pathway in cancer	1	0.629403	1.562	0.007	Human Diseases	ko05235	PD-L1 expression and PD-1 checkpoint pathway in cancer	0.629403	0.726235	0	1	1	146
Gastric cancer	1	0.651577	1.562	0.006	Human Diseases	ko05226	Gastric cancer	0.651577	0.746599	0	1	1	155
T cell receptor signaling pathway	1	0.670187	1.562	0.006	Organismal Systems	ko04660	T cell receptor signaling pathway	0.670187	0.762626	0	1	1	163
Hepatitis C	1	0.683499	1.562	0.006	Human Diseases	ko05160	Hepatitis C	0.683499	0.766223	0	1	1	169
Huntington disease	2	0.689476	3.125	0.006	Human Diseases	ko05016	Huntington disease	0.689476	0.766223	0	2	2	351
Phospholipase D signaling pathway	1	0.692078	1.562	0.006	Environmental Information Processing	ko04072	Phospholipase D signaling pathway	0.692078	0.766223	0	1	1	173
Chagas disease	1	0.698362	1.562	0.006	Human Diseases	ko05142	Chagas disease	0.698362	0.766223	0	1	1	176
Hepatocellular carcinoma	1	0.700429	1.562	0.006	Human Diseases	ko05225	Hepatocellular carcinoma	0.700429	0.766223	0	1	1	177
Cellular senescence	1	0.70452	1.562	0.006	Cellular Processes	ko04218	Cellular senescence	0.70452	0.766223	0	1	1	179
Human papillomavirus infection	2	0.705854	3.125	0.006	Human Diseases	ko05165	Human papillomavirus infection	0.705854	0.766223	0	2	2	362
Apoptosis	1	0.718411	1.562	0.005	Cellular Processes	ko04210	Apoptosis	0.718411	0.768857	1	0	1	186
NF-kappa B signaling pathway	1	0.72226	1.562	0.005	Environmental Information Processing	ko04064	NF-kappa B signaling pathway	0.72226	0.768857	1	0	1	188
Yersinia infection	1	0.72226	1.562	0.005	Human Diseases	ko05135	Yersinia infection	0.72226	0.768857	0	1	1	188
Necroptosis	1	0.729804	1.562	0.005	Cellular Processes	ko04217	Necroptosis	0.729804	0.771908	1	0	1	192
Staphylococcus aureus infection	1	0.740743	1.562	0.005	Human Diseases	ko05150	Staphylococcus aureus infection	0.740743	0.77542	0	1	1	198
Phagosome	1	0.742523	1.562	0.005	Cellular Processes	ko04145	Phagosome	0.742523	0.77542	0	1	1	199
Parkinson disease	1	0.764601	1.562	0.005	Human Diseases	ko05012	Parkinson disease	0.764601	0.786904	0	1	1	212
Alzheimer disease	2	0.765642	3.125	0.005	Human Diseases	ko05010	Alzheimer disease	0.765642	0.786904	0	2	2	407
Tuberculosis	1	0.767827	1.562	0.005	Human Diseases	ko05152	Tuberculosis	0.767827	0.786904	0	1	1	214
Cell adhesion molecules	1	0.780305	1.562	0.005	Environmental Information Processing	ko04514	Cell adhesion molecules	0.780305	0.794755	0	1	1	222
Salmonella infection	1	0.81391	1.562	0.004	Human Diseases	ko05132	Salmonella infection	0.81391	0.823897	1	0	1	246
Systemic lupus erythematosus	1	0.836878	1.562	0.004	Human Diseases	ko05322	Systemic lupus erythematosus	0.836878	0.839732	0	1	1	265
Herpes simplex virus 1 infection	2	0.839732	3.125	0.004	Human Diseases	ko05168	Herpes simplex virus 1 infection	0.839732	0.839732	1	1	2	479

## Sheet: Sheet B-Pathway
Table S7_Target mRNA KEGG enrichment analysis Sheet B_Pathway of KEGG enrichment analysis for Target mRNA
KEGG_A_class	KEGG_B_class	Pathway	out (64)	All (9518)	Pvalue	Qvalue	Pathway ID	Genes	K_IDs
Metabolism	Nucleotide metabolism	Pyrimidine metabolism	4	60	0.000683683	0.112808	ko00240	ENSBTAG00000048655;ENSBTAG00000012858;ENSBTAG00000012397;ENSBTAG00000016709	K19970+K01081+K00893+K01081
Metabolism	Metabolism of cofactors and vitamins	Nicotinate and nicotinamide metabolism	3	43	0.00295416	0.243718	ko00760	ENSBTAG00000048655;ENSBTAG00000012858;ENSBTAG00000016709	K19970+K01081+K01081
Environmental Information Processing	Signal transduction	Rap1 signaling pathway	6	275	0.0101598	0.427684	ko04015	ENSBTAG00000019079;ENSBTAG00000005917;ENSBTAG00000007164;ENSBTAG00000001462;ENSBTAG00000009987;ENSBTAG00000051898	K05858+K06093+K05094+K05097+K06493+K04358
Organismal Systems	Immune system	Platelet activation	4	127	0.0103681	0.427684	ko04611	ENSBTAG00000021872;ENSBTAG00000019079;ENSBTAG00000012079;ENSBTAG00000009987	K04350+K05858+K00907+K06493
Environmental Information Processing	Signal transduction	MAPK signaling pathway	6	302	0.0155717	0.513867	ko04010	ENSBTAG00000013066;ENSBTAG00000021872;ENSBTAG00000007164;ENSBTAG00000007882;ENSBTAG00000001462;ENSBTAG00000051898	K13769+K04350+K05094+K04849+K05097+K04358
Metabolism	Nucleotide metabolism	Purine metabolism	4	153	0.0193559	0.530882	ko00230	ENSBTAG00000048655;ENSBTAG00000012858;ENSBTAG00000012397;ENSBTAG00000016709	K19970+K01081+K00893+K01081
Organismal Systems	Immune system	Complement and coagulation cascades	3	94	0.0251967	0.530882	ko04610	ENSBTAG00000000898;ENSBTAG00000048591;ENSBTAG00000007450	K04235+K03907+K01332
Environmental Information Processing	Signal transduction	Calcium signaling pathway	5	284	0.0417109	0.530882	ko04020	ENSBTAG00000019079;ENSBTAG00000012079;ENSBTAG00000019772;ENSBTAG00000007882;ENSBTAG00000012931	K05858+K00907+K04229+K04849+K05852
Organismal Systems	Endocrine system	Thyroid hormone signaling pathway	3	118	0.044832	0.530882	ko04919	ENSBTAG00000019079;ENSBTAG00000009987;ENSBTAG00000012931	K05858+K06493+K05852
Cellular Processes	Cellular community - eukaryotes	Focal adhesion	4	201	0.0459505	0.530882	ko04510	ENSBTAG00000012079;ENSBTAG00000051199;ENSBTAG00000001462;ENSBTAG00000009987	K00907+K16060+K05097+K06493
Metabolism	Amino acid metabolism	Glycine, serine and threonine metabolism	2	52	0.0475994	0.530882	ko00260	ENSBTAG00000000160;ENSBTAG00000025903	K01697+K00281
Human Diseases	Infectious disease: parasitic	Toxoplasmosis	3	122	0.0486716	0.530882	ko05145	ENSBTAG00000012314;ENSBTAG00000005215;ENSBTAG00000051199	K12473+K05134+K16060
Metabolism	Metabolism of cofactors and vitamins	Vitamin B6 metabolism	1	8	0.0525626	0.530882	ko00750	ENSBTAG00000018186	K00868
Environmental Information Processing	Signal transduction	Ras signaling pathway	5	308	0.0555985	0.530882	ko04014	ENSBTAG00000013066;ENSBTAG00000021872;ENSBTAG00000007164;ENSBTAG00000001462;ENSBTAG00000051898	K13769+K04350+K05094+K05097+K04358
Environmental Information Processing	Signal transduction	PI3K-Akt signaling pathway	6	412	0.0577231	0.530882	ko04151	ENSBTAG00000013066;ENSBTAG00000025035;ENSBTAG00000007164;ENSBTAG00000001462;ENSBTAG00000009987;ENSBTAG00000051898	K13769+K05081+K05094+K05097+K06493+K04358
Cellular Processes	Cell motility	Regulation of actin cytoskeleton	4	224	0.0635315	0.530882	ko04810	ENSBTAG00000012079;ENSBTAG00000007164;ENSBTAG00000009987;ENSBTAG00000051898	K00907+K05094+K06493+K04358
Organismal Systems	Circulatory system	Vascular smooth muscle contraction	3	141	0.0690097	0.530882	ko04270	ENSBTAG00000019079;ENSBTAG00000012079;ENSBTAG00000020704	K05858+K00907+K08449
Human Diseases	Cancer: overview	Central carbon metabolism in cancer	2	69	0.0783708	0.530882	ko05230	ENSBTAG00000002683;ENSBTAG00000007164	K00850+K05094
Human Diseases	Infectious disease: viral	Human cytomegalovirus infection	4	243	0.0803816	0.530882	ko05163	ENSBTAG00000019079;ENSBTAG00000005215;ENSBTAG00000019428;ENSBTAG00000009987	K05858+K05134+K04176+K06493
Organismal Systems	Endocrine system	Cortisol synthesis and secretion	2	72	0.0843149	0.530882	ko04927	ENSBTAG00000019079;ENSBTAG00000012314	K05858+K12473
Organismal Systems	Endocrine system	Oxytocin signaling pathway	3	155	0.0860882	0.530882	ko04921	ENSBTAG00000019079;ENSBTAG00000012079;ENSBTAG00000019772	K05858+K00907+K04229
Organismal Systems	Endocrine system	Thyroid hormone synthesis	2	73	0.0863263	0.530882	ko04918	ENSBTAG00000019079;ENSBTAG00000015935	K05858+K17231
Human Diseases	Cancer: overview	Pathways in cancer	7	570	0.0868677	0.530882	ko05200	ENSBTAG00000013066;ENSBTAG00000021872;ENSBTAG00000019079;ENSBTAG00000007164;ENSBTAG00000051199;ENSBTAG00000001462;ENSBTAG00000051898	K13769+K04350+K05858+K05094+K16060+K05097+K04358
Environmental Information Processing	Signaling molecules and interaction	Neuroactive ligand-receptor interaction	5	358	0.092215	0.530882	ko04080	ENSBTAG00000000898;ENSBTAG00000010366;ENSBTAG00000025035;ENSBTAG00000019623;ENSBTAG00000019772	K04235+K04238+K05081+K05206+K04229
Organismal Systems	Digestive system	Gastric acid secretion	2	76	0.0924467	0.530882	ko04971	ENSBTAG00000019079;ENSBTAG00000012079	K05858+K00907
Metabolism	Global and overview maps	Metabolic pathways	16	1699	0.0944643	0.530882	ko01100	ENSBTAG00000004574;ENSBTAG00000007840;ENSBTAG00000000160;ENSBTAG00000018186;ENSBTAG00000017592;ENSBTAG00000025903;ENSBTAG00000048655;ENSBTAG00000019079;ENSBTAG00000005498;ENSBTAG00000007681;ENSBTAG00000012858;ENSBTAG00000002683;ENSBTAG00000005419;ENSBTAG00000012397;ENSBTAG00000016709;ENSBTAG00000012128	K04628+K00021+K01697+K00868+K13506+K00281+K19970+K05858+K00511+K00287+K01081+K00850+K11182+K00893+K01081+K14157
Organismal Systems	Immune system	Toll and Imd signaling pathway	1	15	0.0963172	0.530882	ko04624	ENSBTAG00000051199	K16060
Cellular Processes	Transport and catabolism	Endocytosis	4	261	0.0982025	0.530882	ko04144	ENSBTAG00000012314;ENSBTAG00000005917;ENSBTAG00000011684;ENSBTAG00000007164	K12473+K06093+K12484+K05094
Organismal Systems	Digestive system	Bile secretion	2	79	0.0986907	0.530882	ko04976	ENSBTAG00000007840;ENSBTAG00000012314	K00021+K12473
Human Diseases	Endocrine and metabolic disease	Cushing syndrome	3	166	0.100649	0.530882	ko04934	ENSBTAG00000019079;ENSBTAG00000012314;ENSBTAG00000011059	K05858+K12473+K06622
Metabolism	Global and overview maps	Biosynthesis of amino acids	2	80	0.100798	0.530882	ko01230	ENSBTAG00000000160;ENSBTAG00000002683	K01697+K00850
Human Diseases	Cardiovascular disease	Arrhythmogenic right ventricular cardiomyopathy	2	82	0.105051	0.530882	ko05412	ENSBTAG00000009987;ENSBTAG00000001835	K06493+K07372
Environmental Information Processing	Signal transduction	Wnt signaling pathway	3	170	0.106176	0.530882	ko04310	ENSBTAG00000019079;ENSBTAG00000027625;ENSBTAG00000018563	K05858+K02166+K02176
Environmental Information Processing	Signal transduction	cGMP-PKG signaling pathway	3	176	0.114688	0.556574	ko04022	ENSBTAG00000019079;ENSBTAG00000012079;ENSBTAG00000012931	K05858+K00907+K05852
Metabolism	Glycan biosynthesis and metabolism	Glycosaminoglycan biosynthesis - chondroitin sulfate / dermatan sulfate	1	20	0.126347	0.560393	ko00532	ENSBTAG00000051913	K03193
Metabolism	Metabolism of cofactors and vitamins	One carbon pool by folate	1	20	0.126347	0.560393	ko00670	ENSBTAG00000007681	K00287
Environmental Information Processing	Signaling molecules and interaction	Viral protein interaction with cytokine and cytokine receptor	2	92	0.127003	0.560393	ko04061	ENSBTAG00000005215;ENSBTAG00000019428	K05134+K04176
Cellular Processes	Cellular community - eukaryotes	Gap junction	2	93	0.129256	0.560393	ko04540	ENSBTAG00000019079;ENSBTAG00000001835	K05858+K07372
Organismal Systems	Immune system	Chemokine signaling pathway	3	188	0.132457	0.560393	ko04062	ENSBTAG00000019079;ENSBTAG00000015609;ENSBTAG00000019428	K05858+K12365+K04176
Metabolism	Lipid metabolism	Steroid biosynthesis	1	22	0.138081	0.563976	ko00100	ENSBTAG00000005498	K00511
Organismal Systems	Endocrine system	Aldosterone synthesis and secretion	2	100	0.145279	0.563976	ko04925	ENSBTAG00000019079;ENSBTAG00000012314	K05858+K12473
Metabolism	Amino acid metabolism	Histidine metabolism	1	24	0.149661	0.563976	ko00340	ENSBTAG00000005419	K11182
Metabolism	Metabolism of terpenoids and polyketides	Terpenoid backbone biosynthesis	1	24	0.149661	0.563976	ko00900	ENSBTAG00000007840	K00021
Environmental Information Processing	Signaling molecules and interaction	Cytokine-cytokine receptor interaction	4	310	0.154941	0.563976	ko04060	ENSBTAG00000025035;ENSBTAG00000046110;ENSBTAG00000005215;ENSBTAG00000019428	K05081+K05421+K05134+K04176
Human Diseases	Endocrine and metabolic disease	AGE-RAGE signaling pathway in diabetic complications	2	106	0.159327	0.563976	ko04933	ENSBTAG00000019079;ENSBTAG00000048591	K05858+K03907
Organismal Systems	Endocrine system	Glucagon signaling pathway	2	107	0.161693	0.563976	ko04922	ENSBTAG00000019079;ENSBTAG00000002683	K05858+K00850
Organismal Systems	Endocrine system	Parathyroid hormone synthesis, secretion and action	2	107	0.161693	0.563976	ko04928	ENSBTAG00000019079;ENSBTAG00000001545	K05858+K14683
Organismal Systems	Sensory system	Inflammatory mediator regulation of TRP channels	2	108	0.164066	0.563976	ko04750	ENSBTAG00000019079;ENSBTAG00000002062	K05858+K04984
Metabolism	Carbohydrate metabolism	Pentose phosphate pathway	1	29	0.177944	0.584304	ko00030	ENSBTAG00000002683	K00850
Organismal Systems	Nervous system	Cholinergic synapse	2	114	0.17843	0.584304	ko04725	ENSBTAG00000019079;ENSBTAG00000007882	K05858+K04849
Human Diseases	Cancer: overview	Proteoglycans in cancer	3	218	0.180603	0.584304	ko05205	ENSBTAG00000013066;ENSBTAG00000009987;ENSBTAG00000001009	K13769+K06493+K06106
Metabolism	Carbohydrate metabolism	Galactose metabolism	1	32	0.194467	0.605411	ko00052	ENSBTAG00000002683	K00850
Metabolism	Global and overview maps	Carbon metabolism	2	123	0.200323	0.605411	ko01200	ENSBTAG00000025903;ENSBTAG00000002683	K00281+K00850
Organismal Systems	Nervous system	Serotonergic synapse	2	123	0.200323	0.605411	ko04726	ENSBTAG00000019079;ENSBTAG00000007882	K05858+K04849
Human Diseases	Cardiovascular disease	Dilated cardiomyopathy	2	126	0.207695	0.605411	ko05414	ENSBTAG00000009987;ENSBTAG00000012931	K06493+K05852
Organismal Systems	Excretory system	Collecting duct acid secretion	1	35	0.210664	0.605411	ko04966	ENSBTAG00000006775	K13627
Metabolism	Carbohydrate metabolism	Fructose and mannose metabolism	1	36	0.215991	0.605411	ko00051	ENSBTAG00000002683	K00850
Human Diseases	Drug resistance: antineoplastic	Antifolate resistance	1	36	0.215991	0.605411	ko01523	ENSBTAG00000007681	K00287
Cellular Processes	Cell growth and death	Apoptosis - multiple species	1	37	0.221282	0.605411	ko04215	ENSBTAG00000051199	K16060
Environmental Information Processing	Signal transduction	AMPK signaling pathway	2	133	0.225005	0.605411	ko04152	ENSBTAG00000007840;ENSBTAG00000002683	K00021+K00850
Metabolism	Carbohydrate metabolism	Glyoxylate and dicarboxylate metabolism	1	38	0.226539	0.605411	ko00630	ENSBTAG00000025903	K00281
Organismal Systems	Immune system	Hematopoietic cell lineage	2	134	0.227488	0.605411	ko04640	ENSBTAG00000014764;ENSBTAG00000009987	K06460+K06493
Organismal Systems	Nervous system	Dopaminergic synapse	2	139	0.239932	0.624165	ko04728	ENSBTAG00000019079;ENSBTAG00000007882	K05858+K04849
Human Diseases	Substance dependence	Nicotine addiction	1	41	0.2421	0.624165	ko05033	ENSBTAG00000007882	K04849
Environmental Information Processing	Signal transduction	Apelin signaling pathway	2	145	0.254913	0.635309	ko04371	ENSBTAG00000019079;ENSBTAG00000012079	K05858+K00907
Organismal Systems	Digestive system	Carbohydrate digestion and absorption	1	44	0.257353	0.635309	ko04973	ENSBTAG00000019079	K05858
Cellular Processes	Cell growth and death	Cell cycle	2	147	0.259914	0.635309	ko04110	ENSBTAG00000004956;ENSBTAG00000011059	K06641+K06622
Human Diseases	Cancer: specific types	Bladder cancer	1	47	0.272304	0.635309	ko05219	ENSBTAG00000007164	K05094
Human Diseases	Cancer: specific types	Breast cancer	2	152	0.272421	0.635309	ko05224	ENSBTAG00000001462;ENSBTAG00000051898	K05097+K04358
Human Diseases	Endocrine and metabolic disease	Type II diabetes mellitus	1	48	0.277221	0.635309	ko04930	ENSBTAG00000007882	K04849
Organismal Systems	Circulatory system	Adrenergic signaling in cardiomyocytes	2	155	0.279925	0.635309	ko04261	ENSBTAG00000019079;ENSBTAG00000012931	K05858+K05852
Metabolism	Lipid metabolism	Sphingolipid metabolism	1	49	0.282106	0.635309	ko00600	ENSBTAG00000004574	K04628
Metabolism	Metabolism of cofactors and vitamins	Folate biosynthesis	1	49	0.282106	0.635309	ko00790	ENSBTAG00000007681	K00287
Human Diseases	Cardiovascular disease	Fluid shear stress and atherosclerosis	2	157	0.284926	0.635309	ko05418	ENSBTAG00000048591;ENSBTAG00000009987	K03907+K06493
Metabolism	Amino acid metabolism	Tryptophan metabolism	1	51	0.291778	0.641911	ko00380	ENSBTAG00000005419	K11182
Organismal Systems	Excretory system	Endocrine and other factor-regulated calcium reabsorption	1	53	0.301322	0.653511	ko04961	ENSBTAG00000019079	K05858
Metabolism	Amino acid metabolism	Arginine and proline metabolism	1	55	0.310739	0.653511	ko00330	ENSBTAG00000005419	K11182
Environmental Information Processing	Signal transduction	Hippo signaling pathway	2	168	0.312364	0.653511	ko04390	ENSBTAG00000005917;ENSBTAG00000051199	K06093+K16060
Metabolism	Lipid metabolism	Ether lipid metabolism	1	57	0.320031	0.653511	ko00565	ENSBTAG00000004574	K04628
Organismal Systems	Digestive system	Cholesterol metabolism	1	57	0.320031	0.653511	ko04979	ENSBTAG00000012314	K12473
Metabolism	Amino acid metabolism	Cysteine and methionine metabolism	1	58	0.324631	0.653511	ko00270	ENSBTAG00000000160	K01697
Genetic Information Processing	Folding, sorting and degradation	Ubiquitin mediated proteolysis	2	173	0.324775	0.653511	ko04120	ENSBTAG00000019164;ENSBTAG00000051199	K07868+K16060
Human Diseases	Cancer: overview	MicroRNAs in cancer	2	176	0.332197	0.656066	ko05206	ENSBTAG00000007164;ENSBTAG00000009987	K05094+K06493
Organismal Systems	Nervous system	Retrograde endocannabinoid signaling	2	178	0.337133	0.656066	ko04723	ENSBTAG00000019079;ENSBTAG00000007882	K05858+K04849
Human Diseases	Infectious disease: parasitic	African trypanosomiasis	1	61	0.338247	0.656066	ko05143	ENSBTAG00000019079	K05858
Organismal Systems	Endocrine system	GnRH secretion	1	63	0.347174	0.656066	ko04929	ENSBTAG00000019079	K05858
Organismal Systems	Development and regeneration	Axon guidance	2	184	0.351879	0.656066	ko04360	ENSBTAG00000005917;ENSBTAG00000004685	K06093+K07526
Organismal Systems	Nervous system	Long-term depression	1	65	0.355982	0.656066	ko04730	ENSBTAG00000019079	K05858
Environmental Information Processing	Signal transduction	JAK-STAT signaling pathway	2	186	0.356771	0.656066	ko04630	ENSBTAG00000025035;ENSBTAG00000005215	K05081+K05134
Organismal Systems	Nervous system	Long-term potentiation	1	67	0.364673	0.656066	ko04720	ENSBTAG00000019079	K05858
Organismal Systems	Endocrine system	Ovarian steroidogenesis	1	67	0.364673	0.656066	ko04913	ENSBTAG00000012314	K12473
Metabolism	Carbohydrate metabolism	Glycolysis / Gluconeogenesis	1	69	0.373249	0.656066	ko00010	ENSBTAG00000002683	K00850
Cellular Processes	Cellular community - eukaryotes	Tight junction	2	193	0.373792	0.656066	ko04530	ENSBTAG00000005917;ENSBTAG00000001009	K06093+K06106
Metabolism	Amino acid metabolism	Lysine degradation	1	71	0.381711	0.656066	ko00310	ENSBTAG00000012128	K14157
Metabolism	Lipid metabolism	Glycerolipid metabolism	1	71	0.381711	0.656066	ko00561	ENSBTAG00000017592	K13506
Organismal Systems	Digestive system	Mineral absorption	1	71	0.381711	0.656066	ko04978	ENSBTAG00000001545	K14683
Organismal Systems	Endocrine system	Renin secretion	1	72	0.3859	0.656428	ko04924	ENSBTAG00000019079	K05858
Metabolism	Carbohydrate metabolism	Inositol phosphate metabolism	1	75	0.398299	0.663922	ko00562	ENSBTAG00000019079	K05858
Human Diseases	Infectious disease: viral	Kaposi sarcoma-associated herpesvirus infection	2	204	0.400178	0.663922	ko05167	ENSBTAG00000015609;ENSBTAG00000019428	K12365+K04176
Human Diseases	Cancer: specific types	Melanoma	1	76	0.402377	0.663922	ko05218	ENSBTAG00000051898	K04358
Organismal Systems	Immune system	NOD-like receptor signaling pathway	2	207	0.407289	0.663923	ko04621	ENSBTAG00000019079;ENSBTAG00000051199	K05858+K16060
Human Diseases	Infectious disease: bacterial	Pertussis	1	78	0.410452	0.663923	ko05133	ENSBTAG00000007450	K01332
Human Diseases	Infectious disease: bacterial	Bacterial invasion of epithelial cells	1	79	0.414449	0.663923	ko05100	ENSBTAG00000001009	K06106
Human Diseases	Drug resistance: antineoplastic	Platinum drug resistance	1	84	0.434037	0.666852	ko01524	ENSBTAG00000051199	K16060
Organismal Systems	Endocrine system	Prolactin signaling pathway	1	84	0.434037	0.666852	ko04917	ENSBTAG00000025035	K05081
Genetic Information Processing	Folding, sorting and degradation	RNA degradation	1	86	0.44169	0.666852	ko03018	ENSBTAG00000002683	K00850
Organismal Systems	Endocrine system	Insulin secretion	1	86	0.44169	0.666852	ko04911	ENSBTAG00000019079	K05858
Environmental Information Processing	Signal transduction	ErbB signaling pathway	1	87	0.445478	0.666852	ko04012	ENSBTAG00000004237	K09783
Human Diseases	Drug resistance: antineoplastic	EGFR tyrosine kinase inhibitor resistance	1	88	0.449242	0.666852	ko01521	ENSBTAG00000007164	K05094
Cellular Processes	Cell growth and death	p53 signaling pathway	1	88	0.449242	0.666852	ko04115	ENSBTAG00000004956	K06641
Organismal Systems	Nervous system	Synaptic vesicle cycle	1	88	0.449242	0.666852	ko04721	ENSBTAG00000007882	K04849
Environmental Information Processing	Signal transduction	cAMP signaling pathway	2	228	0.455903	0.666852	ko04024	ENSBTAG00000019772;ENSBTAG00000012931	K04229+K05852
Environmental Information Processing	Signaling molecules and interaction	ECM-receptor interaction	1	90	0.456692	0.666852	ko04512	ENSBTAG00000009987	K06493
Organismal Systems	Endocrine system	GnRH signaling pathway	1	92	0.464044	0.671643	ko04912	ENSBTAG00000019079	K05858
Organismal Systems	Nervous system	GABAergic synapse	1	95	0.474888	0.677962	ko04727	ENSBTAG00000007882	K04849
Human Diseases	Drug resistance: antineoplastic	Endocrine resistance	1	97	0.481997	0.677962	ko01522	ENSBTAG00000011059	K06622
Human Diseases	Substance dependence	Morphine addiction	1	99	0.489012	0.677962	ko05032	ENSBTAG00000007882	K04849
Organismal Systems	Endocrine system	Melanogenesis	1	101	0.495933	0.677962	ko04916	ENSBTAG00000019079	K05858
Human Diseases	Cardiovascular disease	Hypertrophic cardiomyopathy	1	101	0.495933	0.677962	ko05410	ENSBTAG00000009987	K06493
Environmental Information Processing	Signal transduction	Phosphatidylinositol signaling system	1	102	0.499358	0.677962	ko04070	ENSBTAG00000019079	K05858
Human Diseases	Neurodegenerative disease	Spinocerebellar ataxia	1	103	0.502761	0.677962	ko05017	ENSBTAG00000019079	K05858
Human Diseases	Cancer: specific types	Small cell lung cancer	1	103	0.502761	0.677962	ko05222	ENSBTAG00000051199	K16060
Organismal Systems	Environmental adaptation	Circadian entrainment	1	105	0.509499	0.677962	ko04713	ENSBTAG00000019079	K05858
Organismal Systems	Digestive system	Salivary secretion	1	105	0.509499	0.677962	ko04970	ENSBTAG00000019079	K05858
Organismal Systems	Digestive system	Pancreatic secretion	1	109	0.522705	0.689971	ko04972	ENSBTAG00000019079	K05858
Metabolism	Lipid metabolism	Glycerophospholipid metabolism	1	112	0.53238	0.697164	ko00564	ENSBTAG00000017592	K13506
Human Diseases	Endocrine and metabolic disease	Type I diabetes mellitus	1	116	0.544979	0.697223	ko04940	ENSBTAG00000016514	K01294
Organismal Systems	Endocrine system	Growth hormone synthesis, secretion and action	1	117	0.548077	0.697223	ko04935	ENSBTAG00000019079	K05858
Human Diseases	Cancer: overview	Transcriptional misregulation in cancer	2	272	0.550059	0.697223	ko05202	ENSBTAG00000011298;ENSBTAG00000011059	K15616+K06622
Organismal Systems	Nervous system	Glutamatergic synapse	1	119	0.554209	0.697223	ko04724	ENSBTAG00000019079	K05858
Environmental Information Processing	Signal transduction	HIF-1 signaling pathway	1	121	0.56026	0.697223	ko04066	ENSBTAG00000002683	K00850
Environmental Information Processing	Signal transduction	Sphingolipid signaling pathway	1	122	0.563255	0.697223	ko04071	ENSBTAG00000019079	K05858
Environmental Information Processing	Signal transduction	TNF signaling pathway	1	123	0.56623	0.697223	ko04668	ENSBTAG00000051199	K16060
Organismal Systems	Immune system	Leukocyte transendothelial migration	1	123	0.56623	0.697223	ko04670	ENSBTAG00000019627	K06514
Organismal Systems	Digestive system	Protein digestion and absorption	1	125	0.57212	0.699257	ko04974	ENSBTAG00000046193	K16629
Organismal Systems	Development and regeneration	Osteoclast differentiation	1	129	0.583665	0.708122	ko04380	ENSBTAG00000009987	K06493
Organismal Systems	Endocrine system	Relaxin signaling pathway	1	131	0.589322	0.709767	ko04926	ENSBTAG00000019079	K05858
Human Diseases	Infectious disease: parasitic	Amoebiasis	1	138	0.608531	0.722407	ko05146	ENSBTAG00000019079	K05858
Organismal Systems	Endocrine system	Estrogen signaling pathway	1	141	0.61649	0.722407	ko04915	ENSBTAG00000019079	K05858
Human Diseases	Infectious disease: viral	Human T-cell leukemia virus 1 infection	2	307	0.616615	0.722407	ko05166	ENSBTAG00000004956;ENSBTAG00000011059	K06641+K06622
Cellular Processes	Cellular community - eukaryotes	Signaling pathways regulating pluripotency of stem cells	1	142	0.619108	0.722407	ko04550	ENSBTAG00000007164	K05094
Organismal Systems	Immune system	Natural killer cell mediated cytotoxicity	1	143	0.621708	0.722407	ko04650	ENSBTAG00000024751	K07986
Human Diseases	Cancer: overview	PD-L1 expression and PD-1 checkpoint pathway in cancer	1	146	0.629403	0.726235	ko05235	ENSBTAG00000021872	K04350
Human Diseases	Cancer: specific types	Gastric cancer	1	155	0.651577	0.746599	ko05226	ENSBTAG00000051898	K04358
Organismal Systems	Immune system	T cell receptor signaling pathway	1	163	0.670187	0.762626	ko04660	ENSBTAG00000021872	K04350
Human Diseases	Infectious disease: viral	Hepatitis C	1	169	0.683499	0.766223	ko05160	ENSBTAG00000012314	K12473
Human Diseases	Neurodegenerative disease	Huntington disease	2	351	0.689476	0.766223	ko05016	ENSBTAG00000019079;ENSBTAG00000007882	K05858+K04849
Environmental Information Processing	Signal transduction	Phospholipase D signaling pathway	1	173	0.692078	0.766223	ko04072	ENSBTAG00000019079	K05858
Human Diseases	Infectious disease: parasitic	Chagas disease	1	176	0.698362	0.766223	ko05142	ENSBTAG00000019079	K05858
Human Diseases	Cancer: specific types	Hepatocellular carcinoma	1	177	0.700429	0.766223	ko05225	ENSBTAG00000013066	K13769
Cellular Processes	Cell growth and death	Cellular senescence	1	179	0.70452	0.766223	ko04218	ENSBTAG00000004956	K06641
Human Diseases	Infectious disease: viral	Human papillomavirus infection	2	362	0.705854	0.766223	ko05165	ENSBTAG00000005917;ENSBTAG00000009987	K06093+K06493
Cellular Processes	Cell growth and death	Apoptosis	1	186	0.718411	0.768857	ko04210	ENSBTAG00000051199	K16060
Environmental Information Processing	Signal transduction	NF-kappa B signaling pathway	1	188	0.72226	0.768857	ko04064	ENSBTAG00000051199	K16060
Human Diseases	Infectious disease: bacterial	Yersinia infection	1	188	0.72226	0.768857	ko05135	ENSBTAG00000005633	K21072
Cellular Processes	Cell growth and death	Necroptosis	1	192	0.729804	0.771908	ko04217	ENSBTAG00000051199	K16060
Human Diseases	Infectious disease: bacterial	Staphylococcus aureus infection	1	198	0.740743	0.77542	ko05150	ENSBTAG00000007450	K01332
Cellular Processes	Transport and catabolism	Phagosome	1	199	0.742523	0.77542	ko04145	ENSBTAG00000009987	K06493
Human Diseases	Neurodegenerative disease	Parkinson disease	1	212	0.764601	0.786904	ko05012	ENSBTAG00000024957	K04528
Human Diseases	Neurodegenerative disease	Alzheimer disease	2	407	0.765642	0.786904	ko05010	ENSBTAG00000019079;ENSBTAG00000024957	K05858+K04528
Human Diseases	Infectious disease: bacterial	Tuberculosis	1	214	0.767827	0.786904	ko05152	ENSBTAG00000005215	K05134
Environmental Information Processing	Signaling molecules and interaction	Cell adhesion molecules	1	222	0.780305	0.794755	ko04514	ENSBTAG00000033835	K06770
Human Diseases	Infectious disease: bacterial	Salmonella infection	1	246	0.81391	0.823897	ko05132	ENSBTAG00000051199	K16060
Human Diseases	Immune disease	Systemic lupus erythematosus	1	265	0.836878	0.839732	ko05322	ENSBTAG00000007450	K01332
Human Diseases	Infectious disease: viral	Herpes simplex virus 1 infection	2	479	0.839732	0.839732	ko05168	ENSBTAG00000051199;ENSBTAG00000009987	K16060+K06493
