# Supplementary material for: Expression profile and bioinformatics analysis of circRNA and its associated ceRNA networks in longissimus dorsi from Lufeng cattle and Leiqiong cattle
Source: BMC Genomics. 2023 Aug 29;24:499. doi: 10.1186/s12864-023-09566-0 (PMC10466722; doi:10.1186/s12864-023-09566-0)
Supplement: Supplementary file 9 — Supplementary Material 9 Table S9. circRNA source gene KEGG enrichment analysis [file 12864_2023_9566_MOESM9_ESM.xlsx]

## Sheet: Sheet A-KEGG enrichment
Table S9_circRNA source gene KEGG enrichment analysis Sheet A_circRNA source gene KEGG enrichment analysis
Name	num	pvalue	per	ratio	class	ID	Descrption	Pvalue	Qvalue	Up	Down	fg_num	bg_num
Propanoate metabolism	2	0.00116277	14.286	0.057	Metabolism	ko00640	Propanoate metabolism	0.00116277	0.0418598	0	0	2	35
Lysine degradation	2	0.00471165	14.286	0.028	Metabolism	ko00310	Lysine degradation	0.00471165	0.0733275	0	0	2	71
Hypertrophic cardiomyopathy	2	0.00933696	14.286	0.02	Human Diseases	ko05410	Hypertrophic cardiomyopathy	0.00933696	0.0733275	0	0	2	101
Cardiac muscle contraction	2	0.0119781	14.286	0.017	Organismal Systems	ko04260	Cardiac muscle contraction	0.0119781	0.0733275	0	0	2	115
Thyroid hormone signaling pathway	2	0.0125824	14.286	0.017	Organismal Systems	ko04919	Thyroid hormone signaling pathway	0.0125824	0.0733275	0	0	2	118
Carbon metabolism	2	0.0136188	14.286	0.016	Metabolism	ko01200	Carbon metabolism	0.0136188	0.0733275	0	0	2	123
Dilated cardiomyopathy	2	0.0142581	14.286	0.016	Human Diseases	ko05414	Dilated cardiomyopathy	0.0142581	0.0733275	0	0	2	126
Viral myocarditis	2	0.0205823	14.286	0.013	Human Diseases	ko05416	Viral myocarditis	0.0205823	0.0843616	0	0	2	153
Adrenergic signaling in cardiomyocytes	2	0.0210904	14.286	0.013	Organismal Systems	ko04261	Adrenergic signaling in cardiomyocytes	0.0210904	0.0843616	0	0	2	155
cGMP-PKG signaling pathway	2	0.0267393	14.286	0.011	Environmental Information Processing	ko04022	cGMP-PKG signaling pathway	0.0267393	0.095037	0	0	2	176
Axon regeneration	1	0.0290391	7.143	0.05	Organismal Systems	ko04361	Axon regeneration	0.0290391	0.095037	0	0	1	20
Terpenoid backbone biosynthesis	1	0.0347521	7.143	0.042	Metabolism	ko00900	Terpenoid backbone biosynthesis	0.0347521	0.0962366	0	0	1	24
Protein export	1	0.0347521	7.143	0.042	Genetic Information Processing	ko03060	Protein export	0.0347521	0.0962366	0	0	1	24
Butanoate metabolism	1	0.0404339	7.143	0.036	Metabolism	ko00650	Butanoate metabolism	0.0404339	0.0970413	0	0	1	28
Phototransduction	1	0.0404339	7.143	0.036	Organismal Systems	ko04744	Phototransduction	0.0404339	0.0970413	0	0	1	28
Citrate cycle (TCA cycle)	1	0.0460846	7.143	0.031	Metabolism	ko00020	Citrate cycle (TCA cycle)	0.0460846	0.100572	0	0	1	32
Fatty acid elongation	1	0.0474924	7.143	0.03	Metabolism	ko00062	Fatty acid elongation	0.0474924	0.100572	0	0	1	33
beta-Alanine metabolism	1	0.0503024	7.143	0.029	Metabolism	ko00410	beta-Alanine metabolism	0.0503024	0.100605	0	0	1	35
Nicotinate and nicotinamide metabolism	1	0.0614652	7.143	0.023	Metabolism	ko00760	Nicotinate and nicotinamide metabolism	0.0614652	0.11646	0	0	1	43
Fatty acid degradation	1	0.0683799	7.143	0.021	Metabolism	ko00071	Fatty acid degradation	0.0683799	0.123084	0	0	1	48
Tryptophan metabolism	1	0.0725061	7.143	0.02	Metabolism	ko00380	Tryptophan metabolism	0.0725061	0.124296	0	0	1	51
Valine, leucine and isoleucine degradation	1	0.0793452	7.143	0.018	Metabolism	ko00280	Valine, leucine and isoleucine degradation	0.0793452	0.129838	0	0	1	56
Fatty acid metabolism	1	0.0915379	7.143	0.015	Metabolism	ko01212	Fatty acid metabolism	0.0915379	0.143277	0	0	1	65
Mitophagy - animal	1	0.104909	7.143	0.013	Cellular Processes	ko04137	Mitophagy - animal	0.104909	0.157364	0	0	1	75
Ribosome biogenesis in eukaryotes	1	0.115475	7.143	0.012	Genetic Information Processing	ko03008	Ribosome biogenesis in eukaryotes	0.115475	0.166283	0	0	1	83
Progesterone-mediated oocyte maturation	1	0.129813	7.143	0.011	Organismal Systems	ko04914	Progesterone-mediated oocyte maturation	0.129813	0.179741	0	0	1	94
Oocyte meiosis	1	0.181376	7.143	0.007	Cellular Processes	ko04114	Oocyte meiosis	0.181376	0.241835	0	0	1	135
Ubiquitin mediated proteolysis	1	0.226619	7.143	0.006	Genetic Information Processing	ko04120	Ubiquitin mediated proteolysis	0.226619	0.280256	0	0	1	173
Metabolic pathways	4	0.230228	28.571	0.002	Metabolism	ko01100	Metabolic pathways	0.230228	0.280256	0	0	4	1699
Cellular senescence	1	0.233546	7.143	0.006	Cellular Processes	ko04218	Cellular senescence	0.233546	0.280256	0	0	1	179
Protein processing in endoplasmic reticulum	1	0.247229	7.143	0.005	Genetic Information Processing	ko04141	Protein processing in endoplasmic reticulum	0.247229	0.285733	0	0	1	191
Nucleocytoplasmic transport	1	0.253985	7.143	0.005	Genetic Information Processing	ko03013	Nucleocytoplasmic transport	0.253985	0.285733	0	0	1	197
NOD-like receptor signaling pathway	1	0.26512	7.143	0.005	Organismal Systems	ko04621	NOD-like receptor signaling pathway	0.26512	0.286549	0	0	1	207
Parkinson disease	1	0.27063	7.143	0.005	Human Diseases	ko05012	Parkinson disease	0.27063	0.286549	0	0	1	212
Calcium signaling pathway	1	0.34583	7.143	0.004	Environmental Information Processing	ko04020	Calcium signaling pathway	0.34583	0.355711	0	0	1	284
Alzheimer disease	1	0.457875	7.143	0.002	Human Diseases	ko05010	Alzheimer disease	0.457875	0.457875	0	0	1	407

## Sheet: Sheet B-Pathway
Table S9_circRNA source gene KEGG enrichment analysis Sheet B_Pathway of KEGG enrichment analysis for circRNA source gene
KEGG_A_class	KEGG_B_class	Pathway	out (14)	All (9518)	Pvalue	Qvalue	Pathway ID	Genes	K_IDs
Metabolism	Carbohydrate metabolism	Propanoate metabolism	2	35	0.00116277	0.0418598	ko00640	ENSBTAG00000006759;ENSBTAG00000015038	K01900+K07515
Metabolism	Amino acid metabolism	Lysine degradation	2	71	0.00471165	0.0733275	ko00310	ENSBTAG00000015038;ENSBTAG00000012128	K07515+K14157
Human Diseases	Cardiovascular disease	Hypertrophic cardiomyopathy	2	101	0.00933696	0.0733275	ko05410	ENSBTAG00000009703;ENSBTAG00000040053	K17751+K17751
Organismal Systems	Circulatory system	Cardiac muscle contraction	2	115	0.0119781	0.0733275	ko04260	ENSBTAG00000009703;ENSBTAG00000040053	K17751+K17751
Organismal Systems	Endocrine system	Thyroid hormone signaling pathway	2	118	0.0125824	0.0733275	ko04919	ENSBTAG00000009703;ENSBTAG00000040053	K17751+K17751
Metabolism	Global and overview maps	Carbon metabolism	2	123	0.0136188	0.0733275	ko01200	ENSBTAG00000006759;ENSBTAG00000015038	K01900+K07515
Human Diseases	Cardiovascular disease	Dilated cardiomyopathy	2	126	0.0142581	0.0733275	ko05414	ENSBTAG00000009703;ENSBTAG00000040053	K17751+K17751
Human Diseases	Cardiovascular disease	Viral myocarditis	2	153	0.0205823	0.0843616	ko05416	ENSBTAG00000009703;ENSBTAG00000040053	K17751+K17751
Organismal Systems	Circulatory system	Adrenergic signaling in cardiomyocytes	2	155	0.0210904	0.0843616	ko04261	ENSBTAG00000009703;ENSBTAG00000040053	K17751+K17751
Environmental Information Processing	Signal transduction	cGMP-PKG signaling pathway	2	176	0.0267393	0.095037	ko04022	ENSBTAG00000009703;ENSBTAG00000040053	K17751+K17751
Organismal Systems	Development and regeneration	Axon regeneration	1	20	0.0290391	0.095037	ko04361	ENSBTAG00000001579	K11593
Metabolism	Metabolism of terpenoids and polyketides	Terpenoid backbone biosynthesis	1	24	0.0347521	0.0962366	ko00900	ENSBTAG00000006529	K12504
Genetic Information Processing	Folding, sorting and degradation	Protein export	1	24	0.0347521	0.0962366	ko03060	ENSBTAG00000004398	K09648
Metabolism	Carbohydrate metabolism	Butanoate metabolism	1	28	0.0404339	0.0970413	ko00650	ENSBTAG00000015038	K07515
Organismal Systems	Sensory system	Phototransduction	1	28	0.0404339	0.0970413	ko04744	ENSBTAG00000021480	K19627
Metabolism	Carbohydrate metabolism	Citrate cycle (TCA cycle)	1	32	0.0460846	0.100572	ko00020	ENSBTAG00000006759	K01900
Metabolism	Lipid metabolism	Fatty acid elongation	1	33	0.0474924	0.100572	ko00062	ENSBTAG00000015038	K07515
Metabolism	Metabolism of other amino acids	beta-Alanine metabolism	1	35	0.0503024	0.100605	ko00410	ENSBTAG00000015038	K07515
Metabolism	Metabolism of cofactors and vitamins	Nicotinate and nicotinamide metabolism	1	43	0.0614652	0.11646	ko00760	ENSBTAG00000011885	K00323
Metabolism	Lipid metabolism	Fatty acid degradation	1	48	0.0683799	0.123084	ko00071	ENSBTAG00000015038	K07515
Metabolism	Amino acid metabolism	Tryptophan metabolism	1	51	0.0725061	0.124296	ko00380	ENSBTAG00000015038	K07515
Metabolism	Amino acid metabolism	Valine, leucine and isoleucine degradation	1	56	0.0793452	0.129838	ko00280	ENSBTAG00000015038	K07515
Metabolism	Global and overview maps	Fatty acid metabolism	1	65	0.0915379	0.143277	ko01212	ENSBTAG00000015038	K07515
Cellular Processes	Transport and catabolism	Mitophagy - animal	1	75	0.104909	0.157364	ko04137	ENSBTAG00000018996	K04556
Genetic Information Processing	Translation	Ribosome biogenesis in eukaryotes	1	83	0.115475	0.166283	ko03008	ENSBTAG00000016228	K07562
Organismal Systems	Endocrine system	Progesterone-mediated oocyte maturation	1	94	0.129813	0.179741	ko04914	ENSBTAG00000015450	K02602
Cellular Processes	Cell growth and death	Oocyte meiosis	1	135	0.181376	0.241835	ko04114	ENSBTAG00000015450	K02602
Genetic Information Processing	Folding, sorting and degradation	Ubiquitin mediated proteolysis	1	173	0.226619	0.280256	ko04120	ENSBTAG00000018996	K04556
Metabolism	Global and overview maps	Metabolic pathways	4	1699	0.230228	0.280256	ko01100	ENSBTAG00000006759;ENSBTAG00000011885;ENSBTAG00000015038;ENSBTAG00000012128	K01900+K00323+K07515+K14157
Cellular Processes	Cell growth and death	Cellular senescence	1	179	0.233546	0.280256	ko04218	ENSBTAG00000003876	K20858
Genetic Information Processing	Folding, sorting and degradation	Protein processing in endoplasmic reticulum	1	191	0.247229	0.285733	ko04141	ENSBTAG00000018996	K04556
Genetic Information Processing	Translation	Nucleocytoplasmic transport	1	197	0.253985	0.285733	ko03013	ENSBTAG00000016228	K07562
Organismal Systems	Immune system	NOD-like receptor signaling pathway	1	207	0.26512	0.286549	ko04621	ENSBTAG00000003876	K20858
Human Diseases	Neurodegenerative disease	Parkinson disease	1	212	0.27063	0.286549	ko05012	ENSBTAG00000018996	K04556
Environmental Information Processing	Signal transduction	Calcium signaling pathway	1	284	0.34583	0.355711	ko04020	ENSBTAG00000003876	K20858
Human Diseases	Neurodegenerative disease	Alzheimer disease	1	407	0.457875	0.457875	ko05010	ENSBTAG00000003876	K20858
