# Supplementary material for: Expression profile and bioinformatics analysis of circRNA and its associated ceRNA networks in longissimus dorsi from Lufeng cattle and Leiqiong cattle
Source: BMC Genomics. 2023 Aug 29;24:499. doi: 10.1186/s12864-023-09566-0 (PMC10466722; doi:10.1186/s12864-023-09566-0)
Supplement: Supplementary file 10 — Supplementary Material 10 Table S10. Primer and reaction system information [file 12864_2023_9566_MOESM10_ESM.xlsx]

## Sheet: Sheet A-Primer information
Table S10_Primer and reaction system information Sheet A_Sequence of qPCR primers used for validation
Genes	Primers Type	Sequence of Primers
GAPDH	Fowerd	ACTCTGGCAAAGTGGATGTTGTC
	Reverse	GCATCACCCCACTTGATGTTG
FBXO32	Forward	GAAACGCTTCCTGGACGAGA
	Reverse	AGAGTGCAGTATCCATGGCG
MLF1	Forward	CCTTGACTCATACAGATGTCAGC
	Reverse	CCTTTGGCGGTTCATCTCCT
HSPB8	Forward	GCTGGTTCATCACCTCCGAA
	Reverse	GGACGCAGGCCTAGAAACTT
HSPB7	Forward	GGTGCAGTCTCCCACATTCA
	Reverse	GTGTGTGCAGGATACAACGC
LMOD3	Forward	CCAACAGGGAACTTCGACCA
	Reverse	CCTTGGTTGGCACAAAGGTG
LMOD2	Forward	TGTCCATTCTGACAACGCGA
	Reverse	CATCCTCGATCACTGTGGGG
NFE2L1	Forward	CTGCATTGTAACAGCAGGGC
	Reverse	GATGGGCATGAGGCAGTTCT
ODC1	Forward	CGCTCTGAGACAGCAGATTGT
	Reverse	TGCCAACTTTTCACAAAGGCA
18s	Forward	CTGAGAAACGGCTACCACATC
	Reverse	CAGACTTGCCCTCCAATGG
btacirc_023525	Forward	ACCCTTATGTTGAAGAAATGTCAC
	Reverse	TATCCCAGGTTGGTGATCCCT
btacirc_004970	Forward	GACCTCATCGAGAAGCCCAT
	Reverse	GGCTTCTGGAAGTTGCTGGA
btacirc_007315	Forward	CAGTGCCAGACCATGACTGT
	Reverse	ACCCCTGATGAACACCATCG
U6	Reverse transcription	CGCTTCACGAATTTGCGTGTCAT
	Forward	CGCTTCACGAATTTGCGTGTCAT
	Reverse	GCTTCGGCAGCACATATACTAAAAT
bta-miR-29d-5p	Reverse transcription	GTCGTATCCAGTGCAGGGTCCGAGGTATTCGCACTGGATACGACAACACC
	Forward	CGCGTGACCGATTTCTCCT
	Reverse	AGTGCAGGGTCCGAGGTATT
bta-miR-380-3p	Reverse transcription	GTCGTATCCAGTGCAGGGTCCGAGGTATTCGCACTGGATACGACAGACGT
	Forward	GCGCGTATGTAATGTGGTCC
	Reverse	AGTGCAGGGTCCGAGGTATT
bta-miR-29c	Reverse transcription	GTCGTATCCAGTGCAGGGTCCGAGGTATTCGCACTGGATACGACTAACCG
	Forward	CGCGTAGCACCATTTGAAAT
	Reverse	AGTGCAGGGTCCGAGGTATT
bta-let-7a-3p	Reverse transcription	GTCGTATCCAGTGCAGGGTCCGAGGTATTCGCACTGGATACGACGAAAGA
	Forward	CGCGCGCTATACAATCTACTG
	Reverse	AGTGCAGGGTCCGAGGTATT

## Sheet: Sheet B-Reaction information
Table S10_Primer and reaction system information Sheet B1_Reverse-Transcription reaction mixture containing of circRNA and mRNA
Reagent		Usage		Reaction conditions
5× PrimerScript Buffer (for Real Time)		2µL		Temperature	Time of duration
PrimerScript RT Enzyme Mix I		0.5µL		37℃	15min
Oligo dT Primer		0.5µL		85℃	5s
Random 6 mers		0.5µL
Total RNA		500ng
RNase Free dH2o		up to 10µL
Table S10_Primer and reaction system information Sheet B2_Reverse-Transcription reaction mixture containing of miRNA
	Reagent	Usage		Reaction conditions
Step 1	5 × gDNA Wiper Mix	2µL		Step	Temperature	Time of duration
	Total RNA	500ng		Step 1	42℃	2min
	RNase Free dH2O	up to 10µL		Step 2	25℃	5min
Step 2	HiScript II Enzyme Mix	2µL			50℃	15min
	10 × RT Mix	2µL			85℃	5min
	Stem-loop primer(2 µM)*	1µL
	The mixture of the previous step	10µL
	RNase Free dH2o	up to 20µL
Table S10_Primer and reaction system information Sheet B3_RT-qPCR reaction mixture containing
Reagent		Usage		Reaction conditions
Add Nuclease-Free ddh2o		To 20µL		Temperature	Time of duration	Cycle
2× Ultra SYBR Green qPCR Mix		10µL		95℃	10min	1 loop
Forward Primer		0.5µL		95℃	5 Sec	40 loop
Reverse Primer		0.5µL		60℃	20 Sec
cDNA		2µL		Melting curve analysis
