# Supplementary material for: Expression profile and bioinformatics analysis of circRNA and its associated ceRNA networks in longissimus dorsi from Lufeng cattle and Leiqiong cattle
Source: BMC Genomics. 2023 Aug 29;24:499. doi: 10.1186/s12864-023-09566-0 (PMC10466722; doi:10.1186/s12864-023-09566-0)
Supplement: Supplementary file 11 — Supplementary Material 11 Table S8. circRNA source gene GO enrichment analysis [file 12864_2023_9566_MOESM11_ESM.xlsx]

## Sheet: Sheet A-GO enrichment
Table S8_circRNA source gene GO enrichment analysis Sheet A_GO Enrichment Analysis for circRNA source gene
id	num	pvalue	per	ratio	class	ID	Descrption	Pvalue	Qvalue	Up	Down	fg_num	bg_num
GO:0005739 mitochondrion	9	2.44564e-05	39.13	0.007	Cellular Component	GO:0005739	mitochondrion	2.44564e-05	0.00405976	0	0	9	1322
GO:0030018 Z disc	3	0.000103063	13.043	0.043	Cellular Component	GO:0030018	Z disc	0.000103063	0.00848623	0	0	3	70
GO:0031674 I band	3	0.000153366	13.043	0.037	Cellular Component	GO:0031674	I band	0.000153366	0.00848623	0	0	3	80
GO:0030017 sarcomere	3	0.000470399	13.043	0.026	Cellular Component	GO:0030017	sarcomere	0.000470399	0.0190452	0	0	3	117
GO:0044449 contractile fiber part	3	0.0005977	13.043	0.024	Cellular Component	GO:0044449	contractile fiber part	0.0005977	0.0190452	0	0	3	127
GO:0030016 myofibril	3	0.000729497	13.043	0.022	Cellular Component	GO:0030016	myofibril	0.000729497	0.0190452	0	0	3	136
GO:0043292 contractile fiber	3	0.000843882	13.043	0.021	Cellular Component	GO:0043292	contractile fiber	0.000843882	0.0190452	0	0	3	143
GO:0044444 cytoplasmic part	17	0.00110795	73.913	0.002	Cellular Component	GO:0044444	cytoplasmic part	0.00110795	0.0190452	0	0	17	7031
GO:0016507 mitochondrial fatty acid beta-oxidation multienzyme complex	1	0.00131677	4.348	1	Cellular Component	GO:0016507	mitochondrial fatty acid beta-oxidation multienzyme complex	0.00131677	0.0190452	0	0	1	1
GO:0036125 fatty acid beta-oxidation multienzyme complex	1	0.00131677	4.348	1	Cellular Component	GO:0036125	fatty acid beta-oxidation multienzyme complex	0.00131677	0.0190452	0	0	1	1
GO:1990452 Parkin-FBXW7-Cul1 ubiquitin ligase complex	1	0.00131677	4.348	1	Cellular Component	GO:1990452	Parkin-FBXW7-Cul1 ubiquitin ligase complex	0.00131677	0.0190452	0	0	1	1
GO:0001725 stress fiber	2	0.00180322	8.696	0.042	Cellular Component	GO:0001725	stress fiber	0.00180322	0.0190452	0	0	2	48
GO:0016459 myosin complex	2	0.00180322	8.696	0.042	Cellular Component	GO:0016459	myosin complex	0.00180322	0.0190452	0	0	2	48
GO:0097517 contractile actin filament bundle	2	0.00180322	8.696	0.042	Cellular Component	GO:0097517	contractile actin filament bundle	0.00180322	0.0190452	0	0	2	48
GO:0043226 organelle	21	0.0018623	91.304	0.002	Cellular Component	GO:0043226	organelle	0.0018623	0.0190452	0	0	21	10837
GO:0044429 mitochondrial part	5	0.00186724	21.739	0.007	Cellular Component	GO:0044429	mitochondrial part	0.00186724	0.0190452	0	0	5	699
GO:0005737 cytoplasm	19	0.00195041	82.609	0.002	Cellular Component	GO:0005737	cytoplasm	0.00195041	0.0190452	0	0	19	8971
GO:0032432 actin filament bundle	2	0.00219408	8.696	0.038	Cellular Component	GO:0032432	actin filament bundle	0.00219408	0.0191693	0	0	2	53
GO:0042641 actomyosin	2	0.00219408	8.696	0.038	Cellular Component	GO:0042641	actomyosin	0.00219408	0.0191693	0	0	2	53
GO:0030049 muscle filament sliding	2	2.59126e-05	8.696	0.333	Biological Process	GO:0030049	muscle filament sliding	2.59126e-05	0.0194821	0	0	2	6
GO:0033275 actin-myosin filament sliding	2	3.6248e-05	8.696	0.286	Biological Process	GO:0033275	actin-myosin filament sliding	3.6248e-05	0.0194821	0	0	2	7
GO:0006839 mitochondrial transport	4	5.70678e-05	17.391	0.025	Biological Process	GO:0006839	mitochondrial transport	5.70678e-05	0.0194821	0	0	4	160
GO:0017144 drug metabolic process	6	7.19679e-05	26.087	0.011	Biological Process	GO:0017144	drug metabolic process	7.19679e-05	0.0194821	0	0	6	555
GO:0007512 adult heart development	2	9.46245e-05	8.696	0.182	Biological Process	GO:0007512	adult heart development	9.46245e-05	0.0194821	0	0	2	11
GO:0060211 regulation of nuclear-transcribed mRNA poly(A) tail shortening	2	0.000113456	8.696	0.167	Biological Process	GO:0060211	regulation of nuclear-transcribed mRNA poly(A) tail shortening	0.000113456	0.0194821	0	0	2	12
GO:0060213 positive regulation of nuclear-transcribed mRNA poly(A) tail shortening	2	0.000113456	8.696	0.167	Biological Process	GO:0060213	positive regulation of nuclear-transcribed mRNA poly(A) tail shortening	0.000113456	0.0194821	0	0	2	12
GO:0042709 succinate-CoA ligase complex	1	0.00263188	4.348	0.5	Cellular Component	GO:0042709	succinate-CoA ligase complex	0.00263188	0.0208044	0	0	1	2
GO:0042720 mitochondrial inner membrane peptidase complex	1	0.00263188	4.348	0.5	Cellular Component	GO:0042720	mitochondrial inner membrane peptidase complex	0.00263188	0.0208044	0	0	1	2
GO:0003299 muscle hypertrophy in response to stress	2	0.000205609	8.696	0.125	Biological Process	GO:0003299	muscle hypertrophy in response to stress	0.000205609	0.0224708	0	0	2	16
GO:0014887 cardiac muscle adaptation	2	0.000205609	8.696	0.125	Biological Process	GO:0014887	cardiac muscle adaptation	0.000205609	0.0224708	0	0	2	16
GO:0014898 cardiac muscle hypertrophy in response to stress	2	0.000205609	8.696	0.125	Biological Process	GO:0014898	cardiac muscle hypertrophy in response to stress	0.000205609	0.0224708	0	0	2	16
GO:1900151 regulation of nuclear-transcribed mRNA catabolic process, deadenylation-dependent decay	2	0.000232833	8.696	0.118	Biological Process	GO:1900151	regulation of nuclear-transcribed mRNA catabolic process, deadenylation-dependent decay	0.000232833	0.0224708	0	0	2	17
GO:1900153 positive regulation of nuclear-transcribed mRNA catabolic process, deadenylation-dependent decay	2	0.000232833	8.696	0.118	Biological Process	GO:1900153	positive regulation of nuclear-transcribed mRNA catabolic process, deadenylation-dependent decay	0.000232833	0.0224708	0	0	2	17
GO:0017148 negative regulation of translation	3	0.000255443	13.043	0.032	Biological Process	GO:0017148	negative regulation of translation	0.000255443	0.0224708	0	0	3	93
GO:0002026 regulation of the force of heart contraction	2	0.000261723	8.696	0.111	Biological Process	GO:0002026	regulation of the force of heart contraction	0.000261723	0.0224708	0	0	2	18
GO:0032991 protein-containing complex	13	0.00376826	56.522	0.003	Cellular Component	GO:0032991	protein-containing complex	0.00376826	0.0272885	0	0	13	4892
GO:0000932 P-body	2	0.00379332	8.696	0.029	Cellular Component	GO:0000932	P-body	0.00379332	0.0272885	0	0	2	70
GO:0099073 mitochondrion-derived vesicle	1	0.00394533	4.348	0.333	Cellular Component	GO:0099073	mitochondrion-derived vesicle	0.00394533	0.0272885	0	0	1	3
GO:0008135 translation factor activity, RNA binding	3	0.000181257	12.5	0.039	Molecular Function	GO:0008135	translation factor activity, RNA binding	0.000181257	0.0289061	0	0	3	77
GO:0030898 actin-dependent ATPase activity	2	0.000337702	8.333	0.105	Molecular Function	GO:0030898	actin-dependent ATPase activity	0.000337702	0.0289061	0	0	2	19
GO:0000146 microfilament motor activity	2	0.00041399	8.333	0.095	Molecular Function	GO:0000146	microfilament motor activity	0.00041399	0.0289061	0	0	2	21
GO:0044877 protein-containing complex binding	6	0.000934696	25	0.007	Molecular Function	GO:0044877	protein-containing complex binding	0.000934696	0.0289061	0	0	6	827
GO:0004753 saccharopine dehydrogenase activity	1	0.00144631	4.167	1	Molecular Function	GO:0004753	saccharopine dehydrogenase activity	0.00144631	0.0289061	0	0	1	1
GO:0008746 NAD(P)+ transhydrogenase activity	1	0.00144631	4.167	1	Molecular Function	GO:0008746	NAD(P)+ transhydrogenase activity	0.00144631	0.0289061	0	0	1	1
GO:0015292 uniporter activity	1	0.00144631	4.167	1	Molecular Function	GO:0015292	uniporter activity	0.00144631	0.0289061	0	0	1	1
GO:0016652 oxidoreductase activity, acting on NAD(P)H, NAD(P) as acceptor	1	0.00144631	4.167	1	Molecular Function	GO:0016652	oxidoreductase activity, acting on NAD(P)H, NAD(P) as acceptor	0.00144631	0.0289061	0	0	1	1
GO:0047131 saccharopine dehydrogenase (NAD+, L-glutamate-forming) activity	1	0.00144631	4.167	1	Molecular Function	GO:0047131	saccharopine dehydrogenase (NAD+, L-glutamate-forming) activity	0.00144631	0.0289061	0	0	1	1
GO:0070551 endoribonuclease activity, cleaving siRNA-paired mRNA	1	0.00144631	4.167	1	Molecular Function	GO:0070551	endoribonuclease activity, cleaving siRNA-paired mRNA	0.00144631	0.0289061	0	0	1	1
GO:0003779 actin binding	4	0.00169233	16.667	0.011	Molecular Function	GO:0003779	actin binding	0.00169233	0.0289061	0	0	4	363
GO:0051015 actin filament binding	3	0.00185595	12.5	0.018	Molecular Function	GO:0051015	actin filament binding	0.00185595	0.0289061	0	0	3	171
GO:0030165 PDZ domain binding	2	0.00244784	8.333	0.039	Molecular Function	GO:0030165	PDZ domain binding	0.00244784	0.0289061	0	0	2	51
GO:0000010 trans-hexaprenyltranstransferase activity	1	0.00289061	4.167	0.5	Molecular Function	GO:0000010	trans-hexaprenyltranstransferase activity	0.00289061	0.0289061	0	0	1	2
GO:0004775 succinate-CoA ligase (ADP-forming) activity	1	0.00289061	4.167	0.5	Molecular Function	GO:0004775	succinate-CoA ligase (ADP-forming) activity	0.00289061	0.0289061	0	0	1	2
GO:0016509 long-chain-3-hydroxyacyl-CoA dehydrogenase activity	1	0.00289061	4.167	0.5	Molecular Function	GO:0016509	long-chain-3-hydroxyacyl-CoA dehydrogenase activity	0.00289061	0.0289061	0	0	1	2
GO:0050347 trans-octaprenyltranstransferase activity	1	0.00289061	4.167	0.5	Molecular Function	GO:0050347	trans-octaprenyltranstransferase activity	0.00289061	0.0289061	0	0	1	2
GO:0090624 endoribonuclease activity, cleaving miRNA-paired mRNA	1	0.00289061	4.167	0.5	Molecular Function	GO:0090624	endoribonuclease activity, cleaving miRNA-paired mRNA	0.00289061	0.0289061	0	0	1	2
GO:0097269 all-trans-decaprenyl-diphosphate synthase activity	1	0.00289061	4.167	0.5	Molecular Function	GO:0097269	all-trans-decaprenyl-diphosphate synthase activity	0.00289061	0.0289061	0	0	1	2
GO:0098808 mRNA cap binding	1	0.00289061	4.167	0.5	Molecular Function	GO:0098808	mRNA cap binding	0.00289061	0.0289061	0	0	1	2
GO:1990444 F-box domain binding	1	0.00289061	4.167	0.5	Molecular Function	GO:1990444	F-box domain binding	0.00289061	0.0289061	0	0	1	2
GO:0000289 nuclear-transcribed mRNA poly(A) tail shortening	2	0.000393858	8.696	0.091	Biological Process	GO:0000289	nuclear-transcribed mRNA poly(A) tail shortening	0.000393858	0.0306129	0	0	2	22
GO:0034249 negative regulation of cellular amide metabolic process	3	0.000407493	13.043	0.028	Biological Process	GO:0034249	negative regulation of cellular amide metabolic process	0.000407493	0.0306129	0	0	3	109
GO:0055114 oxidation-reduction process	6	0.000472085	26.087	0.008	Biological Process	GO:0055114	oxidation-reduction process	0.000472085	0.0333792	0	0	6	784
GO:0098798 mitochondrial protein complex	3	0.00504019	13.043	0.011	Cellular Component	GO:0098798	mitochondrial protein complex	0.00504019	0.0334668	0	0	3	268
GO:0002046 opsin binding	1	0.00433291	4.167	0.333	Molecular Function	GO:0002046	opsin binding	0.00433291	0.0372387	0	0	1	3
GO:0004774 succinate-CoA ligase activity	1	0.00433291	4.167	0.333	Molecular Function	GO:0004774	succinate-CoA ligase activity	0.00433291	0.0372387	0	0	1	3
GO:0004776 succinate-CoA ligase (GDP-forming) activity	1	0.00433291	4.167	0.333	Molecular Function	GO:0004776	succinate-CoA ligase (GDP-forming) activity	0.00433291	0.0372387	0	0	1	3
GO:0003725 double-stranded RNA binding	2	0.00443317	8.333	0.029	Molecular Function	GO:0003725	double-stranded RNA binding	0.00443317	0.0372387	0	0	2	69
GO:0043229 intracellular organelle	20	0.00587373	86.957	0.002	Cellular Component	GO:0043229	intracellular organelle	0.00587373	0.037239	0	0	20	10568
GO:0044422 organelle part	16	0.00605694	69.565	0.002	Cellular Component	GO:0044422	organelle part	0.00605694	0.037239	0	0	16	7245
GO:0044281 small molecule metabolic process	8	0.000580998	34.783	0.005	Biological Process	GO:0044281	small molecule metabolic process	0.000580998	0.0387977	0	0	8	1529
GO:0014888 striated muscle adaptation	2	0.000641337	8.696	0.071	Biological Process	GO:0014888	striated muscle adaptation	0.000641337	0.0391659	0	0	2	28
GO:0045333 cellular respiration	3	0.000651678	13.043	0.023	Biological Process	GO:0045333	cellular respiration	0.000651678	0.0391659	0	0	3	128
GO:0048738 cardiac muscle tissue development	3	0.000760805	13.043	0.022	Biological Process	GO:0048738	cardiac muscle tissue development	0.000760805	0.0429012	0	0	3	135
GO:0055010 ventricular cardiac muscle tissue morphogenesis	2	0.00106192	8.696	0.056	Biological Process	GO:0055010	ventricular cardiac muscle tissue morphogenesis	0.00106192	0.0429012	0	0	2	36
GO:0001961 positive regulation of cytokine-mediated signaling pathway	2	0.00124596	8.696	0.051	Biological Process	GO:0001961	positive regulation of cytokine-mediated signaling pathway	0.00124596	0.0429012	0	0	2	39
GO:0030029 actin filament-based process	5	0.00127125	21.739	0.008	Biological Process	GO:0030029	actin filament-based process	0.00127125	0.0429012	0	0	5	627
GO:0003300 cardiac muscle hypertrophy	2	0.00131046	8.696	0.05	Biological Process	GO:0003300	cardiac muscle hypertrophy	0.00131046	0.0429012	0	0	2	40
GO:0061014 positive regulation of mRNA catabolic process	2	0.00131046	8.696	0.05	Biological Process	GO:0061014	positive regulation of mRNA catabolic process	0.00131046	0.0429012	0	0	2	40
GO:0007522 visceral muscle development	1	0.00134605	4.348	1	Biological Process	GO:0007522	visceral muscle development	0.00134605	0.0429012	0	0	1	1
GO:0031444 slow-twitch skeletal muscle fiber contraction	1	0.00134605	4.348	1	Biological Process	GO:0031444	slow-twitch skeletal muscle fiber contraction	0.00134605	0.0429012	0	0	1	1
GO:0031449 regulation of slow-twitch skeletal muscle fiber contraction	1	0.00134605	4.348	1	Biological Process	GO:0031449	regulation of slow-twitch skeletal muscle fiber contraction	0.00134605	0.0429012	0	0	1	1
GO:0045975 positive regulation of translation, ncRNA-mediated	1	0.00134605	4.348	1	Biological Process	GO:0045975	positive regulation of translation, ncRNA-mediated	0.00134605	0.0429012	0	0	1	1
GO:0090625 mRNA cleavage involved in gene silencing by siRNA	1	0.00134605	4.348	1	Biological Process	GO:0090625	mRNA cleavage involved in gene silencing by siRNA	0.00134605	0.0429012	0	0	1	1
GO:1904049 negative regulation of spontaneous neurotransmitter secretion	1	0.00134605	4.348	1	Biological Process	GO:1904049	negative regulation of spontaneous neurotransmitter secretion	0.00134605	0.0429012	0	0	1	1
GO:1904979 negative regulation of endosome organization	1	0.00134605	4.348	1	Biological Process	GO:1904979	negative regulation of endosome organization	0.00134605	0.0429012	0	0	1	1
GO:1905365 regulation of intralumenal vesicle formation	1	0.00134605	4.348	1	Biological Process	GO:1905365	regulation of intralumenal vesicle formation	0.00134605	0.0429012	0	0	1	1
GO:1905366 negative regulation of intralumenal vesicle formation	1	0.00134605	4.348	1	Biological Process	GO:1905366	negative regulation of intralumenal vesicle formation	0.00134605	0.0429012	0	0	1	1
GO:0003229 ventricular cardiac muscle tissue development	2	0.00137654	8.696	0.049	Biological Process	GO:0003229	ventricular cardiac muscle tissue development	0.00137654	0.0429012	0	0	2	41
GO:0014896 muscle hypertrophy	2	0.0015134	8.696	0.047	Biological Process	GO:0014896	muscle hypertrophy	0.0015134	0.0429012	0	0	2	43
GO:0014897 striated muscle hypertrophy	2	0.0015134	8.696	0.047	Biological Process	GO:0014897	striated muscle hypertrophy	0.0015134	0.0429012	0	0	2	43
GO:0048747 muscle fiber development	2	0.0015134	8.696	0.047	Biological Process	GO:0048747	muscle fiber development	0.0015134	0.0429012	0	0	2	43
GO:0043603 cellular amide metabolic process	6	0.00157078	26.087	0.006	Biological Process	GO:0043603	cellular amide metabolic process	0.00157078	0.0429012	0	0	6	986
GO:0000288 nuclear-transcribed mRNA catabolic process, deadenylation-dependent decay	2	0.00158417	8.696	0.045	Biological Process	GO:0000288	nuclear-transcribed mRNA catabolic process, deadenylation-dependent decay	0.00158417	0.0429012	0	0	2	44
GO:0030239 myofibril assembly	2	0.00158417	8.696	0.045	Biological Process	GO:0030239	myofibril assembly	0.00158417	0.0429012	0	0	2	44
GO:0055013 cardiac muscle cell development	2	0.00158417	8.696	0.045	Biological Process	GO:0055013	cardiac muscle cell development	0.00158417	0.0429012	0	0	2	44
GO:0060760 positive regulation of response to cytokine stimulus	2	0.00158417	8.696	0.045	Biological Process	GO:0060760	positive regulation of response to cytokine stimulus	0.00158417	0.0429012	0	0	2	44
GO:0009150 purine ribonucleotide metabolic process	4	0.00161544	17.391	0.01	Biological Process	GO:0009150	purine ribonucleotide metabolic process	0.00161544	0.0429012	0	0	4	386
GO:0071705 nitrogen compound transport	7	0.00164181	30.435	0.005	Biological Process	GO:0071705	nitrogen compound transport	0.00164181	0.0429012	0	0	7	1371
GO:0055006 cardiac cell development	2	0.00173037	8.696	0.043	Biological Process	GO:0055006	cardiac cell development	0.00173037	0.0442534	0	0	2	46
GO:0072593 reactive oxygen species metabolic process	3	0.00179934	13.043	0.016	Biological Process	GO:0072593	reactive oxygen species metabolic process	0.00179934	0.0449904	0	0	3	182
GO:0009259 ribonucleotide metabolic process	4	0.0018746	17.391	0.01	Biological Process	GO:0009259	ribonucleotide metabolic process	0.0018746	0.0449904	0	0	4	402
GO:0055008 cardiac muscle tissue morphogenesis	2	0.00188277	8.696	0.042	Biological Process	GO:0055008	cardiac muscle tissue morphogenesis	0.00188277	0.0449904	0	0	2	48
GO:0006163 purine nucleotide metabolic process	4	0.00190891	17.391	0.01	Biological Process	GO:0006163	purine nucleotide metabolic process	0.00190891	0.0449904	0	0	4	404
GO:0019693 ribose phosphate metabolic process	4	0.00206876	17.391	0.01	Biological Process	GO:0019693	ribose phosphate metabolic process	0.00206876	0.0455469	0	0	4	413
GO:0015031 protein transport	6	0.00218833	26.087	0.006	Biological Process	GO:0015031	protein transport	0.00218833	0.0455469	0	0	6	1052
GO:0060415 muscle tissue morphogenesis	2	0.00229067	8.696	0.038	Biological Process	GO:0060415	muscle tissue morphogenesis	0.00229067	0.0455469	0	0	2	53
GO:0015980 energy derivation by oxidation of organic compounds	3	0.00232063	13.043	0.015	Biological Process	GO:0015980	energy derivation by oxidation of organic compounds	0.00232063	0.0455469	0	0	3	199
GO:0072521 purine-containing compound metabolic process	4	0.00251921	17.391	0.009	Biological Process	GO:0072521	purine-containing compound metabolic process	0.00251921	0.0455469	0	0	4	436
GO:0003208 cardiac ventricle morphogenesis	2	0.0025537	8.696	0.036	Biological Process	GO:0003208	cardiac ventricle morphogenesis	0.0025537	0.0455469	0	0	2	56
GO:0015833 peptide transport	6	0.00264396	26.087	0.005	Biological Process	GO:0015833	peptide transport	0.00264396	0.0455469	0	0	6	1092
GO:0043500 muscle adaptation	2	0.0026444	8.696	0.035	Biological Process	GO:0043500	muscle adaptation	0.0026444	0.0455469	0	0	2	57
GO:0033132 negative regulation of glucokinase activity	1	0.00269037	4.348	0.5	Biological Process	GO:0033132	negative regulation of glucokinase activity	0.00269037	0.0455469	0	0	1	2
GO:0036483 neuron intrinsic apoptotic signaling pathway in response to endoplasmic reticulum stress	1	0.00269037	4.348	0.5	Biological Process	GO:0036483	neuron intrinsic apoptotic signaling pathway in response to endoplasmic reticulum stress	0.00269037	0.0455469	0	0	1	2
GO:0043490 malate-aspartate shuttle	1	0.00269037	4.348	0.5	Biological Process	GO:0043490	malate-aspartate shuttle	0.00269037	0.0455469	0	0	1	2
GO:0061300 cerebellum vasculature development	1	0.00269037	4.348	0.5	Biological Process	GO:0061300	cerebellum vasculature development	0.00269037	0.0455469	0	0	1	2
GO:0070125 mitochondrial translational elongation	1	0.00269037	4.348	0.5	Biological Process	GO:0070125	mitochondrial translational elongation	0.00269037	0.0455469	0	0	1	2
GO:1902528 regulation of protein linear polyubiquitination	1	0.00269037	4.348	0.5	Biological Process	GO:1902528	regulation of protein linear polyubiquitination	0.00269037	0.0455469	0	0	1	2
GO:1902530 positive regulation of protein linear polyubiquitination	1	0.00269037	4.348	0.5	Biological Process	GO:1902530	positive regulation of protein linear polyubiquitination	0.00269037	0.0455469	0	0	1	2
GO:1903300 negative regulation of hexokinase activity	1	0.00269037	4.348	0.5	Biological Process	GO:1903300	negative regulation of hexokinase activity	0.00269037	0.0455469	0	0	1	2
GO:1903381 regulation of endoplasmic reticulum stress-induced neuron intrinsic apoptotic signaling pathway	1	0.00269037	4.348	0.5	Biological Process	GO:1903381	regulation of endoplasmic reticulum stress-induced neuron intrinsic apoptotic signaling pathway	0.00269037	0.0455469	0	0	1	2
GO:1903382 negative regulation of endoplasmic reticulum stress-induced neuron intrinsic apoptotic signaling pathway	1	0.00269037	4.348	0.5	Biological Process	GO:1903382	negative regulation of endoplasmic reticulum stress-induced neuron intrinsic apoptotic signaling pathway	0.00269037	0.0455469	0	0	1	2
GO:1904048 regulation of spontaneous neurotransmitter secretion	1	0.00269037	4.348	0.5	Biological Process	GO:1904048	regulation of spontaneous neurotransmitter secretion	0.00269037	0.0455469	0	0	1	2
GO:1904978 regulation of endosome organization	1	0.00269037	4.348	0.5	Biological Process	GO:1904978	regulation of endosome organization	0.00269037	0.0455469	0	0	1	2
GO:0010822 positive regulation of mitochondrion organization	2	0.00283032	8.696	0.034	Biological Process	GO:0010822	positive regulation of mitochondrion organization	0.00283032	0.0466033	0	0	2	59
GO:0070252 actin-mediated cell contraction	2	0.00283032	8.696	0.034	Biological Process	GO:0070252	actin-mediated cell contraction	0.00283032	0.0466033	0	0	2	59
GO:0015183 L-aspartate transmembrane transporter activity	1	0.00577321	4.167	0.25	Molecular Function	GO:0015183	L-aspartate transmembrane transporter activity	0.00577321	0.0466297	0	0	1	4
GO:0032982 myosin filament	1	0.00787577	4.348	0.167	Cellular Component	GO:0032982	myosin filament	0.00787577	0.0466921	0	0	1	6
GO:0048644 muscle organ morphogenesis	2	0.00292552	8.696	0.033	Biological Process	GO:0048644	muscle organ morphogenesis	0.00292552	0.0475031	0	0	2	60
GO:0042886 amide transport	6	0.00305783	26.087	0.005	Biological Process	GO:0042886	amide transport	0.00305783	0.0475031	0	0	6	1124
GO:1903313 positive regulation of mRNA metabolic process	2	0.00312041	8.696	0.032	Biological Process	GO:1903313	positive regulation of mRNA metabolic process	0.00312041	0.0475031	0	0	2	62
GO:0072359 circulatory system development	5	0.00318804	21.739	0.006	Biological Process	GO:0072359	circulatory system development	0.00318804	0.0475031	0	0	5	773
GO:0046034 ATP metabolic process	3	0.0032029	13.043	0.013	Biological Process	GO:0046034	ATP metabolic process	0.0032029	0.0475031	0	0	3	223
GO:0002027 regulation of heart rate	2	0.00322009	8.696	0.032	Biological Process	GO:0002027	regulation of heart rate	0.00322009	0.0475031	0	0	2	63
GO:0045184 establishment of protein localization	6	0.00331127	26.087	0.005	Biological Process	GO:0045184	establishment of protein localization	0.00331127	0.0475031	0	0	6	1142
GO:0006518 peptide metabolic process	5	0.0034827	21.739	0.006	Biological Process	GO:0006518	peptide metabolic process	0.0034827	0.0475031	0	0	5	789
GO:0055007 cardiac muscle cell differentiation	2	0.00363359	8.696	0.03	Biological Process	GO:0055007	cardiac muscle cell differentiation	0.00363359	0.0475031	0	0	2	67
GO:0006417 regulation of translation	3	0.00393745	13.043	0.013	Biological Process	GO:0006417	regulation of translation	0.00393745	0.0475031	0	0	3	240
GO:0032092 positive regulation of protein binding	2	0.00395913	8.696	0.029	Biological Process	GO:0032092	positive regulation of protein binding	0.00395913	0.0475031	0	0	2	70
GO:0009205 purine ribonucleoside triphosphate metabolic process	3	0.00403006	13.043	0.012	Biological Process	GO:0009205	purine ribonucleoside triphosphate metabolic process	0.00403006	0.0475031	0	0	3	242
GO:0006104 succinyl-CoA metabolic process	1	0.00403296	4.348	0.333	Biological Process	GO:0006104	succinyl-CoA metabolic process	0.00403296	0.0475031	0	0	1	3
GO:0006554 lysine catabolic process	1	0.00403296	4.348	0.333	Biological Process	GO:0006554	lysine catabolic process	0.00403296	0.0475031	0	0	1	3
GO:0010636 positive regulation of mitochondrial fusion	1	0.00403296	4.348	0.333	Biological Process	GO:0010636	positive regulation of mitochondrial fusion	0.00403296	0.0475031	0	0	1	3
GO:0014724 regulation of twitch skeletal muscle contraction	1	0.00403296	4.348	0.333	Biological Process	GO:0014724	regulation of twitch skeletal muscle contraction	0.00403296	0.0475031	0	0	1	3
GO:0014728 regulation of the force of skeletal muscle contraction	1	0.00403296	4.348	0.333	Biological Process	GO:0014728	regulation of the force of skeletal muscle contraction	0.00403296	0.0475031	0	0	1	3
GO:0014862 regulation of skeletal muscle contraction by chemo-mechanical energy conversion	1	0.00403296	4.348	0.333	Biological Process	GO:0014862	regulation of skeletal muscle contraction by chemo-mechanical energy conversion	0.00403296	0.0475031	0	0	1	3
GO:0019477 L-lysine catabolic process	1	0.00403296	4.348	0.333	Biological Process	GO:0019477	L-lysine catabolic process	0.00403296	0.0475031	0	0	1	3
GO:0035087 siRNA loading onto RISC involved in RNA interference	1	0.00403296	4.348	0.333	Biological Process	GO:0035087	siRNA loading onto RISC involved in RNA interference	0.00403296	0.0475031	0	0	1	3
GO:0035279 mRNA cleavage involved in gene silencing by miRNA	1	0.00403296	4.348	0.333	Biological Process	GO:0035279	mRNA cleavage involved in gene silencing by miRNA	0.00403296	0.0475031	0	0	1	3
GO:0046440 L-lysine metabolic process	1	0.00403296	4.348	0.333	Biological Process	GO:0046440	L-lysine metabolic process	0.00403296	0.0475031	0	0	1	3
GO:0070676 intralumenal vesicle formation	1	0.00403296	4.348	0.333	Biological Process	GO:0070676	intralumenal vesicle formation	0.00403296	0.0475031	0	0	1	3
GO:0071691 cardiac muscle thin filament assembly	1	0.00403296	4.348	0.333	Biological Process	GO:0071691	cardiac muscle thin filament assembly	0.00403296	0.0475031	0	0	1	3
GO:0098795 mRNA cleavage involved in gene silencing	1	0.00403296	4.348	0.333	Biological Process	GO:0098795	mRNA cleavage involved in gene silencing	0.00403296	0.0475031	0	0	1	3
GO:0099074 mitochondrion to lysosome transport	1	0.00403296	4.348	0.333	Biological Process	GO:0099074	mitochondrion to lysosome transport	0.00403296	0.0475031	0	0	1	3
GO:0099075 mitochondrion-derived vesicle mediated transport	1	0.00403296	4.348	0.333	Biological Process	GO:0099075	mitochondrion-derived vesicle mediated transport	0.00403296	0.0475031	0	0	1	3
GO:1902283 negative regulation of primary amine oxidase activity	1	0.00403296	4.348	0.333	Biological Process	GO:1902283	negative regulation of primary amine oxidase activity	0.00403296	0.0475031	0	0	1	3
GO:0009117 nucleotide metabolic process	4	0.00406365	17.391	0.008	Biological Process	GO:0009117	nucleotide metabolic process	0.00406365	0.0475031	0	0	4	498
GO:0070585 protein localization to mitochondrion	2	0.00407057	8.696	0.028	Biological Process	GO:0070585	protein localization to mitochondrion	0.00407057	0.0475031	0	0	2	71
GO:0009144 purine nucleoside triphosphate metabolic process	3	0.00421928	13.043	0.012	Biological Process	GO:0009144	purine nucleoside triphosphate metabolic process	0.00421928	0.0487652	0	0	3	246
GO:0006753 nucleoside phosphate metabolic process	4	0.0043619	17.391	0.008	Biological Process	GO:0006753	nucleoside phosphate metabolic process	0.0043619	0.0491213	0	0	4	508
GO:0009199 ribonucleoside triphosphate metabolic process	3	0.00436471	13.043	0.012	Biological Process	GO:0009199	ribonucleoside triphosphate metabolic process	0.00436471	0.0491213	0	0	3	249
GO:0010927 cellular component assembly involved in morphogenesis	2	0.00441356	8.696	0.027	Biological Process	GO:0010927	cellular component assembly involved in morphogenesis	0.00441356	0.0491213	0	0	2	74
GO:0022904 respiratory electron transport chain	2	0.00441356	8.696	0.027	Biological Process	GO:0022904	respiratory electron transport chain	0.00441356	0.0491213	0	0	2	74
GO:0005845 mRNA cap binding complex	1	0.00918262	4.348	0.143	Cellular Component	GO:0005845	mRNA cap binding complex	0.00918262	0.0491715	0	0	1	7
GO:1990124 messenger ribonucleoprotein complex	1	0.00918262	4.348	0.143	Cellular Component	GO:1990124	messenger ribonucleoprotein complex	0.00918262	0.0491715	0	0	1	7
GO:1990246 uniplex complex	1	0.00918262	4.348	0.143	Cellular Component	GO:1990246	uniplex complex	0.00918262	0.0491715	0	0	1	7
GO:0014706 striated muscle tissue development	3	0.00446334	13.043	0.012	Biological Process	GO:0014706	striated muscle tissue development	0.00446334	0.0492196	0	0	3	251
GO:0005743 mitochondrial inner membrane	3	0.00985563	13.043	0.009	Cellular Component	GO:0005743	mitochondrial inner membrane	0.00985563	0.0511261	0	0	3	342
GO:0009167 purine ribonucleoside monophosphate metabolic process	3	0.00471585	13.043	0.012	Biological Process	GO:0009167	purine ribonucleoside monophosphate metabolic process	0.00471585	0.0515314	0	0	3	256
GO:0009126 purine nucleoside monophosphate metabolic process	3	0.00476738	13.043	0.012	Biological Process	GO:0009126	purine nucleoside monophosphate metabolic process	0.00476738	0.0516251	0	0	3	257
GO:0009141 nucleoside triphosphate metabolic process	3	0.00524659	13.043	0.011	Biological Process	GO:0009141	nucleoside triphosphate metabolic process	0.00524659	0.0520914	0	0	3	266
GO:0060537 muscle tissue development	3	0.00524659	13.043	0.011	Biological Process	GO:0060537	muscle tissue development	0.00524659	0.0520914	0	0	3	266
GO:0060048 cardiac muscle contraction	2	0.00526416	8.696	0.025	Biological Process	GO:0060048	cardiac muscle contraction	0.00526416	0.0520914	0	0	2	81
GO:0019637 organophosphate metabolic process	5	0.00528655	21.739	0.006	Biological Process	GO:0019637	organophosphate metabolic process	0.00528655	0.0520914	0	0	5	870
GO:0003010 voluntary skeletal muscle contraction	1	0.00537382	4.348	0.25	Biological Process	GO:0003010	voluntary skeletal muscle contraction	0.00537382	0.0520914	0	0	1	4
GO:0014721 twitch skeletal muscle contraction	1	0.00537382	4.348	0.25	Biological Process	GO:0014721	twitch skeletal muscle contraction	0.00537382	0.0520914	0	0	1	4
GO:0015810 aspartate transmembrane transport	1	0.00537382	4.348	0.25	Biological Process	GO:0015810	aspartate transmembrane transport	0.00537382	0.0520914	0	0	1	4
GO:0035965 cardiolipin acyl-chain remodeling	1	0.00537382	4.348	0.25	Biological Process	GO:0035965	cardiolipin acyl-chain remodeling	0.00537382	0.0520914	0	0	1	4
GO:0070842 aggresome assembly	1	0.00537382	4.348	0.25	Biological Process	GO:0070842	aggresome assembly	0.00537382	0.0520914	0	0	1	4
GO:0097039 protein linear polyubiquitination	1	0.00537382	4.348	0.25	Biological Process	GO:0097039	protein linear polyubiquitination	0.00537382	0.0520914	0	0	1	4
GO:1903377 negative regulation of oxidative stress-induced neuron intrinsic apoptotic signaling pathway	1	0.00537382	4.348	0.25	Biological Process	GO:1903377	negative regulation of oxidative stress-induced neuron intrinsic apoptotic signaling pathway	0.00537382	0.0520914	0	0	1	4
GO:1903542 negative regulation of exosomal secretion	1	0.00537382	4.348	0.25	Biological Process	GO:1903542	negative regulation of exosomal secretion	0.00537382	0.0520914	0	0	1	4
GO:1904751 positive regulation of protein localization to nucleolus	1	0.00537382	4.348	0.25	Biological Process	GO:1904751	positive regulation of protein localization to nucleolus	0.00537382	0.0520914	0	0	1	4
GO:0009161 ribonucleoside monophosphate metabolic process	3	0.00546861	13.043	0.011	Biological Process	GO:0009161	ribonucleoside monophosphate metabolic process	0.00546861	0.0525861	0	0	3	270
GO:0034518 RNA cap binding complex	1	0.0104878	4.348	0.125	Cellular Component	GO:0034518	RNA cap binding complex	0.0104878	0.0527569	0	0	1	8
GO:0071702 organic substance transport	7	0.00559595	30.435	0.004	Biological Process	GO:0071702	organic substance transport	0.00559595	0.0533836	0	0	7	1701
GO:0030048 actin filament-based movement	2	0.00565	8.696	0.024	Biological Process	GO:0030048	actin filament-based movement	0.00565	0.0534748	0	0	2	84
GO:0003727 single-stranded RNA binding	2	0.00695819	8.333	0.023	Molecular Function	GO:0003727	single-stranded RNA binding	0.00695819	0.0541192	0	0	2	87
GO:0008015 blood circulation	3	0.00587067	13.043	0.011	Biological Process	GO:0008015	blood circulation	0.00587067	0.055108	0	0	3	277
GO:0050796 regulation of insulin secretion	2	0.00591425	8.696	0.023	Biological Process	GO:0050796	regulation of insulin secretion	0.00591425	0.055108	0	0	2	86
GO:0035051 cardiocyte differentiation	2	0.00618409	8.696	0.023	Biological Process	GO:0035051	cardiocyte differentiation	0.00618409	0.0560345	0	0	2	88
GO:1990542 mitochondrial transmembrane transport	2	0.00618409	8.696	0.023	Biological Process	GO:1990542	mitochondrial transmembrane transport	0.00618409	0.0560345	0	0	2	88
GO:0034248 regulation of cellular amide metabolic process	3	0.0063515	13.043	0.011	Biological Process	GO:0034248	regulation of cellular amide metabolic process	0.0063515	0.0560345	0	0	3	285
GO:0003013 circulatory system process	3	0.00647529	13.043	0.01	Biological Process	GO:0003013	circulatory system process	0.00647529	0.0560345	0	0	3	287
GO:0055086 nucleobase-containing small molecule metabolic process	4	0.00658975	17.391	0.007	Biological Process	GO:0055086	nucleobase-containing small molecule metabolic process	0.00658975	0.0560345	0	0	4	571
GO:0009123 nucleoside monophosphate metabolic process	3	0.0066637	13.043	0.01	Biological Process	GO:0009123	nucleoside monophosphate metabolic process	0.0066637	0.0560345	0	0	3	290
GO:0030036 actin cytoskeleton organization	4	0.00667087	17.391	0.007	Biological Process	GO:0030036	actin cytoskeleton organization	0.00667087	0.0560345	0	0	4	573
GO:0006627 protein processing involved in protein targeting to mitochondrion	1	0.00671295	4.348	0.2	Biological Process	GO:0006627	protein processing involved in protein targeting to mitochondrion	0.00671295	0.0560345	0	0	1	5
GO:0033131 regulation of glucokinase activity	1	0.00671295	4.348	0.2	Biological Process	GO:0033131	regulation of glucokinase activity	0.00671295	0.0560345	0	0	1	5
GO:0036480 neuron intrinsic apoptotic signaling pathway in response to oxidative stress	1	0.00671295	4.348	0.2	Biological Process	GO:0036480	neuron intrinsic apoptotic signaling pathway in response to oxidative stress	0.00671295	0.0560345	0	0	1	5
GO:0044828 negative regulation by host of viral genome replication	1	0.00671295	4.348	0.2	Biological Process	GO:0044828	negative regulation by host of viral genome replication	0.00671295	0.0560345	0	0	1	5
GO:0061734 parkin-mediated stimulation of mitophagy in response to mitochondrial depolarization	1	0.00671295	4.348	0.2	Biological Process	GO:0061734	parkin-mediated stimulation of mitophagy in response to mitochondrial depolarization	0.00671295	0.0560345	0	0	1	5
GO:0150003 regulation of spontaneous synaptic transmission	1	0.00671295	4.348	0.2	Biological Process	GO:0150003	regulation of spontaneous synaptic transmission	0.00671295	0.0560345	0	0	1	5
GO:1901165 positive regulation of trophoblast cell migration	1	0.00671295	4.348	0.2	Biological Process	GO:1901165	positive regulation of trophoblast cell migration	0.00671295	0.0560345	0	0	1	5
GO:1903376 regulation of oxidative stress-induced neuron intrinsic apoptotic signaling pathway	1	0.00671295	4.348	0.2	Biological Process	GO:1903376	regulation of oxidative stress-induced neuron intrinsic apoptotic signaling pathway	0.00671295	0.0560345	0	0	1	5
GO:0031331 positive regulation of cellular catabolic process	3	0.00685537	13.043	0.01	Biological Process	GO:0031331	positive regulation of cellular catabolic process	0.00685537	0.0566664	0	0	3	293
GO:0003231 cardiac ventricle development	2	0.00688294	8.696	0.022	Biological Process	GO:0003231	cardiac ventricle development	0.00688294	0.0566664	0	0	2	93
GO:0000956 nuclear-transcribed mRNA catabolic process	2	0.00702684	8.696	0.021	Biological Process	GO:0000956	nuclear-transcribed mRNA catabolic process	0.00702684	0.0574576	0	0	2	94
GO:0070578 RISC-loading complex	1	0.0117914	4.348	0.111	Cellular Component	GO:0070578	RISC-loading complex	0.0117914	0.0575697	0	0	1	9
GO:0001959 regulation of cytokine-mediated signaling pathway	2	0.00717211	8.696	0.021	Biological Process	GO:0001959	regulation of cytokine-mediated signaling pathway	0.00717211	0.0578582	0	0	2	95
GO:0003206 cardiac chamber morphogenesis	2	0.00717211	8.696	0.021	Biological Process	GO:0003206	cardiac chamber morphogenesis	0.00717211	0.0578582	0	0	2	95
GO:0097435 supramolecular fiber organization	4	0.00743125	17.391	0.007	Biological Process	GO:0097435	supramolecular fiber organization	0.00743125	0.0595491	0	0	4	591
GO:0006553 lysine metabolic process	1	0.00805036	4.348	0.167	Biological Process	GO:0006553	lysine metabolic process	0.00805036	0.0601027	0	0	1	6
GO:0010994 free ubiquitin chain polymerization	1	0.00805036	4.348	0.167	Biological Process	GO:0010994	free ubiquitin chain polymerization	0.00805036	0.0601027	0	0	1	6
GO:0035280 miRNA loading onto RISC involved in gene silencing by miRNA	1	0.00805036	4.348	0.167	Biological Process	GO:0035280	miRNA loading onto RISC involved in gene silencing by miRNA	0.00805036	0.0601027	0	0	1	6
GO:0048739 cardiac muscle fiber development	1	0.00805036	4.348	0.167	Biological Process	GO:0048739	cardiac muscle fiber development	0.00805036	0.0601027	0	0	1	6
GO:0051582 positive regulation of neurotransmitter uptake	1	0.00805036	4.348	0.167	Biological Process	GO:0051582	positive regulation of neurotransmitter uptake	0.00805036	0.0601027	0	0	1	6
GO:0055009 atrial cardiac muscle tissue morphogenesis	1	0.00805036	4.348	0.167	Biological Process	GO:0055009	atrial cardiac muscle tissue morphogenesis	0.00805036	0.0601027	0	0	1	6
GO:0061669 spontaneous neurotransmitter secretion	1	0.00805036	4.348	0.167	Biological Process	GO:0061669	spontaneous neurotransmitter secretion	0.00805036	0.0601027	0	0	1	6
GO:1903299 regulation of hexokinase activity	1	0.00805036	4.348	0.167	Biological Process	GO:1903299	regulation of hexokinase activity	0.00805036	0.0601027	0	0	1	6
GO:1904749 regulation of protein localization to nucleolus	1	0.00805036	4.348	0.167	Biological Process	GO:1904749	regulation of protein localization to nucleolus	0.00805036	0.0601027	0	0	1	6
GO:1905616 regulation of miRNA mediated inhibition of translation	1	0.00805036	4.348	0.167	Biological Process	GO:1905616	regulation of miRNA mediated inhibition of translation	0.00805036	0.0601027	0	0	1	6
GO:1905618 positive regulation of miRNA mediated inhibition of translation	1	0.00805036	4.348	0.167	Biological Process	GO:1905618	positive regulation of miRNA mediated inhibition of translation	0.00805036	0.0601027	0	0	1	6
GO:0010821 regulation of mitochondrion organization	2	0.00822695	8.696	0.02	Biological Process	GO:0010821	regulation of mitochondrion organization	0.00822695	0.0602976	0	0	2	102
GO:0055002 striated muscle cell development	2	0.00822695	8.696	0.02	Biological Process	GO:0055002	striated muscle cell development	0.00822695	0.0602976	0	0	2	102
GO:0060759 regulation of response to cytokine stimulus	2	0.00822695	8.696	0.02	Biological Process	GO:0060759	regulation of response to cytokine stimulus	0.00822695	0.0602976	0	0	2	102
GO:0045239 tricarboxylic acid cycle enzyme complex	1	0.0130933	4.348	0.1	Cellular Component	GO:0045239	tricarboxylic acid cycle enzyme complex	0.0130933	0.0604006	0	0	1	10
GO:0019866 organelle inner membrane	3	0.0130989	13.043	0.008	Cellular Component	GO:0019866	organelle inner membrane	0.0130989	0.0604006	0	0	3	380
GO:0061013 regulation of mRNA catabolic process	2	0.00838303	8.696	0.019	Biological Process	GO:0061013	regulation of mRNA catabolic process	0.00838303	0.0610691	0	0	2	103
GO:0090276 regulation of peptide hormone secretion	2	0.00885926	8.696	0.019	Biological Process	GO:0090276	regulation of peptide hormone secretion	0.00885926	0.0641496	0	0	2	106
GO:0030126 COPI vesicle coat	1	0.0143936	4.348	0.091	Cellular Component	GO:0030126	COPI vesicle coat	0.0143936	0.0645765	0	0	1	11
GO:0006941 striated muscle contraction	2	0.00902065	8.696	0.019	Biological Process	GO:0006941	striated muscle contraction	0.00902065	0.0649271	0	0	2	107
GO:0043005 neuron projection	4	0.0152909	17.391	0.005	Cellular Component	GO:0043005	neuron projection	0.0152909	0.0649357	0	0	4	746
GO:0098800 inner mitochondrial membrane protein complex	2	0.0156491	8.696	0.014	Cellular Component	GO:0098800	inner mitochondrial membrane protein complex	0.0156491	0.0649357	0	0	2	146
GO:0005622 intracellular	21	0.0160383	91.304	0.002	Cellular Component	GO:0005622	intracellular	0.0160383	0.0649357	0	0	21	12245
GO:0044424 intracellular part	21	0.0160383	91.304	0.002	Cellular Component	GO:0044424	intracellular part	0.0160383	0.0649357	0	0	21	12245
GO:0003228 atrial cardiac muscle tissue development	1	0.00938605	4.348	0.143	Biological Process	GO:0003228	atrial cardiac muscle tissue development	0.00938605	0.0655932	0	0	1	7
GO:0051583 dopamine uptake involved in synaptic transmission	1	0.00938605	4.348	0.143	Biological Process	GO:0051583	dopamine uptake involved in synaptic transmission	0.00938605	0.0655932	0	0	1	7
GO:0051934 catecholamine uptake involved in synaptic transmission	1	0.00938605	4.348	0.143	Biological Process	GO:0051934	catecholamine uptake involved in synaptic transmission	0.00938605	0.0655932	0	0	1	7
GO:0090527 actin filament reorganization	1	0.00938605	4.348	0.143	Biological Process	GO:0090527	actin filament reorganization	0.00938605	0.0655932	0	0	1	7
GO:2000766 negative regulation of cytoplasmic translation	1	0.00938605	4.348	0.143	Biological Process	GO:2000766	negative regulation of cytoplasmic translation	0.00938605	0.0655932	0	0	1	7
GO:0030073 insulin secretion	2	0.0100167	8.696	0.018	Biological Process	GO:0030073	insulin secretion	0.0100167	0.0689062	0	0	2	113
GO:0008016 regulation of heart contraction	2	0.0101872	8.696	0.018	Biological Process	GO:0008016	regulation of heart contraction	0.0101872	0.0689062	0	0	2	114
GO:0055001 muscle cell development	2	0.0101872	8.696	0.018	Biological Process	GO:0055001	muscle cell development	0.0101872	0.0689062	0	0	2	114
GO:0006412 translation	4	0.0102697	17.391	0.006	Biological Process	GO:0006412	translation	0.0102697	0.0689062	0	0	4	649
GO:0009896 positive regulation of catabolic process	3	0.0107107	13.043	0.009	Biological Process	GO:0009896	positive regulation of catabolic process	0.0107107	0.0689062	0	0	3	345
GO:0010501 RNA secondary structure unwinding	1	0.01072	4.348	0.125	Biological Process	GO:0010501	RNA secondary structure unwinding	0.01072	0.0689062	0	0	1	8
GO:0010992 ubiquitin recycling	1	0.01072	4.348	0.125	Biological Process	GO:0010992	ubiquitin recycling	0.01072	0.0689062	0	0	1	8
GO:0014883 transition between fast and slow fiber	1	0.01072	4.348	0.125	Biological Process	GO:0014883	transition between fast and slow fiber	0.01072	0.0689062	0	0	1	8
GO:0042053 regulation of dopamine metabolic process	1	0.01072	4.348	0.125	Biological Process	GO:0042053	regulation of dopamine metabolic process	0.01072	0.0689062	0	0	1	8
GO:0042069 regulation of catecholamine metabolic process	1	0.01072	4.348	0.125	Biological Process	GO:0042069	regulation of catecholamine metabolic process	0.01072	0.0689062	0	0	1	8
GO:0046929 negative regulation of neurotransmitter secretion	1	0.01072	4.348	0.125	Biological Process	GO:0046929	negative regulation of neurotransmitter secretion	0.01072	0.0689062	0	0	1	8
GO:0070922 small RNA loading onto RISC	1	0.01072	4.348	0.125	Biological Process	GO:0070922	small RNA loading onto RISC	0.01072	0.0689062	0	0	1	8
GO:0085020 protein K6-linked ubiquitination	1	0.01072	4.348	0.125	Biological Process	GO:0085020	protein K6-linked ubiquitination	0.01072	0.0689062	0	0	1	8
GO:0098779 positive regulation of mitophagy in response to mitochondrial depolarization	1	0.01072	4.348	0.125	Biological Process	GO:0098779	positive regulation of mitophagy in response to mitochondrial depolarization	0.01072	0.0689062	0	0	1	8
GO:1903265 positive regulation of tumor necrosis factor-mediated signaling pathway	1	0.01072	4.348	0.125	Biological Process	GO:1903265	positive regulation of tumor necrosis factor-mediated signaling pathway	0.01072	0.0689062	0	0	1	8
GO:0006091 generation of precursor metabolites and energy	3	0.0107949	13.043	0.009	Biological Process	GO:0006091	generation of precursor metabolites and energy	0.0107949	0.0690186	0	0	3	346
GO:0016442 RISC complex	1	0.0182846	4.348	0.071	Cellular Component	GO:0016442	RISC complex	0.0182846	0.0705869	0	0	1	14
GO:0031332 RNAi effector complex	1	0.0182846	4.348	0.071	Cellular Component	GO:0031332	RNAi effector complex	0.0182846	0.0705869	0	0	1	14
GO:0010608 posttranscriptional regulation of gene expression	3	0.0111358	13.043	0.009	Biological Process	GO:0010608	posttranscriptional regulation of gene expression	0.0111358	0.0706149	0	0	3	350
GO:0043043 peptide biosynthetic process	4	0.0111621	17.391	0.006	Biological Process	GO:0043043	peptide biosynthetic process	0.0111621	0.0706149	0	0	4	665
GO:0005313 L-glutamate transmembrane transporter activity	1	0.0100821	4.167	0.143	Molecular Function	GO:0005313	L-glutamate transmembrane transporter activity	0.0100821	0.0711187	0	0	1	7
GO:0043021 ribonucleoprotein complex binding	2	0.0101794	8.333	0.019	Molecular Function	GO:0043021	ribonucleoprotein complex binding	0.0101794	0.0711187	0	0	2	106
GO:0003774 motor activity	2	0.0107382	8.333	0.018	Molecular Function	GO:0003774	motor activity	0.0107382	0.0711187	0	0	2	109
GO:0000900 translation repressor activity, mRNA regulatory element binding	1	0.0115145	4.167	0.125	Molecular Function	GO:0000900	translation repressor activity, mRNA regulatory element binding	0.0115145	0.0711187	0	0	1	8
GO:0003857 3-hydroxyacyl-CoA dehydrogenase activity	1	0.0115145	4.167	0.125	Molecular Function	GO:0003857	3-hydroxyacyl-CoA dehydrogenase activity	0.0115145	0.0711187	0	0	1	8
GO:0004300 enoyl-CoA hydratase activity	1	0.0115145	4.167	0.125	Molecular Function	GO:0004300	enoyl-CoA hydratase activity	0.0115145	0.0711187	0	0	1	8
GO:0015172 acidic amino acid transmembrane transporter activity	1	0.0115145	4.167	0.125	Molecular Function	GO:0015172	acidic amino acid transmembrane transporter activity	0.0115145	0.0711187	0	0	1	8
GO:0030663 COPI-coated vesicle membrane	1	0.0195783	4.348	0.067	Cellular Component	GO:0030663	COPI-coated vesicle membrane	0.0195783	0.0738635	0	0	1	15
GO:0003205 cardiac chamber development	2	0.0119637	8.696	0.016	Biological Process	GO:0003205	cardiac chamber development	0.0119637	0.0746743	0	0	2	124
GO:0000055 ribosomal large subunit export from nucleus	1	0.0120523	4.348	0.111	Biological Process	GO:0000055	ribosomal large subunit export from nucleus	0.0120523	0.0746743	0	0	1	9
GO:0006465 signal peptide processing	1	0.0120523	4.348	0.111	Biological Process	GO:0006465	signal peptide processing	0.0120523	0.0746743	0	0	1	9
GO:0044793 negative regulation by host of viral process	1	0.0120523	4.348	0.111	Biological Process	GO:0044793	negative regulation by host of viral process	0.0120523	0.0746743	0	0	1	9
GO:0022900 electron transport chain	2	0.0121483	8.696	0.016	Biological Process	GO:0022900	electron transport chain	0.0121483	0.0748834	0	0	2	125
GO:0035197 siRNA binding	1	0.0129448	4.167	0.111	Molecular Function	GO:0035197	siRNA binding	0.0129448	0.0755114	0	0	1	9
GO:0043023 ribosomal large subunit binding	1	0.0129448	4.167	0.111	Molecular Function	GO:0043023	ribosomal large subunit binding	0.0129448	0.0755114	0	0	1	9
GO:0030014 CCR4-NOT complex	1	0.0208704	4.348	0.062	Cellular Component	GO:0030014	CCR4-NOT complex	0.0208704	0.0763459	0	0	1	16
GO:0031967 organelle envelope	4	0.021616	17.391	0.005	Cellular Component	GO:0031967	organelle envelope	0.021616	0.0763459	0	0	4	828
GO:0031975 envelope	4	0.021616	17.391	0.005	Cellular Component	GO:0031975	envelope	0.021616	0.0763459	0	0	4	828
GO:0007015 actin filament organization	3	0.0129341	13.043	0.008	Biological Process	GO:0007015	actin filament organization	0.0129341	0.0784688	0	0	3	370
GO:0044085 cellular component biogenesis	8	0.0131603	34.783	0.003	Biological Process	GO:0044085	cellular component biogenesis	0.0131603	0.0784688	0	0	8	2502
GO:0051099 positive regulation of binding	2	0.0132825	8.696	0.015	Biological Process	GO:0051099	positive regulation of binding	0.0132825	0.0784688	0	0	2	131
GO:0010635 regulation of mitochondrial fusion	1	0.0133828	4.348	0.1	Biological Process	GO:0010635	regulation of mitochondrial fusion	0.0133828	0.0784688	0	0	1	10
GO:0014819 regulation of skeletal muscle contraction	1	0.0133828	4.348	0.1	Biological Process	GO:0014819	regulation of skeletal muscle contraction	0.0133828	0.0784688	0	0	1	10
GO:0019054 modulation by virus of host process	1	0.0133828	4.348	0.1	Biological Process	GO:0019054	modulation by virus of host process	0.0133828	0.0784688	0	0	1	10
GO:0042415 norepinephrine metabolic process	1	0.0133828	4.348	0.1	Biological Process	GO:0042415	norepinephrine metabolic process	0.0133828	0.0784688	0	0	1	10
GO:0051561 positive regulation of mitochondrial calcium ion concentration	1	0.0133828	4.348	0.1	Biological Process	GO:0051561	positive regulation of mitochondrial calcium ion concentration	0.0133828	0.0784688	0	0	1	10
GO:0098814 spontaneous synaptic transmission	1	0.0133828	4.348	0.1	Biological Process	GO:0098814	spontaneous synaptic transmission	0.0133828	0.0784688	0	0	1	10
GO:1902916 positive regulation of protein polyubiquitination	1	0.0133828	4.348	0.1	Biological Process	GO:1902916	positive regulation of protein polyubiquitination	0.0133828	0.0784688	0	0	1	10
GO:0000340 RNA 7-methylguanosine cap binding	1	0.0143732	4.167	0.1	Molecular Function	GO:0000340	RNA 7-methylguanosine cap binding	0.0143732	0.0794306	0	0	1	10
GO:0015556 C4-dicarboxylate transmembrane transporter activity	1	0.0143732	4.167	0.1	Molecular Function	GO:0015556	C4-dicarboxylate transmembrane transporter activity	0.0143732	0.0794306	0	0	1	10
GO:0036464 cytoplasmic ribonucleoprotein granule	2	0.0236648	8.696	0.011	Cellular Component	GO:0036464	cytoplasmic ribonucleoprotein granule	0.0236648	0.0818407	0	0	2	182
GO:0007507 heart development	3	0.0141879	13.043	0.008	Biological Process	GO:0007507	heart development	0.0141879	0.0822481	0	0	3	383
GO:0060047 heart contraction	2	0.0142617	8.696	0.015	Biological Process	GO:0060047	heart contraction	0.0142617	0.0822481	0	0	2	136
GO:0006895 Golgi to endosome transport	1	0.0147116	4.348	0.091	Biological Process	GO:0006895	Golgi to endosome transport	0.0147116	0.0822481	0	0	1	11
GO:0014733 regulation of skeletal muscle adaptation	1	0.0147116	4.348	0.091	Biological Process	GO:0014733	regulation of skeletal muscle adaptation	0.0147116	0.0822481	0	0	1	11
GO:0030728 ovulation	1	0.0147116	4.348	0.091	Biological Process	GO:0030728	ovulation	0.0147116	0.0822481	0	0	1	11
GO:0045947 negative regulation of translational initiation	1	0.0147116	4.348	0.091	Biological Process	GO:0045947	negative regulation of translational initiation	0.0147116	0.0822481	0	0	1	11
GO:1901163 regulation of trophoblast cell migration	1	0.0147116	4.348	0.091	Biological Process	GO:1901163	regulation of trophoblast cell migration	0.0147116	0.0822481	0	0	1	11
GO:1901526 positive regulation of mitophagy	1	0.0147116	4.348	0.091	Biological Process	GO:1901526	positive regulation of mitophagy	0.0147116	0.0822481	0	0	1	11
GO:1902570 protein localization to nucleolus	1	0.0147116	4.348	0.091	Biological Process	GO:1902570	protein localization to nucleolus	0.0147116	0.0822481	0	0	1	11
GO:1904925 positive regulation of autophagy of mitochondrion in response to mitochondrial depolarization	1	0.0147116	4.348	0.091	Biological Process	GO:1904925	positive regulation of autophagy of mitochondrion in response to mitochondrial depolarization	0.0147116	0.0822481	0	0	1	11
GO:0046883 regulation of hormone secretion	2	0.0148639	8.696	0.014	Biological Process	GO:0046883	regulation of hormone secretion	0.0148639	0.0827149	0	0	2	139
GO:0030137 COPI-coated vesicle	1	0.0247369	4.348	0.053	Cellular Component	GO:0030137	COPI-coated vesicle	0.0247369	0.0838026	0	0	1	19
GO:0007005 mitochondrion organization	3	0.0153015	13.043	0.008	Biological Process	GO:0007005	mitochondrion organization	0.0153015	0.0841857	0	0	3	394
GO:0034641 cellular nitrogen compound metabolic process	13	0.0156657	56.522	0.002	Biological Process	GO:0034641	cellular nitrogen compound metabolic process	0.0156657	0.0841857	0	0	13	5586
GO:0030072 peptide hormone secretion	2	0.0156838	8.696	0.014	Biological Process	GO:0030072	peptide hormone secretion	0.0156838	0.0841857	0	0	2	143
GO:0003015 heart process	2	0.0158918	8.696	0.014	Biological Process	GO:0003015	heart process	0.0158918	0.0841857	0	0	2	144
GO:1903522 regulation of blood circulation	2	0.0158918	8.696	0.014	Biological Process	GO:1903522	regulation of blood circulation	0.0158918	0.0841857	0	0	2	144
GO:0009068 aspartate family amino acid catabolic process	1	0.0160387	4.348	0.083	Biological Process	GO:0009068	aspartate family amino acid catabolic process	0.0160387	0.0841857	0	0	1	12
GO:0031054 pre-miRNA processing	1	0.0160387	4.348	0.083	Biological Process	GO:0031054	pre-miRNA processing	0.0160387	0.0841857	0	0	1	12
GO:0036444 calcium import into the mitochondrion	1	0.0160387	4.348	0.083	Biological Process	GO:0036444	calcium import into the mitochondrion	0.0160387	0.0841857	0	0	1	12
GO:0044068 modulation by symbiont of host cellular process	1	0.0160387	4.348	0.083	Biological Process	GO:0044068	modulation by symbiont of host cellular process	0.0160387	0.0841857	0	0	1	12
GO:0061450 trophoblast cell migration	1	0.0160387	4.348	0.083	Biological Process	GO:0061450	trophoblast cell migration	0.0160387	0.0841857	0	0	1	12
GO:1902176 negative regulation of oxidative stress-induced intrinsic apoptotic signaling pathway	1	0.0160387	4.348	0.083	Biological Process	GO:1902176	negative regulation of oxidative stress-induced intrinsic apoptotic signaling pathway	0.0160387	0.0841857	0	0	1	12
GO:1903204 negative regulation of oxidative stress-induced neuron death	1	0.0160387	4.348	0.083	Biological Process	GO:1903204	negative regulation of oxidative stress-induced neuron death	0.0160387	0.0841857	0	0	1	12
GO:1904923 regulation of autophagy of mitochondrion in response to mitochondrial depolarization	1	0.0160387	4.348	0.083	Biological Process	GO:1904923	regulation of autophagy of mitochondrion in response to mitochondrial depolarization	0.0160387	0.0841857	0	0	1	12
GO:0031032 actomyosin structure organization	2	0.0163113	8.696	0.014	Biological Process	GO:0031032	actomyosin structure organization	0.0163113	0.0852444	0	0	2	146
GO:0050708 regulation of protein secretion	2	0.0167356	8.696	0.014	Biological Process	GO:0050708	regulation of protein secretion	0.0167356	0.0859747	0	0	2	148
GO:0007010 cytoskeleton organization	5	0.0173401	21.739	0.004	Biological Process	GO:0007010	cytoskeleton organization	0.0173401	0.0859747	0	0	5	1162
GO:0016246 RNA interference	1	0.0173641	4.348	0.077	Biological Process	GO:0016246	RNA interference	0.0173641	0.0859747	0	0	1	13
GO:0044827 modulation by host of viral genome replication	1	0.0173641	4.348	0.077	Biological Process	GO:0044827	modulation by host of viral genome replication	0.0173641	0.0859747	0	0	1	13
GO:0051589 negative regulation of neurotransmitter transport	1	0.0173641	4.348	0.077	Biological Process	GO:0051589	negative regulation of neurotransmitter transport	0.0173641	0.0859747	0	0	1	13
GO:0055003 cardiac myofibril assembly	1	0.0173641	4.348	0.077	Biological Process	GO:0055003	cardiac myofibril assembly	0.0173641	0.0859747	0	0	1	13
GO:0060340 positive regulation of type I interferon-mediated signaling pathway	1	0.0173641	4.348	0.077	Biological Process	GO:0060340	positive regulation of type I interferon-mediated signaling pathway	0.0173641	0.0859747	0	0	1	13
GO:0061158 3'-UTR-mediated mRNA destabilization	1	0.0173641	4.348	0.077	Biological Process	GO:0061158	3'-UTR-mediated mRNA destabilization	0.0173641	0.0859747	0	0	1	13
GO:0070841 inclusion body assembly	1	0.0173641	4.348	0.077	Biological Process	GO:0070841	inclusion body assembly	0.0173641	0.0859747	0	0	1	13
GO:0090494 dopamine uptake	1	0.0173641	4.348	0.077	Biological Process	GO:0090494	dopamine uptake	0.0173641	0.0859747	0	0	1	13
GO:1902254 negative regulation of intrinsic apoptotic signaling pathway by p53 class mediator	1	0.0173641	4.348	0.077	Biological Process	GO:1902254	negative regulation of intrinsic apoptotic signaling pathway by p53 class mediator	0.0173641	0.0859747	0	0	1	13
GO:1903541 regulation of exosomal secretion	1	0.0173641	4.348	0.077	Biological Process	GO:1903541	regulation of exosomal secretion	0.0173641	0.0859747	0	0	1	13
GO:0043393 regulation of protein binding	2	0.0173809	8.696	0.013	Biological Process	GO:0043393	regulation of protein binding	0.0173809	0.0859747	0	0	2	151
GO:0043604 amide biosynthetic process	4	0.0177413	17.391	0.005	Biological Process	GO:0043604	amide biosynthetic process	0.0177413	0.0872686	0	0	4	763
GO:0061061 muscle structure development	3	0.0177877	13.043	0.007	Biological Process	GO:0061061	muscle structure development	0.0177877	0.0872686	0	0	3	417
GO:0006379 mRNA cleavage	1	0.0186878	4.348	0.071	Biological Process	GO:0006379	mRNA cleavage	0.0186878	0.0874036	0	0	1	14
GO:0015740 C4-dicarboxylate transport	1	0.0186878	4.348	0.071	Biological Process	GO:0015740	C4-dicarboxylate transport	0.0186878	0.0874036	0	0	1	14
GO:0015813 L-glutamate transmembrane transport	1	0.0186878	4.348	0.071	Biological Process	GO:0015813	L-glutamate transmembrane transport	0.0186878	0.0874036	0	0	1	14
GO:0019048 modulation by virus of host morphology or physiology	1	0.0186878	4.348	0.071	Biological Process	GO:0019048	modulation by virus of host morphology or physiology	0.0186878	0.0874036	0	0	1	14
GO:0032048 cardiolipin metabolic process	1	0.0186878	4.348	0.071	Biological Process	GO:0032048	cardiolipin metabolic process	0.0186878	0.0874036	0	0	1	14
GO:0034982 mitochondrial protein processing	1	0.0186878	4.348	0.071	Biological Process	GO:0034982	mitochondrial protein processing	0.0186878	0.0874036	0	0	1	14
GO:0051580 regulation of neurotransmitter uptake	1	0.0186878	4.348	0.071	Biological Process	GO:0051580	regulation of neurotransmitter uptake	0.0186878	0.0874036	0	0	1	14
GO:0090201 negative regulation of release of cytochrome c from mitochondria	1	0.0186878	4.348	0.071	Biological Process	GO:0090201	negative regulation of release of cytochrome c from mitochondria	0.0186878	0.0874036	0	0	1	14
GO:0090493 catecholamine uptake	1	0.0186878	4.348	0.071	Biological Process	GO:0090493	catecholamine uptake	0.0186878	0.0874036	0	0	1	14
GO:0097734 extracellular exosome biogenesis	1	0.0186878	4.348	0.071	Biological Process	GO:0097734	extracellular exosome biogenesis	0.0186878	0.0874036	0	0	1	14
GO:1903203 regulation of oxidative stress-induced neuron death	1	0.0186878	4.348	0.071	Biological Process	GO:1903203	regulation of oxidative stress-induced neuron death	0.0186878	0.0874036	0	0	1	14
GO:1990182 exosomal secretion	1	0.0186878	4.348	0.071	Biological Process	GO:1990182	exosomal secretion	0.0186878	0.0874036	0	0	1	14
GO:0035770 ribonucleoprotein granule	2	0.026389	8.696	0.01	Cellular Component	GO:0035770	ribonucleoprotein granule	0.026389	0.0876115	0	0	2	193
GO:0031966 mitochondrial membrane	3	0.0275471	13.043	0.006	Cellular Component	GO:0031966	mitochondrial membrane	0.0275471	0.089663	0	0	3	504
GO:0006744 ubiquinone biosynthetic process	1	0.0200098	4.348	0.067	Biological Process	GO:0006744	ubiquinone biosynthetic process	0.0200098	0.0904201	0	0	1	15
GO:0035278 miRNA mediated inhibition of translation	1	0.0200098	4.348	0.067	Biological Process	GO:0035278	miRNA mediated inhibition of translation	0.0200098	0.0904201	0	0	1	15
GO:0036475 neuron death in response to oxidative stress	1	0.0200098	4.348	0.067	Biological Process	GO:0036475	neuron death in response to oxidative stress	0.0200098	0.0904201	0	0	1	15
GO:0040033 negative regulation of translation, ncRNA-mediated	1	0.0200098	4.348	0.067	Biological Process	GO:0040033	negative regulation of translation, ncRNA-mediated	0.0200098	0.0904201	0	0	1	15
GO:0043501 skeletal muscle adaptation	1	0.0200098	4.348	0.067	Biological Process	GO:0043501	skeletal muscle adaptation	0.0200098	0.0904201	0	0	1	15
GO:0045974 regulation of translation, ncRNA-mediated	1	0.0200098	4.348	0.067	Biological Process	GO:0045974	regulation of translation, ncRNA-mediated	0.0200098	0.0904201	0	0	1	15
GO:0090141 positive regulation of mitochondrial fission	1	0.0200098	4.348	0.067	Biological Process	GO:0090141	positive regulation of mitochondrial fission	0.0200098	0.0904201	0	0	1	15
GO:1901524 regulation of mitophagy	1	0.0200098	4.348	0.067	Biological Process	GO:1901524	regulation of mitophagy	0.0200098	0.0904201	0	0	1	15
GO:1901663 quinone biosynthetic process	1	0.0200098	4.348	0.067	Biological Process	GO:1901663	quinone biosynthetic process	0.0200098	0.0904201	0	0	1	15
GO:0032269 negative regulation of cellular protein metabolic process	4	0.0204107	17.391	0.005	Biological Process	GO:0032269	negative regulation of cellular protein metabolic process	0.0204107	0.0918862	0	0	4	796
GO:0022613 ribonucleoprotein complex biogenesis	3	0.020489	13.043	0.007	Biological Process	GO:0022613	ribonucleoprotein complex biogenesis	0.020489	0.0918946	0	0	3	440
GO:0002791 regulation of peptide secretion	2	0.0209984	8.696	0.012	Biological Process	GO:0002791	regulation of peptide secretion	0.0209984	0.0928939	0	0	2	167
GO:0001964 startle response	1	0.02133	4.348	0.062	Biological Process	GO:0001964	startle response	0.02133	0.0928939	0	0	1	16
GO:0006743 ubiquinone metabolic process	1	0.02133	4.348	0.062	Biological Process	GO:0006743	ubiquinone metabolic process	0.02133	0.0928939	0	0	1	16
GO:0033238 regulation of cellular amine metabolic process	1	0.02133	4.348	0.062	Biological Process	GO:0033238	regulation of cellular amine metabolic process	0.02133	0.0928939	0	0	1	16
GO:0044003 modification by symbiont of host morphology or physiology	1	0.02133	4.348	0.062	Biological Process	GO:0044003	modification by symbiont of host morphology or physiology	0.02133	0.0928939	0	0	1	16
GO:0140112 extracellular vesicle biogenesis	1	0.02133	4.348	0.062	Biological Process	GO:0140112	extracellular vesicle biogenesis	0.02133	0.0928939	0	0	1	16
GO:1902236 negative regulation of endoplasmic reticulum stress-induced intrinsic apoptotic signaling pathway	1	0.02133	4.348	0.062	Biological Process	GO:1902236	negative regulation of endoplasmic reticulum stress-induced intrinsic apoptotic signaling pathway	0.02133	0.0928939	0	0	1	16
GO:1903861 positive regulation of dendrite extension	1	0.02133	4.348	0.062	Biological Process	GO:1903861	positive regulation of dendrite extension	0.02133	0.0928939	0	0	1	16
GO:0006402 mRNA catabolic process	2	0.0224297	8.696	0.012	Biological Process	GO:0006402	mRNA catabolic process	0.0224297	0.0951876	0	0	2	173
GO:0000054 ribosomal subunit export from nucleus	1	0.0226486	4.348	0.059	Biological Process	GO:0000054	ribosomal subunit export from nucleus	0.0226486	0.0951876	0	0	1	17
GO:0006851 mitochondrial calcium ion transmembrane transport	1	0.0226486	4.348	0.059	Biological Process	GO:0006851	mitochondrial calcium ion transmembrane transport	0.0226486	0.0951876	0	0	1	17
GO:0033750 ribosome localization	1	0.0226486	4.348	0.059	Biological Process	GO:0033750	ribosome localization	0.0226486	0.0951876	0	0	1	17
GO:0051354 negative regulation of oxidoreductase activity	1	0.0226486	4.348	0.059	Biological Process	GO:0051354	negative regulation of oxidoreductase activity	0.0226486	0.0951876	0	0	1	17
GO:0090023 positive regulation of neutrophil chemotaxis	1	0.0226486	4.348	0.059	Biological Process	GO:0090023	positive regulation of neutrophil chemotaxis	0.0226486	0.0951876	0	0	1	17
GO:0098780 response to mitochondrial depolarisation	1	0.0226486	4.348	0.059	Biological Process	GO:0098780	response to mitochondrial depolarisation	0.0226486	0.0951876	0	0	1	17
GO:1902175 regulation of oxidative stress-induced intrinsic apoptotic signaling pathway	1	0.0226486	4.348	0.059	Biological Process	GO:1902175	regulation of oxidative stress-induced intrinsic apoptotic signaling pathway	0.0226486	0.0951876	0	0	1	17
GO:1903599 positive regulation of autophagy of mitochondrion	1	0.0226486	4.348	0.059	Biological Process	GO:1903599	positive regulation of autophagy of mitochondrion	0.0226486	0.0951876	0	0	1	17
GO:1903859 regulation of dendrite extension	1	0.0226486	4.348	0.059	Biological Process	GO:1903859	regulation of dendrite extension	0.0226486	0.0951876	0	0	1	17
GO:0006836 neurotransmitter transport	2	0.0229156	8.696	0.011	Biological Process	GO:0006836	neurotransmitter transport	0.0229156	0.095974	0	0	2	175
GO:0003723 RNA binding	5	0.0180685	20.833	0.005	Molecular Function	GO:0003723	RNA binding	0.0180685	0.0972919	0	0	5	1090
GO:0051248 negative regulation of protein metabolic process	4	0.0238753	17.391	0.005	Biological Process	GO:0051248	negative regulation of protein metabolic process	0.0238753	0.0986525	0	0	4	835
GO:0001963 synaptic transmission, dopaminergic	1	0.0239655	4.348	0.056	Biological Process	GO:0001963	synaptic transmission, dopaminergic	0.0239655	0.0986525	0	0	1	18
GO:0046676 negative regulation of insulin secretion	1	0.0239655	4.348	0.056	Biological Process	GO:0046676	negative regulation of insulin secretion	0.0239655	0.0986525	0	0	1	18
GO:0071428 rRNA-containing ribonucleoprotein complex export from nucleus	1	0.0239655	4.348	0.056	Biological Process	GO:0071428	rRNA-containing ribonucleoprotein complex export from nucleus	0.0239655	0.0986525	0	0	1	18
GO:1902914 regulation of protein polyubiquitination	1	0.0239655	4.348	0.056	Biological Process	GO:1902914	regulation of protein polyubiquitination	0.0239655	0.0986525	0	0	1	18
GO:0046879 hormone secretion	2	0.0243996	8.696	0.011	Biological Process	GO:0046879	hormone secretion	0.0243996	0.100096	0	0	2	181
GO:0000339 RNA cap binding	1	0.0200668	4.167	0.071	Molecular Function	GO:0000339	RNA cap binding	0.0200668	0.100265	0	0	1	14
GO:0043274 phospholipase binding	1	0.0200668	4.167	0.071	Molecular Function	GO:0043274	phospholipase binding	0.0200668	0.100265	0	0	1	14
GO:0004659 prenyltransferase activity	1	0.0214853	4.167	0.067	Molecular Function	GO:0004659	prenyltransferase activity	0.0214853	0.100265	0	0	1	15
GO:0016646 oxidoreductase activity, acting on the CH-NH group of donors, NAD or NADP as acceptor	1	0.0214853	4.167	0.067	Molecular Function	GO:0016646	oxidoreductase activity, acting on the CH-NH group of donors, NAD or NADP as acceptor	0.0214853	0.100265	0	0	1	15
GO:0070403 NAD+ binding	1	0.0214853	4.167	0.067	Molecular Function	GO:0070403	NAD+ binding	0.0214853	0.100265	0	0	1	15
GO:0090079 translation regulator activity, nucleic acid binding	1	0.0214853	4.167	0.067	Molecular Function	GO:0090079	translation regulator activity, nucleic acid binding	0.0214853	0.100265	0	0	1	15
GO:0032232 negative regulation of actin filament bundle assembly	1	0.0252807	4.348	0.053	Biological Process	GO:0032232	negative regulation of actin filament bundle assembly	0.0252807	0.102494	0	0	1	19
GO:0071624 positive regulation of granulocyte chemotaxis	1	0.0252807	4.348	0.053	Biological Process	GO:0071624	positive regulation of granulocyte chemotaxis	0.0252807	0.102494	0	0	1	19
GO:1902253 regulation of intrinsic apoptotic signaling pathway by p53 class mediator	1	0.0252807	4.348	0.053	Biological Process	GO:1902253	regulation of intrinsic apoptotic signaling pathway by p53 class mediator	0.0252807	0.102494	0	0	1	19
GO:0003007 heart morphogenesis	2	0.0254104	8.696	0.011	Biological Process	GO:0003007	heart morphogenesis	0.0254104	0.102494	0	0	2	185
GO:0015893 drug transport	2	0.0254104	8.696	0.011	Biological Process	GO:0015893	drug transport	0.0254104	0.102494	0	0	2	185
GO:0005740 mitochondrial envelope	3	0.0327168	13.043	0.006	Cellular Component	GO:0005740	mitochondrial envelope	0.0327168	0.104442	0	0	3	539
GO:0030371 translation repressor activity	1	0.0229018	4.167	0.062	Molecular Function	GO:0030371	translation repressor activity	0.0229018	0.104552	0	0	1	16
GO:0051146 striated muscle cell differentiation	2	0.0264384	8.696	0.011	Biological Process	GO:0051146	striated muscle cell differentiation	0.0264384	0.104807	0	0	2	189
GO:0022607 cellular component assembly	7	0.0265387	30.435	0.003	Biological Process	GO:0022607	cellular component assembly	0.0265387	0.104807	0	0	7	2286
GO:0000423 mitophagy	1	0.0265942	4.348	0.05	Biological Process	GO:0000423	mitophagy	0.0265942	0.104807	0	0	1	20
GO:0033962 cytoplasmic mRNA processing body assembly	1	0.0265942	4.348	0.05	Biological Process	GO:0033962	cytoplasmic mRNA processing body assembly	0.0265942	0.104807	0	0	1	20
GO:0039529 RIG-I signaling pathway	1	0.0265942	4.348	0.05	Biological Process	GO:0039529	RIG-I signaling pathway	0.0265942	0.104807	0	0	1	20
GO:0090140 regulation of mitochondrial fission	1	0.0265942	4.348	0.05	Biological Process	GO:0090140	regulation of mitochondrial fission	0.0265942	0.104807	0	0	1	20
GO:2000765 regulation of cytoplasmic translation	1	0.0265942	4.348	0.05	Biological Process	GO:2000765	regulation of cytoplasmic translation	0.0265942	0.104807	0	0	1	20
GO:0009914 hormone transport	2	0.026698	8.696	0.011	Biological Process	GO:0009914	hormone transport	0.026698	0.104872	0	0	2	190
GO:0016054 organic acid catabolic process	2	0.0269586	8.696	0.01	Biological Process	GO:0016054	organic acid catabolic process	0.0269586	0.105209	0	0	2	191
GO:0046395 carboxylic acid catabolic process	2	0.0269586	8.696	0.01	Biological Process	GO:0046395	carboxylic acid catabolic process	0.0269586	0.105209	0	0	2	191
GO:0008104 protein localization	6	0.0273468	26.087	0.003	Biological Process	GO:0008104	protein localization	0.0273468	0.106378	0	0	6	1785
GO:0010586 miRNA metabolic process	1	0.027906	4.348	0.048	Biological Process	GO:0010586	miRNA metabolic process	0.027906	0.107166	0	0	1	21
GO:0042417 dopamine metabolic process	1	0.027906	4.348	0.048	Biological Process	GO:0042417	dopamine metabolic process	0.027906	0.107166	0	0	1	21
GO:0051560 mitochondrial calcium ion homeostasis	1	0.027906	4.348	0.048	Biological Process	GO:0051560	mitochondrial calcium ion homeostasis	0.027906	0.107166	0	0	1	21
GO:1902624 positive regulation of neutrophil migration	1	0.027906	4.348	0.048	Biological Process	GO:1902624	positive regulation of neutrophil migration	0.027906	0.107166	0	0	1	21
GO:0005759 mitochondrial matrix	2	0.0347101	8.696	0.009	Cellular Component	GO:0005759	mitochondrial matrix	0.0347101	0.107453	0	0	2	224
GO:0044446 intracellular organelle part	14	0.0355964	60.87	0.002	Cellular Component	GO:0044446	intracellular organelle part	0.0355964	0.107453	0	0	14	7004
GO:0016235 aggresome	1	0.0362491	4.348	0.036	Cellular Component	GO:0016235	aggresome	0.0362491	0.107453	0	0	1	28
GO:1902555 endoribonuclease complex	1	0.0362491	4.348	0.036	Cellular Component	GO:1902555	endoribonuclease complex	0.0362491	0.107453	0	0	1	28
GO:0003746 translation elongation factor activity	1	0.0243164	4.167	0.059	Molecular Function	GO:0003746	translation elongation factor activity	0.0243164	0.108648	0	0	1	17
GO:1905348 endonuclease complex	1	0.0375201	4.348	0.034	Cellular Component	GO:1905348	endonuclease complex	0.0375201	0.109269	0	0	1	29
GO:0006936 muscle contraction	2	0.0288124	8.696	0.01	Biological Process	GO:0006936	muscle contraction	0.0288124	0.109786	0	0	2	198
GO:0006099 tricarboxylic acid cycle	1	0.0292161	4.348	0.045	Biological Process	GO:0006099	tricarboxylic acid cycle	0.0292161	0.109786	0	0	1	22
GO:0044788 modulation by host of viral process	1	0.0292161	4.348	0.045	Biological Process	GO:0044788	modulation by host of viral process	0.0292161	0.109786	0	0	1	22
GO:0070979 protein K11-linked ubiquitination	1	0.0292161	4.348	0.045	Biological Process	GO:0070979	protein K11-linked ubiquitination	0.0292161	0.109786	0	0	1	22
GO:0090278 negative regulation of peptide hormone secretion	1	0.0292161	4.348	0.045	Biological Process	GO:0090278	negative regulation of peptide hormone secretion	0.0292161	0.109786	0	0	1	22
GO:1901797 negative regulation of signal transduction by p53 class mediator	1	0.0292161	4.348	0.045	Biological Process	GO:1901797	negative regulation of signal transduction by p53 class mediator	0.0292161	0.109786	0	0	1	22
GO:0065003 protein-containing complex assembly	5	0.0292276	21.739	0.004	Biological Process	GO:0065003	protein-containing complex assembly	0.0292276	0.109786	0	0	5	1329
GO:1990381 ubiquitin-specific protease binding	1	0.0257289	4.167	0.056	Molecular Function	GO:1990381	ubiquitin-specific protease binding	0.0257289	0.112564	0	0	1	18
GO:1903311 regulation of mRNA metabolic process	2	0.0301674	8.696	0.01	Biological Process	GO:1903311	regulation of mRNA metabolic process	0.0301674	0.112894	0	0	2	203
GO:0008299 isoprenoid biosynthetic process	1	0.0305245	4.348	0.043	Biological Process	GO:0008299	isoprenoid biosynthetic process	0.0305245	0.112894	0	0	1	23
GO:0061157 mRNA destabilization	1	0.0305245	4.348	0.043	Biological Process	GO:0061157	mRNA destabilization	0.0305245	0.112894	0	0	1	23
GO:0098810 neurotransmitter reuptake	1	0.0305245	4.348	0.043	Biological Process	GO:0098810	neurotransmitter reuptake	0.0305245	0.112894	0	0	1	23
GO:1902235 regulation of endoplasmic reticulum stress-induced intrinsic apoptotic signaling pathway	1	0.0305245	4.348	0.043	Biological Process	GO:1902235	regulation of endoplasmic reticulum stress-induced intrinsic apoptotic signaling pathway	0.0305245	0.112894	0	0	1	23
GO:0008092 cytoskeletal protein binding	4	0.0266046	16.667	0.005	Molecular Function	GO:0008092	cytoskeletal protein binding	0.0266046	0.11402	0	0	4	802
GO:0044455 mitochondrial membrane part	2	0.0399535	8.696	0.008	Cellular Component	GO:0044455	mitochondrial membrane part	0.0399535	0.11435	0	0	2	242
GO:0006401 RNA catabolic process	2	0.0312695	8.696	0.01	Biological Process	GO:0006401	RNA catabolic process	0.0312695	0.114898	0	0	2	207
GO:0009306 protein secretion	2	0.0315476	8.696	0.01	Biological Process	GO:0009306	protein secretion	0.0315476	0.114898	0	0	2	208
GO:0015800 acidic amino acid transport	1	0.0318312	4.348	0.042	Biological Process	GO:0015800	acidic amino acid transport	0.0318312	0.114898	0	0	1	24
GO:0039528 cytoplasmic pattern recognition receptor signaling pathway in response to virus	1	0.0318312	4.348	0.042	Biological Process	GO:0039528	cytoplasmic pattern recognition receptor signaling pathway in response to virus	0.0318312	0.114898	0	0	1	24
GO:0045920 negative regulation of exocytosis	1	0.0318312	4.348	0.042	Biological Process	GO:0045920	negative regulation of exocytosis	0.0318312	0.114898	0	0	1	24
GO:0046471 phosphatidylglycerol metabolic process	1	0.0318312	4.348	0.042	Biological Process	GO:0046471	phosphatidylglycerol metabolic process	0.0318312	0.114898	0	0	1	24
GO:0090022 regulation of neutrophil chemotaxis	1	0.0318312	4.348	0.042	Biological Process	GO:0090022	regulation of neutrophil chemotaxis	0.0318312	0.114898	0	0	1	24
GO:2000637 positive regulation of gene silencing by miRNA	1	0.0318312	4.348	0.042	Biological Process	GO:2000637	positive regulation of gene silencing by miRNA	0.0318312	0.114898	0	0	1	24
GO:1901135 carbohydrate derivative metabolic process	4	0.032856	17.391	0.004	Biological Process	GO:1901135	carbohydrate derivative metabolic process	0.032856	0.117839	0	0	4	922
GO:0003009 skeletal muscle contraction	1	0.0331362	4.348	0.04	Biological Process	GO:0003009	skeletal muscle contraction	0.0331362	0.117839	0	0	1	25
GO:0006101 citrate metabolic process	1	0.0331362	4.348	0.04	Biological Process	GO:0006101	citrate metabolic process	0.0331362	0.117839	0	0	1	25
GO:0060148 positive regulation of posttranscriptional gene silencing	1	0.0331362	4.348	0.04	Biological Process	GO:0060148	positive regulation of posttranscriptional gene silencing	0.0331362	0.117839	0	0	1	25
GO:0097484 dendrite extension	1	0.0331362	4.348	0.04	Biological Process	GO:0097484	dendrite extension	0.0331362	0.117839	0	0	1	25
GO:1903829 positive regulation of cellular protein localization	2	0.0335216	8.696	0.009	Biological Process	GO:1903829	positive regulation of cellular protein localization	0.0335216	0.118858	0	0	2	215
GO:0003209 cardiac atrium morphogenesis	1	0.0344396	4.348	0.038	Biological Process	GO:0003209	cardiac atrium morphogenesis	0.0344396	0.120689	0	0	1	26
GO:0050779 RNA destabilization	1	0.0344396	4.348	0.038	Biological Process	GO:0050779	RNA destabilization	0.0344396	0.120689	0	0	1	26
GO:0051590 positive regulation of neurotransmitter transport	1	0.0344396	4.348	0.038	Biological Process	GO:0051590	positive regulation of neurotransmitter transport	0.0344396	0.120689	0	0	1	26
GO:1903146 regulation of autophagy of mitochondrion	1	0.0344396	4.348	0.038	Biological Process	GO:1903146	regulation of autophagy of mitochondrion	0.0344396	0.120689	0	0	1	26
GO:0016071 mRNA metabolic process	3	0.0350859	13.043	0.006	Biological Process	GO:0016071	mRNA metabolic process	0.0350859	0.122597	0	0	3	542
GO:0048638 regulation of developmental growth	2	0.0352517	8.696	0.009	Biological Process	GO:0048638	regulation of developmental growth	0.0352517	0.122819	0	0	2	221
GO:0006584 catecholamine metabolic process	1	0.0357413	4.348	0.037	Biological Process	GO:0006584	catecholamine metabolic process	0.0357413	0.123424	0	0	1	27
GO:0009712 catechol-containing compound metabolic process	1	0.0357413	4.348	0.037	Biological Process	GO:0009712	catechol-containing compound metabolic process	0.0357413	0.123424	0	0	1	27
GO:0060338 regulation of type I interferon-mediated signaling pathway	1	0.0357413	4.348	0.037	Biological Process	GO:0060338	regulation of type I interferon-mediated signaling pathway	0.0357413	0.123424	0	0	1	27
GO:0007517 muscle organ development	2	0.0358361	8.696	0.009	Biological Process	GO:0007517	muscle organ development	0.0358361	0.123424	0	0	2	223
GO:0003230 cardiac atrium development	1	0.0370413	4.348	0.036	Biological Process	GO:0003230	cardiac atrium development	0.0370413	0.126129	0	0	1	28
GO:0008053 mitochondrial fusion	1	0.0370413	4.348	0.036	Biological Process	GO:0008053	mitochondrial fusion	0.0370413	0.126129	0	0	1	28
GO:0045214 sarcomere organization	1	0.0370413	4.348	0.036	Biological Process	GO:0045214	sarcomere organization	0.0370413	0.126129	0	0	1	28
GO:0072350 tricarboxylic acid metabolic process	1	0.0370413	4.348	0.036	Biological Process	GO:0072350	tricarboxylic acid metabolic process	0.0370413	0.126129	0	0	1	28
GO:0097458 neuron part	4	0.0452903	17.391	0.004	Cellular Component	GO:0097458	neuron part	0.0452903	0.127427	0	0	4	1044
GO:0034622 cellular protein-containing complex assembly	4	0.0383224	17.391	0.004	Biological Process	GO:0034622	cellular protein-containing complex assembly	0.0383224	0.128727	0	0	4	968
GO:0008631 intrinsic apoptotic signaling pathway in response to oxidative stress	1	0.0383396	4.348	0.034	Biological Process	GO:0008631	intrinsic apoptotic signaling pathway in response to oxidative stress	0.0383396	0.128727	0	0	1	29
GO:0010803 regulation of tumor necrosis factor-mediated signaling pathway	1	0.0383396	4.348	0.034	Biological Process	GO:0010803	regulation of tumor necrosis factor-mediated signaling pathway	0.0383396	0.128727	0	0	1	29
GO:1900408 negative regulation of cellular response to oxidative stress	1	0.0383396	4.348	0.034	Biological Process	GO:1900408	negative regulation of cellular response to oxidative stress	0.0383396	0.128727	0	0	1	29
GO:1903202 negative regulation of oxidative stress-induced cell death	1	0.0383396	4.348	0.034	Biological Process	GO:1903202	negative regulation of oxidative stress-induced cell death	0.0383396	0.128727	0	0	1	29
GO:0031305 integral component of mitochondrial inner membrane	1	0.0476312	4.348	0.027	Cellular Component	GO:0031305	integral component of mitochondrial inner membrane	0.0476312	0.12967	0	0	1	37
GO:0043231 intracellular membrane-bounded organelle	16	0.0481717	69.565	0.002	Cellular Component	GO:0043231	intracellular membrane-bounded organelle	0.0481717	0.12967	0	0	16	8765
GO:0001917 photoreceptor inner segment	1	0.050143	4.348	0.026	Cellular Component	GO:0001917	photoreceptor inner segment	0.050143	0.12967	0	0	1	39
GO:0031304 intrinsic component of mitochondrial inner membrane	1	0.050143	4.348	0.026	Cellular Component	GO:0031304	intrinsic component of mitochondrial inner membrane	0.050143	0.12967	0	0	1	39
GO:0099512 supramolecular fiber	3	0.0518665	13.043	0.005	Cellular Component	GO:0099512	supramolecular fiber	0.0518665	0.12967	0	0	3	648
GO:0001750 photoreceptor outer segment	1	0.0526485	4.348	0.024	Cellular Component	GO:0001750	photoreceptor outer segment	0.0526485	0.12967	0	0	1	41
GO:0099080 supramolecular complex	3	0.05345	13.043	0.005	Cellular Component	GO:0099080	supramolecular complex	0.05345	0.12967	0	0	3	656
GO:0099081 supramolecular polymer	3	0.05345	13.043	0.005	Cellular Component	GO:0099081	supramolecular polymer	0.05345	0.12967	0	0	3	656
GO:0009295 nucleoid	1	0.0538989	4.348	0.024	Cellular Component	GO:0009295	nucleoid	0.0538989	0.12967	0	0	1	42
GO:0042645 mitochondrial nucleoid	1	0.0538989	4.348	0.024	Cellular Component	GO:0042645	mitochondrial nucleoid	0.0538989	0.12967	0	0	1	42
GO:0022618 ribonucleoprotein complex assembly	2	0.0394217	8.696	0.009	Biological Process	GO:0022618	ribonucleoprotein complex assembly	0.0394217	0.13161	0	0	2	235
GO:0000266 mitochondrial fission	1	0.0396362	4.348	0.033	Biological Process	GO:0000266	mitochondrial fission	0.0396362	0.13161	0	0	1	30
GO:1901661 quinone metabolic process	1	0.0396362	4.348	0.033	Biological Process	GO:1901661	quinone metabolic process	0.0396362	0.13161	0	0	1	30
GO:1902883 negative regulation of response to oxidative stress	1	0.0396362	4.348	0.033	Biological Process	GO:1902883	negative regulation of response to oxidative stress	0.0396362	0.13161	0	0	1	30
GO:0002790 peptide secretion	2	0.0400323	8.696	0.008	Biological Process	GO:0002790	peptide secretion	0.0400323	0.132559	0	0	2	237
GO:0010677 negative regulation of cellular carbohydrate metabolic process	1	0.0409312	4.348	0.032	Biological Process	GO:0010677	negative regulation of cellular carbohydrate metabolic process	0.0409312	0.134058	0	0	1	31
GO:0015872 dopamine transport	1	0.0409312	4.348	0.032	Biological Process	GO:0015872	dopamine transport	0.0409312	0.134058	0	0	1	31
GO:0046888 negative regulation of hormone secretion	1	0.0409312	4.348	0.032	Biological Process	GO:0046888	negative regulation of hormone secretion	0.0409312	0.134058	0	0	1	31
GO:0060420 regulation of heart growth	1	0.0409312	4.348	0.032	Biological Process	GO:0060420	regulation of heart growth	0.0409312	0.134058	0	0	1	31
GO:0003012 muscle system process	2	0.0415746	8.696	0.008	Biological Process	GO:0003012	muscle system process	0.0415746	0.135344	0	0	2	242
GO:0032880 regulation of protein localization	3	0.0417922	13.043	0.005	Biological Process	GO:0032880	regulation of protein localization	0.0417922	0.135344	0	0	3	581
GO:0042692 muscle cell differentiation	2	0.0418858	8.696	0.008	Biological Process	GO:0042692	muscle cell differentiation	0.0418858	0.135344	0	0	2	243
GO:0031329 regulation of cellular catabolic process	3	0.0419722	13.043	0.005	Biological Process	GO:0031329	regulation of cellular catabolic process	0.0419722	0.135344	0	0	3	582
GO:0031648 protein destabilization	1	0.0422245	4.348	0.031	Biological Process	GO:0031648	protein destabilization	0.0422245	0.135344	0	0	1	32
GO:0042181 ketone biosynthetic process	1	0.0422245	4.348	0.031	Biological Process	GO:0042181	ketone biosynthetic process	0.0422245	0.135344	0	0	1	32
GO:0090199 regulation of release of cytochrome c from mitochondria	1	0.0422245	4.348	0.031	Biological Process	GO:0090199	regulation of release of cytochrome c from mitochondria	0.0422245	0.135344	0	0	1	32
GO:1902622 regulation of neutrophil migration	1	0.0422245	4.348	0.031	Biological Process	GO:1902622	regulation of neutrophil migration	0.0422245	0.135344	0	0	1	32
GO:0071826 ribonucleoprotein complex subunit organization	2	0.0428248	8.696	0.008	Biological Process	GO:0071826	ribonucleoprotein complex subunit organization	0.0428248	0.136903	0	0	2	246
GO:0035198 miRNA binding	1	0.0327625	4.167	0.043	Molecular Function	GO:0035198	miRNA binding	0.0327625	0.137603	0	0	1	23
GO:0005844 polysome	1	0.0588846	4.348	0.022	Cellular Component	GO:0005844	polysome	0.0588846	0.137674	0	0	1	46
GO:0030120 vesicle coat	1	0.0588846	4.348	0.022	Cellular Component	GO:0030120	vesicle coat	0.0588846	0.137674	0	0	1	46
GO:1901566 organonitrogen compound biosynthetic process	5	0.0432819	21.739	0.003	Biological Process	GO:1901566	organonitrogen compound biosynthetic process	0.0432819	0.137997	0	0	5	1476
GO:0007566 embryo implantation	1	0.0435161	4.348	0.03	Biological Process	GO:0007566	embryo implantation	0.0435161	0.138012	0	0	1	33
GO:2000378 negative regulation of reactive oxygen species metabolic process	1	0.0435161	4.348	0.03	Biological Process	GO:2000378	negative regulation of reactive oxygen species metabolic process	0.0435161	0.138012	0	0	1	33
GO:0006732 coenzyme metabolic process	2	0.0437717	8.696	0.008	Biological Process	GO:0006732	coenzyme metabolic process	0.0437717	0.138457	0	0	2	249
GO:0009653 anatomical structure morphogenesis	6	0.0445259	26.087	0.003	Biological Process	GO:0009653	anatomical structure morphogenesis	0.0445259	0.140473	0	0	6	1999
GO:0051649 establishment of localization in cell	5	0.0446965	21.739	0.003	Biological Process	GO:0051649	establishment of localization in cell	0.0446965	0.140619	0	0	5	1489
GO:0009066 aspartate family amino acid metabolic process	1	0.0448061	4.348	0.029	Biological Process	GO:0009066	aspartate family amino acid metabolic process	0.0448061	0.140619	0	0	1	34
GO:0050879 multicellular organismal movement	1	0.0460944	4.348	0.029	Biological Process	GO:0050879	multicellular organismal movement	0.0460944	0.14391	0	0	1	35
GO:0050881 musculoskeletal movement	1	0.0460944	4.348	0.029	Biological Process	GO:0050881	musculoskeletal movement	0.0460944	0.14391	0	0	1	35
GO:0044703 multi-organism reproductive process	3	0.0466034	13.043	0.005	Biological Process	GO:0044703	multi-organism reproductive process	0.0466034	0.145122	0	0	3	607
GO:0051098 regulation of binding	2	0.0473109	8.696	0.008	Biological Process	GO:0051098	regulation of binding	0.0473109	0.146031	0	0	2	260
GO:0001504 neurotransmitter uptake	1	0.0473811	4.348	0.028	Biological Process	GO:0001504	neurotransmitter uptake	0.0473811	0.146031	0	0	1	36
GO:0032024 positive regulation of insulin secretion	1	0.0473811	4.348	0.028	Biological Process	GO:0032024	positive regulation of insulin secretion	0.0473811	0.146031	0	0	1	36
GO:0045912 negative regulation of carbohydrate metabolic process	1	0.0473811	4.348	0.028	Biological Process	GO:0045912	negative regulation of carbohydrate metabolic process	0.0473811	0.146031	0	0	1	36
GO:0016645 oxidoreductase activity, acting on the CH-NH group of donors	1	0.0355623	4.167	0.04	Molecular Function	GO:0016645	oxidoreductase activity, acting on the CH-NH group of donors	0.0355623	0.146433	0	0	1	25
GO:0001541 ovarian follicle development	1	0.048666	4.348	0.027	Biological Process	GO:0001541	ovarian follicle development	0.048666	0.149064	0	0	1	37
GO:0050805 negative regulation of synaptic transmission	1	0.048666	4.348	0.027	Biological Process	GO:0050805	negative regulation of synaptic transmission	0.048666	0.149064	0	0	1	37
GO:0044237 cellular metabolic process	17	0.0487372	73.913	0.002	Biological Process	GO:0044237	cellular metabolic process	0.0487372	0.149064	0	0	17	9361
GO:0043933 protein-containing complex subunit organization	5	0.0495793	21.739	0.003	Biological Process	GO:0043933	protein-containing complex subunit organization	0.0495793	0.150098	0	0	5	1532
GO:0051704 multi-organism process	5	0.0499316	21.739	0.003	Biological Process	GO:0051704	multi-organism process	0.0499316	0.150098	0	0	5	1535
GO:0010823 negative regulation of mitochondrion organization	1	0.0499494	4.348	0.026	Biological Process	GO:0010823	negative regulation of mitochondrion organization	0.0499494	0.150098	0	0	1	38
GO:0044764 multi-organism cellular process	1	0.0499494	4.348	0.026	Biological Process	GO:0044764	multi-organism cellular process	0.0499494	0.150098	0	0	1	38
GO:0050709 negative regulation of protein secretion	1	0.0499494	4.348	0.026	Biological Process	GO:0050709	negative regulation of protein secretion	0.0499494	0.150098	0	0	1	38
GO:0051937 catecholamine transport	1	0.0499494	4.348	0.026	Biological Process	GO:0051937	catecholamine transport	0.0499494	0.150098	0	0	1	38
GO:0060964 regulation of gene silencing by miRNA	1	0.0499494	4.348	0.026	Biological Process	GO:0060964	regulation of gene silencing by miRNA	0.0499494	0.150098	0	0	1	38
GO:0001836 release of cytochrome c from mitochondria	1	0.051231	4.348	0.026	Biological Process	GO:0001836	release of cytochrome c from mitochondria	0.051231	0.152425	0	0	1	39
GO:0002753 cytoplasmic pattern recognition receptor signaling pathway	1	0.051231	4.348	0.026	Biological Process	GO:0002753	cytoplasmic pattern recognition receptor signaling pathway	0.051231	0.152425	0	0	1	39
GO:0071622 regulation of granulocyte chemotaxis	1	0.051231	4.348	0.026	Biological Process	GO:0071622	regulation of granulocyte chemotaxis	0.051231	0.152425	0	0	1	39
GO:1903201 regulation of oxidative stress-induced cell death	1	0.051231	4.348	0.026	Biological Process	GO:1903201	regulation of oxidative stress-induced cell death	0.051231	0.152425	0	0	1	39
GO:0016878 acid-thiol ligase activity	1	0.0383543	4.167	0.037	Molecular Function	GO:0016878	acid-thiol ligase activity	0.0383543	0.15398	0	0	1	27
GO:0031624 ubiquitin conjugating enzyme binding	1	0.0397474	4.167	0.036	Molecular Function	GO:0031624	ubiquitin conjugating enzyme binding	0.0397474	0.15398	0	0	1	28
GO:0005310 dicarboxylic acid transmembrane transporter activity	1	0.0411386	4.167	0.034	Molecular Function	GO:0005310	dicarboxylic acid transmembrane transporter activity	0.0411386	0.15398	0	0	1	29
GO:0030544 Hsp70 protein binding	1	0.0411386	4.167	0.034	Molecular Function	GO:0030544	Hsp70 protein binding	0.0411386	0.15398	0	0	1	29
GO:0016891 endoribonuclease activity, producing 5'-phosphomonoesters	1	0.0425278	4.167	0.033	Molecular Function	GO:0016891	endoribonuclease activity, producing 5'-phosphomonoesters	0.0425278	0.15398	0	0	1	30
GO:0061980 regulatory RNA binding	1	0.0425278	4.167	0.033	Molecular Function	GO:0061980	regulatory RNA binding	0.0425278	0.15398	0	0	1	30
GO:0097602 cullin family protein binding	1	0.0425278	4.167	0.033	Molecular Function	GO:0097602	cullin family protein binding	0.0425278	0.15398	0	0	1	30
GO:0016234 inclusion body	1	0.0687808	4.348	0.019	Cellular Component	GO:0016234	inclusion body	0.0687808	0.154292	0	0	1	54
GO:0030660 Golgi-associated vesicle membrane	1	0.0687808	4.348	0.019	Cellular Component	GO:0030660	Golgi-associated vesicle membrane	0.0687808	0.154292	0	0	1	54
GO:0034704 calcium channel complex	1	0.0687808	4.348	0.019	Cellular Component	GO:0034704	calcium channel complex	0.0687808	0.154292	0	0	1	54
GO:0023061 signal release	2	0.0523023	8.696	0.007	Biological Process	GO:0023061	signal release	0.0523023	0.154707	0	0	2	275
GO:0006796 phosphate-containing compound metabolic process	7	0.0523871	30.435	0.003	Biological Process	GO:0006796	phosphate-containing compound metabolic process	0.0523871	0.154707	0	0	7	2633
GO:0007032 endosome organization	1	0.052511	4.348	0.025	Biological Process	GO:0007032	endosome organization	0.052511	0.154707	0	0	1	40
GO:0033036 macromolecule localization	6	0.052535	26.087	0.003	Biological Process	GO:0033036	macromolecule localization	0.052535	0.154707	0	0	6	2080
GO:0044282 small molecule catabolic process	2	0.0526416	8.696	0.007	Biological Process	GO:0044282	small molecule catabolic process	0.0526416	0.154707	0	0	2	276
GO:0000993 RNA polymerase II complex binding	1	0.0439151	4.167	0.032	Molecular Function	GO:0000993	RNA polymerase II complex binding	0.0439151	0.156308	0	0	1	31
GO:0035196 production of miRNAs involved in gene silencing by miRNA	1	0.0537894	4.348	0.024	Biological Process	GO:0035196	production of miRNAs involved in gene silencing by miRNA	0.0537894	0.156549	0	0	1	41
GO:0060147 regulation of posttranscriptional gene silencing	1	0.0537894	4.348	0.024	Biological Process	GO:0060147	regulation of posttranscriptional gene silencing	0.0537894	0.156549	0	0	1	41
GO:0060337 type I interferon signaling pathway	1	0.0537894	4.348	0.024	Biological Process	GO:0060337	type I interferon signaling pathway	0.0537894	0.156549	0	0	1	41
GO:0060966 regulation of gene silencing by RNA	1	0.0537894	4.348	0.024	Biological Process	GO:0060966	regulation of gene silencing by RNA	0.0537894	0.156549	0	0	1	41
GO:0003729 mRNA binding	2	0.0456206	8.333	0.008	Molecular Function	GO:0003729	mRNA binding	0.0456206	0.157715	0	0	2	237
GO:0001046 core promoter sequence-specific DNA binding	1	0.0466839	4.167	0.03	Molecular Function	GO:0001046	core promoter sequence-specific DNA binding	0.0466839	0.157715	0	0	1	33
GO:0001047 core promoter binding	1	0.0466839	4.167	0.03	Molecular Function	GO:0001047	core promoter binding	0.0466839	0.157715	0	0	1	33
GO:0043175 RNA polymerase core enzyme binding	1	0.0480655	4.167	0.029	Molecular Function	GO:0043175	RNA polymerase core enzyme binding	0.0480655	0.157715	0	0	1	34
GO:0044390 ubiquitin-like protein conjugating enzyme binding	1	0.0480655	4.167	0.029	Molecular Function	GO:0044390	ubiquitin-like protein conjugating enzyme binding	0.0480655	0.157715	0	0	1	34
GO:0033365 protein localization to organelle	3	0.0545275	13.043	0.005	Biological Process	GO:0033365	protein localization to organelle	0.0545275	0.15797	0	0	3	647
GO:0006793 phosphorus metabolic process	7	0.0547294	30.435	0.003	Biological Process	GO:0006793	phosphorus metabolic process	0.0547294	0.15797	0	0	7	2658
GO:0002792 negative regulation of peptide secretion	1	0.0550661	4.348	0.024	Biological Process	GO:0002792	negative regulation of peptide secretion	0.0550661	0.15797	0	0	1	42
GO:0043502 regulation of muscle adaptation	1	0.0550661	4.348	0.024	Biological Process	GO:0043502	regulation of muscle adaptation	0.0550661	0.15797	0	0	1	42
GO:0060419 heart growth	1	0.0550661	4.348	0.024	Biological Process	GO:0060419	heart growth	0.0550661	0.15797	0	0	1	42
GO:0071357 cellular response to type I interferon	1	0.0550661	4.348	0.024	Biological Process	GO:0071357	cellular response to type I interferon	0.0550661	0.15797	0	0	1	42
GO:0016877 ligase activity, forming carbon-sulfur bonds	1	0.0521986	4.167	0.027	Molecular Function	GO:0016877	ligase activity, forming carbon-sulfur bonds	0.0521986	0.15924	0	0	1	37
GO:0045182 translation regulator activity	1	0.0521986	4.167	0.027	Molecular Function	GO:0045182	translation regulator activity	0.0521986	0.15924	0	0	1	37
GO:0000166 nucleotide binding	6	0.0523097	25	0.003	Molecular Function	GO:0000166	nucleotide binding	0.0523097	0.15924	0	0	6	1929
GO:1901265 nucleoside phosphate binding	6	0.0523097	25	0.003	Molecular Function	GO:1901265	nucleoside phosphate binding	0.0523097	0.15924	0	0	6	1929
GO:0005326 neurotransmitter transporter activity	1	0.0535725	4.167	0.026	Molecular Function	GO:0005326	neurotransmitter transporter activity	0.0535725	0.15924	0	0	1	38
GO:0050661 NADP binding	1	0.0535725	4.167	0.026	Molecular Function	GO:0050661	NADP binding	0.0535725	0.15924	0	0	1	38
GO:0050662 coenzyme binding	2	0.0538384	8.333	0.008	Molecular Function	GO:0050662	coenzyme binding	0.0538384	0.15924	0	0	2	260
GO:1901575 organic substance catabolic process	5	0.0559058	21.739	0.003	Biological Process	GO:1901575	organic substance catabolic process	0.0559058	0.159722	0	0	5	1584
GO:0006414 translational elongation	1	0.0563412	4.348	0.023	Biological Process	GO:0006414	translational elongation	0.0563412	0.159722	0	0	1	43
GO:0031050 dsRNA processing	1	0.0563412	4.348	0.023	Biological Process	GO:0031050	dsRNA processing	0.0563412	0.159722	0	0	1	43
GO:0070918 production of small RNA involved in gene silencing by RNA	1	0.0563412	4.348	0.023	Biological Process	GO:0070918	production of small RNA involved in gene silencing by RNA	0.0563412	0.159722	0	0	1	43
GO:1903573 negative regulation of response to endoplasmic reticulum stress	1	0.0563412	4.348	0.023	Biological Process	GO:1903573	negative regulation of response to endoplasmic reticulum stress	0.0563412	0.159722	0	0	1	43
GO:0010494 cytoplasmic stress granule	1	0.0736915	4.348	0.017	Cellular Component	GO:0010494	cytoplasmic stress granule	0.0736915	0.160958	0	0	1	58
GO:0016363 nuclear matrix	1	0.0736915	4.348	0.017	Cellular Component	GO:0016363	nuclear matrix	0.0736915	0.160958	0	0	1	58
GO:0070062 extracellular exosome	1	0.0749153	4.348	0.017	Cellular Component	GO:0070062	extracellular exosome	0.0749153	0.161506	0	0	1	59
GO:0043388 positive regulation of DNA binding	1	0.0576146	4.348	0.023	Biological Process	GO:0043388	positive regulation of DNA binding	0.0576146	0.162948	0	0	1	44
GO:0043167 ion binding	11	0.05602	45.833	0.002	Molecular Function	GO:0043167	ion binding	0.05602	0.163392	0	0	11	4768
GO:0043462 regulation of ATPase activity	1	0.0588864	4.348	0.022	Biological Process	GO:0043462	regulation of ATPase activity	0.0588864	0.165764	0	0	1	45
GO:0045071 negative regulation of viral genome replication	1	0.0588864	4.348	0.022	Biological Process	GO:0045071	negative regulation of viral genome replication	0.0588864	0.165764	0	0	1	45
GO:0016893 endonuclease activity, active with either ribo- or deoxyribonucleic acids and producing 5'-phosphomonoesters	1	0.0576826	4.167	0.024	Molecular Function	GO:0016893	endonuclease activity, active with either ribo- or deoxyribonucleic acids and producing 5'-phosphomonoesters	0.0576826	0.165936	0	0	1	41
GO:0034340 response to type I interferon	1	0.0601565	4.348	0.022	Biological Process	GO:0034340	response to type I interferon	0.0601565	0.16855	0	0	1	46
GO:0070059 intrinsic apoptotic signaling pathway in response to endoplasmic reticulum stress	1	0.0601565	4.348	0.022	Biological Process	GO:0070059	intrinsic apoptotic signaling pathway in response to endoplasmic reticulum stress	0.0601565	0.16855	0	0	1	46
GO:0009894 regulation of catabolic process	3	0.0610951	13.043	0.004	Biological Process	GO:0009894	regulation of catabolic process	0.0610951	0.170782	0	0	3	678
GO:0070534 protein K63-linked ubiquitination	1	0.061425	4.348	0.021	Biological Process	GO:0070534	protein K63-linked ubiquitination	0.061425	0.171306	0	0	1	47
GO:0051223 regulation of protein transport	2	0.0617409	8.696	0.007	Biological Process	GO:0051223	regulation of protein transport	0.0617409	0.171788	0	0	2	302
GO:0030662 coated vesicle membrane	1	0.0822257	4.348	0.015	Cellular Component	GO:0030662	coated vesicle membrane	0.0822257	0.172719	0	0	1	65
GO:1902494 catalytic complex	4	0.0827787	17.391	0.003	Cellular Component	GO:1902494	catalytic complex	0.0827787	0.172719	0	0	4	1277
GO:1903561 extracellular vesicle	1	0.0834387	4.348	0.015	Cellular Component	GO:1903561	extracellular vesicle	0.0834387	0.172719	0	0	1	66
GO:0032592 integral component of mitochondrial membrane	1	0.0858601	4.348	0.015	Cellular Component	GO:0032592	integral component of mitochondrial membrane	0.0858601	0.172719	0	0	1	68
GO:0043230 extracellular organelle	1	0.0858601	4.348	0.015	Cellular Component	GO:0043230	extracellular organelle	0.0858601	0.172719	0	0	1	68
GO:0034399 nuclear periphery	1	0.0882754	4.348	0.014	Cellular Component	GO:0034399	nuclear periphery	0.0882754	0.172719	0	0	1	70
GO:0043227 membrane-bounded organelle	16	0.0883803	69.565	0.002	Cellular Component	GO:0043227	membrane-bounded organelle	0.0883803	0.172719	0	0	16	9333
GO:0097733 photoreceptor cell cilium	1	0.0894808	4.348	0.014	Cellular Component	GO:0097733	photoreceptor cell cilium	0.0894808	0.172719	0	0	1	71
GO:0098573 intrinsic component of mitochondrial membrane	1	0.0894808	4.348	0.014	Cellular Component	GO:0098573	intrinsic component of mitochondrial membrane	0.0894808	0.172719	0	0	1	71
GO:0006446 regulation of translational initiation	1	0.0626919	4.348	0.021	Biological Process	GO:0006446	regulation of translational initiation	0.0626919	0.173231	0	0	1	48
GO:0015844 monoamine transport	1	0.0626919	4.348	0.021	Biological Process	GO:0015844	monoamine transport	0.0626919	0.173231	0	0	1	48
GO:0098586 cellular response to virus	1	0.0626919	4.348	0.021	Biological Process	GO:0098586	cellular response to virus	0.0626919	0.173231	0	0	1	48
GO:1900407 regulation of cellular response to oxidative stress	1	0.0639571	4.348	0.02	Biological Process	GO:1900407	regulation of cellular response to oxidative stress	0.0639571	0.176322	0	0	1	49
GO:0006801 superoxide metabolic process	1	0.0652207	4.348	0.02	Biological Process	GO:0006801	superoxide metabolic process	0.0652207	0.178171	0	0	1	50
GO:0006900 vesicle budding from membrane	1	0.0652207	4.348	0.02	Biological Process	GO:0006900	vesicle budding from membrane	0.0652207	0.178171	0	0	1	50
GO:0051881 regulation of mitochondrial membrane potential	1	0.0652207	4.348	0.02	Biological Process	GO:0051881	regulation of mitochondrial membrane potential	0.0652207	0.178171	0	0	1	50
GO:0090277 positive regulation of peptide hormone secretion	1	0.0652207	4.348	0.02	Biological Process	GO:0090277	positive regulation of peptide hormone secretion	0.0652207	0.178171	0	0	1	50
GO:2000113 negative regulation of cellular macromolecule biosynthetic process	4	0.0654397	17.391	0.003	Biological Process	GO:2000113	negative regulation of cellular macromolecule biosynthetic process	0.0654397	0.178364	0	0	4	1153
GO:0006886 intracellular protein transport	3	0.0657509	13.043	0.004	Biological Process	GO:0006886	intracellular protein transport	0.0657509	0.178807	0	0	3	699
GO:0010558 negative regulation of macromolecule biosynthetic process	4	0.0664569	17.391	0.003	Biological Process	GO:0010558	negative regulation of macromolecule biosynthetic process	0.0664569	0.179982	0	0	4	1159
GO:1901796 regulation of signal transduction by p53 class mediator	1	0.0664826	4.348	0.02	Biological Process	GO:1901796	regulation of signal transduction by p53 class mediator	0.0664826	0.179982	0	0	1	51
GO:0044057 regulation of system process	2	0.0668514	8.696	0.006	Biological Process	GO:0044057	regulation of system process	0.0668514	0.180574	0	0	2	316
GO:0001098 basal transcription machinery binding	1	0.0644949	4.167	0.022	Molecular Function	GO:0001098	basal transcription machinery binding	0.0644949	0.180586	0	0	1	46
GO:0001099 basal RNA polymerase II transcription machinery binding	1	0.0644949	4.167	0.022	Molecular Function	GO:0001099	basal RNA polymerase II transcription machinery binding	0.0644949	0.180586	0	0	1	46
GO:0031982 vesicle	4	0.0956121	17.391	0.003	Cellular Component	GO:0031982	vesicle	0.0956121	0.180623	0	0	4	1343
GO:0015629 actin cytoskeleton	2	0.095752	8.696	0.005	Cellular Component	GO:0015629	actin cytoskeleton	0.095752	0.180623	0	0	2	398
GO:0043900 regulation of multi-organism process	2	0.0672218	8.696	0.006	Biological Process	GO:0043900	regulation of multi-organism process	0.0672218	0.180949	0	0	2	317
GO:0006835 dicarboxylic acid transport	1	0.0677429	4.348	0.019	Biological Process	GO:0006835	dicarboxylic acid transport	0.0677429	0.180949	0	0	1	52
GO:0009060 aerobic respiration	1	0.0677429	4.348	0.019	Biological Process	GO:0009060	aerobic respiration	0.0677429	0.180949	0	0	1	52
GO:0016239 positive regulation of macroautophagy	1	0.0677429	4.348	0.019	Biological Process	GO:0016239	positive regulation of macroautophagy	0.0677429	0.180949	0	0	1	52
GO:0090307 mitotic spindle assembly	1	0.0677429	4.348	0.019	Biological Process	GO:0090307	mitotic spindle assembly	0.0677429	0.180949	0	0	1	52
GO:0000422 autophagy of mitochondrion	1	0.0690016	4.348	0.019	Biological Process	GO:0000422	autophagy of mitochondrion	0.0690016	0.182104	0	0	1	53
GO:0032543 mitochondrial translation	1	0.0690016	4.348	0.019	Biological Process	GO:0032543	mitochondrial translation	0.0690016	0.182104	0	0	1	53
GO:0044106 cellular amine metabolic process	1	0.0690016	4.348	0.019	Biological Process	GO:0044106	cellular amine metabolic process	0.0690016	0.182104	0	0	1	53
GO:0061726 mitochondrion disassembly	1	0.0690016	4.348	0.019	Biological Process	GO:0061726	mitochondrion disassembly	0.0690016	0.182104	0	0	1	53
GO:0071230 cellular response to amino acid stimulus	1	0.0690016	4.348	0.019	Biological Process	GO:0071230	cellular response to amino acid stimulus	0.0690016	0.182104	0	0	1	53
GO:0090087 regulation of peptide transport	2	0.0690845	8.696	0.006	Biological Process	GO:0090087	regulation of peptide transport	0.0690845	0.182104	0	0	2	322
GO:0070925 organelle assembly	3	0.0694082	13.043	0.004	Biological Process	GO:0070925	organelle assembly	0.0694082	0.182472	0	0	3	715
GO:0044248 cellular catabolic process	5	0.0695275	21.739	0.003	Biological Process	GO:0044248	cellular catabolic process	0.0695275	0.182472	0	0	5	1685
GO:0070063 RNA polymerase binding	1	0.0672066	4.167	0.021	Molecular Function	GO:0070063	RNA polymerase binding	0.0672066	0.183069	0	0	1	48
GO:0003743 translation initiation factor activity	1	0.0685597	4.167	0.02	Molecular Function	GO:0003743	translation initiation factor activity	0.0685597	0.183069	0	0	1	49
GO:0051287 NAD binding	1	0.0685597	4.167	0.02	Molecular Function	GO:0051287	NAD binding	0.0685597	0.183069	0	0	1	49
GO:0042623 ATPase activity, coupled	2	0.0688688	8.333	0.007	Molecular Function	GO:0042623	ATPase activity, coupled	0.0688688	0.183069	0	0	2	299
GO:0070201 regulation of establishment of protein localization	2	0.0702105	8.696	0.006	Biological Process	GO:0070201	regulation of establishment of protein localization	0.0702105	0.183191	0	0	2	325
GO:0036473 cell death in response to oxidative stress	1	0.0702587	4.348	0.019	Biological Process	GO:0036473	cell death in response to oxidative stress	0.0702587	0.183191	0	0	1	54
GO:0046620 regulation of organ growth	1	0.0702587	4.348	0.019	Biological Process	GO:0046620	regulation of organ growth	0.0702587	0.183191	0	0	1	54
GO:0043022 ribosome binding	1	0.0699108	4.167	0.02	Molecular Function	GO:0043022	ribosome binding	0.0699108	0.183516	0	0	1	50
GO:0120025 plasma membrane bounded cell projection	4	0.0992746	17.391	0.003	Cellular Component	GO:0120025	plasma membrane bounded cell projection	0.0992746	0.185164	0	0	4	1361
GO:0030117 membrane coat	1	0.10264	4.348	0.012	Cellular Component	GO:0030117	membrane coat	0.10264	0.185197	0	0	1	82
GO:0048475 coated membrane	1	0.10264	4.348	0.012	Cellular Component	GO:0048475	coated membrane	0.10264	0.185197	0	0	1	82
GO:0097731 9+0 non-motile cilium	1	0.10264	4.348	0.012	Cellular Component	GO:0097731	9+0 non-motile cilium	0.10264	0.185197	0	0	1	82
GO:0006942 regulation of striated muscle contraction	1	0.0715142	4.348	0.018	Biological Process	GO:0006942	regulation of striated muscle contraction	0.0715142	0.185259	0	0	1	55
GO:0035249 synaptic transmission, glutamatergic	1	0.0715142	4.348	0.018	Biological Process	GO:0035249	synaptic transmission, glutamatergic	0.0715142	0.185259	0	0	1	55
GO:0070936 protein K48-linked ubiquitination	1	0.0715142	4.348	0.018	Biological Process	GO:0070936	protein K48-linked ubiquitination	0.0715142	0.185259	0	0	1	55
GO:0022603 regulation of anatomical structure morphogenesis	3	0.0717415	13.043	0.004	Biological Process	GO:0022603	regulation of anatomical structure morphogenesis	0.0717415	0.185448	0	0	3	725
GO:0006635 fatty acid beta-oxidation	1	0.072768	4.348	0.018	Biological Process	GO:0006635	fatty acid beta-oxidation	0.072768	0.186882	0	0	1	56
GO:1902475 L-alpha-amino acid transmembrane transport	1	0.072768	4.348	0.018	Biological Process	GO:1902475	L-alpha-amino acid transmembrane transport	0.072768	0.186882	0	0	1	56
GO:1902882 regulation of response to oxidative stress	1	0.072768	4.348	0.018	Biological Process	GO:1902882	regulation of response to oxidative stress	0.072768	0.186882	0	0	1	56
GO:0046907 intracellular transport	4	0.0729183	17.391	0.003	Biological Process	GO:0046907	intracellular transport	0.0729183	0.186882	0	0	4	1196
GO:0061912 selective autophagy	1	0.0740202	4.348	0.018	Biological Process	GO:0061912	selective autophagy	0.0740202	0.188901	0	0	1	57
GO:2000243 positive regulation of reproductive process	1	0.0740202	4.348	0.018	Biological Process	GO:2000243	positive regulation of reproductive process	0.0740202	0.188901	0	0	1	57
GO:0031327 negative regulation of cellular biosynthetic process	4	0.0743579	17.391	0.003	Biological Process	GO:0031327	negative regulation of cellular biosynthetic process	0.0743579	0.189046	0	0	4	1204
GO:0010817 regulation of hormone levels	2	0.0743917	8.696	0.006	Biological Process	GO:0010817	regulation of hormone levels	0.0743917	0.189046	0	0	2	336
GO:1903530 regulation of secretion by cell	2	0.0751606	8.696	0.006	Biological Process	GO:1903530	regulation of secretion by cell	0.0751606	0.189676	0	0	2	338
GO:0006513 protein monoubiquitination	1	0.0752708	4.348	0.017	Biological Process	GO:0006513	protein monoubiquitination	0.0752708	0.189676	0	0	1	58
GO:0006626 protein targeting to mitochondrion	1	0.0752708	4.348	0.017	Biological Process	GO:0006626	protein targeting to mitochondrion	0.0752708	0.189676	0	0	1	58
GO:0009308 amine metabolic process	1	0.0752708	4.348	0.017	Biological Process	GO:0009308	amine metabolic process	0.0752708	0.189676	0	0	1	58
GO:0019752 carboxylic acid metabolic process	3	0.0757912	13.043	0.004	Biological Process	GO:0019752	carboxylic acid metabolic process	0.0757912	0.190588	0	0	3	742
GO:0072332 intrinsic apoptotic signaling pathway by p53 class mediator	1	0.0765198	4.348	0.017	Biological Process	GO:0072332	intrinsic apoptotic signaling pathway by p53 class mediator	0.0765198	0.192018	0	0	1	59
GO:0009890 negative regulation of biosynthetic process	4	0.0767292	17.391	0.003	Biological Process	GO:0009890	negative regulation of biosynthetic process	0.0767292	0.192143	0	0	4	1217
GO:0043200 response to amino acid	1	0.0777671	4.348	0.017	Biological Process	GO:0043200	response to amino acid	0.0777671	0.193934	0	0	1	60
GO:0051851 modification by host of symbiont morphology or physiology	1	0.0777671	4.348	0.017	Biological Process	GO:0051851	modification by host of symbiont morphology or physiology	0.0777671	0.193934	0	0	1	60
GO:0042995 cell projection	4	0.109589	17.391	0.003	Cellular Component	GO:0042995	cell projection	0.109589	0.19561	0	0	4	1410
GO:0051865 protein autoubiquitination	1	0.0790129	4.348	0.016	Biological Process	GO:0051865	protein autoubiquitination	0.0790129	0.196632	0	0	1	61
GO:0004521 endoribonuclease activity	1	0.0779783	4.167	0.018	Molecular Function	GO:0004521	endoribonuclease activity	0.0779783	0.197294	0	0	1	56
GO:0016765 transferase activity, transferring alkyl or aryl (other than methyl) groups	1	0.0779783	4.167	0.018	Molecular Function	GO:0016765	transferase activity, transferring alkyl or aryl (other than methyl) groups	0.0779783	0.197294	0	0	1	56
GO:0016836 hydro-lyase activity	1	0.0779783	4.167	0.018	Molecular Function	GO:0016836	hydro-lyase activity	0.0779783	0.197294	0	0	1	56
GO:0046928 regulation of neurotransmitter secretion	1	0.080257	4.348	0.016	Biological Process	GO:0046928	regulation of neurotransmitter secretion	0.080257	0.199316	0	0	1	62
GO:0032436 positive regulation of proteasomal ubiquitin-dependent protein catabolic process	1	0.0814995	4.348	0.016	Biological Process	GO:0032436	positive regulation of proteasomal ubiquitin-dependent protein catabolic process	0.0814995	0.200332	0	0	1	63
GO:0035195 gene silencing by miRNA	1	0.0814995	4.348	0.016	Biological Process	GO:0035195	gene silencing by miRNA	0.0814995	0.200332	0	0	1	63
GO:0051341 regulation of oxidoreductase activity	1	0.0814995	4.348	0.016	Biological Process	GO:0051341	regulation of oxidoreductase activity	0.0814995	0.200332	0	0	1	63
GO:0051702 interaction with symbiont	1	0.0814995	4.348	0.016	Biological Process	GO:0051702	interaction with symbiont	0.0814995	0.200332	0	0	1	63
GO:1900182 positive regulation of protein localization to nucleus	1	0.0814995	4.348	0.016	Biological Process	GO:1900182	positive regulation of protein localization to nucleus	0.0814995	0.200332	0	0	1	63
GO:0006139 nucleobase-containing compound metabolic process	10	0.082378	43.478	0.002	Biological Process	GO:0006139	nucleobase-containing compound metabolic process	0.082378	0.201324	0	0	10	4796
GO:0006637 acyl-CoA metabolic process	1	0.0827405	4.348	0.016	Biological Process	GO:0006637	acyl-CoA metabolic process	0.0827405	0.201324	0	0	1	64
GO:0015696 ammonium transport	1	0.0827405	4.348	0.016	Biological Process	GO:0015696	ammonium transport	0.0827405	0.201324	0	0	1	64
GO:0015807 L-amino acid transport	1	0.0827405	4.348	0.016	Biological Process	GO:0015807	L-amino acid transport	0.0827405	0.201324	0	0	1	64
GO:0035383 thioester metabolic process	1	0.0827405	4.348	0.016	Biological Process	GO:0035383	thioester metabolic process	0.0827405	0.201324	0	0	1	64
GO:0060968 regulation of gene silencing	1	0.0839798	4.348	0.015	Biological Process	GO:0060968	regulation of gene silencing	0.0839798	0.203516	0	0	1	65
GO:1903901 negative regulation of viral life cycle	1	0.0839798	4.348	0.015	Biological Process	GO:1903901	negative regulation of viral life cycle	0.0839798	0.203516	0	0	1	65
GO:0019221 cytokine-mediated signaling pathway	2	0.0841877	8.696	0.006	Biological Process	GO:0019221	cytokine-mediated signaling pathway	0.0841877	0.203609	0	0	2	361
GO:0034655 nucleobase-containing compound catabolic process	2	0.0849882	8.696	0.006	Biological Process	GO:0034655	nucleobase-containing compound catabolic process	0.0849882	0.204454	0	0	2	363
GO:0008344 adult locomotory behavior	1	0.0852175	4.348	0.015	Biological Process	GO:0008344	adult locomotory behavior	0.0852175	0.204454	0	0	1	66
GO:0030593 neutrophil chemotaxis	1	0.0852175	4.348	0.015	Biological Process	GO:0030593	neutrophil chemotaxis	0.0852175	0.204454	0	0	1	66
GO:0090502 RNA phosphodiester bond hydrolysis, endonucleolytic	1	0.0852175	4.348	0.015	Biological Process	GO:0090502	RNA phosphodiester bond hydrolysis, endonucleolytic	0.0852175	0.204454	0	0	1	66
GO:0043130 ubiquitin binding	1	0.0819868	4.167	0.017	Molecular Function	GO:0043130	ubiquitin binding	0.0819868	0.204967	0	0	1	59
GO:0043436 oxoacid metabolic process	3	0.085722	13.043	0.004	Biological Process	GO:0043436	oxoacid metabolic process	0.085722	0.205255	0	0	3	782
GO:0006810 transport	8	0.0864124	34.783	0.002	Biological Process	GO:0006810	transport	0.0864124	0.20537	0	0	8	3554
GO:0006720 isoprenoid metabolic process	1	0.0864536	4.348	0.015	Biological Process	GO:0006720	isoprenoid metabolic process	0.0864536	0.20537	0	0	1	67
GO:0046887 positive regulation of hormone secretion	1	0.0864536	4.348	0.015	Biological Process	GO:0046887	positive regulation of hormone secretion	0.0864536	0.20537	0	0	1	67
GO:0072655 establishment of protein localization to mitochondrion	1	0.0864536	4.348	0.015	Biological Process	GO:0072655	establishment of protein localization to mitochondrion	0.0864536	0.20537	0	0	1	67
GO:1901363 heterocyclic compound binding	11	0.0831327	45.833	0.002	Molecular Function	GO:1901363	heterocyclic compound binding	0.0831327	0.205387	0	0	11	5070
GO:0015179 L-amino acid transmembrane transporter activity	1	0.0846499	4.167	0.016	Molecular Function	GO:0015179	L-amino acid transmembrane transporter activity	0.0846499	0.206703	0	0	1	61
GO:0006892 post-Golgi vesicle-mediated transport	1	0.0876881	4.348	0.015	Biological Process	GO:0006892	post-Golgi vesicle-mediated transport	0.0876881	0.207483	0	0	1	68
GO:0008585 female gonad development	1	0.0876881	4.348	0.015	Biological Process	GO:0008585	female gonad development	0.0876881	0.207483	0	0	1	68
GO:0008637 apoptotic mitochondrial changes	1	0.0889211	4.348	0.014	Biological Process	GO:0008637	apoptotic mitochondrial changes	0.0889211	0.208756	0	0	1	69
GO:0033209 tumor necrosis factor-mediated signaling pathway	1	0.0889211	4.348	0.014	Biological Process	GO:0033209	tumor necrosis factor-mediated signaling pathway	0.0889211	0.208756	0	0	1	69
GO:0035194 posttranscriptional gene silencing by RNA	1	0.0889211	4.348	0.014	Biological Process	GO:0035194	posttranscriptional gene silencing by RNA	0.0889211	0.208756	0	0	1	69
GO:1905477 positive regulation of protein localization to membrane	1	0.0889211	4.348	0.014	Biological Process	GO:1905477	positive regulation of protein localization to membrane	0.0889211	0.208756	0	0	1	69
GO:0046545 development of primary female sexual characteristics	1	0.0901524	4.348	0.014	Biological Process	GO:0046545	development of primary female sexual characteristics	0.0901524	0.210232	0	0	1	70
GO:2000060 positive regulation of ubiquitin-dependent protein catabolic process	1	0.0901524	4.348	0.014	Biological Process	GO:2000060	positive regulation of ubiquitin-dependent protein catabolic process	0.0901524	0.210232	0	0	1	70
GO:0051046 regulation of secretion	2	0.0902495	8.696	0.005	Biological Process	GO:0051046	regulation of secretion	0.0902495	0.210232	0	0	2	376
GO:1903827 regulation of cellular protein localization	2	0.0902495	8.696	0.005	Biological Process	GO:1903827	regulation of cellular protein localization	0.0902495	0.210232	0	0	2	376
GO:0002690 positive regulation of leukocyte chemotaxis	1	0.0913821	4.348	0.014	Biological Process	GO:0002690	positive regulation of leukocyte chemotaxis	0.0913821	0.21091	0	0	1	71
GO:0051817 modification of morphology or physiology of other organism involved in symbiotic interaction	1	0.0913821	4.348	0.014	Biological Process	GO:0051817	modification of morphology or physiology of other organism involved in symbiotic interaction	0.0913821	0.21091	0	0	1	71
GO:0070509 calcium ion import	1	0.0913821	4.348	0.014	Biological Process	GO:0070509	calcium ion import	0.0913821	0.21091	0	0	1	71
GO:0071426 ribonucleoprotein complex export from nucleus	1	0.0913821	4.348	0.014	Biological Process	GO:0071426	ribonucleoprotein complex export from nucleus	0.0913821	0.21091	0	0	1	71
GO:0006082 organic acid metabolic process	3	0.0914176	13.043	0.004	Biological Process	GO:0006082	organic acid metabolic process	0.0914176	0.21091	0	0	3	804
GO:0018958 phenol-containing compound metabolic process	1	0.0926103	4.348	0.014	Biological Process	GO:0018958	phenol-containing compound metabolic process	0.0926103	0.212844	0	0	1	72
GO:0071166 ribonucleoprotein complex localization	1	0.0926103	4.348	0.014	Biological Process	GO:0071166	ribonucleoprotein complex localization	0.0926103	0.212844	0	0	1	72
GO:0048285 organelle fission	2	0.093123	8.696	0.005	Biological Process	GO:0048285	organelle fission	0.093123	0.213614	0	0	2	383
GO:0016441 posttranscriptional gene silencing	1	0.0938369	4.348	0.014	Biological Process	GO:0016441	posttranscriptional gene silencing	0.0938369	0.214179	0	0	1	73
GO:1905897 regulation of response to endoplasmic reticulum stress	1	0.0938369	4.348	0.014	Biological Process	GO:1905897	regulation of response to endoplasmic reticulum stress	0.0938369	0.214179	0	0	1	73
GO:0030335 positive regulation of cell migration	2	0.093949	8.696	0.005	Biological Process	GO:0030335	positive regulation of cell migration	0.093949	0.214179	0	0	2	385
GO:0046483 heterocycle metabolic process	10	0.094082	43.478	0.002	Biological Process	GO:0046483	heterocycle metabolic process	0.094082	0.214179	0	0	10	4908
GO:0005798 Golgi-associated vesicle	1	0.121455	4.348	0.01	Cellular Component	GO:0005798	Golgi-associated vesicle	0.121455	0.214485	0	0	1	98
GO:0009791 post-embryonic development	1	0.0950618	4.348	0.014	Biological Process	GO:0009791	post-embryonic development	0.0950618	0.215187	0	0	1	74
GO:0050714 positive regulation of protein secretion	1	0.0950618	4.348	0.014	Biological Process	GO:0050714	positive regulation of protein secretion	0.0950618	0.215187	0	0	1	74
GO:1901606 alpha-amino acid catabolic process	1	0.0950618	4.348	0.014	Biological Process	GO:1901606	alpha-amino acid catabolic process	0.0950618	0.215187	0	0	1	74
GO:0040008 regulation of growth	2	0.0956078	8.696	0.005	Biological Process	GO:0040008	regulation of growth	0.0956078	0.216016	0	0	2	389
GO:0009062 fatty acid catabolic process	1	0.0962852	4.348	0.013	Biological Process	GO:0009062	fatty acid catabolic process	0.0962852	0.216327	0	0	1	75
GO:0019395 fatty acid oxidation	1	0.0962852	4.348	0.013	Biological Process	GO:0019395	fatty acid oxidation	0.0962852	0.216327	0	0	1	75
GO:0045069 regulation of viral genome replication	1	0.0962852	4.348	0.013	Biological Process	GO:0045069	regulation of viral genome replication	0.0962852	0.216327	0	0	1	75
GO:0097159 organic cyclic compound binding	11	0.0906264	45.833	0.002	Molecular Function	GO:0097159	organic cyclic compound binding	0.0906264	0.217816	0	0	11	5141
GO:0003730 mRNA 3'-UTR binding	1	0.0912752	4.167	0.015	Molecular Function	GO:0003730	mRNA 3'-UTR binding	0.0912752	0.217816	0	0	1	66
GO:0044270 cellular nitrogen compound catabolic process	2	0.0972753	8.696	0.005	Biological Process	GO:0044270	cellular nitrogen compound catabolic process	0.0972753	0.218144	0	0	2	393
GO:0033108 mitochondrial respiratory chain complex assembly	1	0.097507	4.348	0.013	Biological Process	GO:0033108	mitochondrial respiratory chain complex assembly	0.097507	0.218256	0	0	1	76
GO:0048646 anatomical structure formation involved in morphogenesis	3	0.0978137	13.043	0.004	Biological Process	GO:0048646	anatomical structure formation involved in morphogenesis	0.0978137	0.218391	0	0	3	828
GO:0046700 heterocycle catabolic process	2	0.0981123	8.696	0.005	Biological Process	GO:0046700	heterocycle catabolic process	0.0981123	0.218391	0	0	2	395
GO:0051186 cofactor metabolic process	2	0.0981123	8.696	0.005	Biological Process	GO:0051186	cofactor metabolic process	0.0981123	0.218391	0	0	2	395
GO:0032231 regulation of actin filament bundle assembly	1	0.0987273	4.348	0.013	Biological Process	GO:0032231	regulation of actin filament bundle assembly	0.0987273	0.218521	0	0	1	77
GO:0051224 negative regulation of protein transport	1	0.0987273	4.348	0.013	Biological Process	GO:0051224	negative regulation of protein transport	0.0987273	0.218521	0	0	1	77
GO:2001243 negative regulation of intrinsic apoptotic signaling pathway	1	0.0987273	4.348	0.013	Biological Process	GO:2001243	negative regulation of intrinsic apoptotic signaling pathway	0.0987273	0.218521	0	0	1	77
GO:0032989 cellular component morphogenesis	3	0.0988978	13.043	0.004	Biological Process	GO:0032989	cellular component morphogenesis	0.0988978	0.218521	0	0	3	832
GO:0006725 cellular aromatic compound metabolic process	10	0.0998719	43.478	0.002	Biological Process	GO:0006725	cellular aromatic compound metabolic process	0.0998719	0.218825	0	0	10	4960
GO:0033865 nucleoside bisphosphate metabolic process	1	0.0999459	4.348	0.013	Biological Process	GO:0033865	nucleoside bisphosphate metabolic process	0.0999459	0.218825	0	0	1	78
GO:0033875 ribonucleoside bisphosphate metabolic process	1	0.0999459	4.348	0.013	Biological Process	GO:0033875	ribonucleoside bisphosphate metabolic process	0.0999459	0.218825	0	0	1	78
GO:0034032 purine nucleoside bisphosphate metabolic process	1	0.0999459	4.348	0.013	Biological Process	GO:0034032	purine nucleoside bisphosphate metabolic process	0.0999459	0.218825	0	0	1	78
GO:1903008 organelle disassembly	1	0.0999459	4.348	0.013	Biological Process	GO:1903008	organelle disassembly	0.0999459	0.218825	0	0	1	78
GO:2000147 positive regulation of cell motility	2	0.100214	8.696	0.005	Biological Process	GO:2000147	positive regulation of cell motility	0.100214	0.219013	0	0	2	400
GO:0046872 metal ion binding	7	0.0929101	29.167	0.003	Molecular Function	GO:0046872	metal ion binding	0.0929101	0.219207	0	0	7	2779
GO:0016491 oxidoreductase activity	3	0.0966694	12.5	0.004	Molecular Function	GO:0016491	oxidoreductase activity	0.0966694	0.219207	0	0	3	766
GO:0036094 small molecule binding	6	0.0976343	25	0.003	Molecular Function	GO:0036094	small molecule binding	0.0976343	0.219207	0	0	6	2259
GO:0008013 beta-catenin binding	1	0.0978546	4.167	0.014	Molecular Function	GO:0008013	beta-catenin binding	0.0978546	0.219207	0	0	1	71
GO:0051087 chaperone binding	1	0.0978546	4.167	0.014	Molecular Function	GO:0051087	chaperone binding	0.0978546	0.219207	0	0	1	71
GO:0016835 carbon-oxygen lyase activity	1	0.099165	4.167	0.014	Molecular Function	GO:0016835	carbon-oxygen lyase activity	0.099165	0.219207	0	0	1	72
GO:0032182 ubiquitin-like protein binding	1	0.099165	4.167	0.014	Molecular Function	GO:0032182	ubiquitin-like protein binding	0.099165	0.219207	0	0	1	72
GO:0140053 mitochondrial gene expression	1	0.101163	4.348	0.013	Biological Process	GO:0140053	mitochondrial gene expression	0.101163	0.220686	0	0	1	79
GO:0003333 amino acid transmembrane transport	1	0.102378	4.348	0.013	Biological Process	GO:0003333	amino acid transmembrane transport	0.102378	0.221562	0	0	1	80
GO:0048525 negative regulation of viral process	1	0.102378	4.348	0.013	Biological Process	GO:0048525	negative regulation of viral process	0.102378	0.221562	0	0	1	80
GO:1904950 negative regulation of establishment of protein localization	1	0.102378	4.348	0.013	Biological Process	GO:1904950	negative regulation of establishment of protein localization	0.102378	0.221562	0	0	1	80
GO:0051272 positive regulation of cellular component movement	2	0.102754	8.696	0.005	Biological Process	GO:0051272	positive regulation of cellular component movement	0.102754	0.221562	0	0	2	406
GO:0019439 aromatic compound catabolic process	2	0.103179	8.696	0.005	Biological Process	GO:0019439	aromatic compound catabolic process	0.103179	0.221562	0	0	2	407
GO:0034613 cellular protein localization	4	0.103431	17.391	0.003	Biological Process	GO:0034613	cellular protein localization	0.103431	0.221562	0	0	4	1351
GO:0007565 female pregnancy	1	0.103592	4.348	0.012	Biological Process	GO:0007565	female pregnancy	0.103592	0.221562	0	0	1	81
GO:0034440 lipid oxidation	1	0.103592	4.348	0.012	Biological Process	GO:0034440	lipid oxidation	0.103592	0.221562	0	0	1	81
GO:0043488 regulation of mRNA stability	1	0.103592	4.348	0.012	Biological Process	GO:0043488	regulation of mRNA stability	0.103592	0.221562	0	0	1	81
GO:1903531 negative regulation of secretion by cell	1	0.103592	4.348	0.012	Biological Process	GO:1903531	negative regulation of secretion by cell	0.103592	0.221562	0	0	1	81
GO:1990266 neutrophil migration	1	0.103592	4.348	0.012	Biological Process	GO:1990266	neutrophil migration	0.103592	0.221562	0	0	1	81
GO:0051234 establishment of localization	8	0.104041	34.783	0.002	Biological Process	GO:0051234	establishment of localization	0.104041	0.222127	0	0	8	3696
GO:0009056 catabolic process	5	0.104382	21.739	0.003	Biological Process	GO:0009056	catabolic process	0.104382	0.222179	0	0	5	1900
GO:0070727 cellular macromolecule localization	4	0.10472	17.391	0.003	Biological Process	GO:0070727	cellular macromolecule localization	0.10472	0.222179	0	0	4	1357
GO:0046660 female sex differentiation	1	0.104805	4.348	0.012	Biological Process	GO:0046660	female sex differentiation	0.104805	0.222179	0	0	1	82
GO:0051588 regulation of neurotransmitter transport	1	0.104805	4.348	0.012	Biological Process	GO:0051588	regulation of neurotransmitter transport	0.104805	0.222179	0	0	1	82
GO:0006405 RNA export from nucleus	1	0.106016	4.348	0.012	Biological Process	GO:0006405	RNA export from nucleus	0.106016	0.222392	0	0	1	83
GO:0007041 lysosomal transport	1	0.106016	4.348	0.012	Biological Process	GO:0007041	lysosomal transport	0.106016	0.222392	0	0	1	83
GO:0009063 cellular amino acid catabolic process	1	0.106016	4.348	0.012	Biological Process	GO:0009063	cellular amino acid catabolic process	0.106016	0.222392	0	0	1	83
GO:0031398 positive regulation of protein ubiquitination	1	0.106016	4.348	0.012	Biological Process	GO:0031398	positive regulation of protein ubiquitination	0.106016	0.222392	0	0	1	83
GO:0090630 activation of GTPase activity	1	0.106016	4.348	0.012	Biological Process	GO:0090630	activation of GTPase activity	0.106016	0.222392	0	0	1	83
GO:1901800 positive regulation of proteasomal protein catabolic process	1	0.106016	4.348	0.012	Biological Process	GO:1901800	positive regulation of proteasomal protein catabolic process	0.106016	0.222392	0	0	1	83
GO:0031532 actin cytoskeleton reorganization	1	0.107225	4.348	0.012	Biological Process	GO:0031532	actin cytoskeleton reorganization	0.107225	0.223757	0	0	1	84
GO:0045727 positive regulation of translation	1	0.107225	4.348	0.012	Biological Process	GO:0045727	positive regulation of translation	0.107225	0.223757	0	0	1	84
GO:0050905 neuromuscular process	1	0.107225	4.348	0.012	Biological Process	GO:0050905	neuromuscular process	0.107225	0.223757	0	0	1	84
GO:0071621 granulocyte chemotaxis	1	0.108432	4.348	0.012	Biological Process	GO:0071621	granulocyte chemotaxis	0.108432	0.225764	0	0	1	85
GO:0006811 ion transport	4	0.108635	17.391	0.003	Biological Process	GO:0006811	ion transport	0.108635	0.225764	0	0	4	1375
GO:0007276 gamete generation	2	0.10875	8.696	0.005	Biological Process	GO:0007276	gamete generation	0.10875	0.225764	0	0	2	420
GO:0043169 cation binding	7	0.103991	29.167	0.002	Molecular Function	GO:0043169	cation binding	0.103991	0.225995	0	0	7	2854
GO:0051219 phosphoprotein binding	1	0.104388	4.167	0.013	Molecular Function	GO:0051219	phosphoprotein binding	0.104388	0.225995	0	0	1	76
GO:0051254 positive regulation of RNA metabolic process	4	0.109514	17.391	0.003	Biological Process	GO:0051254	positive regulation of RNA metabolic process	0.109514	0.226047	0	0	4	1379
GO:0040017 positive regulation of locomotion	2	0.109615	8.696	0.005	Biological Process	GO:0040017	positive regulation of locomotion	0.109615	0.226047	0	0	2	422
GO:0002793 positive regulation of peptide secretion	1	0.109639	4.348	0.012	Biological Process	GO:0002793	positive regulation of peptide secretion	0.109639	0.226047	0	0	1	86
GO:0010906 regulation of glucose metabolic process	1	0.109639	4.348	0.012	Biological Process	GO:0010906	regulation of glucose metabolic process	0.109639	0.226047	0	0	1	86
GO:0017111 nucleoside-triphosphatase activity	3	0.106106	12.5	0.004	Molecular Function	GO:0017111	nucleoside-triphosphatase activity	0.106106	0.22737	0	0	3	798
GO:0006855 drug transmembrane transport	1	0.110843	4.348	0.011	Biological Process	GO:0006855	drug transmembrane transport	0.110843	0.227749	0	0	1	87
GO:0035821 modification of morphology or physiology of other organism	1	0.110843	4.348	0.011	Biological Process	GO:0035821	modification of morphology or physiology of other organism	0.110843	0.227749	0	0	1	87
GO:1990904 ribonucleoprotein complex	3	0.130931	13.043	0.003	Cellular Component	GO:1990904	ribonucleoprotein complex	0.130931	0.228318	0	0	3	964
GO:0044431 Golgi apparatus part	2	0.132039	8.696	0.004	Cellular Component	GO:0044431	Golgi apparatus part	0.132039	0.228318	0	0	2	483
GO:0016999 antibiotic metabolic process	1	0.112046	4.348	0.011	Biological Process	GO:0016999	antibiotic metabolic process	0.112046	0.229657	0	0	1	88
GO:1901361 organic cyclic compound catabolic process	2	0.11222	8.696	0.005	Biological Process	GO:1901361	organic cyclic compound catabolic process	0.11222	0.229657	0	0	2	428
GO:0044238 primary metabolic process	16	0.112345	69.565	0.002	Biological Process	GO:0044238	primary metabolic process	0.112345	0.229657	0	0	16	9373
GO:0044265 cellular macromolecule catabolic process	3	0.112585	13.043	0.003	Biological Process	GO:0044265	cellular macromolecule catabolic process	0.112585	0.229757	0	0	3	881
GO:0019079 viral genome replication	1	0.113247	4.348	0.011	Biological Process	GO:0019079	viral genome replication	0.113247	0.229938	0	0	1	89
GO:0031047 gene silencing by RNA	1	0.113247	4.348	0.011	Biological Process	GO:0031047	gene silencing by RNA	0.113247	0.229938	0	0	1	89
GO:0051101 regulation of DNA binding	1	0.113247	4.348	0.011	Biological Process	GO:0051101	regulation of DNA binding	0.113247	0.229938	0	0	1	89
GO:0006413 translational initiation	1	0.114447	4.348	0.011	Biological Process	GO:0006413	translational initiation	0.114447	0.231203	0	0	1	90
GO:0051048 negative regulation of secretion	1	0.114447	4.348	0.011	Biological Process	GO:0051048	negative regulation of secretion	0.114447	0.231203	0	0	1	90
GO:1903052 positive regulation of proteolysis involved in cellular protein catabolic process	1	0.114447	4.348	0.011	Biological Process	GO:1903052	positive regulation of proteolysis involved in cellular protein catabolic process	0.114447	0.231203	0	0	1	90
GO:0006937 regulation of muscle contraction	1	0.115646	4.348	0.011	Biological Process	GO:0006937	regulation of muscle contraction	0.115646	0.231915	0	0	1	91
GO:1900180 regulation of protein localization to nucleus	1	0.115646	4.348	0.011	Biological Process	GO:1900180	regulation of protein localization to nucleus	0.115646	0.231915	0	0	1	91
GO:0010563 negative regulation of phosphorus metabolic process	2	0.115719	8.696	0.005	Biological Process	GO:0010563	negative regulation of phosphorus metabolic process	0.115719	0.231915	0	0	2	436
GO:0045936 negative regulation of phosphate metabolic process	2	0.115719	8.696	0.005	Biological Process	GO:0045936	negative regulation of phosphate metabolic process	0.115719	0.231915	0	0	2	436
GO:0010629 negative regulation of gene expression	4	0.115764	17.391	0.003	Biological Process	GO:0010629	negative regulation of gene expression	0.115764	0.231915	0	0	4	1407
GO:1901360 organic cyclic compound metabolic process	10	0.116724	43.478	0.002	Biological Process	GO:1901360	organic cyclic compound metabolic process	0.116724	0.23291	0	0	10	5101
GO:0002688 regulation of leukocyte chemotaxis	1	0.116842	4.348	0.011	Biological Process	GO:0002688	regulation of leukocyte chemotaxis	0.116842	0.23291	0	0	1	92
GO:0072329 monocarboxylic acid catabolic process	1	0.116842	4.348	0.011	Biological Process	GO:0072329	monocarboxylic acid catabolic process	0.116842	0.23291	0	0	1	92
GO:0097730 non-motile cilium	1	0.136465	4.348	0.009	Cellular Component	GO:0097730	non-motile cilium	0.136465	0.233537	0	0	1	111
GO:0007612 learning	1	0.118038	4.348	0.011	Biological Process	GO:0007612	learning	0.118038	0.233742	0	0	1	93
GO:0010923 negative regulation of phosphatase activity	1	0.118038	4.348	0.011	Biological Process	GO:0010923	negative regulation of phosphatase activity	0.118038	0.233742	0	0	1	93
GO:0044706 multi-multicellular organism process	1	0.118038	4.348	0.011	Biological Process	GO:0044706	multi-multicellular organism process	0.118038	0.233742	0	0	1	93
GO:0051592 response to calcium ion	1	0.118038	4.348	0.011	Biological Process	GO:0051592	response to calcium ion	0.118038	0.233742	0	0	1	93
GO:0007052 mitotic spindle organization	1	0.119231	4.348	0.011	Biological Process	GO:0007052	mitotic spindle organization	0.119231	0.23456	0	0	1	94
GO:0016241 regulation of macroautophagy	1	0.119231	4.348	0.011	Biological Process	GO:0016241	regulation of macroautophagy	0.119231	0.23456	0	0	1	94
GO:0043487 regulation of RNA stability	1	0.119231	4.348	0.011	Biological Process	GO:0043487	regulation of RNA stability	0.119231	0.23456	0	0	1	94
GO:0051225 spindle assembly	1	0.119231	4.348	0.011	Biological Process	GO:0051225	spindle assembly	0.119231	0.23456	0	0	1	94
GO:0007292 female gamete generation	1	0.120423	4.348	0.011	Biological Process	GO:0007292	female gamete generation	0.120423	0.236518	0	0	1	95
GO:0008217 regulation of blood pressure	1	0.121614	4.348	0.01	Biological Process	GO:0008217	regulation of blood pressure	0.121614	0.237691	0	0	1	96
GO:0030307 positive regulation of cell growth	1	0.121614	4.348	0.01	Biological Process	GO:0030307	positive regulation of cell growth	0.121614	0.237691	0	0	1	96
GO:0042737 drug catabolic process	1	0.121614	4.348	0.01	Biological Process	GO:0042737	drug catabolic process	0.121614	0.237691	0	0	1	96
GO:0022414 reproductive process	3	0.122505	13.043	0.003	Biological Process	GO:0022414	reproductive process	0.122505	0.239044	0	0	3	915
GO:0000003 reproduction	3	0.123396	13.043	0.003	Biological Process	GO:0000003	reproduction	0.123396	0.240382	0	0	3	918
GO:0007269 neurotransmitter secretion	1	0.123991	4.348	0.01	Biological Process	GO:0007269	neurotransmitter secretion	0.123991	0.240382	0	0	1	98
GO:0043524 negative regulation of neuron apoptotic process	1	0.123991	4.348	0.01	Biological Process	GO:0043524	negative regulation of neuron apoptotic process	0.123991	0.240382	0	0	1	98
GO:0099643 signal release from synapse	1	0.123991	4.348	0.01	Biological Process	GO:0099643	signal release from synapse	0.123991	0.240382	0	0	1	98
GO:0015171 amino acid transmembrane transporter activity	1	0.113459	4.167	0.012	Molecular Function	GO:0015171	amino acid transmembrane transporter activity	0.113459	0.240671	0	0	1	83
GO:0016651 oxidoreductase activity, acting on NAD(P)H	1	0.114748	4.167	0.012	Molecular Function	GO:0016651	oxidoreductase activity, acting on NAD(P)H	0.114748	0.240971	0	0	1	84
GO:0005623 cell	22	0.145128	95.652	0.001	Cellular Component	GO:0005623	cell	0.145128	0.243345	0	0	22	15007
GO:0044464 cell part	22	0.145128	95.652	0.001	Cellular Component	GO:0044464	cell part	0.145128	0.243345	0	0	22	15007
GO:0035305 negative regulation of dephosphorylation	1	0.126361	4.348	0.01	Biological Process	GO:0035305	negative regulation of dephosphorylation	0.126361	0.244583	0	0	1	100
GO:0032434 regulation of proteasomal ubiquitin-dependent protein catabolic process	1	0.127544	4.348	0.01	Biological Process	GO:0032434	regulation of proteasomal ubiquitin-dependent protein catabolic process	0.127544	0.246475	0	0	1	101
GO:0042826 histone deacetylase binding	1	0.118603	4.167	0.011	Molecular Function	GO:0042826	histone deacetylase binding	0.118603	0.246601	0	0	1	87
GO:0031324 negative regulation of cellular metabolic process	5	0.128201	21.739	0.002	Biological Process	GO:0031324	negative regulation of cellular metabolic process	0.128201	0.246775	0	0	5	2025
GO:0048589 developmental growth	2	0.128642	8.696	0.004	Biological Process	GO:0048589	developmental growth	0.128642	0.246775	0	0	2	465
GO:0002687 positive regulation of leukocyte migration	1	0.128725	4.348	0.01	Biological Process	GO:0002687	positive regulation of leukocyte migration	0.128725	0.246775	0	0	1	102
GO:0034250 positive regulation of cellular amide metabolic process	1	0.128725	4.348	0.01	Biological Process	GO:0034250	positive regulation of cellular amide metabolic process	0.128725	0.246775	0	0	1	102
GO:0097530 granulocyte migration	1	0.128725	4.348	0.01	Biological Process	GO:0097530	granulocyte migration	0.128725	0.246775	0	0	1	102
GO:0005794 Golgi apparatus	3	0.148932	13.043	0.003	Cellular Component	GO:0005794	Golgi apparatus	0.148932	0.247226	0	0	3	1023
GO:1901564 organonitrogen compound metabolic process	11	0.12967	47.826	0.002	Biological Process	GO:1901564	organonitrogen compound metabolic process	0.12967	0.247458	0	0	11	5885
GO:0010675 regulation of cellular carbohydrate metabolic process	1	0.129905	4.348	0.01	Biological Process	GO:0010675	regulation of cellular carbohydrate metabolic process	0.129905	0.247458	0	0	1	103
GO:1903322 positive regulation of protein modification by small protein conjugation or removal	1	0.129905	4.348	0.01	Biological Process	GO:1903322	positive regulation of protein modification by small protein conjugation or removal	0.129905	0.247458	0	0	1	103
GO:2000377 regulation of reactive oxygen species metabolic process	1	0.129905	4.348	0.01	Biological Process	GO:2000377	regulation of reactive oxygen species metabolic process	0.129905	0.247458	0	0	1	103
GO:0016887 ATPase activity	2	0.121597	8.333	0.005	Molecular Function	GO:0016887	ATPase activity	0.121597	0.247604	0	0	2	418
GO:0016462 pyrophosphatase activity	3	0.123163	12.5	0.004	Molecular Function	GO:0016462	pyrophosphatase activity	0.123163	0.247604	0	0	3	853
GO:0016817 hydrolase activity, acting on acid anhydrides	3	0.123802	12.5	0.004	Molecular Function	GO:0016817	hydrolase activity, acting on acid anhydrides	0.123802	0.247604	0	0	3	855
GO:0016818 hydrolase activity, acting on acid anhydrides, in phosphorus-containing anhydrides	3	0.123802	12.5	0.004	Molecular Function	GO:0016818	hydrolase activity, acting on acid anhydrides, in phosphorus-containing anhydrides	0.123802	0.247604	0	0	3	855
GO:0035265 organ growth	1	0.131083	4.348	0.01	Biological Process	GO:0035265	organ growth	0.131083	0.248913	0	0	1	104
GO:1903364 positive regulation of cellular protein catabolic process	1	0.131083	4.348	0.01	Biological Process	GO:1903364	positive regulation of cellular protein catabolic process	0.131083	0.248913	0	0	1	104
GO:0008152 metabolic process	17	0.131722	73.913	0.002	Biological Process	GO:0008152	metabolic process	0.131722	0.249732	0	0	17	10319
GO:0002020 protease binding	1	0.126265	4.167	0.011	Molecular Function	GO:0002020	protease binding	0.126265	0.250148	0	0	1	93
GO:0031072 heat shock protein binding	1	0.127536	4.167	0.011	Molecular Function	GO:0031072	heat shock protein binding	0.127536	0.250305	0	0	1	94
GO:0050921 positive regulation of chemotaxis	1	0.13226	4.348	0.01	Biological Process	GO:0050921	positive regulation of chemotaxis	0.13226	0.250357	0	0	1	105
GO:0098796 membrane protein complex	3	0.152694	13.043	0.003	Cellular Component	GO:0098796	membrane protein complex	0.152694	0.250962	0	0	3	1035
GO:0006812 cation transport	3	0.133057	13.043	0.003	Biological Process	GO:0006812	cation transport	0.133057	0.251305	0	0	3	950
GO:0048729 tissue morphogenesis	2	0.133179	8.696	0.004	Biological Process	GO:0048729	tissue morphogenesis	0.133179	0.251305	0	0	2	475
GO:0048284 organelle fusion	1	0.133435	4.348	0.009	Biological Process	GO:0048284	organelle fusion	0.133435	0.251394	0	0	1	106
GO:0051336 regulation of hydrolase activity	3	0.133671	13.043	0.003	Biological Process	GO:0051336	regulation of hydrolase activity	0.133671	0.251443	0	0	3	952
GO:0010508 positive regulation of autophagy	1	0.134609	4.348	0.009	Biological Process	GO:0010508	positive regulation of autophagy	0.134609	0.252813	0	0	1	107
GO:0004540 ribonuclease activity	1	0.131338	4.167	0.01	Molecular Function	GO:0004540	ribonuclease activity	0.131338	0.253823	0	0	1	97
GO:0019904 protein domain specific binding	2	0.131746	8.333	0.005	Molecular Function	GO:0019904	protein domain specific binding	0.131746	0.253823	0	0	2	439
GO:0048609 multicellular organismal reproductive process	2	0.135462	8.696	0.004	Biological Process	GO:0048609	multicellular organismal reproductive process	0.135462	0.254017	0	0	2	480
GO:0010638 positive regulation of organelle organization	2	0.136378	8.696	0.004	Biological Process	GO:0010638	positive regulation of organelle organization	0.136378	0.25506	0	0	2	482
GO:0034220 ion transmembrane transport	3	0.136442	13.043	0.003	Biological Process	GO:0034220	ion transmembrane transport	0.136442	0.25506	0	0	3	961
GO:0006754 ATP biosynthetic process	1	0.136952	4.348	0.009	Biological Process	GO:0006754	ATP biosynthetic process	0.136952	0.255219	0	0	1	109
GO:0072331 signal transduction by p53 class mediator	1	0.136952	4.348	0.009	Biological Process	GO:0072331	signal transduction by p53 class mediator	0.136952	0.255219	0	0	1	109
GO:0015238 drug transmembrane transporter activity	1	0.133864	4.167	0.01	Molecular Function	GO:0015238	drug transmembrane transporter activity	0.133864	0.255558	0	0	1	99
GO:0031090 organelle membrane	4	0.158077	17.391	0.002	Cellular Component	GO:0031090	organelle membrane	0.158077	0.257262	0	0	4	1616
GO:0030674 protein binding, bridging	1	0.136382	4.167	0.01	Molecular Function	GO:0030674	protein binding, bridging	0.136382	0.258021	0	0	1	101
GO:0004519 endonuclease activity	1	0.140147	4.167	0.01	Molecular Function	GO:0004519	endonuclease activity	0.140147	0.260451	0	0	1	104
GO:0005262 calcium channel activity	1	0.140147	4.167	0.01	Molecular Function	GO:0005262	calcium channel activity	0.140147	0.260451	0	0	1	104
GO:0006611 protein export from nucleus	1	0.140455	4.348	0.009	Biological Process	GO:0006611	protein export from nucleus	0.140455	0.260938	0	0	1	112
GO:0030534 adult behavior	1	0.140455	4.348	0.009	Biological Process	GO:0030534	adult behavior	0.140455	0.260938	0	0	1	112
GO:0072686 mitotic spindle	1	0.162421	4.348	0.007	Cellular Component	GO:0072686	mitotic spindle	0.162421	0.261765	0	0	1	134
GO:0051094 positive regulation of developmental process	3	0.141421	13.043	0.003	Biological Process	GO:0051094	positive regulation of developmental process	0.141421	0.261887	0	0	3	977
GO:0006865 amino acid transport	1	0.141619	4.348	0.009	Biological Process	GO:0006865	amino acid transport	0.141619	0.261887	0	0	1	113
GO:0090090 negative regulation of canonical Wnt signaling pathway	1	0.141619	4.348	0.009	Biological Process	GO:0090090	negative regulation of canonical Wnt signaling pathway	0.141619	0.261887	0	0	1	113
GO:0002181 cytoplasmic translation	1	0.142783	4.348	0.009	Biological Process	GO:0002181	cytoplasmic translation	0.142783	0.26291	0	0	1	114
GO:0048639 positive regulation of developmental growth	1	0.142783	4.348	0.009	Biological Process	GO:0048639	positive regulation of developmental growth	0.142783	0.26291	0	0	1	114
GO:0032504 multicellular organism reproduction	2	0.142829	8.696	0.004	Biological Process	GO:0032504	multicellular organism reproduction	0.142829	0.26291	0	0	2	496
GO:0051641 cellular localization	5	0.143466	21.739	0.002	Biological Process	GO:0051641	cellular localization	0.143466	0.26335	0	0	5	2099
GO:0045766 positive regulation of angiogenesis	1	0.143944	4.348	0.009	Biological Process	GO:0045766	positive regulation of angiogenesis	0.143944	0.26335	0	0	1	115
GO:0050657 nucleic acid transport	1	0.143944	4.348	0.009	Biological Process	GO:0050657	nucleic acid transport	0.143944	0.26335	0	0	1	115
GO:0050658 RNA transport	1	0.143944	4.348	0.009	Biological Process	GO:0050658	RNA transport	0.143944	0.26335	0	0	1	115
GO:0007034 vacuolar transport	1	0.145104	4.348	0.009	Biological Process	GO:0007034	vacuolar transport	0.145104	0.263924	0	0	1	116
GO:1902850 microtubule cytoskeleton organization involved in mitosis	1	0.145104	4.348	0.009	Biological Process	GO:1902850	microtubule cytoskeleton organization involved in mitosis	0.145104	0.263924	0	0	1	116
GO:1990138 neuron projection extension	1	0.145104	4.348	0.009	Biological Process	GO:1990138	neuron projection extension	0.145104	0.263924	0	0	1	116
GO:0003006 developmental process involved in reproduction	2	0.14515	8.696	0.004	Biological Process	GO:0003006	developmental process involved in reproduction	0.14515	0.263924	0	0	2	501
GO:0045935 positive regulation of nucleobase-containing compound metabolic process	4	0.145356	17.391	0.003	Biological Process	GO:0045935	positive regulation of nucleobase-containing compound metabolic process	0.145356	0.263924	0	0	4	1531
GO:0030496 midbody	1	0.165751	4.348	0.007	Cellular Component	GO:0030496	midbody	0.165751	0.264564	0	0	1	137
GO:0051236 establishment of RNA localization	1	0.146263	4.348	0.009	Biological Process	GO:0051236	establishment of RNA localization	0.146263	0.264771	0	0	1	117
GO:0071229 cellular response to acid chemical	1	0.146263	4.348	0.009	Biological Process	GO:0071229	cellular response to acid chemical	0.146263	0.264771	0	0	1	117
GO:0005829 cytosol	6	0.16748	26.087	0.002	Cellular Component	GO:0005829	cytosol	0.16748	0.264777	0	0	6	2887
GO:0009145 purine nucleoside triphosphate biosynthetic process	1	0.14742	4.348	0.008	Biological Process	GO:0009145	purine nucleoside triphosphate biosynthetic process	0.14742	0.264871	0	0	1	118
GO:0009206 purine ribonucleoside triphosphate biosynthetic process	1	0.14742	4.348	0.008	Biological Process	GO:0009206	purine ribonucleoside triphosphate biosynthetic process	0.14742	0.264871	0	0	1	118
GO:0016482 cytosolic transport	1	0.14742	4.348	0.008	Biological Process	GO:0016482	cytosolic transport	0.14742	0.264871	0	0	1	118
GO:0051017 actin filament bundle assembly	1	0.14742	4.348	0.008	Biological Process	GO:0051017	actin filament bundle assembly	0.14742	0.264871	0	0	1	118
GO:2000058 regulation of ubiquitin-dependent protein catabolic process	1	0.14742	4.348	0.008	Biological Process	GO:2000058	regulation of ubiquitin-dependent protein catabolic process	0.14742	0.264871	0	0	1	118
GO:0032940 secretion by cell	2	0.148413	8.696	0.004	Biological Process	GO:0032940	secretion by cell	0.148413	0.265756	0	0	2	508
GO:0043523 regulation of neuron apoptotic process	1	0.148576	4.348	0.008	Biological Process	GO:0043523	regulation of neuron apoptotic process	0.148576	0.265756	0	0	1	119
GO:1905039 carboxylic acid transmembrane transport	1	0.148576	4.348	0.008	Biological Process	GO:1905039	carboxylic acid transmembrane transport	0.148576	0.265756	0	0	1	119
GO:0006733 oxidoreduction coenzyme metabolic process	1	0.14973	4.348	0.008	Biological Process	GO:0006733	oxidoreduction coenzyme metabolic process	0.14973	0.266235	0	0	1	120
GO:0060401 cytosolic calcium ion transport	1	0.14973	4.348	0.008	Biological Process	GO:0060401	cytosolic calcium ion transport	0.14973	0.266235	0	0	1	120
GO:0061572 actin filament bundle organization	1	0.14973	4.348	0.008	Biological Process	GO:0061572	actin filament bundle organization	0.14973	0.266235	0	0	1	120
GO:0090501 RNA phosphodiester bond hydrolysis	1	0.14973	4.348	0.008	Biological Process	GO:0090501	RNA phosphodiester bond hydrolysis	0.14973	0.266235	0	0	1	120
GO:2000241 regulation of reproductive process	1	0.150882	4.348	0.008	Biological Process	GO:2000241	regulation of reproductive process	0.150882	0.267889	0	0	1	121
GO:1901215 negative regulation of neuron death	1	0.152033	4.348	0.008	Biological Process	GO:1901215	negative regulation of neuron death	0.152033	0.269137	0	0	1	122
GO:1903825 organic acid transmembrane transport	1	0.152033	4.348	0.008	Biological Process	GO:1903825	organic acid transmembrane transport	0.152033	0.269137	0	0	1	122
GO:0030135 coated vesicle	1	0.172373	4.348	0.007	Cellular Component	GO:0030135	coated vesicle	0.172373	0.269943	0	0	1	143
GO:0043123 positive regulation of I-kappaB kinase/NF-kappaB signaling	1	0.153183	4.348	0.008	Biological Process	GO:0043123	positive regulation of I-kappaB kinase/NF-kappaB signaling	0.153183	0.270774	0	0	1	123
GO:0002221 pattern recognition receptor signaling pathway	1	0.154331	4.348	0.008	Biological Process	GO:0002221	pattern recognition receptor signaling pathway	0.154331	0.270812	0	0	1	124
GO:0009201 ribonucleoside triphosphate biosynthetic process	1	0.154331	4.348	0.008	Biological Process	GO:0009201	ribonucleoside triphosphate biosynthetic process	0.154331	0.270812	0	0	1	124
GO:0051701 interaction with host	1	0.154331	4.348	0.008	Biological Process	GO:0051701	interaction with host	0.154331	0.270812	0	0	1	124
GO:0090257 regulation of muscle system process	1	0.154331	4.348	0.008	Biological Process	GO:0090257	regulation of muscle system process	0.154331	0.270812	0	0	1	124
GO:1904018 positive regulation of vasculature development	1	0.154331	4.348	0.008	Biological Process	GO:1904018	positive regulation of vasculature development	0.154331	0.270812	0	0	1	124
GO:0042493 response to drug	2	0.154988	8.696	0.004	Biological Process	GO:0042493	response to drug	0.154988	0.271326	0	0	2	522
GO:0002758 innate immune response-activating signal transduction	1	0.155478	4.348	0.008	Biological Process	GO:0002758	innate immune response-activating signal transduction	0.155478	0.271326	0	0	1	125
GO:0006109 regulation of carbohydrate metabolic process	1	0.155478	4.348	0.008	Biological Process	GO:0006109	regulation of carbohydrate metabolic process	0.155478	0.271326	0	0	1	125
GO:0048468 cell development	4	0.155527	17.391	0.003	Biological Process	GO:0048468	cell development	0.155527	0.271326	0	0	4	1571
GO:0001944 vasculature development	2	0.156404	8.696	0.004	Biological Process	GO:0001944	vasculature development	0.156404	0.272053	0	0	2	525
GO:0072358 cardiovascular system development	2	0.156404	8.696	0.004	Biological Process	GO:0072358	cardiovascular system development	0.156404	0.272053	0	0	2	525
GO:1905475 regulation of protein localization to membrane	1	0.156623	4.348	0.008	Biological Process	GO:1905475	regulation of protein localization to membrane	0.156623	0.272053	0	0	1	126
GO:0048037 cofactor binding	2	0.148588	8.333	0.004	Molecular Function	GO:0048037	cofactor binding	0.148588	0.273715	0	0	2	473
GO:0006928 movement of cell or subcellular component	4	0.158115	17.391	0.003	Biological Process	GO:0006928	movement of cell or subcellular component	0.158115	0.274248	0	0	4	1581
GO:0051168 nuclear export	1	0.158909	4.348	0.008	Biological Process	GO:0051168	nuclear export	0.158909	0.274437	0	0	1	128
GO:1902904 negative regulation of supramolecular fiber organization	1	0.158909	4.348	0.008	Biological Process	GO:1902904	negative regulation of supramolecular fiber organization	0.158909	0.274437	0	0	1	128
GO:2001242 regulation of intrinsic apoptotic signaling pathway	1	0.158909	4.348	0.008	Biological Process	GO:2001242	regulation of intrinsic apoptotic signaling pathway	0.158909	0.274437	0	0	1	128
GO:0009057 macromolecule catabolic process	3	0.159999	13.043	0.003	Biological Process	GO:0009057	macromolecule catabolic process	0.159999	0.275615	0	0	3	1035
GO:0043901 negative regulation of multi-organism process	1	0.160049	4.348	0.008	Biological Process	GO:0043901	negative regulation of multi-organism process	0.160049	0.275615	0	0	1	129
GO:0019953 sexual reproduction	2	0.161146	8.696	0.004	Biological Process	GO:0019953	sexual reproduction	0.161146	0.276344	0	0	2	535
GO:0051494 negative regulation of cytoskeleton organization	1	0.161189	4.348	0.008	Biological Process	GO:0051494	negative regulation of cytoskeleton organization	0.161189	0.276344	0	0	1	130
GO:1903900 regulation of viral life cycle	1	0.161189	4.348	0.008	Biological Process	GO:1903900	regulation of viral life cycle	0.161189	0.276344	0	0	1	130
GO:0071704 organic substance metabolic process	16	0.161617	69.565	0.002	Biological Process	GO:0071704	organic substance metabolic process	0.161617	0.276344	0	0	16	9774
GO:0051050 positive regulation of transport	2	0.161622	8.696	0.004	Biological Process	GO:0051050	positive regulation of transport	0.161622	0.276344	0	0	2	536
GO:0003824 catalytic activity	11	0.151803	45.833	0.002	Molecular Function	GO:0003824	catalytic activity	0.151803	0.277205	0	0	11	5612
GO:0010243 response to organonitrogen compound	2	0.163051	8.696	0.004	Biological Process	GO:0010243	response to organonitrogen compound	0.163051	0.278303	0	0	2	539
GO:0006006 glucose metabolic process	1	0.163463	4.348	0.008	Biological Process	GO:0006006	glucose metabolic process	0.163463	0.278303	0	0	1	132
GO:0050821 protein stabilization	1	0.163463	4.348	0.008	Biological Process	GO:0050821	protein stabilization	0.163463	0.278303	0	0	1	132
GO:0008022 protein C-terminus binding	1	0.153818	4.167	0.009	Molecular Function	GO:0008022	protein C-terminus binding	0.153818	0.278463	0	0	1	115
GO:0006403 RNA localization	1	0.164597	4.348	0.008	Biological Process	GO:0006403	RNA localization	0.164597	0.278657	0	0	1	133
GO:0009127 purine nucleoside monophosphate biosynthetic process	1	0.164597	4.348	0.008	Biological Process	GO:0009127	purine nucleoside monophosphate biosynthetic process	0.164597	0.278657	0	0	1	133
GO:0009142 nucleoside triphosphate biosynthetic process	1	0.164597	4.348	0.008	Biological Process	GO:0009142	nucleoside triphosphate biosynthetic process	0.164597	0.278657	0	0	1	133
GO:0009168 purine ribonucleoside monophosphate biosynthetic process	1	0.164597	4.348	0.008	Biological Process	GO:0009168	purine ribonucleoside monophosphate biosynthetic process	0.164597	0.278657	0	0	1	133
GO:0048856 anatomical structure development	8	0.164985	34.783	0.002	Biological Process	GO:0048856	anatomical structure development	0.164985	0.27892	0	0	8	4098
GO:0019901 protein kinase binding	2	0.157178	8.333	0.004	Molecular Function	GO:0019901	protein kinase binding	0.157178	0.282114	0	0	2	490
GO:0030178 negative regulation of Wnt signaling pathway	1	0.167993	4.348	0.007	Biological Process	GO:0030178	negative regulation of Wnt signaling pathway	0.167993	0.283208	0	0	1	136
GO:0097237 cellular response to toxic substance	1	0.167993	4.348	0.007	Biological Process	GO:0097237	cellular response to toxic substance	0.167993	0.283208	0	0	1	136
GO:0015085 calcium ion transmembrane transporter activity	1	0.159962	4.167	0.008	Molecular Function	GO:0015085	calcium ion transmembrane transporter activity	0.159962	0.284446	0	0	1	120
GO:0016616 oxidoreductase activity, acting on the CH-OH group of donors, NAD or NADP as acceptor	1	0.161186	4.167	0.008	Molecular Function	GO:0016616	oxidoreductase activity, acting on the CH-OH group of donors, NAD or NADP as acceptor	0.161186	0.284446	0	0	1	121
GO:0044271 cellular nitrogen compound biosynthetic process	8	0.170343	34.783	0.002	Biological Process	GO:0044271	cellular nitrogen compound biosynthetic process	0.170343	0.286768	0	0	8	4129
GO:0010921 regulation of phosphatase activity	1	0.1725	4.348	0.007	Biological Process	GO:0010921	regulation of phosphatase activity	0.1725	0.289588	0	0	1	140
GO:0071356 cellular response to tumor necrosis factor	1	0.1725	4.348	0.007	Biological Process	GO:0071356	cellular response to tumor necrosis factor	0.1725	0.289588	0	0	1	140
GO:0002218 activation of innate immune response	1	0.173623	4.348	0.007	Biological Process	GO:0002218	activation of innate immune response	0.173623	0.290257	0	0	1	141
GO:0019722 calcium-mediated signaling	1	0.173623	4.348	0.007	Biological Process	GO:0019722	calcium-mediated signaling	0.173623	0.290257	0	0	1	141
GO:0048588 developmental cell growth	1	0.173623	4.348	0.007	Biological Process	GO:0048588	developmental cell growth	0.173623	0.290257	0	0	1	141
GO:0051239 regulation of multicellular organismal process	5	0.174085	21.739	0.002	Biological Process	GO:0051239	regulation of multicellular organismal process	0.174085	0.290625	0	0	5	2237
GO:0043902 positive regulation of multi-organism process	1	0.174745	4.348	0.007	Biological Process	GO:0043902	positive regulation of multi-organism process	0.174745	0.291322	0	0	1	142
GO:0009156 ribonucleoside monophosphate biosynthetic process	1	0.176983	4.348	0.007	Biological Process	GO:0009156	ribonucleoside monophosphate biosynthetic process	0.176983	0.294645	0	0	1	144
GO:0007626 locomotory behavior	1	0.179216	4.348	0.007	Biological Process	GO:0007626	locomotory behavior	0.179216	0.29795	0	0	1	146
GO:0009892 negative regulation of metabolic process	5	0.179913	21.739	0.002	Biological Process	GO:0009892	negative regulation of metabolic process	0.179913	0.298696	0	0	5	2262
GO:0005802 trans-Golgi network	1	0.193013	4.348	0.006	Cellular Component	GO:0005802	trans-Golgi network	0.193013	0.299441	0	0	1	162
GO:0051402 neuron apoptotic process	1	0.181444	4.348	0.007	Biological Process	GO:0051402	neuron apoptotic process	0.181444	0.300821	0	0	1	148
GO:0016614 oxidoreductase activity, acting on CH-OH group of donors	1	0.172124	4.167	0.008	Molecular Function	GO:0016614	oxidoreductase activity, acting on CH-OH group of donors	0.172124	0.301217	0	0	1	130
GO:0042180 cellular ketone metabolic process	1	0.182555	4.348	0.007	Biological Process	GO:0042180	cellular ketone metabolic process	0.182555	0.301592	0	0	1	149
GO:0097164 ammonium ion metabolic process	1	0.182555	4.348	0.007	Biological Process	GO:0097164	ammonium ion metabolic process	0.182555	0.301592	0	0	1	149
GO:0033500 carbohydrate homeostasis	1	0.183665	4.348	0.007	Biological Process	GO:0033500	carbohydrate homeostasis	0.183665	0.301592	0	0	1	150
GO:0042593 glucose homeostasis	1	0.183665	4.348	0.007	Biological Process	GO:0042593	glucose homeostasis	0.183665	0.301592	0	0	1	150
GO:0061136 regulation of proteasomal protein catabolic process	1	0.183665	4.348	0.007	Biological Process	GO:0061136	regulation of proteasomal protein catabolic process	0.183665	0.301592	0	0	1	150
GO:0097529 myeloid leukocyte migration	1	0.183665	4.348	0.007	Biological Process	GO:0097529	myeloid leukocyte migration	0.183665	0.301592	0	0	1	150
GO:1902600 proton transmembrane transport	1	0.183665	4.348	0.007	Biological Process	GO:1902600	proton transmembrane transport	0.183665	0.301592	0	0	1	150
GO:0007051 spindle organization	1	0.184774	4.348	0.007	Biological Process	GO:0007051	spindle organization	0.184774	0.302586	0	0	1	151
GO:0017157 regulation of exocytosis	1	0.184774	4.348	0.007	Biological Process	GO:0017157	regulation of exocytosis	0.184774	0.302586	0	0	1	151
GO:0031301 integral component of organelle membrane	1	0.197295	4.348	0.006	Cellular Component	GO:0031301	integral component of organelle membrane	0.197295	0.30325	0	0	1	166
GO:0008406 gonad development	1	0.185881	4.348	0.007	Biological Process	GO:0008406	gonad development	0.185881	0.303572	0	0	1	152
GO:0010976 positive regulation of neuron projection development	1	0.185881	4.348	0.007	Biological Process	GO:0010976	positive regulation of neuron projection development	0.185881	0.303572	0	0	1	152
GO:0009124 nucleoside monophosphate biosynthetic process	1	0.186986	4.348	0.007	Biological Process	GO:0009124	nucleoside monophosphate biosynthetic process	0.186986	0.304963	0	0	1	153
GO:0007611 learning or memory	1	0.188091	4.348	0.006	Biological Process	GO:0007611	learning or memory	0.188091	0.306348	0	0	1	154
GO:0031396 regulation of protein ubiquitination	1	0.189194	4.348	0.006	Biological Process	GO:0031396	regulation of protein ubiquitination	0.189194	0.307312	0	0	1	155
GO:0045137 development of primary sexual characteristics	1	0.189194	4.348	0.006	Biological Process	GO:0045137	development of primary sexual characteristics	0.189194	0.307312	0	0	1	155
GO:0044249 cellular biosynthetic process	9	0.189603	39.13	0.002	Biological Process	GO:0044249	cellular biosynthetic process	0.189603	0.307561	0	0	9	4911
GO:1903532 positive regulation of secretion by cell	1	0.190295	4.348	0.006	Biological Process	GO:1903532	positive regulation of secretion by cell	0.190295	0.308267	0	0	1	156
GO:0002685 regulation of leukocyte migration	1	0.191395	4.348	0.006	Biological Process	GO:0002685	regulation of leukocyte migration	0.191395	0.308747	0	0	1	157
GO:0034612 response to tumor necrosis factor	1	0.191395	4.348	0.006	Biological Process	GO:0034612	response to tumor necrosis factor	0.191395	0.308747	0	0	1	157
GO:0065009 regulation of molecular function	5	0.191571	21.739	0.002	Biological Process	GO:0065009	regulation of molecular function	0.191571	0.308747	0	0	5	2311
GO:0043086 negative regulation of catalytic activity	2	0.191618	8.696	0.003	Biological Process	GO:0043086	negative regulation of catalytic activity	0.191618	0.308747	0	0	2	598
GO:0071345 cellular response to cytokine stimulus	2	0.192109	8.696	0.003	Biological Process	GO:0071345	cellular response to cytokine stimulus	0.192109	0.309124	0	0	2	599
GO:0001101 response to acid chemical	1	0.192493	4.348	0.006	Biological Process	GO:0001101	response to acid chemical	0.192493	0.309328	0	0	1	158
GO:0043232 intracellular non-membrane-bounded organelle	7	0.206307	30.435	0.002	Cellular Component	GO:0043232	intracellular non-membrane-bounded organelle	0.206307	0.310921	0	0	7	3740
GO:0043228 non-membrane-bounded organelle	7	0.206508	30.435	0.002	Cellular Component	GO:0043228	non-membrane-bounded organelle	0.206508	0.310921	0	0	7	3741
GO:0031300 intrinsic component of organelle membrane	1	0.207905	4.348	0.006	Cellular Component	GO:0031300	intrinsic component of organelle membrane	0.207905	0.310921	0	0	1	176
GO:0019725 cellular homeostasis	2	0.195059	8.696	0.003	Biological Process	GO:0019725	cellular homeostasis	0.195059	0.312614	0	0	2	605
GO:0046903 secretion	2	0.195059	8.696	0.003	Biological Process	GO:0046903	secretion	0.195059	0.312614	0	0	2	605
GO:0034703 cation channel complex	1	0.211062	4.348	0.006	Cellular Component	GO:0034703	cation channel complex	0.211062	0.312824	0	0	1	179
GO:0016192 vesicle-mediated transport	3	0.19793	13.043	0.003	Biological Process	GO:0016192	vesicle-mediated transport	0.19793	0.315298	0	0	3	1147
GO:0009108 coenzyme biosynthetic process	1	0.197965	4.348	0.006	Biological Process	GO:0009108	coenzyme biosynthetic process	0.197965	0.315298	0	0	1	163
GO:1901576 organic substance biosynthetic process	9	0.198789	39.13	0.002	Biological Process	GO:1901576	organic substance biosynthetic process	0.198789	0.315298	0	0	9	4963
GO:0015931 nucleobase-containing compound transport	1	0.199055	4.348	0.006	Biological Process	GO:0015931	nucleobase-containing compound transport	0.199055	0.315298	0	0	1	164
GO:0019318 hexose metabolic process	1	0.199055	4.348	0.006	Biological Process	GO:0019318	hexose metabolic process	0.199055	0.315298	0	0	1	164
GO:0030595 leukocyte chemotaxis	1	0.199055	4.348	0.006	Biological Process	GO:0030595	leukocyte chemotaxis	0.199055	0.315298	0	0	1	164
GO:0032868 response to insulin	1	0.199055	4.348	0.006	Biological Process	GO:0032868	response to insulin	0.199055	0.315298	0	0	1	164
GO:0060341 regulation of cellular localization	2	0.199495	8.696	0.003	Biological Process	GO:0060341	regulation of cellular localization	0.199495	0.315298	0	0	2	614
GO:0045732 positive regulation of protein catabolic process	1	0.200143	4.348	0.006	Biological Process	GO:0045732	positive regulation of protein catabolic process	0.200143	0.315298	0	0	1	165
GO:0045927 positive regulation of growth	1	0.200143	4.348	0.006	Biological Process	GO:0045927	positive regulation of growth	0.200143	0.315298	0	0	1	165
GO:0050792 regulation of viral process	1	0.200143	4.348	0.006	Biological Process	GO:0050792	regulation of viral process	0.200143	0.315298	0	0	1	165
GO:1901214 regulation of neuron death	1	0.200143	4.348	0.006	Biological Process	GO:1901214	regulation of neuron death	0.200143	0.315298	0	0	1	165
GO:2001234 negative regulation of apoptotic signaling pathway	1	0.200143	4.348	0.006	Biological Process	GO:2001234	negative regulation of apoptotic signaling pathway	0.200143	0.315298	0	0	1	165
GO:0044242 cellular lipid catabolic process	1	0.20123	4.348	0.006	Biological Process	GO:0044242	cellular lipid catabolic process	0.20123	0.31656	0	0	1	166
GO:0040007 growth	2	0.201471	8.696	0.003	Biological Process	GO:0040007	growth	0.201471	0.31656	0	0	2	618
GO:0035303 regulation of dephosphorylation	1	0.202316	4.348	0.006	Biological Process	GO:0035303	regulation of dephosphorylation	0.202316	0.317472	0	0	1	167
GO:1901698 response to nitrogen compound	2	0.202955	8.696	0.003	Biological Process	GO:1901698	response to nitrogen compound	0.202955	0.31806	0	0	2	621
GO:0016458 gene silencing	1	0.2034	4.348	0.006	Biological Process	GO:0016458	gene silencing	0.2034	0.318343	0	0	1	168
GO:0050920 regulation of chemotaxis	1	0.204483	4.348	0.006	Biological Process	GO:0050920	regulation of chemotaxis	0.204483	0.318792	0	0	1	169
GO:0051222 positive regulation of protein transport	1	0.204483	4.348	0.006	Biological Process	GO:0051222	positive regulation of protein transport	0.204483	0.318792	0	0	1	169
GO:1903050 regulation of proteolysis involved in cellular protein catabolic process	1	0.204483	4.348	0.006	Biological Process	GO:1903050	regulation of proteolysis involved in cellular protein catabolic process	0.204483	0.318792	0	0	1	169
GO:0098662 inorganic cation transmembrane transport	2	0.204936	8.696	0.003	Biological Process	GO:0098662	inorganic cation transmembrane transport	0.204936	0.319085	0	0	2	625
GO:0003714 transcription corepressor activity	1	0.184116	4.167	0.007	Molecular Function	GO:0003714	transcription corepressor activity	0.184116	0.319541	0	0	1	140
GO:0043122 regulation of I-kappaB kinase/NF-kappaB signaling	1	0.205565	4.348	0.006	Biological Process	GO:0043122	regulation of I-kappaB kinase/NF-kappaB signaling	0.205565	0.319649	0	0	1	170
GO:0060560 developmental growth involved in morphogenesis	1	0.206645	4.348	0.006	Biological Process	GO:0060560	developmental growth involved in morphogenesis	0.206645	0.32031	0	0	1	171
GO:0051179 localization	9	0.206735	39.13	0.002	Biological Process	GO:0051179	localization	0.206735	0.32031	0	0	9	5007
GO:0007275 multicellular organism development	7	0.206789	30.435	0.002	Biological Process	GO:0007275	multicellular organism development	0.206789	0.32031	0	0	7	3661
GO:1901605 alpha-amino acid metabolic process	1	0.207724	4.348	0.006	Biological Process	GO:1901605	alpha-amino acid metabolic process	0.207724	0.321343	0	0	1	172
GO:0031410 cytoplasmic vesicle	3	0.219234	13.043	0.002	Cellular Component	GO:0031410	cytoplasmic vesicle	0.219234	0.321792	0	0	3	1234
GO:0097708 intracellular vesicle	3	0.22099	13.043	0.002	Cellular Component	GO:0097708	intracellular vesicle	0.22099	0.321792	0	0	3	1239
GO:0016874 ligase activity	1	0.188867	4.167	0.007	Molecular Function	GO:0016874	ligase activity	0.188867	0.323157	0	0	1	144
GO:0019900 kinase binding	2	0.189277	8.333	0.004	Molecular Function	GO:0019900	kinase binding	0.189277	0.323157	0	0	2	552
GO:0009058 biosynthetic process	9	0.210582	39.13	0.002	Biological Process	GO:0009058	biosynthetic process	0.210582	0.325081	0	0	9	5028
GO:0034599 cellular response to oxidative stress	1	0.210951	4.348	0.006	Biological Process	GO:0034599	cellular response to oxidative stress	0.210951	0.325081	0	0	1	175
GO:0043903 regulation of symbiosis, encompassing mutualism through parasitism	1	0.210951	4.348	0.006	Biological Process	GO:0043903	regulation of symbiosis, encompassing mutualism through parasitism	0.210951	0.325081	0	0	1	175
GO:0032502 developmental process	8	0.212249	34.783	0.002	Biological Process	GO:0032502	developmental process	0.212249	0.326662	0	0	8	4356
GO:0010038 response to metal ion	1	0.213096	4.348	0.006	Biological Process	GO:0010038	response to metal ion	0.213096	0.327128	0	0	1	177
GO:0051047 positive regulation of secretion	1	0.213096	4.348	0.006	Biological Process	GO:0051047	positive regulation of secretion	0.213096	0.327128	0	0	1	177
GO:0046943 carboxylic acid transmembrane transporter activity	1	0.19359	4.167	0.007	Molecular Function	GO:0046943	carboxylic acid transmembrane transporter activity	0.19359	0.327209	0	0	1	148
GO:0005342 organic acid transmembrane transporter activity	1	0.194767	4.167	0.007	Molecular Function	GO:0005342	organic acid transmembrane transporter activity	0.194767	0.327209	0	0	1	149
GO:1990234 transferase complex	2	0.228413	8.696	0.003	Cellular Component	GO:1990234	transferase complex	0.228413	0.32971	0	0	2	687
GO:0045089 positive regulation of innate immune response	1	0.215235	4.348	0.006	Biological Process	GO:0045089	positive regulation of innate immune response	0.215235	0.329991	0	0	1	179
GO:0015850 organic hydroxy compound transport	1	0.216303	4.348	0.006	Biological Process	GO:0015850	organic hydroxy compound transport	0.216303	0.331205	0	0	1	180
GO:0005996 monosaccharide metabolic process	1	0.217369	4.348	0.006	Biological Process	GO:0005996	monosaccharide metabolic process	0.217369	0.331992	0	0	1	181
GO:0031503 protein-containing complex localization	1	0.217369	4.348	0.006	Biological Process	GO:0031503	protein-containing complex localization	0.217369	0.331992	0	0	1	181
GO:0034097 response to cytokine	2	0.217872	8.696	0.003	Biological Process	GO:0034097	response to cytokine	0.217872	0.332338	0	0	2	651
GO:0033673 negative regulation of kinase activity	1	0.218434	4.348	0.005	Biological Process	GO:0033673	negative regulation of kinase activity	0.218434	0.332772	0	0	1	182
GO:0050790 regulation of catalytic activity	4	0.219359	17.391	0.002	Biological Process	GO:0050790	regulation of catalytic activity	0.219359	0.333547	0	0	4	1802
GO:0050890 cognition	1	0.219497	4.348	0.005	Biological Process	GO:0050890	cognition	0.219497	0.333547	0	0	1	183
GO:0016485 protein processing	1	0.220559	4.348	0.005	Biological Process	GO:0016485	protein processing	0.220559	0.334737	0	0	1	184
GO:0016236 macroautophagy	1	0.22162	4.348	0.005	Biological Process	GO:0016236	macroautophagy	0.22162	0.335078	0	0	1	185
GO:1903320 regulation of protein modification by small protein conjugation or removal	1	0.22162	4.348	0.005	Biological Process	GO:1903320	regulation of protein modification by small protein conjugation or removal	0.22162	0.335078	0	0	1	185
GO:1904951 positive regulation of establishment of protein localization	1	0.22162	4.348	0.005	Biological Process	GO:1904951	positive regulation of establishment of protein localization	0.22162	0.335078	0	0	1	185
GO:0051259 protein complex oligomerization	1	0.223737	4.348	0.005	Biological Process	GO:0051259	protein complex oligomerization	0.223737	0.337853	0	0	1	187
GO:0030334 regulation of cell migration	2	0.22688	8.696	0.003	Biological Process	GO:0030334	regulation of cell migration	0.22688	0.341646	0	0	2	669
GO:1903362 regulation of cellular protein catabolic process	1	0.226902	4.348	0.005	Biological Process	GO:1903362	regulation of cellular protein catabolic process	0.226902	0.341646	0	0	1	190
GO:0044093 positive regulation of molecular function	3	0.227101	13.043	0.002	Biological Process	GO:0044093	positive regulation of molecular function	0.227101	0.341646	0	0	3	1229
GO:0035639 purine ribonucleoside triphosphate binding	4	0.205672	16.667	0.002	Molecular Function	GO:0035639	purine ribonucleoside triphosphate binding	0.205672	0.342787	0	0	4	1632
GO:0000209 protein polyubiquitination	1	0.229005	4.348	0.005	Biological Process	GO:0000209	protein polyubiquitination	0.229005	0.34408	0	0	1	192
GO:0051240 positive regulation of multicellular organismal process	3	0.229636	13.043	0.002	Biological Process	GO:0051240	positive regulation of multicellular organismal process	0.229636	0.344366	0	0	3	1236
GO:0007249 I-kappaB kinase/NF-kappaB signaling	1	0.230055	4.348	0.005	Biological Process	GO:0007249	I-kappaB kinase/NF-kappaB signaling	0.230055	0.344366	0	0	1	193
GO:0030522 intracellular receptor signaling pathway	1	0.230055	4.348	0.005	Biological Process	GO:0030522	intracellular receptor signaling pathway	0.230055	0.344366	0	0	1	193
GO:0051607 defense response to virus	1	0.231103	4.348	0.005	Biological Process	GO:0051607	defense response to virus	0.231103	0.345351	0	0	1	194
GO:0098660 inorganic ion transmembrane transport	2	0.231901	8.696	0.003	Biological Process	GO:0098660	inorganic ion transmembrane transport	0.231901	0.345351	0	0	2	679
GO:0007548 sex differentiation	1	0.23215	4.348	0.005	Biological Process	GO:0007548	sex differentiation	0.23215	0.345351	0	0	1	195
GO:0040029 regulation of gene expression, epigenetic	1	0.23215	4.348	0.005	Biological Process	GO:0040029	regulation of gene expression, epigenetic	0.23215	0.345351	0	0	1	195
GO:0070997 neuron death	1	0.23215	4.348	0.005	Biological Process	GO:0070997	neuron death	0.23215	0.345351	0	0	1	195
GO:0009152 purine ribonucleotide biosynthetic process	1	0.233195	4.348	0.005	Biological Process	GO:0009152	purine ribonucleotide biosynthetic process	0.233195	0.346478	0	0	1	196
GO:0006605 protein targeting	1	0.234239	4.348	0.005	Biological Process	GO:0006605	protein targeting	0.234239	0.3476	0	0	1	197
GO:0019058 viral life cycle	1	0.235282	4.348	0.005	Biological Process	GO:0019058	viral life cycle	0.235282	0.348717	0	0	1	198
GO:0010647 positive regulation of cell communication	3	0.237279	13.043	0.002	Biological Process	GO:0010647	positive regulation of cell communication	0.237279	0.351243	0	0	3	1257
GO:0051188 cofactor biosynthetic process	1	0.238402	4.348	0.005	Biological Process	GO:0051188	cofactor biosynthetic process	0.238402	0.352472	0	0	1	201
GO:0060828 regulation of canonical Wnt signaling pathway	1	0.23944	4.348	0.005	Biological Process	GO:0060828	regulation of canonical Wnt signaling pathway	0.23944	0.352752	0	0	1	202
GO:0090305 nucleic acid phosphodiester bond hydrolysis	1	0.23944	4.348	0.005	Biological Process	GO:0090305	nucleic acid phosphodiester bond hydrolysis	0.23944	0.352752	0	0	1	202
GO:0023056 positive regulation of signaling	3	0.239472	13.043	0.002	Biological Process	GO:0023056	positive regulation of signaling	0.239472	0.352752	0	0	3	1263
GO:0050793 regulation of developmental process	4	0.240741	17.391	0.002	Biological Process	GO:0050793	regulation of developmental process	0.240741	0.354187	0	0	4	1874
GO:0051348 negative regulation of transferase activity	1	0.24151	4.348	0.005	Biological Process	GO:0051348	negative regulation of transferase activity	0.24151	0.354884	0	0	1	204
GO:0000122 negative regulation of transcription by RNA polymerase II	2	0.241969	8.696	0.003	Biological Process	GO:0000122	negative regulation of transcription by RNA polymerase II	0.241969	0.355124	0	0	2	699
GO:0007281 germ cell development	1	0.242544	4.348	0.005	Biological Process	GO:0007281	germ cell development	0.242544	0.355534	0	0	1	205
GO:0051172 negative regulation of nitrogen compound metabolic process	4	0.24436	17.391	0.002	Biological Process	GO:0051172	negative regulation of nitrogen compound metabolic process	0.24436	0.356816	0	0	4	1886
GO:0009260 ribonucleotide biosynthetic process	1	0.244606	4.348	0.005	Biological Process	GO:0009260	ribonucleotide biosynthetic process	0.244606	0.356816	0	0	1	207
GO:0016050 vesicle organization	1	0.244606	4.348	0.005	Biological Process	GO:0016050	vesicle organization	0.244606	0.356816	0	0	1	207
GO:0043434 response to peptide hormone	1	0.244606	4.348	0.005	Biological Process	GO:0043434	response to peptide hormone	0.244606	0.356816	0	0	1	207
GO:0006164 purine nucleotide biosynthetic process	1	0.245635	4.348	0.005	Biological Process	GO:0006164	purine nucleotide biosynthetic process	0.245635	0.357883	0	0	1	208
GO:2000145 regulation of cell motility	2	0.246005	8.696	0.003	Biological Process	GO:2000145	regulation of cell motility	0.246005	0.357988	0	0	2	707
GO:0030258 lipid modification	1	0.24769	4.348	0.005	Biological Process	GO:0030258	lipid modification	0.24769	0.359136	0	0	1	210
GO:0034976 response to endoplasmic reticulum stress	1	0.24769	4.348	0.005	Biological Process	GO:0034976	response to endoplasmic reticulum stress	0.24769	0.359136	0	0	1	210
GO:0045666 positive regulation of neuron differentiation	1	0.24769	4.348	0.005	Biological Process	GO:0045666	positive regulation of neuron differentiation	0.24769	0.359136	0	0	1	210
GO:0009636 response to toxic substance	1	0.248715	4.348	0.005	Biological Process	GO:0009636	response to toxic substance	0.248715	0.359754	0	0	1	211
GO:0046390 ribose phosphate biosynthetic process	1	0.248715	4.348	0.005	Biological Process	GO:0046390	ribose phosphate biosynthetic process	0.248715	0.359754	0	0	1	211
GO:0034504 protein localization to nucleus	1	0.249739	4.348	0.005	Biological Process	GO:0034504	protein localization to nucleus	0.249739	0.360368	0	0	1	212
GO:0045765 regulation of angiogenesis	1	0.249739	4.348	0.005	Biological Process	GO:0045765	regulation of angiogenesis	0.249739	0.360368	0	0	1	212
GO:0048193 Golgi vesicle transport	1	0.250762	4.348	0.005	Biological Process	GO:0048193	Golgi vesicle transport	0.250762	0.36127	0	0	1	213
GO:0010556 regulation of macromolecule biosynthetic process	6	0.250965	26.087	0.002	Biological Process	GO:0010556	regulation of macromolecule biosynthetic process	0.250965	0.36127	0	0	6	3199
GO:0002684 positive regulation of immune system process	2	0.251562	8.696	0.003	Biological Process	GO:0002684	positive regulation of immune system process	0.251562	0.361695	0	0	2	718
GO:0004518 nuclease activity	1	0.219103	4.167	0.006	Molecular Function	GO:0004518	nuclease activity	0.219103	0.362297	0	0	1	170
GO:0010506 regulation of autophagy	1	0.252803	4.348	0.005	Biological Process	GO:0010506	regulation of autophagy	0.252803	0.362612	0	0	1	215
GO:0031647 regulation of protein stability	1	0.252803	4.348	0.005	Biological Process	GO:0031647	regulation of protein stability	0.252803	0.362612	0	0	1	215
GO:0032555 purine ribonucleotide binding	4	0.221231	16.667	0.002	Molecular Function	GO:0032555	purine ribonucleotide binding	0.221231	0.362958	0	0	4	1682
GO:0016829 lyase activity	1	0.224793	4.167	0.006	Molecular Function	GO:0016829	lyase activity	0.224793	0.363026	0	0	1	175
GO:0032553 ribonucleotide binding	4	0.225652	16.667	0.002	Molecular Function	GO:0032553	ribonucleotide binding	0.225652	0.363026	0	0	4	1696
GO:0017076 purine nucleotide binding	4	0.227555	16.667	0.002	Molecular Function	GO:0017076	purine nucleotide binding	0.227555	0.363026	0	0	4	1702
GO:0060090 molecular adaptor activity	1	0.228188	4.167	0.006	Molecular Function	GO:0060090	molecular adaptor activity	0.228188	0.363026	0	0	1	178
GO:0072522 purine-containing compound biosynthetic process	1	0.253821	4.348	0.005	Biological Process	GO:0072522	purine-containing compound biosynthetic process	0.253821	0.363639	0	0	1	216
GO:0001505 regulation of neurotransmitter levels	1	0.254839	4.348	0.005	Biological Process	GO:0001505	regulation of neurotransmitter levels	0.254839	0.363796	0	0	1	217
GO:0032103 positive regulation of response to external stimulus	1	0.254839	4.348	0.005	Biological Process	GO:0032103	positive regulation of response to external stimulus	0.254839	0.363796	0	0	1	217
GO:0044262 cellular carbohydrate metabolic process	1	0.254839	4.348	0.005	Biological Process	GO:0044262	cellular carbohydrate metabolic process	0.254839	0.363796	0	0	1	217
GO:0045088 regulation of innate immune response	1	0.255855	4.348	0.005	Biological Process	GO:0045088	regulation of innate immune response	0.255855	0.364661	0	0	1	218
GO:1902680 positive regulation of RNA biosynthetic process	3	0.256052	13.043	0.002	Biological Process	GO:1902680	positive regulation of RNA biosynthetic process	0.256052	0.364661	0	0	3	1308
GO:0009416 response to light stimulus	1	0.257883	4.348	0.005	Biological Process	GO:0009416	response to light stimulus	0.257883	0.366834	0	0	1	220
GO:0000287 magnesium ion binding	1	0.234934	4.167	0.005	Molecular Function	GO:0000287	magnesium ion binding	0.234934	0.36818	0	0	1	184
GO:0004252 serine-type endopeptidase activity	1	0.234934	4.167	0.005	Molecular Function	GO:0004252	serine-type endopeptidase activity	0.234934	0.36818	0	0	1	184
GO:0097193 intrinsic apoptotic signaling pathway	1	0.259905	4.348	0.005	Biological Process	GO:0097193	intrinsic apoptotic signaling pathway	0.259905	0.369274	0	0	1	222
GO:0070588 calcium ion transmembrane transport	1	0.261922	4.348	0.004	Biological Process	GO:0070588	calcium ion transmembrane transport	0.261922	0.371263	0	0	1	224
GO:0110053 regulation of actin filament organization	1	0.261922	4.348	0.004	Biological Process	GO:0110053	regulation of actin filament organization	0.261922	0.371263	0	0	1	224
GO:0006996 organelle organization	6	0.262357	26.087	0.002	Biological Process	GO:0006996	organelle organization	0.262357	0.37144	0	0	6	3246
GO:0098655 cation transmembrane transport	2	0.2632	8.696	0.003	Biological Process	GO:0098655	cation transmembrane transport	0.2632	0.372196	0	0	2	741
GO:0032879 regulation of localization	4	0.26483	17.391	0.002	Biological Process	GO:0032879	regulation of localization	0.26483	0.373775	0	0	4	1953
GO:0140014 mitotic nuclear division	1	0.264939	4.348	0.004	Biological Process	GO:0140014	mitotic nuclear division	0.264939	0.373775	0	0	1	227
GO:0055085 transmembrane transport	3	0.26535	13.043	0.002	Biological Process	GO:0055085	transmembrane transport	0.26535	0.373916	0	0	3	1333
GO:0030659 cytoplasmic vesicle membrane	1	0.262922	4.348	0.004	Cellular Component	GO:0030659	cytoplasmic vesicle membrane	0.262922	0.375112	0	0	1	230
GO:0044430 cytoskeletal part	3	0.264386	13.043	0.002	Cellular Component	GO:0044430	cytoskeletal part	0.264386	0.375112	0	0	3	1360
GO:0006807 nitrogen compound metabolic process	14	0.267909	60.87	0.002	Biological Process	GO:0006807	nitrogen compound metabolic process	0.267909	0.376687	0	0	14	8922
GO:0031346 positive regulation of cell projection organization	1	0.267943	4.348	0.004	Biological Process	GO:0031346	positive regulation of cell projection organization	0.267943	0.376687	0	0	1	230
GO:1901342 regulation of vasculature development	1	0.268942	4.348	0.004	Biological Process	GO:1901342	regulation of vasculature development	0.268942	0.37765	0	0	1	231
GO:0034702 ion channel complex	1	0.268805	4.348	0.004	Cellular Component	GO:0034702	ion channel complex	0.268805	0.378149	0	0	1	236
GO:0051270 regulation of cellular component movement	2	0.270801	8.696	0.003	Biological Process	GO:0051270	regulation of cellular component movement	0.270801	0.379817	0	0	2	756
GO:0005096 GTPase activator activity	1	0.247156	4.167	0.005	Molecular Function	GO:0005096	GTPase activator activity	0.247156	0.382343	0	0	1	195
GO:0015291 secondary active transmembrane transporter activity	1	0.249358	4.167	0.005	Molecular Function	GO:0015291	secondary active transmembrane transporter activity	0.249358	0.382343	0	0	1	197
GO:0008236 serine-type peptidase activity	1	0.250457	4.167	0.005	Molecular Function	GO:0008236	serine-type peptidase activity	0.250457	0.382343	0	0	1	198
GO:0005488 binding	20	0.251254	83.333	0.002	Molecular Function	GO:0005488	binding	0.251254	0.382343	0	0	20	12468
GO:0040012 regulation of locomotion	2	0.273843	8.696	0.003	Biological Process	GO:0040012	regulation of locomotion	0.273843	0.383635	0	0	2	762
GO:0010033 response to organic substance	4	0.27506	17.391	0.002	Biological Process	GO:0010033	response to organic substance	0.27506	0.384892	0	0	4	1986
GO:0008514 organic anion transmembrane transporter activity	1	0.257017	4.167	0.005	Molecular Function	GO:0008514	organic anion transmembrane transporter activity	0.257017	0.385526	0	0	1	204
GO:0017171 serine hydrolase activity	1	0.257017	4.167	0.005	Molecular Function	GO:0017171	serine hydrolase activity	0.257017	0.385526	0	0	1	204
GO:0051258 protein polymerization	1	0.275897	4.348	0.004	Biological Process	GO:0051258	protein polymerization	0.275897	0.385614	0	0	1	238
GO:0000151 ubiquitin ligase complex	1	0.278509	4.348	0.004	Cellular Component	GO:0000151	ubiquitin ligase complex	0.278509	0.387364	0	0	1	246
GO:0012506 vesicle membrane	1	0.280435	4.348	0.004	Cellular Component	GO:0012506	vesicle membrane	0.280435	0.387364	0	0	1	248
GO:1902495 transmembrane transporter complex	1	0.282356	4.348	0.004	Cellular Component	GO:1902495	transmembrane transporter complex	0.282356	0.387364	0	0	1	250
GO:0031326 regulation of cellular biosynthetic process	6	0.278386	26.087	0.002	Biological Process	GO:0031326	regulation of cellular biosynthetic process	0.278386	0.387501	0	0	6	3311
GO:0001558 regulation of cell growth	1	0.278859	4.348	0.004	Biological Process	GO:0001558	regulation of cell growth	0.278859	0.387501	0	0	1	241
GO:0006520 cellular amino acid metabolic process	1	0.278859	4.348	0.004	Biological Process	GO:0006520	cellular amino acid metabolic process	0.278859	0.387501	0	0	1	241
GO:0006913 nucleocytoplasmic transport	1	0.278859	4.348	0.004	Biological Process	GO:0006913	nucleocytoplasmic transport	0.278859	0.387501	0	0	1	241
GO:0051169 nuclear transport	1	0.278859	4.348	0.004	Biological Process	GO:0051169	nuclear transport	0.278859	0.387501	0	0	1	241
GO:0098656 anion transmembrane transport	1	0.280827	4.348	0.004	Biological Process	GO:0098656	anion transmembrane transport	0.280827	0.389785	0	0	1	243
GO:0006396 RNA processing	2	0.281448	8.696	0.003	Biological Process	GO:0006396	RNA processing	0.281448	0.390197	0	0	2	777
GO:0009887 animal organ morphogenesis	2	0.282462	8.696	0.003	Biological Process	GO:0009887	animal organ morphogenesis	0.282462	0.391152	0	0	2	779
GO:0051604 protein maturation	1	0.282789	4.348	0.004	Biological Process	GO:0051604	protein maturation	0.282789	0.391154	0	0	1	245
GO:0009888 tissue development	3	0.283724	13.043	0.002	Biological Process	GO:0009888	tissue development	0.283724	0.391607	0	0	3	1382
GO:0060326 cell chemotaxis	1	0.283769	4.348	0.004	Biological Process	GO:0060326	cell chemotaxis	0.283769	0.391607	0	0	1	246
GO:0006650 glycerophospholipid metabolic process	1	0.284747	4.348	0.004	Biological Process	GO:0006650	glycerophospholipid metabolic process	0.284747	0.392057	0	0	1	247
GO:0060070 canonical Wnt signaling pathway	1	0.284747	4.348	0.004	Biological Process	GO:0060070	canonical Wnt signaling pathway	0.284747	0.392057	0	0	1	247
GO:0032268 regulation of cellular protein metabolic process	4	0.285376	17.391	0.002	Biological Process	GO:0032268	regulation of cellular protein metabolic process	0.285376	0.392474	0	0	4	2019
GO:0006790 sulfur compound metabolic process	1	0.285724	4.348	0.004	Biological Process	GO:0006790	sulfur compound metabolic process	0.285724	0.392503	0	0	1	248
GO:1901652 response to peptide	1	0.286699	4.348	0.004	Biological Process	GO:1901652	response to peptide	0.286699	0.393393	0	0	1	249
GO:0030695 GTPase regulator activity	1	0.264601	4.167	0.005	Molecular Function	GO:0030695	GTPase regulator activity	0.264601	0.394086	0	0	1	211
GO:0009889 regulation of biosynthetic process	6	0.288144	26.087	0.002	Biological Process	GO:0009889	regulation of biosynthetic process	0.288144	0.394481	0	0	6	3350
GO:0009615 response to virus	1	0.288647	4.348	0.004	Biological Process	GO:0009615	response to virus	0.288647	0.394481	0	0	1	251
GO:0062012 regulation of small molecule metabolic process	1	0.288647	4.348	0.004	Biological Process	GO:0062012	regulation of small molecule metabolic process	0.288647	0.394481	0	0	1	251
GO:0006950 response to stress	5	0.288805	21.739	0.002	Biological Process	GO:0006950	response to stress	0.288805	0.394481	0	0	5	2684
GO:0048731 system development	6	0.289151	26.087	0.002	Biological Process	GO:0048731	system development	0.289151	0.394506	0	0	6	3354
GO:0006887 exocytosis	1	0.290589	4.348	0.004	Biological Process	GO:0006887	exocytosis	0.290589	0.396018	0	0	1	253
GO:0030111 regulation of Wnt signaling pathway	1	0.291558	4.348	0.004	Biological Process	GO:0030111	regulation of Wnt signaling pathway	0.291558	0.396889	0	0	1	254
GO:1990351 transporter complex	1	0.291888	4.348	0.004	Cellular Component	GO:1990351	transporter complex	0.291888	0.397159	0	0	1	260
GO:0031349 positive regulation of defense response	1	0.292526	4.348	0.004	Biological Process	GO:0031349	positive regulation of defense response	0.292526	0.397756	0	0	1	255
GO:0016032 viral process	1	0.294459	4.348	0.004	Biological Process	GO:0016032	viral process	0.294459	0.399885	0	0	1	257
GO:0006979 response to oxidative stress	1	0.295423	4.348	0.004	Biological Process	GO:0006979	response to oxidative stress	0.295423	0.399885	0	0	1	258
GO:0016042 lipid catabolic process	1	0.295423	4.348	0.004	Biological Process	GO:0016042	lipid catabolic process	0.295423	0.399885	0	0	1	258
GO:0045862 positive regulation of proteolysis	1	0.295423	4.348	0.004	Biological Process	GO:0045862	positive regulation of proteolysis	0.295423	0.399885	0	0	1	258
GO:0046942 carboxylic acid transport	1	0.296386	4.348	0.004	Biological Process	GO:0046942	carboxylic acid transport	0.296386	0.400737	0	0	1	259
GO:0015849 organic acid transport	1	0.297347	4.348	0.004	Biological Process	GO:0015849	organic acid transport	0.297347	0.401586	0	0	1	260
GO:0034654 nucleobase-containing compound biosynthetic process	6	0.298763	26.087	0.002	Biological Process	GO:0034654	nucleobase-containing compound biosynthetic process	0.298763	0.403045	0	0	6	3392
GO:0010467 gene expression	8	0.299441	34.783	0.002	Biological Process	GO:0010467	gene expression	0.299441	0.403506	0	0	8	4771
GO:0051051 negative regulation of transport	1	0.301182	4.348	0.004	Biological Process	GO:0051051	negative regulation of transport	0.301182	0.405398	0	0	1	264
GO:0016787 hydrolase activity	5	0.275323	20.833	0.002	Molecular Function	GO:0016787	hydrolase activity	0.275323	0.405856	0	0	5	2451
GO:0031625 ubiquitin protein ligase binding	1	0.276368	4.167	0.005	Molecular Function	GO:0031625	ubiquitin protein ligase binding	0.276368	0.405856	0	0	1	222
GO:0044255 cellular lipid metabolic process	2	0.302735	8.696	0.002	Biological Process	GO:0044255	cellular lipid metabolic process	0.302735	0.406579	0	0	2	819
GO:0010605 negative regulation of macromolecule metabolic process	4	0.302736	17.391	0.002	Biological Process	GO:0010605	negative regulation of macromolecule metabolic process	0.302736	0.406579	0	0	4	2074
GO:0009165 nucleotide biosynthetic process	1	0.303091	4.348	0.004	Biological Process	GO:0009165	nucleotide biosynthetic process	0.303091	0.406602	0	0	1	266
GO:0098793 presynapse	1	0.303166	4.348	0.004	Cellular Component	GO:0098793	presynapse	0.303166	0.407783	0	0	1	272
GO:0045202 synapse	2	0.304609	8.696	0.002	Cellular Component	GO:0045202	synapse	0.304609	0.407783	0	0	2	841
GO:0035556 intracellular signal transduction	4	0.304641	17.391	0.002	Biological Process	GO:0035556	intracellular signal transduction	0.304641	0.408225	0	0	4	2080
GO:0050900 leukocyte migration	1	0.304996	4.348	0.004	Biological Process	GO:0050900	leukocyte migration	0.304996	0.408246	0	0	1	268
GO:0043168 anion binding	5	0.280606	20.833	0.002	Molecular Function	GO:0043168	anion binding	0.280606	0.408573	0	0	5	2469
GO:0005524 ATP binding	3	0.28211	12.5	0.002	Molecular Function	GO:0005524	ATP binding	0.28211	0.408573	0	0	3	1282
GO:0005819 spindle	1	0.307815	4.348	0.004	Cellular Component	GO:0005819	spindle	0.307815	0.408778	0	0	1	277
GO:2000026 regulation of multicellular organismal development	3	0.306434	13.043	0.002	Biological Process	GO:2000026	regulation of multicellular organismal development	0.306434	0.409421	0	0	3	1442
GO:0002757 immune response-activating signal transduction	1	0.306895	4.348	0.004	Biological Process	GO:0002757	immune response-activating signal transduction	0.306895	0.409421	0	0	1	270
GO:1901293 nucleoside phosphate biosynthetic process	1	0.306895	4.348	0.004	Biological Process	GO:1901293	nucleoside phosphate biosynthetic process	0.306895	0.409421	0	0	1	270
GO:0010035 response to inorganic substance	1	0.307843	4.348	0.004	Biological Process	GO:0010035	response to inorganic substance	0.307843	0.41023	0	0	1	271
GO:0001664 G protein-coupled receptor binding	1	0.285862	4.167	0.004	Molecular Function	GO:0001664	G protein-coupled receptor binding	0.285862	0.411171	0	0	1	231
GO:0070887 cellular response to chemical stimulus	4	0.311642	17.391	0.002	Biological Process	GO:0070887	cellular response to chemical stimulus	0.311642	0.414639	0	0	4	2102
GO:0044092 negative regulation of molecular function	2	0.311842	8.696	0.002	Biological Process	GO:0044092	negative regulation of molecular function	0.311842	0.414639	0	0	2	837
GO:0010557 positive regulation of macromolecule biosynthetic process	3	0.312518	13.043	0.002	Biological Process	GO:0010557	positive regulation of macromolecule biosynthetic process	0.312518	0.415079	0	0	3	1458
GO:0022412 cellular process involved in reproduction in multicellular organism	1	0.313505	4.348	0.004	Biological Process	GO:0022412	cellular process involved in reproduction in multicellular organism	0.313505	0.41593	0	0	1	277
GO:0018130 heterocycle biosynthetic process	6	0.314627	26.087	0.002	Biological Process	GO:0018130	heterocycle biosynthetic process	0.314627	0.416958	0	0	6	3454
GO:0019438 aromatic compound biosynthetic process	6	0.316173	26.087	0.002	Biological Process	GO:0019438	aromatic compound biosynthetic process	0.316173	0.418546	0	0	6	3460
GO:0050769 positive regulation of neurogenesis	1	0.317255	4.348	0.004	Biological Process	GO:0050769	positive regulation of neurogenesis	0.317255	0.419516	0	0	1	281
GO:0044463 cell projection part	2	0.322405	8.696	0.002	Cellular Component	GO:0044463	cell projection part	0.322405	0.421412	0	0	2	877
GO:0120038 plasma membrane bounded cell projection part	2	0.322405	8.696	0.002	Cellular Component	GO:0120038	plasma membrane bounded cell projection part	0.322405	0.421412	0	0	2	877
GO:0002764 immune response-regulating signaling pathway	1	0.319122	4.348	0.004	Biological Process	GO:0002764	immune response-regulating signaling pathway	0.319122	0.421522	0	0	1	283
GO:0005635 nuclear envelope	1	0.32521	4.348	0.003	Cellular Component	GO:0005635	nuclear envelope	0.32521	0.421757	0	0	1	296
GO:0009059 macromolecule biosynthetic process	7	0.319719	30.435	0.002	Biological Process	GO:0009059	macromolecule biosynthetic process	0.319719	0.421826	0	0	7	4163
GO:0006631 fatty acid metabolic process	1	0.320054	4.348	0.004	Biological Process	GO:0006631	fatty acid metabolic process	0.320054	0.421826	0	0	1	284
GO:0032956 regulation of actin cytoskeleton organization	1	0.320985	4.348	0.004	Biological Process	GO:0032956	regulation of actin cytoskeleton organization	0.320985	0.422127	0	0	1	285
GO:2001233 regulation of apoptotic signaling pathway	1	0.320985	4.348	0.004	Biological Process	GO:2001233	regulation of apoptotic signaling pathway	0.320985	0.422127	0	0	1	285
GO:0044389 ubiquitin-like protein ligase binding	1	0.297303	4.167	0.004	Molecular Function	GO:0044389	ubiquitin-like protein ligase binding	0.297303	0.423292	0	0	1	242
GO:0032559 adenyl ribonucleotide binding	3	0.29832	12.5	0.002	Molecular Function	GO:0032559	adenyl ribonucleotide binding	0.29832	0.423292	0	0	3	1322
GO:0060589 nucleoside-triphosphatase regulator activity	1	0.30142	4.167	0.004	Molecular Function	GO:0060589	nucleoside-triphosphatase regulator activity	0.30142	0.423914	0	0	1	246
GO:0030554 adenyl nucleotide binding	3	0.302795	12.5	0.002	Molecular Function	GO:0030554	adenyl nucleotide binding	0.302795	0.423914	0	0	3	1333
GO:0051246 regulation of protein metabolic process	4	0.323152	17.391	0.002	Biological Process	GO:0051246	regulation of protein metabolic process	0.323152	0.424512	0	0	4	2138
GO:0006816 calcium ion transport	1	0.324695	4.348	0.003	Biological Process	GO:0006816	calcium ion transport	0.324695	0.42543	0	0	1	289
GO:0006874 cellular calcium ion homeostasis	1	0.324695	4.348	0.003	Biological Process	GO:0006874	cellular calcium ion homeostasis	0.324695	0.42543	0	0	1	289
GO:0003008 system process	4	0.325397	17.391	0.002	Biological Process	GO:0003008	system process	0.325397	0.42543	0	0	4	2145
GO:0016049 cell growth	1	0.32562	4.348	0.003	Biological Process	GO:0016049	cell growth	0.32562	0.42543	0	0	1	290
GO:0042254 ribosome biogenesis	1	0.32562	4.348	0.003	Biological Process	GO:0042254	ribosome biogenesis	0.32562	0.42543	0	0	1	290
GO:0016607 nuclear speck	1	0.334197	4.348	0.003	Cellular Component	GO:0016607	nuclear speck	0.334197	0.425448	0	0	1	306
GO:0030425 dendrite	1	0.33598	4.348	0.003	Cellular Component	GO:0030425	dendrite	0.33598	0.425448	0	0	1	308
GO:0097447 dendritic tree	1	0.33687	4.348	0.003	Cellular Component	GO:0097447	dendritic tree	0.33687	0.425448	0	0	1	309
GO:0031974 membrane-enclosed lumen	6	0.343434	26.087	0.002	Cellular Component	GO:0031974	membrane-enclosed lumen	0.343434	0.425448	0	0	6	3644
GO:0043233 organelle lumen	6	0.343434	26.087	0.002	Cellular Component	GO:0043233	organelle lumen	0.343434	0.425448	0	0	6	3644
GO:0070013 intracellular organelle lumen	6	0.343434	26.087	0.002	Cellular Component	GO:0070013	intracellular organelle lumen	0.343434	0.425448	0	0	6	3644
GO:0050804 modulation of chemical synaptic transmission	1	0.326543	4.348	0.003	Biological Process	GO:0050804	modulation of chemical synaptic transmission	0.326543	0.426173	0	0	1	291
GO:0097367 carbohydrate derivative binding	4	0.306909	16.667	0.002	Molecular Function	GO:0097367	carbohydrate derivative binding	0.306909	0.426827	0	0	4	1942
GO:0099177 regulation of trans-synaptic signaling	1	0.327466	4.348	0.003	Biological Process	GO:0099177	regulation of trans-synaptic signaling	0.327466	0.426913	0	0	1	292
GO:0043547 positive regulation of GTPase activity	1	0.328387	4.348	0.003	Biological Process	GO:0043547	positive regulation of GTPase activity	0.328387	0.427187	0	0	1	293
GO:0072594 establishment of protein localization to organelle	1	0.328387	4.348	0.003	Biological Process	GO:0072594	establishment of protein localization to organelle	0.328387	0.427187	0	0	1	293
GO:0003676 nucleic acid binding	6	0.309669	25	0.002	Molecular Function	GO:0003676	nucleic acid binding	0.309669	0.427832	0	0	6	3195
GO:0044403 symbiont process	1	0.329306	4.348	0.003	Biological Process	GO:0044403	symbiont process	0.329306	0.42792	0	0	1	294
GO:0001933 negative regulation of protein phosphorylation	1	0.330225	4.348	0.003	Biological Process	GO:0001933	negative regulation of protein phosphorylation	0.330225	0.428651	0	0	1	295
GO:0042176 regulation of protein catabolic process	1	0.331142	4.348	0.003	Biological Process	GO:0042176	regulation of protein catabolic process	0.331142	0.429378	0	0	1	296
GO:1902903 regulation of supramolecular fiber organization	1	0.332059	4.348	0.003	Biological Process	GO:1902903	regulation of supramolecular fiber organization	0.332059	0.430102	0	0	1	297
GO:0055074 calcium ion homeostasis	1	0.333887	4.348	0.003	Biological Process	GO:0055074	calcium ion homeostasis	0.333887	0.432005	0	0	1	299
GO:0007283 spermatogenesis	1	0.3348	4.348	0.003	Biological Process	GO:0007283	spermatogenesis	0.3348	0.432255	0	0	1	300
GO:0042391 regulation of membrane potential	1	0.3348	4.348	0.003	Biological Process	GO:0042391	regulation of membrane potential	0.3348	0.432255	0	0	1	300
GO:0009314 response to radiation	1	0.335711	4.348	0.003	Biological Process	GO:0009314	response to radiation	0.335711	0.432503	0	0	1	301
GO:0022411 cellular component disassembly	1	0.335711	4.348	0.003	Biological Process	GO:0022411	cellular component disassembly	0.335711	0.432503	0	0	1	301
GO:2001141 regulation of RNA biosynthetic process	5	0.336406	21.739	0.002	Biological Process	GO:2001141	regulation of RNA biosynthetic process	0.336406	0.432748	0	0	5	2853
GO:0010975 regulation of neuron projection development	1	0.336622	4.348	0.003	Biological Process	GO:0010975	regulation of neuron projection development	0.336622	0.432748	0	0	1	302
GO:1901362 organic cyclic compound biosynthetic process	6	0.337477	26.087	0.002	Biological Process	GO:1901362	organic cyclic compound biosynthetic process	0.337477	0.4332	0	0	6	3542
GO:0031328 positive regulation of cellular biosynthetic process	3	0.337694	13.043	0.002	Biological Process	GO:0031328	positive regulation of cellular biosynthetic process	0.337694	0.4332	0	0	3	1524
GO:1901700 response to oxygen-containing compound	2	0.338548	8.696	0.002	Biological Process	GO:1901700	response to oxygen-containing compound	0.338548	0.433832	0	0	2	890
GO:0015318 inorganic molecular entity transmembrane transporter activity	2	0.317231	8.333	0.003	Molecular Function	GO:0015318	inorganic molecular entity transmembrane transporter activity	0.317231	0.435415	0	0	2	789
GO:0019932 second-messenger-mediated signaling	1	0.342058	4.348	0.003	Biological Process	GO:0019932	second-messenger-mediated signaling	0.342058	0.437863	0	0	1	308
GO:0044419 interspecies interaction between organisms	1	0.34296	4.348	0.003	Biological Process	GO:0044419	interspecies interaction between organisms	0.34296	0.438551	0	0	1	309
GO:0009891 positive regulation of biosynthetic process	3	0.343809	13.043	0.002	Biological Process	GO:0009891	positive regulation of biosynthetic process	0.343809	0.438769	0	0	3	1540
GO:0032970 regulation of actin filament-based process	1	0.34386	4.348	0.003	Biological Process	GO:0032970	regulation of actin filament-based process	0.34386	0.438769	0	0	1	310
GO:0048608 reproductive structure development	1	0.34476	4.348	0.003	Biological Process	GO:0048608	reproductive structure development	0.34476	0.439373	0	0	1	311
GO:0051130 positive regulation of cellular component organization	2	0.345065	8.696	0.002	Biological Process	GO:0051130	positive regulation of cellular component organization	0.345065	0.439373	0	0	2	903
GO:0061458 reproductive system development	1	0.346555	4.348	0.003	Biological Process	GO:0061458	reproductive system development	0.346555	0.440804	0	0	1	313
GO:0048232 male gamete generation	1	0.348346	4.348	0.003	Biological Process	GO:0048232	male gamete generation	0.348346	0.442146	0	0	1	315
GO:0072503 cellular divalent inorganic cation homeostasis	1	0.348346	4.348	0.003	Biological Process	GO:0072503	cellular divalent inorganic cation homeostasis	0.348346	0.442146	0	0	1	315
GO:0010639 negative regulation of organelle organization	1	0.350132	4.348	0.003	Biological Process	GO:0010639	negative regulation of organelle organization	0.350132	0.443944	0	0	1	317
GO:0061630 ubiquitin protein ligase activity	1	0.325639	4.167	0.004	Molecular Function	GO:0061630	ubiquitin protein ligase activity	0.325639	0.444053	0	0	1	270
GO:0034470 ncRNA processing	1	0.351024	4.348	0.003	Biological Process	GO:0034470	ncRNA processing	0.351024	0.444605	0	0	1	318
GO:0001701 in utero embryonic development	1	0.35369	4.348	0.003	Biological Process	GO:0001701	in utero embryonic development	0.35369	0.447041	0	0	1	321
GO:0002253 activation of immune response	1	0.35369	4.348	0.003	Biological Process	GO:0002253	activation of immune response	0.35369	0.447041	0	0	1	321
GO:0001667 ameboidal-type cell migration	1	0.358112	4.348	0.003	Biological Process	GO:0001667	ameboidal-type cell migration	0.358112	0.451206	0	0	1	326
GO:0010256 endomembrane system organization	1	0.358112	4.348	0.003	Biological Process	GO:0010256	endomembrane system organization	0.358112	0.451206	0	0	1	326
GO:0043161 proteasome-mediated ubiquitin-dependent protein catabolic process	1	0.358112	4.348	0.003	Biological Process	GO:0043161	proteasome-mediated ubiquitin-dependent protein catabolic process	0.358112	0.451206	0	0	1	326
GO:0016055 Wnt signaling pathway	1	0.358993	4.348	0.003	Biological Process	GO:0016055	Wnt signaling pathway	0.358993	0.451842	0	0	1	327
GO:0065008 regulation of biological quality	5	0.359378	21.739	0.002	Biological Process	GO:0065008	regulation of biological quality	0.359378	0.451854	0	0	5	2933
GO:0061659 ubiquitin-like protein ligase activity	1	0.333532	4.167	0.004	Molecular Function	GO:0061659	ubiquitin-like protein ligase activity	0.333532	0.451882	0	0	1	278
GO:0051962 positive regulation of nervous system development	1	0.359872	4.348	0.003	Biological Process	GO:0051962	positive regulation of nervous system development	0.359872	0.452003	0	0	1	328
GO:0070838 divalent metal ion transport	1	0.360751	4.348	0.003	Biological Process	GO:0070838	divalent metal ion transport	0.360751	0.452472	0	0	1	329
GO:0072507 divalent inorganic cation homeostasis	1	0.361628	4.348	0.003	Biological Process	GO:0072507	divalent inorganic cation homeostasis	0.361628	0.452472	0	0	1	330
GO:0198738 cell-cell signaling by wnt	1	0.361628	4.348	0.003	Biological Process	GO:0198738	cell-cell signaling by wnt	0.361628	0.452472	0	0	1	330
GO:0001819 positive regulation of cytokine production	1	0.362505	4.348	0.003	Biological Process	GO:0001819	positive regulation of cytokine production	0.362505	0.452472	0	0	1	331
GO:0042326 negative regulation of phosphorylation	1	0.362505	4.348	0.003	Biological Process	GO:0042326	negative regulation of phosphorylation	0.362505	0.452472	0	0	1	331
GO:0046486 glycerolipid metabolic process	1	0.362505	4.348	0.003	Biological Process	GO:0046486	glycerolipid metabolic process	0.362505	0.452472	0	0	1	331
GO:0022604 regulation of cell morphogenesis	1	0.36338	4.348	0.003	Biological Process	GO:0022604	regulation of cell morphogenesis	0.36338	0.452624	0	0	1	332
GO:0072511 divalent inorganic cation transport	1	0.36338	4.348	0.003	Biological Process	GO:0072511	divalent inorganic cation transport	0.36338	0.452624	0	0	1	332
GO:0003924 GTPase activity	1	0.33842	4.167	0.004	Molecular Function	GO:0003924	GTPase activity	0.33842	0.455565	0	0	1	283
GO:0015075 ion transmembrane transporter activity	2	0.341538	8.333	0.002	Molecular Function	GO:0015075	ion transmembrane transporter activity	0.341538	0.456834	0	0	2	834
GO:0006914 autophagy	1	0.368606	4.348	0.003	Biological Process	GO:0006914	autophagy	0.368606	0.458184	0	0	1	338
GO:0061919 process utilizing autophagic mechanism	1	0.368606	4.348	0.003	Biological Process	GO:0061919	process utilizing autophagic mechanism	0.368606	0.458184	0	0	1	338
GO:0042802 identical protein binding	3	0.344909	12.5	0.002	Molecular Function	GO:0042802	identical protein binding	0.344909	0.458424	0	0	3	1436
GO:0010720 positive regulation of cell development	1	0.371204	4.348	0.003	Biological Process	GO:0010720	positive regulation of cell development	0.371204	0.460937	0	0	1	341
GO:0005261 cation channel activity	1	0.349052	4.167	0.003	Molecular Function	GO:0005261	cation channel activity	0.349052	0.461013	0	0	1	294
GO:0009719 response to endogenous stimulus	2	0.371949	8.696	0.002	Biological Process	GO:0009719	response to endogenous stimulus	0.371949	0.461056	0	0	2	957
GO:0006644 phospholipid metabolic process	1	0.372067	4.348	0.003	Biological Process	GO:0006644	phospholipid metabolic process	0.372067	0.461056	0	0	1	342
GO:0008144 drug binding	3	0.352286	12.5	0.002	Molecular Function	GO:0008144	drug binding	0.352286	0.462376	0	0	3	1454
GO:0008509 anion transmembrane transporter activity	1	0.355733	4.167	0.003	Molecular Function	GO:0008509	anion transmembrane transporter activity	0.355733	0.464	0	0	1	301
GO:0032774 RNA biosynthetic process	5	0.375275	21.739	0.002	Biological Process	GO:0032774	RNA biosynthetic process	0.375275	0.464366	0	0	5	2988
GO:1901615 organic hydroxy compound metabolic process	1	0.37551	4.348	0.003	Biological Process	GO:1901615	organic hydroxy compound metabolic process	0.37551	0.464366	0	0	1	346
GO:0043087 regulation of GTPase activity	1	0.376368	4.348	0.003	Biological Process	GO:0043087	regulation of GTPase activity	0.376368	0.464948	0	0	1	347
GO:0000280 nuclear division	1	0.377225	4.348	0.003	Biological Process	GO:0000280	nuclear division	0.377225	0.465528	0	0	1	348
GO:0048584 positive regulation of response to stimulus	3	0.378183	13.043	0.002	Biological Process	GO:0048584	positive regulation of response to stimulus	0.378183	0.466231	0	0	3	1630
GO:0051656 establishment of organelle localization	1	0.378935	4.348	0.003	Biological Process	GO:0051656	establishment of organelle localization	0.378935	0.466681	0	0	1	350
GO:0001525 angiogenesis	1	0.379789	4.348	0.003	Biological Process	GO:0001525	angiogenesis	0.379789	0.467253	0	0	1	351
GO:0015631 tubulin binding	1	0.360465	4.167	0.003	Molecular Function	GO:0015631	tubulin binding	0.360465	0.467269	0	0	1	306
GO:0071417 cellular response to organonitrogen compound	1	0.380641	4.348	0.003	Biological Process	GO:0071417	cellular response to organonitrogen compound	0.380641	0.467823	0	0	1	352
GO:0044441 ciliary part	1	0.383275	4.348	0.003	Cellular Component	GO:0044441	ciliary part	0.383275	0.471286	0	0	1	363
GO:0060627 regulation of vesicle-mediated transport	1	0.384039	4.348	0.003	Biological Process	GO:0060627	regulation of vesicle-mediated transport	0.384039	0.471517	0	0	1	356
GO:0051346 negative regulation of hydrolase activity	1	0.384886	4.348	0.003	Biological Process	GO:0051346	negative regulation of hydrolase activity	0.384886	0.472075	0	0	1	357
GO:0071310 cellular response to organic substance	3	0.387705	13.043	0.002	Biological Process	GO:0071310	cellular response to organic substance	0.387705	0.475047	0	0	3	1655
GO:0080134 regulation of response to stress	2	0.389672	8.696	0.002	Biological Process	GO:0080134	regulation of response to stress	0.389672	0.476971	0	0	2	993
GO:0022804 active transmembrane transporter activity	1	0.371686	4.167	0.003	Molecular Function	GO:0022804	active transmembrane transporter activity	0.371686	0.478859	0	0	1	318
GO:0033043 regulation of organelle organization	2	0.393097	8.696	0.002	Biological Process	GO:0033043	regulation of organelle organization	0.393097	0.480674	0	0	2	1000
GO:0048471 perinuclear region of cytoplasm	1	0.394788	4.348	0.003	Cellular Component	GO:0048471	perinuclear region of cytoplasm	0.394788	0.481874	0	0	1	377
GO:0051252 regulation of RNA metabolic process	5	0.395293	21.739	0.002	Biological Process	GO:0051252	regulation of RNA metabolic process	0.395293	0.482868	0	0	5	3057
GO:1901565 organonitrogen compound catabolic process	2	0.398464	8.696	0.002	Biological Process	GO:1901565	organonitrogen compound catabolic process	0.398464	0.486055	0	0	2	1011
GO:0006397 mRNA processing	1	0.399112	4.348	0.003	Biological Process	GO:0006397	mRNA processing	0.399112	0.486055	0	0	1	374
GO:0045892 negative regulation of transcription, DNA-templated	2	0.399437	8.696	0.002	Biological Process	GO:0045892	negative regulation of transcription, DNA-templated	0.399437	0.486055	0	0	2	1013
GO:1902679 negative regulation of RNA biosynthetic process	2	0.399924	8.696	0.002	Biological Process	GO:1902679	negative regulation of RNA biosynthetic process	0.399924	0.486055	0	0	2	1014
GO:1903507 negative regulation of nucleic acid-templated transcription	2	0.399924	8.696	0.002	Biological Process	GO:1903507	negative regulation of nucleic acid-templated transcription	0.399924	0.486055	0	0	2	1014
GO:0045944 positive regulation of transcription by RNA polymerase II	2	0.400897	8.696	0.002	Biological Process	GO:0045944	positive regulation of transcription by RNA polymerase II	0.400897	0.486746	0	0	2	1016
GO:0007267 cell-cell signaling	2	0.401383	8.696	0.002	Biological Process	GO:0007267	cell-cell signaling	0.401383	0.486844	0	0	2	1017
GO:0002682 regulation of immune system process	2	0.401869	8.696	0.002	Biological Process	GO:0002682	regulation of immune system process	0.401869	0.486942	0	0	2	1018
GO:0046982 protein heterodimerization activity	1	0.380892	4.167	0.003	Molecular Function	GO:0046982	protein heterodimerization activity	0.380892	0.487727	0	0	1	328
GO:0010498 proteasomal protein catabolic process	1	0.405697	4.348	0.003	Biological Process	GO:0010498	proteasomal protein catabolic process	0.405697	0.491085	0	0	1	382
GO:0140098 catalytic activity, acting on RNA	1	0.386353	4.167	0.003	Molecular Function	GO:0140098	catalytic activity, acting on RNA	0.386353	0.491722	0	0	1	334
GO:0005856 cytoskeleton	3	0.40597	13.043	0.002	Cellular Component	GO:0005856	cytoskeleton	0.40597	0.491906	0	0	3	1741
GO:0009605 response to external stimulus	3	0.407816	13.043	0.002	Biological Process	GO:0009605	response to external stimulus	0.407816	0.493154	0	0	3	1708
GO:0015711 organic anion transport	1	0.408963	4.348	0.003	Biological Process	GO:0015711	organic anion transport	0.408963	0.494044	0	0	1	386
GO:0071840 cellular component organization or biogenesis	8	0.410587	34.783	0.002	Biological Process	GO:0071840	cellular component organization or biogenesis	0.410587	0.495507	0	0	8	5246
GO:0005515 protein binding	12	0.391896	50	0.002	Molecular Function	GO:0005515	protein binding	0.391896	0.495772	0	0	12	7498
GO:0048513 animal organ development	4	0.414066	17.391	0.002	Biological Process	GO:0048513	animal organ development	0.414066	0.499204	0	0	4	2419
GO:1905114 cell surface receptor signaling pathway involved in cell-cell signaling	1	0.414639	4.348	0.003	Biological Process	GO:1905114	cell surface receptor signaling pathway involved in cell-cell signaling	0.414639	0.499394	0	0	1	393
GO:1901699 cellular response to nitrogen compound	1	0.417055	4.348	0.003	Biological Process	GO:1901699	cellular response to nitrogen compound	0.417055	0.501802	0	0	1	396
GO:0016070 RNA metabolic process	6	0.418068	26.087	0.002	Biological Process	GO:0016070	RNA metabolic process	0.418068	0.502517	0	0	6	3845
GO:0007610 behavior	1	0.41866	4.348	0.003	Biological Process	GO:0007610	behavior	0.41866	0.502685	0	0	1	398
GO:0006875 cellular metal ion homeostasis	1	0.419462	4.348	0.003	Biological Process	GO:0006875	cellular metal ion homeostasis	0.419462	0.502685	0	0	1	399
GO:0072657 protein localization to membrane	1	0.419462	4.348	0.003	Biological Process	GO:0072657	protein localization to membrane	0.419462	0.502685	0	0	1	399
GO:0006629 lipid metabolic process	2	0.421177	8.696	0.002	Biological Process	GO:0006629	lipid metabolic process	0.421177	0.504238	0	0	2	1058
GO:0036477 somatodendritic compartment	1	0.419556	4.348	0.002	Cellular Component	GO:0036477	somatodendritic compartment	0.419556	0.504684	0	0	1	408
GO:0042221 response to chemical	6	0.423169	26.087	0.002	Biological Process	GO:0042221	response to chemical	0.423169	0.506119	0	0	6	3864
GO:0005525 GTP binding	1	0.410364	4.167	0.003	Molecular Function	GO:0005525	GTP binding	0.410364	0.507974	0	0	1	361
GO:0032550 purine ribonucleoside binding	1	0.412975	4.167	0.003	Molecular Function	GO:0032550	purine ribonucleoside binding	0.412975	0.507974	0	0	1	364
GO:0001883 purine nucleoside binding	1	0.413844	4.167	0.003	Molecular Function	GO:0001883	purine nucleoside binding	0.413844	0.507974	0	0	1	365
GO:0008047 enzyme activator activity	1	0.413844	4.167	0.003	Molecular Function	GO:0008047	enzyme activator activity	0.413844	0.507974	0	0	1	365
GO:0032549 ribonucleoside binding	1	0.41644	4.167	0.003	Molecular Function	GO:0032549	ribonucleoside binding	0.41644	0.507974	0	0	1	368
GO:0001882 nucleoside binding	1	0.417303	4.167	0.003	Molecular Function	GO:0001882	nucleoside binding	0.417303	0.507974	0	0	1	369
GO:0046873 metal ion transmembrane transporter activity	1	0.419886	4.167	0.003	Molecular Function	GO:0046873	metal ion transmembrane transporter activity	0.419886	0.507974	0	0	1	372
GO:0004842 ubiquitin-protein transferase activity	1	0.423311	4.167	0.003	Molecular Function	GO:0004842	ubiquitin-protein transferase activity	0.423311	0.507974	0	0	1	376
GO:0032561 guanyl ribonucleotide binding	1	0.423311	4.167	0.003	Molecular Function	GO:0032561	guanyl ribonucleotide binding	0.423311	0.507974	0	0	1	376
GO:0005216 ion channel activity	1	0.428414	4.167	0.003	Molecular Function	GO:0005216	ion channel activity	0.428414	0.509625	0	0	1	382
GO:0019001 guanyl nucleotide binding	1	0.430105	4.167	0.003	Molecular Function	GO:0019001	guanyl nucleotide binding	0.430105	0.509625	0	0	1	384
GO:0003712 transcription coregulator activity	1	0.436821	4.167	0.003	Molecular Function	GO:0003712	transcription coregulator activity	0.436821	0.509625	0	0	1	392
GO:0019787 ubiquitin-like protein transferase activity	1	0.436821	4.167	0.003	Molecular Function	GO:0019787	ubiquitin-like protein transferase activity	0.436821	0.509625	0	0	1	392
GO:0022838 substrate-specific channel activity	1	0.436821	4.167	0.003	Molecular Function	GO:0022838	substrate-specific channel activity	0.436821	0.509625	0	0	1	392
GO:0019899 enzyme binding	3	0.439629	12.5	0.002	Molecular Function	GO:0019899	enzyme binding	0.439629	0.510067	0	0	3	1669
GO:1902532 negative regulation of intracellular signal transduction	1	0.428205	4.348	0.002	Biological Process	GO:1902532	negative regulation of intracellular signal transduction	0.428205	0.511633	0	0	1	410
GO:2000112 regulation of cellular macromolecule biosynthetic process	5	0.430452	21.739	0.002	Biological Process	GO:2000112	regulation of cellular macromolecule biosynthetic process	0.430452	0.513807	0	0	5	3178
GO:0045664 regulation of neuron differentiation	1	0.432921	4.348	0.002	Biological Process	GO:0045664	regulation of neuron differentiation	0.432921	0.516241	0	0	1	416
GO:0051253 negative regulation of RNA metabolic process	2	0.434527	8.696	0.002	Biological Process	GO:0051253	negative regulation of RNA metabolic process	0.434527	0.517643	0	0	2	1086
GO:0016311 dephosphorylation	1	0.4376	4.348	0.002	Biological Process	GO:0016311	dephosphorylation	0.4376	0.520787	0	0	1	422
GO:0051173 positive regulation of nitrogen compound metabolic process	4	0.439568	17.391	0.002	Biological Process	GO:0051173	positive regulation of nitrogen compound metabolic process	0.439568	0.522612	0	0	4	2498
GO:0034660 ncRNA metabolic process	1	0.442242	4.348	0.002	Biological Process	GO:0034660	ncRNA metabolic process	0.442242	0.525271	0	0	1	428
GO:0022857 transmembrane transporter activity	2	0.457123	8.333	0.002	Molecular Function	GO:0022857	transmembrane transporter activity	0.457123	0.527442	0	0	2	1056
GO:0015267 channel activity	1	0.462139	4.167	0.002	Molecular Function	GO:0015267	channel activity	0.462139	0.527442	0	0	1	423
GO:0022803 passive transmembrane transporter activity	1	0.462139	4.167	0.002	Molecular Function	GO:0022803	passive transmembrane transporter activity	0.462139	0.527442	0	0	1	423
GO:0032787 monocarboxylic acid metabolic process	1	0.445316	4.348	0.002	Biological Process	GO:0032787	monocarboxylic acid metabolic process	0.445316	0.527879	0	0	1	432
GO:0048514 blood vessel morphogenesis	1	0.445316	4.348	0.002	Biological Process	GO:0048514	blood vessel morphogenesis	0.445316	0.527879	0	0	1	432
GO:0097190 apoptotic signaling pathway	1	0.446082	4.348	0.002	Biological Process	GO:0097190	apoptotic signaling pathway	0.446082	0.528266	0	0	1	433
GO:0051049 regulation of transport	2	0.450074	8.696	0.002	Biological Process	GO:0051049	regulation of transport	0.450074	0.531962	0	0	2	1119
GO:0090407 organophosphate biosynthetic process	1	0.450657	4.348	0.002	Biological Process	GO:0090407	organophosphate biosynthetic process	0.450657	0.531962	0	0	1	439
GO:0015672 monovalent inorganic cation transport	1	0.451415	4.348	0.002	Biological Process	GO:0015672	monovalent inorganic cation transport	0.451415	0.531962	0	0	1	440
GO:0031347 regulation of defense response	1	0.451415	4.348	0.002	Biological Process	GO:0031347	regulation of defense response	0.451415	0.531962	0	0	1	440
GO:0048812 neuron projection morphogenesis	1	0.451415	4.348	0.002	Biological Process	GO:0048812	neuron projection morphogenesis	0.451415	0.531962	0	0	1	440
GO:0098791 Golgi subcompartment	1	0.445605	4.348	0.002	Cellular Component	GO:0098791	Golgi subcompartment	0.445605	0.532162	0	0	1	442
GO:0098542 defense response to other organism	1	0.45293	4.348	0.002	Biological Process	GO:0098542	defense response to other organism	0.45293	0.53307	0	0	1	442
GO:0016477 cell migration	2	0.453344	8.696	0.002	Biological Process	GO:0016477	cell migration	0.453344	0.53307	0	0	2	1126
GO:0120035 regulation of plasma membrane bounded cell projection organization	1	0.453686	4.348	0.002	Biological Process	GO:0120035	regulation of plasma membrane bounded cell projection organization	0.453686	0.53307	0	0	1	443
GO:0007420 brain development	1	0.4567	4.348	0.002	Biological Process	GO:0007420	brain development	0.4567	0.535564	0	0	1	447
GO:0051493 regulation of cytoskeleton organization	1	0.4567	4.348	0.002	Biological Process	GO:0051493	regulation of cytoskeleton organization	0.4567	0.535564	0	0	1	447
GO:0030003 cellular cation homeostasis	1	0.458201	4.348	0.002	Biological Process	GO:0030003	cellular cation homeostasis	0.458201	0.536278	0	0	1	449
GO:0031344 regulation of cell projection organization	1	0.458201	4.348	0.002	Biological Process	GO:0031344	regulation of cell projection organization	0.458201	0.536278	0	0	1	449
GO:0031400 negative regulation of protein modification process	1	0.45895	4.348	0.002	Biological Process	GO:0031400	negative regulation of protein modification process	0.45895	0.536632	0	0	1	450
GO:0008610 lipid biosynthetic process	1	0.459698	4.348	0.002	Biological Process	GO:0008610	lipid biosynthetic process	0.459698	0.536707	0	0	1	451
GO:0050896 response to stimulus	11	0.460356	47.826	0.001	Biological Process	GO:0050896	response to stimulus	0.460356	0.536707	0	0	11	7637
GO:0055065 metal ion homeostasis	1	0.461191	4.348	0.002	Biological Process	GO:0055065	metal ion homeostasis	0.461191	0.536707	0	0	1	453
GO:0120039 plasma membrane bounded cell projection morphogenesis	1	0.461191	4.348	0.002	Biological Process	GO:0120039	plasma membrane bounded cell projection morphogenesis	0.461191	0.536707	0	0	1	453
GO:0009967 positive regulation of signal transduction	2	0.461246	8.696	0.002	Biological Process	GO:0009967	positive regulation of signal transduction	0.461246	0.536707	0	0	2	1143
GO:0051640 organelle localization	1	0.461936	4.348	0.002	Biological Process	GO:0051640	organelle localization	0.461936	0.536989	0	0	1	454
GO:0048858 cell projection morphogenesis	1	0.463423	4.348	0.002	Biological Process	GO:0048858	cell projection morphogenesis	0.463423	0.538198	0	0	1	456
GO:0006873 cellular ion homeostasis	1	0.464906	4.348	0.002	Biological Process	GO:0006873	cellular ion homeostasis	0.464906	0.539337	0	0	1	458
GO:0005975 carbohydrate metabolic process	1	0.465646	4.348	0.002	Biological Process	GO:0005975	carbohydrate metabolic process	0.465646	0.539337	0	0	1	459
GO:0019219 regulation of nucleobase-containing compound metabolic process	5	0.46575	21.739	0.002	Biological Process	GO:0019219	regulation of nucleobase-containing compound metabolic process	0.46575	0.539337	0	0	5	3300
GO:0007268 chemical synaptic transmission	1	0.467124	4.348	0.002	Biological Process	GO:0007268	chemical synaptic transmission	0.467124	0.539887	0	0	1	461
GO:0098916 anterograde trans-synaptic signaling	1	0.467124	4.348	0.002	Biological Process	GO:0098916	anterograde trans-synaptic signaling	0.467124	0.539887	0	0	1	461
GO:0050778 positive regulation of immune response	1	0.469332	4.348	0.002	Biological Process	GO:0050778	positive regulation of immune response	0.469332	0.541919	0	0	1	464
GO:0009725 response to hormone	1	0.470066	4.348	0.002	Biological Process	GO:0009725	response to hormone	0.470066	0.542245	0	0	1	465
GO:0099537 trans-synaptic signaling	1	0.472994	4.348	0.002	Biological Process	GO:0099537	trans-synaptic signaling	0.472994	0.545099	0	0	1	469
GO:0032990 cell part morphogenesis	1	0.474451	4.348	0.002	Biological Process	GO:0032990	cell part morphogenesis	0.474451	0.546255	0	0	1	471
GO:0006935 chemotaxis	1	0.475905	4.348	0.002	Biological Process	GO:0006935	chemotaxis	0.475905	0.547405	0	0	1	473
GO:0042330 taxis	1	0.478079	4.348	0.002	Biological Process	GO:0042330	taxis	0.478079	0.54938	0	0	1	476
GO:0032270 positive regulation of cellular protein metabolic process	2	0.480057	8.696	0.002	Biological Process	GO:0032270	positive regulation of cellular protein metabolic process	0.480057	0.55049	0	0	2	1184
GO:0099536 synaptic signaling	1	0.480244	4.348	0.002	Biological Process	GO:0099536	synaptic signaling	0.480244	0.55049	0	0	1	479
GO:0031325 positive regulation of cellular metabolic process	4	0.480419	17.391	0.002	Biological Process	GO:0031325	positive regulation of cellular metabolic process	0.480419	0.55049	0	0	4	2626
GO:0009987 cellular process	21	0.48099	91.304	0.001	Biological Process	GO:0009987	cellular process	0.48099	0.550526	0	0	21	15076
GO:0010604 positive regulation of macromolecule metabolic process	4	0.481367	17.391	0.002	Biological Process	GO:0010604	positive regulation of macromolecule metabolic process	0.481367	0.550526	0	0	4	2629
GO:0045934 negative regulation of nucleobase-containing compound metabolic process	2	0.481873	8.696	0.002	Biological Process	GO:0045934	negative regulation of nucleobase-containing compound metabolic process	0.481873	0.550581	0	0	2	1188
GO:0060322 head development	1	0.484549	4.348	0.002	Biological Process	GO:0060322	head development	0.484549	0.553113	0	0	1	485
GO:0004175 endopeptidase activity	1	0.490931	4.167	0.002	Molecular Function	GO:0004175	endopeptidase activity	0.490931	0.557272	0	0	1	460
GO:0005215 transporter activity	2	0.496708	8.333	0.002	Molecular Function	GO:0005215	transporter activity	0.496708	0.560799	0	0	2	1137
GO:0005929 cilium	1	0.476242	4.348	0.002	Cellular Component	GO:0005929	cilium	0.476242	0.561517	0	0	1	484
GO:0044433 cytoplasmic vesicle part	1	0.476951	4.348	0.002	Cellular Component	GO:0044433	cytoplasmic vesicle part	0.476951	0.561517	0	0	1	485
GO:0001568 blood vessel development	1	0.49446	4.348	0.002	Biological Process	GO:0001568	blood vessel development	0.49446	0.563891	0	0	1	499
GO:0034645 cellular macromolecule biosynthetic process	6	0.495651	26.087	0.001	Biological Process	GO:0034645	cellular macromolecule biosynthetic process	0.495651	0.564713	0	0	6	4135
GO:0048522 positive regulation of cellular process	6	0.4983	26.087	0.001	Biological Process	GO:0048522	positive regulation of cellular process	0.4983	0.567193	0	0	6	4145
GO:0001817 regulation of cytokine production	1	0.500736	4.348	0.002	Biological Process	GO:0001817	regulation of cytokine production	0.500736	0.569427	0	0	1	508
GO:0080135 regulation of cellular response to stress	1	0.501428	4.348	0.002	Biological Process	GO:0080135	regulation of cellular response to stress	0.501428	0.569676	0	0	1	509
GO:0055080 cation homeostasis	1	0.502811	4.348	0.002	Biological Process	GO:0055080	cation homeostasis	0.502811	0.570707	0	0	1	511
GO:0006511 ubiquitin-dependent protein catabolic process	1	0.50419	4.348	0.002	Biological Process	GO:0006511	ubiquitin-dependent protein catabolic process	0.50419	0.571732	0	0	1	513
GO:0001816 cytokine production	1	0.504878	4.348	0.002	Biological Process	GO:0001816	cytokine production	0.504878	0.571973	0	0	1	514
GO:0098771 inorganic ion homeostasis	1	0.507621	4.348	0.002	Biological Process	GO:0098771	inorganic ion homeostasis	0.507621	0.574124	0	0	1	518
GO:0051247 positive regulation of protein metabolic process	2	0.507806	8.696	0.002	Biological Process	GO:0051247	positive regulation of protein metabolic process	0.507806	0.574124	0	0	2	1246
GO:0048870 cell motility	2	0.508687	8.696	0.002	Biological Process	GO:0048870	cell motility	0.508687	0.574124	0	0	2	1248
GO:0051674 localization of cell	2	0.508687	8.696	0.002	Biological Process	GO:0051674	localization of cell	0.508687	0.574124	0	0	2	1248
GO:0006820 anion transport	1	0.510349	4.348	0.002	Biological Process	GO:0006820	anion transport	0.510349	0.575372	0	0	1	522
GO:0051345 positive regulation of hydrolase activity	1	0.511029	4.348	0.002	Biological Process	GO:0051345	positive regulation of hydrolase activity	0.511029	0.575372	0	0	1	523
GO:0000226 microtubule cytoskeleton organization	1	0.511708	4.348	0.002	Biological Process	GO:0000226	microtubule cytoskeleton organization	0.511708	0.575372	0	0	1	524
GO:0019941 modification-dependent protein catabolic process	1	0.511708	4.348	0.002	Biological Process	GO:0019941	modification-dependent protein catabolic process	0.511708	0.575372	0	0	1	524
GO:0043632 modification-dependent macromolecule catabolic process	1	0.515089	4.348	0.002	Biological Process	GO:0043632	modification-dependent macromolecule catabolic process	0.515089	0.578633	0	0	1	529
GO:0055082 cellular chemical homeostasis	1	0.516436	4.348	0.002	Biological Process	GO:0055082	cellular chemical homeostasis	0.516436	0.579604	0	0	1	531
GO:1903047 mitotic cell cycle process	1	0.517778	4.348	0.002	Biological Process	GO:1903047	mitotic cell cycle process	0.517778	0.580237	0	0	1	533
GO:0044283 small molecule biosynthetic process	1	0.518448	4.348	0.002	Biological Process	GO:0044283	small molecule biosynthetic process	0.518448	0.580237	0	0	1	534
GO:0050767 regulation of neurogenesis	1	0.518448	4.348	0.002	Biological Process	GO:0050767	regulation of neurogenesis	0.518448	0.580237	0	0	1	534
GO:0043009 chordate embryonic development	1	0.519786	4.348	0.002	Biological Process	GO:0043009	chordate embryonic development	0.519786	0.581193	0	0	1	536
GO:0009792 embryo development ending in birth or egg hatching	1	0.52576	4.348	0.002	Biological Process	GO:0009792	embryo development ending in birth or egg hatching	0.52576	0.586781	0	0	1	545
GO:0045087 innate immune response	1	0.52576	4.348	0.002	Biological Process	GO:0045087	innate immune response	0.52576	0.586781	0	0	1	545
GO:0051129 negative regulation of cellular component organization	1	0.527078	4.348	0.002	Biological Process	GO:0051129	negative regulation of cellular component organization	0.527078	0.587161	0	0	1	547
GO:1901137 carbohydrate derivative biosynthetic process	1	0.527078	4.348	0.002	Biological Process	GO:1901137	carbohydrate derivative biosynthetic process	0.527078	0.587161	0	0	1	547
GO:0002252 immune effector process	1	0.531663	4.348	0.002	Biological Process	GO:0002252	immune effector process	0.531663	0.591721	0	0	1	554
GO:0045893 positive regulation of transcription, DNA-templated	2	0.534244	8.696	0.002	Biological Process	GO:0045893	positive regulation of transcription, DNA-templated	0.534244	0.593314	0	0	2	1307
GO:1903508 positive regulation of nucleic acid-templated transcription	2	0.534244	8.696	0.002	Biological Process	GO:1903508	positive regulation of nucleic acid-templated transcription	0.534244	0.593314	0	0	2	1307
GO:0031323 regulation of cellular metabolic process	7	0.534575	30.435	0.001	Biological Process	GO:0031323	regulation of cellular metabolic process	0.534575	0.593314	0	0	7	5022
GO:0090304 nucleic acid metabolic process	6	0.53686	26.087	0.001	Biological Process	GO:0090304	nucleic acid metabolic process	0.53686	0.5953	0	0	6	4292
GO:0050801 ion homeostasis	1	0.541984	4.348	0.002	Biological Process	GO:0050801	ion homeostasis	0.541984	0.600428	0	0	1	570
GO:0061024 membrane organization	1	0.542622	4.348	0.002	Biological Process	GO:0061024	membrane organization	0.542622	0.600581	0	0	1	571
GO:0032101 regulation of response to external stimulus	1	0.543258	4.348	0.002	Biological Process	GO:0032101	regulation of response to external stimulus	0.543258	0.600733	0	0	1	572
GO:0016043 cellular component organization	7	0.545423	30.435	0.001	Biological Process	GO:0016043	cellular component organization	0.545423	0.602572	0	0	7	5066
GO:0030162 regulation of proteolysis	1	0.547062	4.348	0.002	Biological Process	GO:0030162	regulation of proteolysis	0.547062	0.603741	0	0	1	578
GO:0006355 regulation of transcription, DNA-templated	4	0.548692	17.391	0.001	Biological Process	GO:0006355	regulation of transcription, DNA-templated	0.548692	0.603741	0	0	4	2847
GO:0030154 cell differentiation	4	0.548692	17.391	0.001	Biological Process	GO:0030154	cell differentiation	0.548692	0.603741	0	0	4	2847
GO:0009893 positive regulation of metabolic process	4	0.548993	17.391	0.001	Biological Process	GO:0009893	positive regulation of metabolic process	0.548993	0.603741	0	0	4	2848
GO:1903506 regulation of nucleic acid-templated transcription	4	0.548993	17.391	0.001	Biological Process	GO:1903506	regulation of nucleic acid-templated transcription	0.548993	0.603741	0	0	4	2848
GO:0042592 homeostatic process	2	0.551511	8.696	0.001	Biological Process	GO:0042592	homeostatic process	0.551511	0.605957	0	0	2	1348
GO:0019220 regulation of phosphate metabolic process	2	0.552759	8.696	0.001	Biological Process	GO:0019220	regulation of phosphate metabolic process	0.552759	0.606219	0	0	2	1351
GO:0051174 regulation of phosphorus metabolic process	2	0.552759	8.696	0.001	Biological Process	GO:0051174	regulation of phosphorus metabolic process	0.552759	0.606219	0	0	2	1351
GO:0050776 regulation of immune response	1	0.553335	4.348	0.002	Biological Process	GO:0050776	regulation of immune response	0.553335	0.606298	0	0	1	588
GO:0006357 regulation of transcription by RNA polymerase II	3	0.553959	13.043	0.001	Biological Process	GO:0006357	regulation of transcription by RNA polymerase II	0.553959	0.606429	0	0	3	2112
GO:0010468 regulation of gene expression	5	0.555593	21.739	0.001	Biological Process	GO:0010468	regulation of gene expression	0.555593	0.607664	0	0	5	3619
GO:0044267 cellular protein metabolic process	6	0.556454	26.087	0.001	Biological Process	GO:0044267	cellular protein metabolic process	0.556454	0.608052	0	0	6	4368
GO:0044456 synapse part	1	0.525031	4.348	0.002	Cellular Component	GO:0044456	synapse part	0.525031	0.612712	0	0	1	556
GO:0012505 endomembrane system	4	0.527818	17.391	0.001	Cellular Component	GO:0012505	endomembrane system	0.527818	0.612712	0	0	4	2840
GO:0033554 cellular response to stress	2	0.564292	8.696	0.001	Biological Process	GO:0033554	cellular response to stress	0.564292	0.616058	0	0	2	1379
GO:0051603 proteolysis involved in cellular protein catabolic process	1	0.568655	4.348	0.002	Biological Process	GO:0051603	proteolysis involved in cellular protein catabolic process	0.568655	0.620257	0	0	1	613
GO:0048523 negative regulation of cellular process	5	0.569718	21.739	0.001	Biological Process	GO:0048523	negative regulation of cellular process	0.569718	0.620853	0	0	5	3671
GO:0043066 negative regulation of apoptotic process	1	0.570459	4.348	0.002	Biological Process	GO:0043066	negative regulation of apoptotic process	0.570459	0.621097	0	0	1	616
GO:0048583 regulation of response to stimulus	4	0.570994	17.391	0.001	Biological Process	GO:0048583	regulation of response to stimulus	0.570994	0.621117	0	0	4	2922
GO:0007417 central nervous system development	1	0.57345	4.348	0.002	Biological Process	GO:0007417	central nervous system development	0.57345	0.623225	0	0	1	621
GO:0051960 regulation of nervous system development	1	0.575235	4.348	0.002	Biological Process	GO:0051960	regulation of nervous system development	0.575235	0.624465	0	0	1	624
GO:0040011 locomotion	2	0.57563	8.696	0.001	Biological Process	GO:0040011	locomotion	0.57563	0.624465	0	0	2	1407
GO:0035239 tube morphogenesis	1	0.577604	4.348	0.002	Biological Process	GO:0035239	tube morphogenesis	0.577604	0.625765	0	0	1	628
GO:0006974 cellular response to DNA damage stimulus	1	0.578194	4.348	0.002	Biological Process	GO:0006974	cellular response to DNA damage stimulus	0.578194	0.625765	0	0	1	629
GO:0006366 transcription by RNA polymerase II	3	0.57839	13.043	0.001	Biological Process	GO:0006366	transcription by RNA polymerase II	0.57839	0.625765	0	0	3	2185
GO:0060284 regulation of cell development	1	0.580547	4.348	0.002	Biological Process	GO:0060284	regulation of cell development	0.580547	0.627534	0	0	1	633
GO:0043069 negative regulation of programmed cell death	1	0.581134	4.348	0.002	Biological Process	GO:0043069	negative regulation of programmed cell death	0.581134	0.627604	0	0	1	634
GO:0043549 regulation of kinase activity	1	0.582888	4.348	0.002	Biological Process	GO:0043549	regulation of kinase activity	0.582888	0.628933	0	0	1	637
GO:0016567 protein ubiquitination	1	0.585216	4.348	0.002	Biological Process	GO:0016567	protein ubiquitination	0.585216	0.630879	0	0	1	641
GO:0006351 transcription, DNA-templated	4	0.586442	17.391	0.001	Biological Process	GO:0006351	transcription, DNA-templated	0.586442	0.631379	0	0	4	2975
GO:0097659 nucleic acid-templated transcription	4	0.586731	17.391	0.001	Biological Process	GO:0097659	nucleic acid-templated transcription	0.586731	0.631379	0	0	4	2976
GO:0044257 cellular protein catabolic process	1	0.588109	4.348	0.002	Biological Process	GO:0044257	cellular protein catabolic process	0.588109	0.632296	0	0	1	646
GO:0098657 import into cell	1	0.58926	4.348	0.002	Biological Process	GO:0098657	import into cell	0.58926	0.632968	0	0	1	648
GO:0022890 inorganic cation transmembrane transporter activity	1	0.565467	4.167	0.002	Molecular Function	GO:0022890	inorganic cation transmembrane transporter activity	0.565467	0.635017	0	0	1	566
GO:0031175 neuron projection development	1	0.594405	4.348	0.002	Biological Process	GO:0031175	neuron projection development	0.594405	0.637355	0	0	1	657
GO:0045597 positive regulation of cell differentiation	1	0.594405	4.348	0.002	Biological Process	GO:0045597	positive regulation of cell differentiation	0.594405	0.637355	0	0	1	657
GO:0030001 metal ion transport	1	0.594973	4.348	0.002	Biological Process	GO:0030001	metal ion transport	0.594973	0.637395	0	0	1	658
GO:0048869 cellular developmental process	4	0.595637	17.391	0.001	Biological Process	GO:0048869	cellular developmental process	0.595637	0.637431	0	0	4	3007
GO:0032501 multicellular organismal process	8	0.596067	34.783	0.001	Biological Process	GO:0032501	multicellular organismal process	0.596067	0.637431	0	0	8	6022
GO:0000278 mitotic cell cycle	1	0.597236	4.348	0.002	Biological Process	GO:0000278	mitotic cell cycle	0.597236	0.638114	0	0	1	662
GO:0009628 response to abiotic stimulus	1	0.5978	4.348	0.002	Biological Process	GO:0009628	response to abiotic stimulus	0.5978	0.638149	0	0	1	663
GO:0005768 endosome	1	0.555715	4.348	0.002	Cellular Component	GO:0005768	endosome	0.555715	0.640616	0	0	1	605
GO:0016604 nuclear body	1	0.567686	4.348	0.002	Cellular Component	GO:0016604	nuclear body	0.567686	0.649903	0	0	1	625
GO:0060548 negative regulation of cell death	1	0.611112	4.348	0.001	Biological Process	GO:0060548	negative regulation of cell death	0.611112	0.651202	0	0	1	687
GO:1901701 cellular response to oxygen-containing compound	1	0.611112	4.348	0.001	Biological Process	GO:1901701	cellular response to oxygen-containing compound	0.611112	0.651202	0	0	1	687
GO:0032446 protein modification by small protein conjugation	1	0.615454	4.348	0.001	Biological Process	GO:0032446	protein modification by small protein conjugation	0.615454	0.655243	0	0	1	695
GO:0007017 microtubule-based process	1	0.615994	4.348	0.001	Biological Process	GO:0007017	microtubule-based process	0.615994	0.655243	0	0	1	696
GO:0005509 calcium ion binding	1	0.592618	4.167	0.002	Molecular Function	GO:0005509	calcium ion binding	0.592618	0.659585	0	0	1	609
GO:0003690 double-stranded DNA binding	2	0.593627	8.333	0.001	Molecular Function	GO:0003690	double-stranded DNA binding	0.593627	0.659585	0	0	2	1353
GO:0019222 regulation of metabolic process	7	0.625034	30.435	0.001	Biological Process	GO:0019222	regulation of metabolic process	0.625034	0.664268	0	0	7	5400
GO:0051338 regulation of transferase activity	1	0.625583	4.348	0.001	Biological Process	GO:0051338	regulation of transferase activity	0.625583	0.664268	0	0	1	714
GO:0051707 response to other organism	1	0.626634	4.348	0.001	Biological Process	GO:0051707	response to other organism	0.626634	0.664766	0	0	1	716
GO:0043207 response to external biotic stimulus	1	0.627159	4.348	0.001	Biological Process	GO:0043207	response to external biotic stimulus	0.627159	0.664766	0	0	1	717
GO:0006508 proteolysis	2	0.629689	8.696	0.001	Biological Process	GO:0006508	proteolysis	0.629689	0.66686	0	0	2	1548
GO:0008324 cation transmembrane transporter activity	1	0.606465	4.167	0.002	Molecular Function	GO:0008324	cation transmembrane transporter activity	0.606465	0.670304	0	0	1	632
GO:0070011 peptidase activity, acting on L-amino acid peptides	1	0.610589	4.167	0.002	Molecular Function	GO:0070011	peptidase activity, acting on L-amino acid peptides	0.610589	0.671329	0	0	1	639
GO:0005198 structural molecule activity	1	0.614091	4.167	0.002	Molecular Function	GO:0005198	structural molecule activity	0.614091	0.671662	0	0	1	645
GO:0008233 peptidase activity	1	0.618139	4.167	0.002	Molecular Function	GO:0008233	peptidase activity	0.618139	0.672586	0	0	1	652
GO:0009607 response to biotic stimulus	1	0.642572	4.348	0.001	Biological Process	GO:0009607	response to biotic stimulus	0.642572	0.679904	0	0	1	747
GO:0044087 regulation of cellular component biogenesis	1	0.644079	4.348	0.001	Biological Process	GO:0044087	regulation of cellular component biogenesis	0.644079	0.680362	0	0	1	750
GO:0048518 positive regulation of biological process	6	0.644136	26.087	0.001	Biological Process	GO:0048518	positive regulation of biological process	0.644136	0.680362	0	0	6	4725
GO:0007399 nervous system development	2	0.646572	8.696	0.001	Biological Process	GO:0007399	nervous system development	0.646572	0.682267	0	0	2	1595
GO:0000902 cell morphogenesis	1	0.647075	4.348	0.001	Biological Process	GO:0000902	cell morphogenesis	0.647075	0.682267	0	0	1	756
GO:1902533 positive regulation of intracellular signal transduction	1	0.649059	4.348	0.001	Biological Process	GO:1902533	positive regulation of intracellular signal transduction	0.649059	0.683759	0	0	1	760
GO:0008270 zinc ion binding	1	0.632819	4.167	0.001	Molecular Function	GO:0008270	zinc ion binding	0.632819	0.68501	0	0	1	678
GO:0030163 protein catabolic process	1	0.652016	4.348	0.001	Biological Process	GO:0030163	protein catabolic process	0.652016	0.686272	0	0	1	766
GO:0016788 hydrolase activity, acting on ester bonds	1	0.639411	4.167	0.001	Molecular Function	GO:0016788	hydrolase activity, acting on ester bonds	0.639411	0.688596	0	0	1	690
GO:0051171 regulation of nitrogen compound metabolic process	6	0.654807	26.087	0.001	Biological Process	GO:0051171	regulation of nitrogen compound metabolic process	0.654807	0.688607	0	0	6	4771
GO:0048666 neuron development	1	0.656405	4.348	0.001	Biological Process	GO:0048666	neuron development	0.656405	0.689685	0	0	1	775
GO:0035295 tube development	1	0.659783	4.348	0.001	Biological Process	GO:0035295	tube development	0.659783	0.692628	0	0	1	782
GO:0010646 regulation of cell communication	3	0.663409	13.043	0.001	Biological Process	GO:0010646	regulation of cell communication	0.663409	0.695827	0	0	3	2460
GO:0010628 positive regulation of gene expression	2	0.66696	8.696	0.001	Biological Process	GO:0010628	positive regulation of gene expression	0.66696	0.698942	0	0	2	1654
GO:0023051 regulation of signaling	3	0.669134	13.043	0.001	Biological Process	GO:0023051	regulation of signaling	0.669134	0.700609	0	0	3	2480
GO:0048519 negative regulation of biological process	5	0.673052	21.739	0.001	Biological Process	GO:0048519	negative regulation of biological process	0.673052	0.703892	0	0	5	4078
GO:0070647 protein modification by small protein conjugation or removal	1	0.673441	4.348	0.001	Biological Process	GO:0070647	protein modification by small protein conjugation or removal	0.673441	0.703892	0	0	1	811
GO:0005730 nucleolus	1	0.625125	4.348	0.001	Cellular Component	GO:0005730	nucleolus	0.625125	0.710759	0	0	1	729
GO:0048878 chemical homeostasis	1	0.681652	4.348	0.001	Biological Process	GO:0048878	chemical homeostasis	0.681652	0.711694	0	0	1	829
GO:0080090 regulation of primary metabolic process	6	0.68209	26.087	0.001	Biological Process	GO:0080090	regulation of primary metabolic process	0.68209	0.711694	0	0	6	4892
GO:0009790 embryo development	1	0.687017	4.348	0.001	Biological Process	GO:0009790	embryo development	0.687017	0.716213	0	0	1	841
GO:0060255 regulation of macromolecule metabolic process	6	0.705429	26.087	0.001	Biological Process	GO:0060255	regulation of macromolecule metabolic process	0.705429	0.734771	0	0	6	5000
GO:0071495 cellular response to endogenous stimulus	1	0.70679	4.348	0.001	Biological Process	GO:0071495	cellular response to endogenous stimulus	0.70679	0.735551	0	0	1	887
GO:0019538 protein metabolic process	6	0.710061	26.087	0.001	Biological Process	GO:0019538	protein metabolic process	0.710061	0.738316	0	0	6	5022
GO:0009968 negative regulation of signal transduction	1	0.718635	4.348	0.001	Biological Process	GO:0009968	negative regulation of signal transduction	0.718635	0.746586	0	0	1	916
GO:0031401 positive regulation of protein modification process	1	0.720631	4.348	0.001	Biological Process	GO:0031401	positive regulation of protein modification process	0.720631	0.748012	0	0	1	921
GO:0030234 enzyme regulator activity	1	0.702569	4.167	0.001	Molecular Function	GO:0030234	enzyme regulator activity	0.702569	0.752753	0	0	1	817
GO:0022402 cell cycle process	1	0.726536	4.348	0.001	Biological Process	GO:0022402	cell cycle process	0.726536	0.753491	0	0	1	936
GO:0031981 nuclear lumen	4	0.669655	17.391	0.001	Cellular Component	GO:0031981	nuclear lumen	0.669655	0.756209	0	0	4	3353
GO:0051128 regulation of cellular component organization	2	0.734097	8.696	0.001	Biological Process	GO:0051128	regulation of cellular component organization	0.734097	0.760677	0	0	2	1870
GO:0030182 neuron differentiation	1	0.736491	4.348	0.001	Biological Process	GO:0030182	neuron differentiation	0.736491	0.762232	0	0	1	962
GO:0043085 positive regulation of catalytic activity	1	0.736867	4.348	0.001	Biological Process	GO:0043085	positive regulation of catalytic activity	0.736867	0.762232	0	0	1	963
GO:0010648 negative regulation of cell communication	1	0.739111	4.348	0.001	Biological Process	GO:0010648	negative regulation of cell communication	0.739111	0.763896	0	0	1	969
GO:0023057 negative regulation of signaling	1	0.740226	4.348	0.001	Biological Process	GO:0023057	negative regulation of signaling	0.740226	0.764392	0	0	1	972
GO:0002376 immune system process	2	0.748552	8.696	0.001	Biological Process	GO:0002376	immune system process	0.748552	0.772326	0	0	2	1922
GO:0098805 whole membrane	1	0.692302	4.348	0.001	Cellular Component	GO:0098805	whole membrane	0.692302	0.776501	0	0	1	872
GO:0042981 regulation of apoptotic process	1	0.75572	4.348	0.001	Biological Process	GO:0042981	regulation of apoptotic process	0.75572	0.779053	0	0	1	1015
GO:0046983 protein dimerization activity	1	0.736352	4.167	0.001	Molecular Function	GO:0046983	protein dimerization activity	0.736352	0.784943	0	0	1	896
GO:0043067 regulation of programmed cell death	1	0.762281	4.348	0.001	Biological Process	GO:0043067	regulation of programmed cell death	0.762281	0.785143	0	0	1	1034
GO:0031984 organelle subcompartment	1	0.716124	4.348	0.001	Cellular Component	GO:0031984	organelle subcompartment	0.716124	0.797829	0	0	1	930
GO:0120036 plasma membrane bounded cell projection organization	1	0.777154	4.348	0.001	Biological Process	GO:0120036	plasma membrane bounded cell projection organization	0.777154	0.799777	0	0	1	1079
GO:0001932 regulation of protein phosphorylation	1	0.779386	4.348	0.001	Biological Process	GO:0001932	regulation of protein phosphorylation	0.779386	0.801028	0	0	1	1086
GO:0048699 generation of neurons	1	0.779703	4.348	0.001	Biological Process	GO:0048699	generation of neurons	0.779703	0.801028	0	0	1	1087
GO:0046914 transition metal ion binding	1	0.757665	4.167	0.001	Molecular Function	GO:0046914	transition metal ion binding	0.757665	0.803584	0	0	1	951
GO:0030030 cell projection organization	1	0.785954	4.348	0.001	Biological Process	GO:0030030	cell projection organization	0.785954	0.806761	0	0	1	1107
GO:0010941 regulation of cell death	1	0.787797	4.348	0.001	Biological Process	GO:0010941	regulation of cell death	0.787797	0.80765	0	0	1	1113
GO:0007166 cell surface receptor signaling pathway	2	0.788164	8.696	0.001	Biological Process	GO:0007166	cell surface receptor signaling pathway	0.788164	0.80765	0	0	2	2078
GO:0044451 nucleoplasm part	1	0.731138	4.348	0.001	Cellular Component	GO:0044451	nucleoplasm part	0.731138	0.809127	0	0	1	969
GO:0006952 defense response	1	0.790531	4.348	0.001	Biological Process	GO:0006952	defense response	0.790531	0.809386	0	0	1	1122
GO:0015630 microtubule cytoskeleton	1	0.746812	4.348	0.001	Cellular Component	GO:0015630	microtubule cytoskeleton	0.746812	0.819057	0	0	1	1012
GO:0098588 bounding membrane of organelle	1	0.74998	4.348	0.001	Cellular Component	GO:0098588	bounding membrane of organelle	0.74998	0.819057	0	0	1	1021
GO:0044428 nuclear part	4	0.755442	17.391	0.001	Cellular Component	GO:0044428	nuclear part	0.755442	0.81963	0	0	4	3729
GO:0022008 neurogenesis	1	0.805121	4.348	0.001	Biological Process	GO:0022008	neurogenesis	0.805121	0.823622	0	0	1	1172
GO:0006955 immune response	1	0.806245	4.348	0.001	Biological Process	GO:0006955	immune response	0.806245	0.82407	0	0	1	1176
GO:0042325 regulation of phosphorylation	1	0.812861	4.348	0.001	Biological Process	GO:0042325	regulation of phosphorylation	0.812861	0.829975	0	0	1	1200
GO:0048585 negative regulation of response to stimulus	1	0.813403	4.348	0.001	Biological Process	GO:0048585	negative regulation of response to stimulus	0.813403	0.829975	0	0	1	1202
GO:0009966 regulation of signal transduction	2	0.814592	8.696	0.001	Biological Process	GO:0009966	regulation of signal transduction	0.814592	0.830483	0	0	2	2196
GO:0006915 apoptotic process	1	0.817945	4.348	0.001	Biological Process	GO:0006915	apoptotic process	0.817945	0.833195	0	0	1	1219
GO:0007049 cell cycle	1	0.821088	4.348	0.001	Biological Process	GO:0007049	cell cycle	0.821088	0.835688	0	0	1	1231
GO:0005654 nucleoplasm	3	0.777074	13.043	0.001	Cellular Component	GO:0005654	nucleoplasm	0.777074	0.837626	0	0	3	2977
GO:0005783 endoplasmic reticulum	1	0.784249	4.348	0.001	Cellular Component	GO:0005783	endoplasmic reticulum	0.784249	0.839905	0	0	1	1126
GO:0012501 programmed cell death	1	0.827469	4.348	0.001	Biological Process	GO:0012501	programmed cell death	0.827469	0.84147	0	0	1	1256
GO:0045595 regulation of cell differentiation	1	0.828469	4.348	0.001	Biological Process	GO:0045595	regulation of cell differentiation	0.828469	0.841775	0	0	1	1260
GO:0051716 cellular response to stimulus	7	0.831938	30.435	0.001	Biological Process	GO:0051716	cellular response to stimulus	0.831938	0.844586	0	0	7	6494
GO:0005615 extracellular space	1	0.79637	4.348	0.001	Cellular Component	GO:0005615	extracellular space	0.79637	0.847419	0	0	1	1167
GO:1902531 regulation of intracellular signal transduction	1	0.837702	4.348	0.001	Biological Process	GO:1902531	regulation of intracellular signal transduction	0.837702	0.84972	0	0	1	1298
GO:0003677 DNA binding	2	0.810802	8.333	0.001	Molecular Function	GO:0003677	DNA binding	0.810802	0.855621	0	0	2	2031
GO:0008219 cell death	1	0.848907	4.348	0.001	Biological Process	GO:0008219	cell death	0.848907	0.860359	0	0	1	1347
GO:0050789 regulation of biological process	12	0.850275	52.174	0.001	Biological Process	GO:0050789	regulation of biological process	0.850275	0.86102	0	0	12	10350
GO:0140096 catalytic activity, acting on a protein	2	0.831015	8.333	0.001	Molecular Function	GO:0140096	catalytic activity, acting on a protein	0.831015	0.86276	0	0	2	2123
GO:0016740 transferase activity	2	0.833925	8.333	0.001	Molecular Function	GO:0016740	transferase activity	0.833925	0.86276	0	0	2	2137
GO:0000976 transcription regulatory region sequence-specific DNA binding	1	0.837719	4.167	0.001	Molecular Function	GO:0000976	transcription regulatory region sequence-specific DNA binding	0.837719	0.86276	0	0	1	1210
GO:0044212 transcription regulatory region DNA binding	1	0.838477	4.167	0.001	Molecular Function	GO:0044212	transcription regulatory region DNA binding	0.838477	0.86276	0	0	1	1213
GO:0001067 regulatory region nucleic acid binding	1	0.838729	4.167	0.001	Molecular Function	GO:0001067	regulatory region nucleic acid binding	0.838729	0.86276	0	0	1	1214
GO:0005102 signaling receptor binding	1	0.842219	4.167	0.001	Molecular Function	GO:0005102	signaling receptor binding	0.842219	0.86276	0	0	1	1228
GO:1990837 sequence-specific double-stranded DNA binding	1	0.855918	4.167	0.001	Molecular Function	GO:1990837	sequence-specific double-stranded DNA binding	0.855918	0.872538	0	0	1	1286
GO:0031399 regulation of protein modification process	1	0.863037	4.348	0.001	Biological Process	GO:0031399	regulation of protein modification process	0.863037	0.873207	0	0	1	1414
GO:0043170 macromolecule metabolic process	9	0.870134	39.13	0.001	Biological Process	GO:0043170	macromolecule metabolic process	0.870134	0.879648	0	0	9	8318
GO:0005634 nucleus	6	0.832367	26.087	0.001	Cellular Component	GO:0005634	nucleus	0.832367	0.880082	0	0	6	5834
GO:0043565 sequence-specific DNA binding	1	0.876709	4.167	0.001	Molecular Function	GO:0043565	sequence-specific DNA binding	0.876709	0.889415	0	0	1	1385
GO:0006468 protein phosphorylation	1	0.883361	4.348	0.001	Biological Process	GO:0006468	protein phosphorylation	0.883361	0.892269	0	0	1	1523
GO:0044421 extracellular region part	1	0.851697	4.348	0.001	Cellular Component	GO:0044421	extracellular region part	0.851697	0.894821	0	0	1	1390
GO:0007165 signal transduction	5	0.888795	21.739	0.001	Biological Process	GO:0007165	signal transduction	0.888795	0.897004	0	0	5	5327
GO:0098772 molecular function regulator	1	0.89627	4.167	0.001	Molecular Function	GO:0098772	molecular function regulator	0.89627	0.904888	0	0	1	1494
GO:0044260 cellular macromolecule metabolic process	7	0.906537	30.435	0.001	Biological Process	GO:0044260	cellular macromolecule metabolic process	0.906537	0.914142	0	0	7	7124
GO:0050877 nervous system process	1	0.908734	4.348	0.001	Biological Process	GO:0050877	nervous system process	0.908734	0.91559	0	0	1	1688
GO:0140110 transcription regulator activity	1	0.912557	4.167	0.001	Molecular Function	GO:0140110	transcription regulator activity	0.912557	0.916923	0	0	1	1601
GO:0023052 signaling	5	0.92086	21.739	0.001	Biological Process	GO:0023052	signaling	0.92086	0.92703	0	0	5	5654
GO:0007154 cell communication	5	0.924539	21.739	0.001	Biological Process	GO:0007154	cell communication	0.924539	0.929955	0	0	5	5698
GO:0065007 biological regulation	12	0.926489	52.174	0.001	Biological Process	GO:0065007	biological regulation	0.926489	0.931137	0	0	12	11041
GO:0016310 phosphorylation	1	0.930373	4.348	0.001	Biological Process	GO:0016310	phosphorylation	0.930373	0.934259	0	0	1	1868
GO:0050794 regulation of cellular process	10	0.936185	43.478	0.001	Biological Process	GO:0050794	regulation of cellular process	0.936185	0.93931	0	0	10	9753
GO:0005576 extracellular region	1	0.918046	4.348	0.001	Cellular Component	GO:0005576	extracellular region	0.918046	0.958464	0	0	1	1799
GO:0006464 cellular protein modification process	1	0.992934	4.348	0	Biological Process	GO:0006464	cellular protein modification process	0.992934	0.994589	0	0	1	3308
GO:0036211 protein modification process	1	0.992934	4.348	0	Biological Process	GO:0036211	protein modification process	0.992934	0.994589	0	0	1	3308
GO:0043412 macromolecule modification	1	0.994609	4.348	0	Biological Process	GO:0043412	macromolecule modification	0.994609	0.995437	0	0	1	3469
GO:0016021 integral component of membrane	3	0.991115	13.043	0.001	Cellular Component	GO:0016021	integral component of membrane	0.991115	1	0	0	3	5635
GO:0031224 intrinsic component of membrane	3	0.992071	13.043	0.001	Cellular Component	GO:0031224	intrinsic component of membrane	0.992071	1	0	0	3	5712
GO:0044425 membrane part	4	0.992131	17.391	0.001	Cellular Component	GO:0044425	membrane part	0.992131	1	0	0	4	6703
GO:0016020 membrane	5	0.997624	21.739	0.001	Cellular Component	GO:0016020	membrane	0.997624	1	0	0	5	8379
GO:0005886 plasma membrane	1	0.999018	4.348	0	Cellular Component	GO:0005886	plasma membrane	0.999018	1	0	0	1	4539
GO:0071944 cell periphery	1	0.999186	4.348	0	Cellular Component	GO:0071944	cell periphery	0.999186	1	0	0	1	4644
GO:0003674 molecular_function	24	1	100	0.001	Molecular Function	GO:0003674	molecular_function	1	1	0	0	24	16594
GO:0005575 cellular_component	23	1	100	0.001	Cellular Component	GO:0005575	cellular_component	1	1	0	0	23	17467
GO:0008150 biological_process	23	1	100	0.001	Biological Process	GO:0008150	biological_process	1	1	0	0	23	17087

## Sheet: Sheet B-CC
Table S8_circRNA source gene GO enrichment analysis Sheet B_Cell Component section of GO Enrichment Analysis for circRNA source gene
GO ID	Description	out (23)	All (17467)	pvalue	p.adjust	Genes
GO:0005739	mitochondrion	9	1322	2.44564e-05	0.00405976	ENSBTAG00000003773;ENSBTAG00000003876;ENSBTAG00000004398;ENSBTAG00000006759;ENSBTAG00000011885;ENSBTAG00000012128;ENSBTAG00000015038;ENSBTAG00000018996;ENSBTAG00000027795
GO:0030018	Z disc	3	70	0.000103063	0.00848623	ENSBTAG00000006907;ENSBTAG00000009703;ENSBTAG00000040053
GO:0031674	I band	3	80	0.000153366	0.00848623	ENSBTAG00000006907;ENSBTAG00000009703;ENSBTAG00000040053
GO:0030017	sarcomere	3	117	0.000470399	0.0190452	ENSBTAG00000006907;ENSBTAG00000009703;ENSBTAG00000040053
GO:0044449	contractile fiber part	3	127	0.0005977	0.0190452	ENSBTAG00000006907;ENSBTAG00000009703;ENSBTAG00000040053
GO:0030016	myofibril	3	136	0.000729497	0.0190452	ENSBTAG00000006907;ENSBTAG00000009703;ENSBTAG00000040053
GO:0043292	contractile fiber	3	143	0.000843882	0.0190452	ENSBTAG00000006907;ENSBTAG00000009703;ENSBTAG00000040053
GO:0044444	cytoplasmic part	17	7031	0.00110795	0.0190452	ENSBTAG00000000630;ENSBTAG00000000676;ENSBTAG00000001579;ENSBTAG00000003773;ENSBTAG00000003876;ENSBTAG00000004398;ENSBTAG00000006556;ENSBTAG00000006759;ENSBTAG00000006907;ENSBTAG00000009703;ENSBTAG00000011885;ENSBTAG00000012128;ENSBTAG00000015038;ENSBTAG00000015450;ENSBTAG00000018996;ENSBTAG00000027795;ENSBTAG00000040053
GO:0016507	mitochondrial fatty acid beta-oxidation multienzyme complex	1	1	0.00131677	0.0190452	ENSBTAG00000015038
GO:0036125	fatty acid beta-oxidation multienzyme complex	1	1	0.00131677	0.0190452	ENSBTAG00000015038
GO:1990452	Parkin-FBXW7-Cul1 ubiquitin ligase complex	1	1	0.00131677	0.0190452	ENSBTAG00000018996
GO:0001725	stress fiber	2	48	0.00180322	0.0190452	ENSBTAG00000009703;ENSBTAG00000040053
GO:0016459	myosin complex	2	48	0.00180322	0.0190452	ENSBTAG00000009703;ENSBTAG00000040053
GO:0097517	contractile actin filament bundle	2	48	0.00180322	0.0190452	ENSBTAG00000009703;ENSBTAG00000040053
GO:0043226	organelle	21	10837	0.0018623	0.0190452	ENSBTAG00000000630;ENSBTAG00000000676;ENSBTAG00000001108;ENSBTAG00000001579;ENSBTAG00000003773;ENSBTAG00000003876;ENSBTAG00000004398;ENSBTAG00000006556;ENSBTAG00000006759;ENSBTAG00000006907;ENSBTAG00000009703;ENSBTAG00000011885;ENSBTAG00000012128;ENSBTAG00000015038;ENSBTAG00000015450;ENSBTAG00000016228;ENSBTAG00000017573;ENSBTAG00000018996;ENSBTAG00000021480;ENSBTAG00000027795;ENSBTAG00000040053
GO:0044429	mitochondrial part	5	699	0.00186724	0.0190452	ENSBTAG00000003773;ENSBTAG00000003876;ENSBTAG00000004398;ENSBTAG00000015038;ENSBTAG00000027795
GO:0005737	cytoplasm	19	8971	0.00195041	0.0190452	ENSBTAG00000000630;ENSBTAG00000000676;ENSBTAG00000001579;ENSBTAG00000003773;ENSBTAG00000003876;ENSBTAG00000004190;ENSBTAG00000004398;ENSBTAG00000006556;ENSBTAG00000006759;ENSBTAG00000006907;ENSBTAG00000009703;ENSBTAG00000011885;ENSBTAG00000012128;ENSBTAG00000015038;ENSBTAG00000015450;ENSBTAG00000016228;ENSBTAG00000018996;ENSBTAG00000027795;ENSBTAG00000040053
GO:0032432	actin filament bundle	2	53	0.00219408	0.0191693	ENSBTAG00000009703;ENSBTAG00000040053
GO:0042641	actomyosin	2	53	0.00219408	0.0191693	ENSBTAG00000009703;ENSBTAG00000040053
GO:0042709	succinate-CoA ligase complex	1	2	0.00263188	0.0208044	ENSBTAG00000006759
GO:0042720	mitochondrial inner membrane peptidase complex	1	2	0.00263188	0.0208044	ENSBTAG00000004398
GO:0032991	protein-containing complex	13	4892	0.00376826	0.0272885	ENSBTAG00000000630;ENSBTAG00000001579;ENSBTAG00000003876;ENSBTAG00000004190;ENSBTAG00000004398;ENSBTAG00000006529;ENSBTAG00000006556;ENSBTAG00000006759;ENSBTAG00000009703;ENSBTAG00000015038;ENSBTAG00000015450;ENSBTAG00000018996;ENSBTAG00000040053
GO:0000932	P-body	2	70	0.00379332	0.0272885	ENSBTAG00000000630;ENSBTAG00000001579
GO:0099073	mitochondrion-derived vesicle	1	3	0.00394533	0.0272885	ENSBTAG00000018996
GO:0098798	mitochondrial protein complex	3	268	0.00504019	0.0334668	ENSBTAG00000003876;ENSBTAG00000004398;ENSBTAG00000015038
GO:0043229	intracellular organelle	20	10568	0.00587373	0.037239	ENSBTAG00000000630;ENSBTAG00000000676;ENSBTAG00000001108;ENSBTAG00000001579;ENSBTAG00000003773;ENSBTAG00000003876;ENSBTAG00000004398;ENSBTAG00000006556;ENSBTAG00000006759;ENSBTAG00000006907;ENSBTAG00000009703;ENSBTAG00000011885;ENSBTAG00000012128;ENSBTAG00000015038;ENSBTAG00000015450;ENSBTAG00000016228;ENSBTAG00000017573;ENSBTAG00000018996;ENSBTAG00000027795;ENSBTAG00000040053
GO:0044422	organelle part	16	7245	0.00605694	0.037239	ENSBTAG00000000630;ENSBTAG00000000676;ENSBTAG00000001108;ENSBTAG00000003773;ENSBTAG00000003876;ENSBTAG00000004398;ENSBTAG00000006556;ENSBTAG00000006907;ENSBTAG00000009703;ENSBTAG00000015038;ENSBTAG00000015450;ENSBTAG00000016228;ENSBTAG00000018996;ENSBTAG00000021480;ENSBTAG00000027795;ENSBTAG00000040053
GO:0032982	myosin filament	1	6	0.00787577	0.0466921	ENSBTAG00000009703
GO:0005845	mRNA cap binding complex	1	7	0.00918262	0.0491715	ENSBTAG00000001579
GO:1990124	messenger ribonucleoprotein complex	1	7	0.00918262	0.0491715	ENSBTAG00000015450
GO:1990246	uniplex complex	1	7	0.00918262	0.0491715	ENSBTAG00000003876
GO:0005743	mitochondrial inner membrane	3	342	0.00985563	0.0511261	ENSBTAG00000003773;ENSBTAG00000003876;ENSBTAG00000004398
GO:0034518	RNA cap binding complex	1	8	0.0104878	0.0527569	ENSBTAG00000001579
GO:0070578	RISC-loading complex	1	9	0.0117914	0.0575697	ENSBTAG00000001579
GO:0045239	tricarboxylic acid cycle enzyme complex	1	10	0.0130933	0.0604006	ENSBTAG00000006759
GO:0019866	organelle inner membrane	3	380	0.0130989	0.0604006	ENSBTAG00000003773;ENSBTAG00000003876;ENSBTAG00000004398
GO:0030126	COPI vesicle coat	1	11	0.0143936	0.0645765	ENSBTAG00000006556
GO:0043005	neuron projection	4	746	0.0152909	0.0649357	ENSBTAG00000001579;ENSBTAG00000015450;ENSBTAG00000018996;ENSBTAG00000021480
GO:0098800	inner mitochondrial membrane protein complex	2	146	0.0156491	0.0649357	ENSBTAG00000003876;ENSBTAG00000004398
GO:0005622	intracellular	21	12245	0.0160383	0.0649357	ENSBTAG00000000630;ENSBTAG00000000676;ENSBTAG00000001108;ENSBTAG00000001579;ENSBTAG00000003773;ENSBTAG00000003876;ENSBTAG00000004190;ENSBTAG00000004398;ENSBTAG00000006556;ENSBTAG00000006759;ENSBTAG00000006907;ENSBTAG00000009703;ENSBTAG00000011885;ENSBTAG00000012128;ENSBTAG00000015038;ENSBTAG00000015450;ENSBTAG00000016228;ENSBTAG00000017573;ENSBTAG00000018996;ENSBTAG00000027795;ENSBTAG00000040053
GO:0044424	intracellular part	21	12245	0.0160383	0.0649357	ENSBTAG00000000630;ENSBTAG00000000676;ENSBTAG00000001108;ENSBTAG00000001579;ENSBTAG00000003773;ENSBTAG00000003876;ENSBTAG00000004190;ENSBTAG00000004398;ENSBTAG00000006556;ENSBTAG00000006759;ENSBTAG00000006907;ENSBTAG00000009703;ENSBTAG00000011885;ENSBTAG00000012128;ENSBTAG00000015038;ENSBTAG00000015450;ENSBTAG00000016228;ENSBTAG00000017573;ENSBTAG00000018996;ENSBTAG00000027795;ENSBTAG00000040053
GO:0016442	RISC complex	1	14	0.0182846	0.0705869	ENSBTAG00000001579
GO:0031332	RNAi effector complex	1	14	0.0182846	0.0705869	ENSBTAG00000001579
GO:0030663	COPI-coated vesicle membrane	1	15	0.0195783	0.0738635	ENSBTAG00000006556
GO:0030014	CCR4-NOT complex	1	16	0.0208704	0.0763459	ENSBTAG00000015450
GO:0031967	organelle envelope	4	828	0.021616	0.0763459	ENSBTAG00000001108;ENSBTAG00000003773;ENSBTAG00000003876;ENSBTAG00000004398
GO:0031975	envelope	4	828	0.021616	0.0763459	ENSBTAG00000001108;ENSBTAG00000003773;ENSBTAG00000003876;ENSBTAG00000004398
GO:0036464	cytoplasmic ribonucleoprotein granule	2	182	0.0236648	0.0818407	ENSBTAG00000000630;ENSBTAG00000001579
GO:0030137	COPI-coated vesicle	1	19	0.0247369	0.0838026	ENSBTAG00000006556
GO:0035770	ribonucleoprotein granule	2	193	0.026389	0.0876115	ENSBTAG00000000630;ENSBTAG00000001579
GO:0031966	mitochondrial membrane	3	504	0.0275471	0.089663	ENSBTAG00000003773;ENSBTAG00000003876;ENSBTAG00000004398
GO:0005740	mitochondrial envelope	3	539	0.0327168	0.104442	ENSBTAG00000003773;ENSBTAG00000003876;ENSBTAG00000004398
GO:0005759	mitochondrial matrix	2	224	0.0347101	0.107453	ENSBTAG00000015038;ENSBTAG00000027795
GO:0044446	intracellular organelle part	14	7004	0.0355964	0.107453	ENSBTAG00000000630;ENSBTAG00000000676;ENSBTAG00000001108;ENSBTAG00000003773;ENSBTAG00000003876;ENSBTAG00000004398;ENSBTAG00000006556;ENSBTAG00000009703;ENSBTAG00000015038;ENSBTAG00000015450;ENSBTAG00000016228;ENSBTAG00000018996;ENSBTAG00000027795;ENSBTAG00000040053
GO:0016235	aggresome	1	28	0.0362491	0.107453	ENSBTAG00000018996
GO:1902555	endoribonuclease complex	1	28	0.0362491	0.107453	ENSBTAG00000001579
GO:1905348	endonuclease complex	1	29	0.0375201	0.109269	ENSBTAG00000001579
GO:0044455	mitochondrial membrane part	2	242	0.0399535	0.11435	ENSBTAG00000003876;ENSBTAG00000004398
GO:0097458	neuron part	4	1044	0.0452903	0.127427	ENSBTAG00000001579;ENSBTAG00000015450;ENSBTAG00000018996;ENSBTAG00000021480
GO:0031305	integral component of mitochondrial inner membrane	1	37	0.0476312	0.12967	ENSBTAG00000003876
GO:0043231	intracellular membrane-bounded organelle	16	8765	0.0481717	0.12967	ENSBTAG00000000676;ENSBTAG00000001108;ENSBTAG00000001579;ENSBTAG00000003773;ENSBTAG00000003876;ENSBTAG00000004398;ENSBTAG00000006556;ENSBTAG00000006759;ENSBTAG00000011885;ENSBTAG00000012128;ENSBTAG00000015038;ENSBTAG00000015450;ENSBTAG00000016228;ENSBTAG00000017573;ENSBTAG00000018996;ENSBTAG00000027795
GO:0001917	photoreceptor inner segment	1	39	0.050143	0.12967	ENSBTAG00000021480
GO:0031304	intrinsic component of mitochondrial inner membrane	1	39	0.050143	0.12967	ENSBTAG00000003876
GO:0099512	supramolecular fiber	3	648	0.0518665	0.12967	ENSBTAG00000006907;ENSBTAG00000009703;ENSBTAG00000040053
GO:0001750	photoreceptor outer segment	1	41	0.0526485	0.12967	ENSBTAG00000021480
GO:0099080	supramolecular complex	3	656	0.05345	0.12967	ENSBTAG00000006907;ENSBTAG00000009703;ENSBTAG00000040053
GO:0099081	supramolecular polymer	3	656	0.05345	0.12967	ENSBTAG00000006907;ENSBTAG00000009703;ENSBTAG00000040053
GO:0009295	nucleoid	1	42	0.0538989	0.12967	ENSBTAG00000015038
GO:0042645	mitochondrial nucleoid	1	42	0.0538989	0.12967	ENSBTAG00000015038
GO:0005844	polysome	1	46	0.0588846	0.137674	ENSBTAG00000001579
GO:0030120	vesicle coat	1	46	0.0588846	0.137674	ENSBTAG00000006556
GO:0016234	inclusion body	1	54	0.0687808	0.154292	ENSBTAG00000018996
GO:0030660	Golgi-associated vesicle membrane	1	54	0.0687808	0.154292	ENSBTAG00000006556
GO:0034704	calcium channel complex	1	54	0.0687808	0.154292	ENSBTAG00000003876
GO:0010494	cytoplasmic stress granule	1	58	0.0736915	0.160958	ENSBTAG00000000630
GO:0016363	nuclear matrix	1	58	0.0736915	0.160958	ENSBTAG00000001108
GO:0070062	extracellular exosome	1	59	0.0749153	0.161506	ENSBTAG00000001579
GO:0030662	coated vesicle membrane	1	65	0.0822257	0.172719	ENSBTAG00000006556
GO:1902494	catalytic complex	4	1277	0.0827787	0.172719	ENSBTAG00000001579;ENSBTAG00000006529;ENSBTAG00000006759;ENSBTAG00000018996
GO:1903561	extracellular vesicle	1	66	0.0834387	0.172719	ENSBTAG00000001579
GO:0032592	integral component of mitochondrial membrane	1	68	0.0858601	0.172719	ENSBTAG00000003876
GO:0043230	extracellular organelle	1	68	0.0858601	0.172719	ENSBTAG00000001579
GO:0034399	nuclear periphery	1	70	0.0882754	0.172719	ENSBTAG00000001108
GO:0043227	membrane-bounded organelle	16	9333	0.0883803	0.172719	ENSBTAG00000000676;ENSBTAG00000001108;ENSBTAG00000001579;ENSBTAG00000003773;ENSBTAG00000003876;ENSBTAG00000004398;ENSBTAG00000006556;ENSBTAG00000006759;ENSBTAG00000011885;ENSBTAG00000012128;ENSBTAG00000015038;ENSBTAG00000015450;ENSBTAG00000016228;ENSBTAG00000017573;ENSBTAG00000018996;ENSBTAG00000027795
GO:0097733	photoreceptor cell cilium	1	71	0.0894808	0.172719	ENSBTAG00000021480
GO:0098573	intrinsic component of mitochondrial membrane	1	71	0.0894808	0.172719	ENSBTAG00000003876
GO:0031982	vesicle	4	1343	0.0956121	0.180623	ENSBTAG00000000676;ENSBTAG00000001579;ENSBTAG00000006556;ENSBTAG00000018996
GO:0015629	actin cytoskeleton	2	398	0.095752	0.180623	ENSBTAG00000009703;ENSBTAG00000040053
GO:0120025	plasma membrane bounded cell projection	4	1361	0.0992746	0.185164	ENSBTAG00000001579;ENSBTAG00000015450;ENSBTAG00000018996;ENSBTAG00000021480
GO:0030117	membrane coat	1	82	0.10264	0.185197	ENSBTAG00000006556
GO:0048475	coated membrane	1	82	0.10264	0.185197	ENSBTAG00000006556
GO:0097731	9+0 non-motile cilium	1	82	0.10264	0.185197	ENSBTAG00000021480
GO:0042995	cell projection	4	1410	0.109589	0.19561	ENSBTAG00000001579;ENSBTAG00000015450;ENSBTAG00000018996;ENSBTAG00000021480
GO:0005798	Golgi-associated vesicle	1	98	0.121455	0.214485	ENSBTAG00000006556
GO:1990904	ribonucleoprotein complex	3	964	0.130931	0.228318	ENSBTAG00000000630;ENSBTAG00000001579;ENSBTAG00000015450
GO:0044431	Golgi apparatus part	2	483	0.132039	0.228318	ENSBTAG00000000676;ENSBTAG00000006556
GO:0097730	non-motile cilium	1	111	0.136465	0.233537	ENSBTAG00000021480
GO:0005623	cell	22	15007	0.145128	0.243345	ENSBTAG00000000630;ENSBTAG00000000676;ENSBTAG00000001108;ENSBTAG00000001579;ENSBTAG00000003773;ENSBTAG00000003876;ENSBTAG00000004190;ENSBTAG00000004398;ENSBTAG00000006556;ENSBTAG00000006759;ENSBTAG00000006907;ENSBTAG00000009703;ENSBTAG00000011885;ENSBTAG00000012128;ENSBTAG00000015038;ENSBTAG00000015450;ENSBTAG00000016228;ENSBTAG00000017573;ENSBTAG00000018996;ENSBTAG00000021480;ENSBTAG00000027795;…
GO:0044464	cell part	22	15007	0.145128	0.243345	ENSBTAG00000000630;ENSBTAG00000000676;ENSBTAG00000001108;ENSBTAG00000001579;ENSBTAG00000003773;ENSBTAG00000003876;ENSBTAG00000004190;ENSBTAG00000004398;ENSBTAG00000006556;ENSBTAG00000006759;ENSBTAG00000006907;ENSBTAG00000009703;ENSBTAG00000011885;ENSBTAG00000012128;ENSBTAG00000015038;ENSBTAG00000015450;ENSBTAG00000016228;ENSBTAG00000017573;ENSBTAG00000018996;ENSBTAG00000021480;ENSBTAG00000027795;…
GO:0005794	Golgi apparatus	3	1023	0.148932	0.247226	ENSBTAG00000000676;ENSBTAG00000006556;ENSBTAG00000018996
GO:0098796	membrane protein complex	3	1035	0.152694	0.250962	ENSBTAG00000003876;ENSBTAG00000004398;ENSBTAG00000006556
GO:0031090	organelle membrane	4	1616	0.158077	0.257262	ENSBTAG00000003773;ENSBTAG00000003876;ENSBTAG00000004398;ENSBTAG00000006556
GO:0072686	mitotic spindle	1	134	0.162421	0.261765	ENSBTAG00000000630
GO:0030496	midbody	1	137	0.165751	0.264564	ENSBTAG00000015450
GO:0005829	cytosol	6	2887	0.16748	0.264777	ENSBTAG00000000630;ENSBTAG00000000676;ENSBTAG00000001579;ENSBTAG00000006556;ENSBTAG00000015450;ENSBTAG00000018996
GO:0030135	coated vesicle	1	143	0.172373	0.269943	ENSBTAG00000006556
GO:0005802	trans-Golgi network	1	162	0.193013	0.299441	ENSBTAG00000000676
GO:0031301	integral component of organelle membrane	1	166	0.197295	0.30325	ENSBTAG00000003876
GO:0043232	intracellular non-membrane-bounded organelle	7	3740	0.206307	0.310921	ENSBTAG00000000630;ENSBTAG00000001579;ENSBTAG00000006907;ENSBTAG00000009703;ENSBTAG00000015038;ENSBTAG00000016228;ENSBTAG00000040053
GO:0043228	non-membrane-bounded organelle	7	3741	0.206508	0.310921	ENSBTAG00000000630;ENSBTAG00000001579;ENSBTAG00000006907;ENSBTAG00000009703;ENSBTAG00000015038;ENSBTAG00000016228;ENSBTAG00000040053
GO:0031300	intrinsic component of organelle membrane	1	176	0.207905	0.310921	ENSBTAG00000003876
GO:0034703	cation channel complex	1	179	0.211062	0.312824	ENSBTAG00000003876
GO:0031410	cytoplasmic vesicle	3	1234	0.219234	0.321792	ENSBTAG00000000676;ENSBTAG00000006556;ENSBTAG00000018996
GO:0097708	intracellular vesicle	3	1239	0.22099	0.321792	ENSBTAG00000000676;ENSBTAG00000006556;ENSBTAG00000018996
GO:1990234	transferase complex	2	687	0.228413	0.32971	ENSBTAG00000006529;ENSBTAG00000018996
GO:0030659	cytoplasmic vesicle membrane	1	230	0.262922	0.375112	ENSBTAG00000006556
GO:0044430	cytoskeletal part	3	1360	0.264386	0.375112	ENSBTAG00000000630;ENSBTAG00000009703;ENSBTAG00000040053
GO:0034702	ion channel complex	1	236	0.268805	0.378149	ENSBTAG00000003876
GO:0000151	ubiquitin ligase complex	1	246	0.278509	0.387364	ENSBTAG00000018996
GO:0012506	vesicle membrane	1	248	0.280435	0.387364	ENSBTAG00000006556
GO:1902495	transmembrane transporter complex	1	250	0.282356	0.387364	ENSBTAG00000003876
GO:1990351	transporter complex	1	260	0.291888	0.397159	ENSBTAG00000003876
GO:0098793	presynapse	1	272	0.303166	0.407783	ENSBTAG00000018996
GO:0045202	synapse	2	841	0.304609	0.407783	ENSBTAG00000015450;ENSBTAG00000018996
GO:0005819	spindle	1	277	0.307815	0.408778	ENSBTAG00000000630
GO:0044463	cell projection part	2	877	0.322405	0.421412	ENSBTAG00000001579;ENSBTAG00000021480
GO:0120038	plasma membrane bounded cell projection part	2	877	0.322405	0.421412	ENSBTAG00000001579;ENSBTAG00000021480
GO:0005635	nuclear envelope	1	296	0.32521	0.421757	ENSBTAG00000001108
GO:0016607	nuclear speck	1	306	0.334197	0.425448	ENSBTAG00000018996
GO:0030425	dendrite	1	308	0.33598	0.425448	ENSBTAG00000001579
GO:0097447	dendritic tree	1	309	0.33687	0.425448	ENSBTAG00000001579
GO:0031974	membrane-enclosed lumen	6	3644	0.343434	0.425448	ENSBTAG00000001108;ENSBTAG00000015038;ENSBTAG00000015450;ENSBTAG00000016228;ENSBTAG00000018996;ENSBTAG00000027795
GO:0043233	organelle lumen	6	3644	0.343434	0.425448	ENSBTAG00000001108;ENSBTAG00000015038;ENSBTAG00000015450;ENSBTAG00000016228;ENSBTAG00000018996;ENSBTAG00000027795
GO:0070013	intracellular organelle lumen	6	3644	0.343434	0.425448	ENSBTAG00000001108;ENSBTAG00000015038;ENSBTAG00000015450;ENSBTAG00000016228;ENSBTAG00000018996;ENSBTAG00000027795
GO:0044441	ciliary part	1	363	0.383275	0.471286	ENSBTAG00000021480
GO:0048471	perinuclear region of cytoplasm	1	377	0.394788	0.481874	ENSBTAG00000018996
GO:0005856	cytoskeleton	3	1741	0.40597	0.491906	ENSBTAG00000000630;ENSBTAG00000009703;ENSBTAG00000040053
GO:0036477	somatodendritic compartment	1	408	0.419556	0.504684	ENSBTAG00000001579
GO:0098791	Golgi subcompartment	1	442	0.445605	0.532162	ENSBTAG00000000676
GO:0005929	cilium	1	484	0.476242	0.561517	ENSBTAG00000021480
GO:0044433	cytoplasmic vesicle part	1	485	0.476951	0.561517	ENSBTAG00000006556
GO:0044456	synapse part	1	556	0.525031	0.612712	ENSBTAG00000018996
GO:0012505	endomembrane system	4	2840	0.527818	0.612712	ENSBTAG00000000676;ENSBTAG00000001108;ENSBTAG00000006556;ENSBTAG00000018996
GO:0005768	endosome	1	605	0.555715	0.640616	ENSBTAG00000000676
GO:0016604	nuclear body	1	625	0.567686	0.649903	ENSBTAG00000018996
GO:0005730	nucleolus	1	729	0.625125	0.710759	ENSBTAG00000016228
GO:0031981	nuclear lumen	4	3353	0.669655	0.756209	ENSBTAG00000001108;ENSBTAG00000015450;ENSBTAG00000016228;ENSBTAG00000018996
GO:0098805	whole membrane	1	872	0.692302	0.776501	ENSBTAG00000006556
GO:0031984	organelle subcompartment	1	930	0.716124	0.797829	ENSBTAG00000000676
GO:0044451	nucleoplasm part	1	969	0.731138	0.809127	ENSBTAG00000018996
GO:0015630	microtubule cytoskeleton	1	1012	0.746812	0.819057	ENSBTAG00000000630
GO:0098588	bounding membrane of organelle	1	1021	0.74998	0.819057	ENSBTAG00000006556
GO:0044428	nuclear part	4	3729	0.755442	0.81963	ENSBTAG00000001108;ENSBTAG00000015450;ENSBTAG00000016228;ENSBTAG00000018996
GO:0005654	nucleoplasm	3	2977	0.777074	0.837626	ENSBTAG00000015450;ENSBTAG00000016228;ENSBTAG00000018996
GO:0005783	endoplasmic reticulum	1	1126	0.784249	0.839905	ENSBTAG00000018996
GO:0005615	extracellular space	1	1167	0.79637	0.847419	ENSBTAG00000001579
GO:0005634	nucleus	6	5834	0.832367	0.880082	ENSBTAG00000001108;ENSBTAG00000001579;ENSBTAG00000015450;ENSBTAG00000016228;ENSBTAG00000017573;ENSBTAG00000018996
GO:0044421	extracellular region part	1	1390	0.851697	0.894821	ENSBTAG00000001579
GO:0005576	extracellular region	1	1799	0.918046	0.958464	ENSBTAG00000001579
GO:0016021	integral component of membrane	3	5635	0.991115	1	ENSBTAG00000003773;ENSBTAG00000003876;ENSBTAG00000004398
GO:0031224	intrinsic component of membrane	3	5712	0.992071	1	ENSBTAG00000003773;ENSBTAG00000003876;ENSBTAG00000004398
GO:0044425	membrane part	4	6703	0.992131	1	ENSBTAG00000003773;ENSBTAG00000003876;ENSBTAG00000004398;ENSBTAG00000006556
GO:0016020	membrane	5	8379	0.997624	1	ENSBTAG00000003773;ENSBTAG00000003876;ENSBTAG00000004398;ENSBTAG00000006556;ENSBTAG00000015450
GO:0005886	plasma membrane	1	4539	0.999018	1	ENSBTAG00000015450
GO:0071944	cell periphery	1	4644	0.999186	1	ENSBTAG00000015450
GO:0005575	cellular_component	23	17467	1	1	ENSBTAG00000000630;ENSBTAG00000000676;ENSBTAG00000001108;ENSBTAG00000001579;ENSBTAG00000003773;ENSBTAG00000003876;ENSBTAG00000004190;ENSBTAG00000004398;ENSBTAG00000006529;ENSBTAG00000006556;ENSBTAG00000006759;ENSBTAG00000006907;ENSBTAG00000009703;ENSBTAG00000011885;ENSBTAG00000012128;ENSBTAG00000015038;ENSBTAG00000015450;ENSBTAG00000016228;ENSBTAG00000017573;ENSBTAG00000018996;ENSBTAG00000021480;…

## Sheet: Sheet C-BP
Table S8_circRNA source gene GO enrichment analysis Sheet C_Biological Process section of GO Enrichment Analysis for circRNA source gene
GO ID	Description	out (23)	All (17087)	pvalue	p.adjust	Genes
GO:0030049	muscle filament sliding	2	6	2.59126e-05	0.0194821	ENSBTAG00000009703;ENSBTAG00000040053
GO:0033275	actin-myosin filament sliding	2	7	3.6248e-05	0.0194821	ENSBTAG00000009703;ENSBTAG00000040053
GO:0006839	mitochondrial transport	4	160	5.70678e-05	0.0194821	ENSBTAG00000003773;ENSBTAG00000003876;ENSBTAG00000004398;ENSBTAG00000018996
GO:0017144	drug metabolic process	6	555	7.19679e-05	0.0194821	ENSBTAG00000003773;ENSBTAG00000006759;ENSBTAG00000009703;ENSBTAG00000012128;ENSBTAG00000018996;ENSBTAG00000040053
GO:0007512	adult heart development	2	11	9.46245e-05	0.0194821	ENSBTAG00000009703;ENSBTAG00000040053
GO:0060211	regulation of nuclear-transcribed mRNA poly(A) tail shortening	2	12	0.000113456	0.0194821	ENSBTAG00000001579;ENSBTAG00000015450
GO:0060213	positive regulation of nuclear-transcribed mRNA poly(A) tail shortening	2	12	0.000113456	0.0194821	ENSBTAG00000001579;ENSBTAG00000015450
GO:0003299	muscle hypertrophy in response to stress	2	16	0.000205609	0.0224708	ENSBTAG00000009703;ENSBTAG00000040053
GO:0014887	cardiac muscle adaptation	2	16	0.000205609	0.0224708	ENSBTAG00000009703;ENSBTAG00000040053
GO:0014898	cardiac muscle hypertrophy in response to stress	2	16	0.000205609	0.0224708	ENSBTAG00000009703;ENSBTAG00000040053
GO:1900151	regulation of nuclear-transcribed mRNA catabolic process, deadenylation-dependent decay	2	17	0.000232833	0.0224708	ENSBTAG00000001579;ENSBTAG00000015450
GO:1900153	positive regulation of nuclear-transcribed mRNA catabolic process, deadenylation-dependent decay	2	17	0.000232833	0.0224708	ENSBTAG00000001579;ENSBTAG00000015450
GO:0017148	negative regulation of translation	3	93	0.000255443	0.0224708	ENSBTAG00000000630;ENSBTAG00000001579;ENSBTAG00000015450
GO:0002026	regulation of the force of heart contraction	2	18	0.000261723	0.0224708	ENSBTAG00000009703;ENSBTAG00000040053
GO:0000289	nuclear-transcribed mRNA poly(A) tail shortening	2	22	0.000393858	0.0306129	ENSBTAG00000001579;ENSBTAG00000015450
GO:0034249	negative regulation of cellular amide metabolic process	3	109	0.000407493	0.0306129	ENSBTAG00000000630;ENSBTAG00000001579;ENSBTAG00000015450
GO:0055114	oxidation-reduction process	6	784	0.000472085	0.0333792	ENSBTAG00000003773;ENSBTAG00000004398;ENSBTAG00000006759;ENSBTAG00000011885;ENSBTAG00000012128;ENSBTAG00000015038
GO:0044281	small molecule metabolic process	8	1529	0.000580998	0.0387977	ENSBTAG00000003773;ENSBTAG00000006529;ENSBTAG00000006759;ENSBTAG00000009703;ENSBTAG00000012128;ENSBTAG00000015038;ENSBTAG00000018996;ENSBTAG00000040053
GO:0014888	striated muscle adaptation	2	28	0.000641337	0.0391659	ENSBTAG00000009703;ENSBTAG00000040053
GO:0045333	cellular respiration	3	128	0.000651678	0.0391659	ENSBTAG00000003773;ENSBTAG00000004398;ENSBTAG00000006759
GO:0048738	cardiac muscle tissue development	3	135	0.000760805	0.0429012	ENSBTAG00000006907;ENSBTAG00000009703;ENSBTAG00000040053
GO:0055010	ventricular cardiac muscle tissue morphogenesis	2	36	0.00106192	0.0429012	ENSBTAG00000009703;ENSBTAG00000040053
GO:0001961	positive regulation of cytokine-mediated signaling pathway	2	39	0.00124596	0.0429012	ENSBTAG00000000630;ENSBTAG00000018996
GO:0030029	actin filament-based process	5	627	0.00127125	0.0429012	ENSBTAG00000003876;ENSBTAG00000006907;ENSBTAG00000009703;ENSBTAG00000018996;ENSBTAG00000040053
GO:0003300	cardiac muscle hypertrophy	2	40	0.00131046	0.0429012	ENSBTAG00000009703;ENSBTAG00000040053
GO:0061014	positive regulation of mRNA catabolic process	2	40	0.00131046	0.0429012	ENSBTAG00000001579;ENSBTAG00000015450
GO:0007522	visceral muscle development	1	1	0.00134605	0.0429012	ENSBTAG00000040053
GO:0031444	slow-twitch skeletal muscle fiber contraction	1	1	0.00134605	0.0429012	ENSBTAG00000009703
GO:0031449	regulation of slow-twitch skeletal muscle fiber contraction	1	1	0.00134605	0.0429012	ENSBTAG00000009703
GO:0045975	positive regulation of translation, ncRNA-mediated	1	1	0.00134605	0.0429012	ENSBTAG00000001579
GO:0090625	mRNA cleavage involved in gene silencing by siRNA	1	1	0.00134605	0.0429012	ENSBTAG00000001579
GO:1904049	negative regulation of spontaneous neurotransmitter secretion	1	1	0.00134605	0.0429012	ENSBTAG00000018996
GO:1904979	negative regulation of endosome organization	1	1	0.00134605	0.0429012	ENSBTAG00000018996
GO:1905365	regulation of intralumenal vesicle formation	1	1	0.00134605	0.0429012	ENSBTAG00000018996
GO:1905366	negative regulation of intralumenal vesicle formation	1	1	0.00134605	0.0429012	ENSBTAG00000018996
GO:0003229	ventricular cardiac muscle tissue development	2	41	0.00137654	0.0429012	ENSBTAG00000009703;ENSBTAG00000040053
GO:0014896	muscle hypertrophy	2	43	0.0015134	0.0429012	ENSBTAG00000009703;ENSBTAG00000040053
GO:0014897	striated muscle hypertrophy	2	43	0.0015134	0.0429012	ENSBTAG00000009703;ENSBTAG00000040053
GO:0048747	muscle fiber development	2	43	0.0015134	0.0429012	ENSBTAG00000006907;ENSBTAG00000040053
GO:0043603	cellular amide metabolic process	6	986	0.00157078	0.0429012	ENSBTAG00000000630;ENSBTAG00000001579;ENSBTAG00000004398;ENSBTAG00000006759;ENSBTAG00000015450;ENSBTAG00000027795
GO:0000288	nuclear-transcribed mRNA catabolic process, deadenylation-dependent decay	2	44	0.00158417	0.0429012	ENSBTAG00000001579;ENSBTAG00000015450
GO:0030239	myofibril assembly	2	44	0.00158417	0.0429012	ENSBTAG00000006907;ENSBTAG00000040053
GO:0055013	cardiac muscle cell development	2	44	0.00158417	0.0429012	ENSBTAG00000006907;ENSBTAG00000040053
GO:0060760	positive regulation of response to cytokine stimulus	2	44	0.00158417	0.0429012	ENSBTAG00000000630;ENSBTAG00000018996
GO:0009150	purine ribonucleotide metabolic process	4	386	0.00161544	0.0429012	ENSBTAG00000003773;ENSBTAG00000006759;ENSBTAG00000009703;ENSBTAG00000040053
GO:0071705	nitrogen compound transport	7	1371	0.00164181	0.0429012	ENSBTAG00000000676;ENSBTAG00000003773;ENSBTAG00000003876;ENSBTAG00000004398;ENSBTAG00000006556;ENSBTAG00000016228;ENSBTAG00000018996
GO:0055006	cardiac cell development	2	46	0.00173037	0.0442534	ENSBTAG00000006907;ENSBTAG00000040053
GO:0072593	reactive oxygen species metabolic process	3	182	0.00179934	0.0449904	ENSBTAG00000004398;ENSBTAG00000011885;ENSBTAG00000018996
GO:0009259	ribonucleotide metabolic process	4	402	0.0018746	0.0449904	ENSBTAG00000003773;ENSBTAG00000006759;ENSBTAG00000009703;ENSBTAG00000040053
GO:0055008	cardiac muscle tissue morphogenesis	2	48	0.00188277	0.0449904	ENSBTAG00000009703;ENSBTAG00000040053
GO:0006163	purine nucleotide metabolic process	4	404	0.00190891	0.0449904	ENSBTAG00000003773;ENSBTAG00000006759;ENSBTAG00000009703;ENSBTAG00000040053
GO:0019693	ribose phosphate metabolic process	4	413	0.00206876	0.0455469	ENSBTAG00000003773;ENSBTAG00000006759;ENSBTAG00000009703;ENSBTAG00000040053
GO:0015031	protein transport	6	1052	0.00218833	0.0455469	ENSBTAG00000000676;ENSBTAG00000003876;ENSBTAG00000004398;ENSBTAG00000006556;ENSBTAG00000016228;ENSBTAG00000018996
GO:0060415	muscle tissue morphogenesis	2	53	0.00229067	0.0455469	ENSBTAG00000009703;ENSBTAG00000040053
GO:0015980	energy derivation by oxidation of organic compounds	3	199	0.00232063	0.0455469	ENSBTAG00000003773;ENSBTAG00000004398;ENSBTAG00000006759
GO:0072521	purine-containing compound metabolic process	4	436	0.00251921	0.0455469	ENSBTAG00000003773;ENSBTAG00000006759;ENSBTAG00000009703;ENSBTAG00000040053
GO:0003208	cardiac ventricle morphogenesis	2	56	0.0025537	0.0455469	ENSBTAG00000009703;ENSBTAG00000040053
GO:0015833	peptide transport	6	1092	0.00264396	0.0455469	ENSBTAG00000000676;ENSBTAG00000003876;ENSBTAG00000004398;ENSBTAG00000006556;ENSBTAG00000016228;ENSBTAG00000018996
GO:0043500	muscle adaptation	2	57	0.0026444	0.0455469	ENSBTAG00000009703;ENSBTAG00000040053
GO:0033132	negative regulation of glucokinase activity	1	2	0.00269037	0.0455469	ENSBTAG00000018996
GO:0036483	neuron intrinsic apoptotic signaling pathway in response to endoplasmic reticulum stress	1	2	0.00269037	0.0455469	ENSBTAG00000018996
GO:0043490	malate-aspartate shuttle	1	2	0.00269037	0.0455469	ENSBTAG00000003773
GO:0061300	cerebellum vasculature development	1	2	0.00269037	0.0455469	ENSBTAG00000004398
GO:0070125	mitochondrial translational elongation	1	2	0.00269037	0.0455469	ENSBTAG00000027795
GO:1902528	regulation of protein linear polyubiquitination	1	2	0.00269037	0.0455469	ENSBTAG00000018996
GO:1902530	positive regulation of protein linear polyubiquitination	1	2	0.00269037	0.0455469	ENSBTAG00000018996
GO:1903300	negative regulation of hexokinase activity	1	2	0.00269037	0.0455469	ENSBTAG00000018996
GO:1903381	regulation of endoplasmic reticulum stress-induced neuron intrinsic apoptotic signaling pathway	1	2	0.00269037	0.0455469	ENSBTAG00000018996
GO:1903382	negative regulation of endoplasmic reticulum stress-induced neuron intrinsic apoptotic signaling pathway	1	2	0.00269037	0.0455469	ENSBTAG00000018996
GO:1904048	regulation of spontaneous neurotransmitter secretion	1	2	0.00269037	0.0455469	ENSBTAG00000018996
GO:1904978	regulation of endosome organization	1	2	0.00269037	0.0455469	ENSBTAG00000018996
GO:0010822	positive regulation of mitochondrion organization	2	59	0.00283032	0.0466033	ENSBTAG00000003876;ENSBTAG00000018996
GO:0070252	actin-mediated cell contraction	2	59	0.00283032	0.0466033	ENSBTAG00000009703;ENSBTAG00000040053
GO:0048644	muscle organ morphogenesis	2	60	0.00292552	0.0475031	ENSBTAG00000009703;ENSBTAG00000040053
GO:0042886	amide transport	6	1124	0.00305783	0.0475031	ENSBTAG00000000676;ENSBTAG00000003876;ENSBTAG00000004398;ENSBTAG00000006556;ENSBTAG00000016228;ENSBTAG00000018996
GO:1903313	positive regulation of mRNA metabolic process	2	62	0.00312041	0.0475031	ENSBTAG00000001579;ENSBTAG00000015450
GO:0072359	circulatory system development	5	773	0.00318804	0.0475031	ENSBTAG00000001579;ENSBTAG00000004398;ENSBTAG00000006907;ENSBTAG00000009703;ENSBTAG00000040053
GO:0046034	ATP metabolic process	3	223	0.0032029	0.0475031	ENSBTAG00000003773;ENSBTAG00000009703;ENSBTAG00000040053
GO:0002027	regulation of heart rate	2	63	0.00322009	0.0475031	ENSBTAG00000009703;ENSBTAG00000040053
GO:0045184	establishment of protein localization	6	1142	0.00331127	0.0475031	ENSBTAG00000000676;ENSBTAG00000003876;ENSBTAG00000004398;ENSBTAG00000006556;ENSBTAG00000016228;ENSBTAG00000018996
GO:0006518	peptide metabolic process	5	789	0.0034827	0.0475031	ENSBTAG00000000630;ENSBTAG00000001579;ENSBTAG00000004398;ENSBTAG00000015450;ENSBTAG00000027795
GO:0055007	cardiac muscle cell differentiation	2	67	0.00363359	0.0475031	ENSBTAG00000006907;ENSBTAG00000040053
GO:0006417	regulation of translation	3	240	0.00393745	0.0475031	ENSBTAG00000000630;ENSBTAG00000001579;ENSBTAG00000015450
GO:0032092	positive regulation of protein binding	2	70	0.00395913	0.0475031	ENSBTAG00000016228;ENSBTAG00000018996
GO:0009205	purine ribonucleoside triphosphate metabolic process	3	242	0.00403006	0.0475031	ENSBTAG00000003773;ENSBTAG00000009703;ENSBTAG00000040053
GO:0006104	succinyl-CoA metabolic process	1	3	0.00403296	0.0475031	ENSBTAG00000006759
GO:0006554	lysine catabolic process	1	3	0.00403296	0.0475031	ENSBTAG00000012128
GO:0010636	positive regulation of mitochondrial fusion	1	3	0.00403296	0.0475031	ENSBTAG00000018996
GO:0014724	regulation of twitch skeletal muscle contraction	1	3	0.00403296	0.0475031	ENSBTAG00000009703
GO:0014728	regulation of the force of skeletal muscle contraction	1	3	0.00403296	0.0475031	ENSBTAG00000009703
GO:0014862	regulation of skeletal muscle contraction by chemo-mechanical energy conversion	1	3	0.00403296	0.0475031	ENSBTAG00000009703
GO:0019477	L-lysine catabolic process	1	3	0.00403296	0.0475031	ENSBTAG00000012128
GO:0035087	siRNA loading onto RISC involved in RNA interference	1	3	0.00403296	0.0475031	ENSBTAG00000001579
GO:0035279	mRNA cleavage involved in gene silencing by miRNA	1	3	0.00403296	0.0475031	ENSBTAG00000001579
GO:0046440	L-lysine metabolic process	1	3	0.00403296	0.0475031	ENSBTAG00000012128
GO:0070676	intralumenal vesicle formation	1	3	0.00403296	0.0475031	ENSBTAG00000018996
GO:0071691	cardiac muscle thin filament assembly	1	3	0.00403296	0.0475031	ENSBTAG00000006907
GO:0098795	mRNA cleavage involved in gene silencing	1	3	0.00403296	0.0475031	ENSBTAG00000001579
GO:0099074	mitochondrion to lysosome transport	1	3	0.00403296	0.0475031	ENSBTAG00000018996
GO:0099075	mitochondrion-derived vesicle mediated transport	1	3	0.00403296	0.0475031	ENSBTAG00000018996
GO:1902283	negative regulation of primary amine oxidase activity	1	3	0.00403296	0.0475031	ENSBTAG00000018996
GO:0009117	nucleotide metabolic process	4	498	0.00406365	0.0475031	ENSBTAG00000003773;ENSBTAG00000006759;ENSBTAG00000009703;ENSBTAG00000040053
GO:0070585	protein localization to mitochondrion	2	71	0.00407057	0.0475031	ENSBTAG00000004398;ENSBTAG00000018996
GO:0009144	purine nucleoside triphosphate metabolic process	3	246	0.00421928	0.0487652	ENSBTAG00000003773;ENSBTAG00000009703;ENSBTAG00000040053
GO:0006753	nucleoside phosphate metabolic process	4	508	0.0043619	0.0491213	ENSBTAG00000003773;ENSBTAG00000006759;ENSBTAG00000009703;ENSBTAG00000040053
GO:0009199	ribonucleoside triphosphate metabolic process	3	249	0.00436471	0.0491213	ENSBTAG00000003773;ENSBTAG00000009703;ENSBTAG00000040053
GO:0010927	cellular component assembly involved in morphogenesis	2	74	0.00441356	0.0491213	ENSBTAG00000006907;ENSBTAG00000040053
GO:0022904	respiratory electron transport chain	2	74	0.00441356	0.0491213	ENSBTAG00000003773;ENSBTAG00000004398
GO:0014706	striated muscle tissue development	3	251	0.00446334	0.0492196	ENSBTAG00000006907;ENSBTAG00000009703;ENSBTAG00000040053
GO:0009167	purine ribonucleoside monophosphate metabolic process	3	256	0.00471585	0.0515314	ENSBTAG00000003773;ENSBTAG00000009703;ENSBTAG00000040053
GO:0009126	purine nucleoside monophosphate metabolic process	3	257	0.00476738	0.0516251	ENSBTAG00000003773;ENSBTAG00000009703;ENSBTAG00000040053
GO:0009141	nucleoside triphosphate metabolic process	3	266	0.00524659	0.0520914	ENSBTAG00000003773;ENSBTAG00000009703;ENSBTAG00000040053
GO:0060537	muscle tissue development	3	266	0.00524659	0.0520914	ENSBTAG00000006907;ENSBTAG00000009703;ENSBTAG00000040053
GO:0060048	cardiac muscle contraction	2	81	0.00526416	0.0520914	ENSBTAG00000009703;ENSBTAG00000040053
GO:0019637	organophosphate metabolic process	5	870	0.00528655	0.0520914	ENSBTAG00000003773;ENSBTAG00000006759;ENSBTAG00000009703;ENSBTAG00000015038;ENSBTAG00000040053
GO:0003010	voluntary skeletal muscle contraction	1	4	0.00537382	0.0520914	ENSBTAG00000009703
GO:0014721	twitch skeletal muscle contraction	1	4	0.00537382	0.0520914	ENSBTAG00000009703
GO:0015810	aspartate transmembrane transport	1	4	0.00537382	0.0520914	ENSBTAG00000003773
GO:0035965	cardiolipin acyl-chain remodeling	1	4	0.00537382	0.0520914	ENSBTAG00000015038
GO:0070842	aggresome assembly	1	4	0.00537382	0.0520914	ENSBTAG00000018996
GO:0097039	protein linear polyubiquitination	1	4	0.00537382	0.0520914	ENSBTAG00000018996
GO:1903377	negative regulation of oxidative stress-induced neuron intrinsic apoptotic signaling pathway	1	4	0.00537382	0.0520914	ENSBTAG00000018996
GO:1903542	negative regulation of exosomal secretion	1	4	0.00537382	0.0520914	ENSBTAG00000018996
GO:1904751	positive regulation of protein localization to nucleolus	1	4	0.00537382	0.0520914	ENSBTAG00000016228
GO:0009161	ribonucleoside monophosphate metabolic process	3	270	0.00546861	0.0525861	ENSBTAG00000003773;ENSBTAG00000009703;ENSBTAG00000040053
GO:0071702	organic substance transport	7	1701	0.00559595	0.0533836	ENSBTAG00000000676;ENSBTAG00000003773;ENSBTAG00000003876;ENSBTAG00000004398;ENSBTAG00000006556;ENSBTAG00000016228;ENSBTAG00000018996
GO:0030048	actin filament-based movement	2	84	0.00565	0.0534748	ENSBTAG00000009703;ENSBTAG00000040053
GO:0008015	blood circulation	3	277	0.00587067	0.055108	ENSBTAG00000004398;ENSBTAG00000009703;ENSBTAG00000040053
GO:0050796	regulation of insulin secretion	2	86	0.00591425	0.055108	ENSBTAG00000003876;ENSBTAG00000018996
GO:0035051	cardiocyte differentiation	2	88	0.00618409	0.0560345	ENSBTAG00000006907;ENSBTAG00000040053
GO:1990542	mitochondrial transmembrane transport	2	88	0.00618409	0.0560345	ENSBTAG00000003773;ENSBTAG00000003876
GO:0034248	regulation of cellular amide metabolic process	3	285	0.0063515	0.0560345	ENSBTAG00000000630;ENSBTAG00000001579;ENSBTAG00000015450
GO:0003013	circulatory system process	3	287	0.00647529	0.0560345	ENSBTAG00000004398;ENSBTAG00000009703;ENSBTAG00000040053
GO:0055086	nucleobase-containing small molecule metabolic process	4	571	0.00658975	0.0560345	ENSBTAG00000003773;ENSBTAG00000006759;ENSBTAG00000009703;ENSBTAG00000040053
GO:0009123	nucleoside monophosphate metabolic process	3	290	0.0066637	0.0560345	ENSBTAG00000003773;ENSBTAG00000009703;ENSBTAG00000040053
GO:0030036	actin cytoskeleton organization	4	573	0.00667087	0.0560345	ENSBTAG00000003876;ENSBTAG00000006907;ENSBTAG00000018996;ENSBTAG00000040053
GO:0006627	protein processing involved in protein targeting to mitochondrion	1	5	0.00671295	0.0560345	ENSBTAG00000004398
GO:0033131	regulation of glucokinase activity	1	5	0.00671295	0.0560345	ENSBTAG00000018996
GO:0036480	neuron intrinsic apoptotic signaling pathway in response to oxidative stress	1	5	0.00671295	0.0560345	ENSBTAG00000018996
GO:0044828	negative regulation by host of viral genome replication	1	5	0.00671295	0.0560345	ENSBTAG00000018996
GO:0061734	parkin-mediated stimulation of mitophagy in response to mitochondrial depolarization	1	5	0.00671295	0.0560345	ENSBTAG00000018996
GO:0150003	regulation of spontaneous synaptic transmission	1	5	0.00671295	0.0560345	ENSBTAG00000018996
GO:1901165	positive regulation of trophoblast cell migration	1	5	0.00671295	0.0560345	ENSBTAG00000001579
GO:1903376	regulation of oxidative stress-induced neuron intrinsic apoptotic signaling pathway	1	5	0.00671295	0.0560345	ENSBTAG00000018996
GO:0031331	positive regulation of cellular catabolic process	3	293	0.00685537	0.0566664	ENSBTAG00000001579;ENSBTAG00000015450;ENSBTAG00000018996
GO:0003231	cardiac ventricle development	2	93	0.00688294	0.0566664	ENSBTAG00000009703;ENSBTAG00000040053
GO:0000956	nuclear-transcribed mRNA catabolic process	2	94	0.00702684	0.0574576	ENSBTAG00000001579;ENSBTAG00000015450
GO:0001959	regulation of cytokine-mediated signaling pathway	2	95	0.00717211	0.0578582	ENSBTAG00000000630;ENSBTAG00000018996
GO:0003206	cardiac chamber morphogenesis	2	95	0.00717211	0.0578582	ENSBTAG00000009703;ENSBTAG00000040053
GO:0097435	supramolecular fiber organization	4	591	0.00743125	0.0595491	ENSBTAG00000003876;ENSBTAG00000006907;ENSBTAG00000018996;ENSBTAG00000040053
GO:0006553	lysine metabolic process	1	6	0.00805036	0.0601027	ENSBTAG00000012128
GO:0010994	free ubiquitin chain polymerization	1	6	0.00805036	0.0601027	ENSBTAG00000018996
GO:0035280	miRNA loading onto RISC involved in gene silencing by miRNA	1	6	0.00805036	0.0601027	ENSBTAG00000001579
GO:0048739	cardiac muscle fiber development	1	6	0.00805036	0.0601027	ENSBTAG00000040053
GO:0051582	positive regulation of neurotransmitter uptake	1	6	0.00805036	0.0601027	ENSBTAG00000018996
GO:0055009	atrial cardiac muscle tissue morphogenesis	1	6	0.00805036	0.0601027	ENSBTAG00000040053
GO:0061669	spontaneous neurotransmitter secretion	1	6	0.00805036	0.0601027	ENSBTAG00000018996
GO:1903299	regulation of hexokinase activity	1	6	0.00805036	0.0601027	ENSBTAG00000018996
GO:1904749	regulation of protein localization to nucleolus	1	6	0.00805036	0.0601027	ENSBTAG00000016228
GO:1905616	regulation of miRNA mediated inhibition of translation	1	6	0.00805036	0.0601027	ENSBTAG00000001579
GO:1905618	positive regulation of miRNA mediated inhibition of translation	1	6	0.00805036	0.0601027	ENSBTAG00000001579
GO:0010821	regulation of mitochondrion organization	2	102	0.00822695	0.0602976	ENSBTAG00000003876;ENSBTAG00000018996
GO:0055002	striated muscle cell development	2	102	0.00822695	0.0602976	ENSBTAG00000006907;ENSBTAG00000040053
GO:0060759	regulation of response to cytokine stimulus	2	102	0.00822695	0.0602976	ENSBTAG00000000630;ENSBTAG00000018996
GO:0061013	regulation of mRNA catabolic process	2	103	0.00838303	0.0610691	ENSBTAG00000001579;ENSBTAG00000015450
GO:0090276	regulation of peptide hormone secretion	2	106	0.00885926	0.0641496	ENSBTAG00000003876;ENSBTAG00000018996
GO:0006941	striated muscle contraction	2	107	0.00902065	0.0649271	ENSBTAG00000009703;ENSBTAG00000040053
GO:0003228	atrial cardiac muscle tissue development	1	7	0.00938605	0.0655932	ENSBTAG00000040053
GO:0051583	dopamine uptake involved in synaptic transmission	1	7	0.00938605	0.0655932	ENSBTAG00000018996
GO:0051934	catecholamine uptake involved in synaptic transmission	1	7	0.00938605	0.0655932	ENSBTAG00000018996
GO:0090527	actin filament reorganization	1	7	0.00938605	0.0655932	ENSBTAG00000003876
GO:2000766	negative regulation of cytoplasmic translation	1	7	0.00938605	0.0655932	ENSBTAG00000015450
GO:0030073	insulin secretion	2	113	0.0100167	0.0689062	ENSBTAG00000003876;ENSBTAG00000018996
GO:0008016	regulation of heart contraction	2	114	0.0101872	0.0689062	ENSBTAG00000009703;ENSBTAG00000040053
GO:0055001	muscle cell development	2	114	0.0101872	0.0689062	ENSBTAG00000006907;ENSBTAG00000040053
GO:0006412	translation	4	649	0.0102697	0.0689062	ENSBTAG00000000630;ENSBTAG00000001579;ENSBTAG00000015450;ENSBTAG00000027795
GO:0009896	positive regulation of catabolic process	3	345	0.0107107	0.0689062	ENSBTAG00000001579;ENSBTAG00000015450;ENSBTAG00000018996
GO:0010501	RNA secondary structure unwinding	1	8	0.01072	0.0689062	ENSBTAG00000001579
GO:0010992	ubiquitin recycling	1	8	0.01072	0.0689062	ENSBTAG00000018996
GO:0014883	transition between fast and slow fiber	1	8	0.01072	0.0689062	ENSBTAG00000009703
GO:0042053	regulation of dopamine metabolic process	1	8	0.01072	0.0689062	ENSBTAG00000018996
GO:0042069	regulation of catecholamine metabolic process	1	8	0.01072	0.0689062	ENSBTAG00000018996
GO:0046929	negative regulation of neurotransmitter secretion	1	8	0.01072	0.0689062	ENSBTAG00000018996
GO:0070922	small RNA loading onto RISC	1	8	0.01072	0.0689062	ENSBTAG00000001579
GO:0085020	protein K6-linked ubiquitination	1	8	0.01072	0.0689062	ENSBTAG00000018996
GO:0098779	positive regulation of mitophagy in response to mitochondrial depolarization	1	8	0.01072	0.0689062	ENSBTAG00000018996
GO:1903265	positive regulation of tumor necrosis factor-mediated signaling pathway	1	8	0.01072	0.0689062	ENSBTAG00000018996
GO:0006091	generation of precursor metabolites and energy	3	346	0.0107949	0.0690186	ENSBTAG00000003773;ENSBTAG00000004398;ENSBTAG00000006759
GO:0010608	posttranscriptional regulation of gene expression	3	350	0.0111358	0.0706149	ENSBTAG00000000630;ENSBTAG00000001579;ENSBTAG00000015450
GO:0043043	peptide biosynthetic process	4	665	0.0111621	0.0706149	ENSBTAG00000000630;ENSBTAG00000001579;ENSBTAG00000015450;ENSBTAG00000027795
GO:0003205	cardiac chamber development	2	124	0.0119637	0.0746743	ENSBTAG00000009703;ENSBTAG00000040053
GO:0000055	ribosomal large subunit export from nucleus	1	9	0.0120523	0.0746743	ENSBTAG00000016228
GO:0006465	signal peptide processing	1	9	0.0120523	0.0746743	ENSBTAG00000004398
GO:0044793	negative regulation by host of viral process	1	9	0.0120523	0.0746743	ENSBTAG00000018996
GO:0022900	electron transport chain	2	125	0.0121483	0.0748834	ENSBTAG00000003773;ENSBTAG00000004398
GO:0007015	actin filament organization	3	370	0.0129341	0.0784688	ENSBTAG00000003876;ENSBTAG00000006907;ENSBTAG00000018996
GO:0044085	cellular component biogenesis	8	2502	0.0131603	0.0784688	ENSBTAG00000000630;ENSBTAG00000001579;ENSBTAG00000003876;ENSBTAG00000004398;ENSBTAG00000006907;ENSBTAG00000016228;ENSBTAG00000018996;ENSBTAG00000040053
GO:0051099	positive regulation of binding	2	131	0.0132825	0.0784688	ENSBTAG00000016228;ENSBTAG00000018996
GO:0010635	regulation of mitochondrial fusion	1	10	0.0133828	0.0784688	ENSBTAG00000018996
GO:0014819	regulation of skeletal muscle contraction	1	10	0.0133828	0.0784688	ENSBTAG00000009703
GO:0019054	modulation by virus of host process	1	10	0.0133828	0.0784688	ENSBTAG00000018996
GO:0042415	norepinephrine metabolic process	1	10	0.0133828	0.0784688	ENSBTAG00000018996
GO:0051561	positive regulation of mitochondrial calcium ion concentration	1	10	0.0133828	0.0784688	ENSBTAG00000003876
GO:0098814	spontaneous synaptic transmission	1	10	0.0133828	0.0784688	ENSBTAG00000018996
GO:1902916	positive regulation of protein polyubiquitination	1	10	0.0133828	0.0784688	ENSBTAG00000018996
GO:0007507	heart development	3	383	0.0141879	0.0822481	ENSBTAG00000006907;ENSBTAG00000009703;ENSBTAG00000040053
GO:0060047	heart contraction	2	136	0.0142617	0.0822481	ENSBTAG00000009703;ENSBTAG00000040053
GO:0006895	Golgi to endosome transport	1	11	0.0147116	0.0822481	ENSBTAG00000000676
GO:0014733	regulation of skeletal muscle adaptation	1	11	0.0147116	0.0822481	ENSBTAG00000009703
GO:0030728	ovulation	1	11	0.0147116	0.0822481	ENSBTAG00000004398
GO:0045947	negative regulation of translational initiation	1	11	0.0147116	0.0822481	ENSBTAG00000001579
GO:1901163	regulation of trophoblast cell migration	1	11	0.0147116	0.0822481	ENSBTAG00000001579
GO:1901526	positive regulation of mitophagy	1	11	0.0147116	0.0822481	ENSBTAG00000018996
GO:1902570	protein localization to nucleolus	1	11	0.0147116	0.0822481	ENSBTAG00000016228
GO:1904925	positive regulation of autophagy of mitochondrion in response to mitochondrial depolarization	1	11	0.0147116	0.0822481	ENSBTAG00000018996
GO:0046883	regulation of hormone secretion	2	139	0.0148639	0.0827149	ENSBTAG00000003876;ENSBTAG00000018996
GO:0007005	mitochondrion organization	3	394	0.0153015	0.0841857	ENSBTAG00000003876;ENSBTAG00000004398;ENSBTAG00000018996
GO:0034641	cellular nitrogen compound metabolic process	13	5586	0.0156657	0.0841857	ENSBTAG00000000630;ENSBTAG00000001108;ENSBTAG00000001579;ENSBTAG00000003773;ENSBTAG00000004398;ENSBTAG00000006759;ENSBTAG00000009703;ENSBTAG00000015450;ENSBTAG00000016228;ENSBTAG00000017573;ENSBTAG00000018996;ENSBTAG00000027795;ENSBTAG00000040053
GO:0030072	peptide hormone secretion	2	143	0.0156838	0.0841857	ENSBTAG00000003876;ENSBTAG00000018996
GO:0003015	heart process	2	144	0.0158918	0.0841857	ENSBTAG00000009703;ENSBTAG00000040053
GO:1903522	regulation of blood circulation	2	144	0.0158918	0.0841857	ENSBTAG00000009703;ENSBTAG00000040053
GO:0009068	aspartate family amino acid catabolic process	1	12	0.0160387	0.0841857	ENSBTAG00000012128
GO:0031054	pre-miRNA processing	1	12	0.0160387	0.0841857	ENSBTAG00000001579
GO:0036444	calcium import into the mitochondrion	1	12	0.0160387	0.0841857	ENSBTAG00000003876
GO:0044068	modulation by symbiont of host cellular process	1	12	0.0160387	0.0841857	ENSBTAG00000018996
GO:0061450	trophoblast cell migration	1	12	0.0160387	0.0841857	ENSBTAG00000001579
GO:1902176	negative regulation of oxidative stress-induced intrinsic apoptotic signaling pathway	1	12	0.0160387	0.0841857	ENSBTAG00000018996
GO:1903204	negative regulation of oxidative stress-induced neuron death	1	12	0.0160387	0.0841857	ENSBTAG00000018996
GO:1904923	regulation of autophagy of mitochondrion in response to mitochondrial depolarization	1	12	0.0160387	0.0841857	ENSBTAG00000018996
GO:0031032	actomyosin structure organization	2	146	0.0163113	0.0852444	ENSBTAG00000006907;ENSBTAG00000040053
GO:0050708	regulation of protein secretion	2	148	0.0167356	0.0859747	ENSBTAG00000003876;ENSBTAG00000018996
GO:0007010	cytoskeleton organization	5	1162	0.0173401	0.0859747	ENSBTAG00000000630;ENSBTAG00000003876;ENSBTAG00000006907;ENSBTAG00000018996;ENSBTAG00000040053
GO:0016246	RNA interference	1	13	0.0173641	0.0859747	ENSBTAG00000001579
GO:0044827	modulation by host of viral genome replication	1	13	0.0173641	0.0859747	ENSBTAG00000018996
GO:0051589	negative regulation of neurotransmitter transport	1	13	0.0173641	0.0859747	ENSBTAG00000018996
GO:0055003	cardiac myofibril assembly	1	13	0.0173641	0.0859747	ENSBTAG00000006907
GO:0060340	positive regulation of type I interferon-mediated signaling pathway	1	13	0.0173641	0.0859747	ENSBTAG00000000630
GO:0061158	3'-UTR-mediated mRNA destabilization	1	13	0.0173641	0.0859747	ENSBTAG00000015450
GO:0070841	inclusion body assembly	1	13	0.0173641	0.0859747	ENSBTAG00000018996
GO:0090494	dopamine uptake	1	13	0.0173641	0.0859747	ENSBTAG00000018996
GO:1902254	negative regulation of intrinsic apoptotic signaling pathway by p53 class mediator	1	13	0.0173641	0.0859747	ENSBTAG00000018996
GO:1903541	regulation of exosomal secretion	1	13	0.0173641	0.0859747	ENSBTAG00000018996
GO:0043393	regulation of protein binding	2	151	0.0173809	0.0859747	ENSBTAG00000016228;ENSBTAG00000018996
GO:0043604	amide biosynthetic process	4	763	0.0177413	0.0872686	ENSBTAG00000000630;ENSBTAG00000001579;ENSBTAG00000015450;ENSBTAG00000027795
GO:0061061	muscle structure development	3	417	0.0177877	0.0872686	ENSBTAG00000006907;ENSBTAG00000009703;ENSBTAG00000040053
GO:0006379	mRNA cleavage	1	14	0.0186878	0.0874036	ENSBTAG00000001579
GO:0015740	C4-dicarboxylate transport	1	14	0.0186878	0.0874036	ENSBTAG00000003773
GO:0015813	L-glutamate transmembrane transport	1	14	0.0186878	0.0874036	ENSBTAG00000003773
GO:0019048	modulation by virus of host morphology or physiology	1	14	0.0186878	0.0874036	ENSBTAG00000018996
GO:0032048	cardiolipin metabolic process	1	14	0.0186878	0.0874036	ENSBTAG00000015038
GO:0034982	mitochondrial protein processing	1	14	0.0186878	0.0874036	ENSBTAG00000004398
GO:0051580	regulation of neurotransmitter uptake	1	14	0.0186878	0.0874036	ENSBTAG00000018996
GO:0090201	negative regulation of release of cytochrome c from mitochondria	1	14	0.0186878	0.0874036	ENSBTAG00000018996
GO:0090493	catecholamine uptake	1	14	0.0186878	0.0874036	ENSBTAG00000018996
GO:0097734	extracellular exosome biogenesis	1	14	0.0186878	0.0874036	ENSBTAG00000018996
GO:1903203	regulation of oxidative stress-induced neuron death	1	14	0.0186878	0.0874036	ENSBTAG00000018996
GO:1990182	exosomal secretion	1	14	0.0186878	0.0874036	ENSBTAG00000018996
GO:0006744	ubiquinone biosynthetic process	1	15	0.0200098	0.0904201	ENSBTAG00000006529
GO:0035278	miRNA mediated inhibition of translation	1	15	0.0200098	0.0904201	ENSBTAG00000001579
GO:0036475	neuron death in response to oxidative stress	1	15	0.0200098	0.0904201	ENSBTAG00000018996
GO:0040033	negative regulation of translation, ncRNA-mediated	1	15	0.0200098	0.0904201	ENSBTAG00000001579
GO:0043501	skeletal muscle adaptation	1	15	0.0200098	0.0904201	ENSBTAG00000009703
GO:0045974	regulation of translation, ncRNA-mediated	1	15	0.0200098	0.0904201	ENSBTAG00000001579
GO:0090141	positive regulation of mitochondrial fission	1	15	0.0200098	0.0904201	ENSBTAG00000003876
GO:1901524	regulation of mitophagy	1	15	0.0200098	0.0904201	ENSBTAG00000018996
GO:1901663	quinone biosynthetic process	1	15	0.0200098	0.0904201	ENSBTAG00000006529
GO:0032269	negative regulation of cellular protein metabolic process	4	796	0.0204107	0.0918862	ENSBTAG00000000630;ENSBTAG00000001579;ENSBTAG00000015450;ENSBTAG00000018996
GO:0022613	ribonucleoprotein complex biogenesis	3	440	0.020489	0.0918946	ENSBTAG00000000630;ENSBTAG00000001579;ENSBTAG00000016228
GO:0002791	regulation of peptide secretion	2	167	0.0209984	0.0928939	ENSBTAG00000003876;ENSBTAG00000018996
GO:0001964	startle response	1	16	0.02133	0.0928939	ENSBTAG00000018996
GO:0006743	ubiquinone metabolic process	1	16	0.02133	0.0928939	ENSBTAG00000006529
GO:0033238	regulation of cellular amine metabolic process	1	16	0.02133	0.0928939	ENSBTAG00000018996
GO:0044003	modification by symbiont of host morphology or physiology	1	16	0.02133	0.0928939	ENSBTAG00000018996
GO:0140112	extracellular vesicle biogenesis	1	16	0.02133	0.0928939	ENSBTAG00000018996
GO:1902236	negative regulation of endoplasmic reticulum stress-induced intrinsic apoptotic signaling pathway	1	16	0.02133	0.0928939	ENSBTAG00000018996
GO:1903861	positive regulation of dendrite extension	1	16	0.02133	0.0928939	ENSBTAG00000018996
GO:0006402	mRNA catabolic process	2	173	0.0224297	0.0951876	ENSBTAG00000001579;ENSBTAG00000015450
GO:0000054	ribosomal subunit export from nucleus	1	17	0.0226486	0.0951876	ENSBTAG00000016228
GO:0006851	mitochondrial calcium ion transmembrane transport	1	17	0.0226486	0.0951876	ENSBTAG00000003876
GO:0033750	ribosome localization	1	17	0.0226486	0.0951876	ENSBTAG00000016228
GO:0051354	negative regulation of oxidoreductase activity	1	17	0.0226486	0.0951876	ENSBTAG00000018996
GO:0090023	positive regulation of neutrophil chemotaxis	1	17	0.0226486	0.0951876	ENSBTAG00000003876
GO:0098780	response to mitochondrial depolarisation	1	17	0.0226486	0.0951876	ENSBTAG00000018996
GO:1902175	regulation of oxidative stress-induced intrinsic apoptotic signaling pathway	1	17	0.0226486	0.0951876	ENSBTAG00000018996
GO:1903599	positive regulation of autophagy of mitochondrion	1	17	0.0226486	0.0951876	ENSBTAG00000018996
GO:1903859	regulation of dendrite extension	1	17	0.0226486	0.0951876	ENSBTAG00000018996
GO:0006836	neurotransmitter transport	2	175	0.0229156	0.095974	ENSBTAG00000003773;ENSBTAG00000018996
GO:0051248	negative regulation of protein metabolic process	4	835	0.0238753	0.0986525	ENSBTAG00000000630;ENSBTAG00000001579;ENSBTAG00000015450;ENSBTAG00000018996
GO:0001963	synaptic transmission, dopaminergic	1	18	0.0239655	0.0986525	ENSBTAG00000018996
GO:0046676	negative regulation of insulin secretion	1	18	0.0239655	0.0986525	ENSBTAG00000018996
GO:0071428	rRNA-containing ribonucleoprotein complex export from nucleus	1	18	0.0239655	0.0986525	ENSBTAG00000016228
GO:1902914	regulation of protein polyubiquitination	1	18	0.0239655	0.0986525	ENSBTAG00000018996
GO:0046879	hormone secretion	2	181	0.0243996	0.100096	ENSBTAG00000003876;ENSBTAG00000018996
GO:0032232	negative regulation of actin filament bundle assembly	1	19	0.0252807	0.102494	ENSBTAG00000018996
GO:0071624	positive regulation of granulocyte chemotaxis	1	19	0.0252807	0.102494	ENSBTAG00000003876
GO:1902253	regulation of intrinsic apoptotic signaling pathway by p53 class mediator	1	19	0.0252807	0.102494	ENSBTAG00000018996
GO:0003007	heart morphogenesis	2	185	0.0254104	0.102494	ENSBTAG00000009703;ENSBTAG00000040053
GO:0015893	drug transport	2	185	0.0254104	0.102494	ENSBTAG00000003773;ENSBTAG00000018996
GO:0051146	striated muscle cell differentiation	2	189	0.0264384	0.104807	ENSBTAG00000006907;ENSBTAG00000040053
GO:0022607	cellular component assembly	7	2286	0.0265387	0.104807	ENSBTAG00000000630;ENSBTAG00000001579;ENSBTAG00000003876;ENSBTAG00000004398;ENSBTAG00000006907;ENSBTAG00000018996;ENSBTAG00000040053
GO:0000423	mitophagy	1	20	0.0265942	0.104807	ENSBTAG00000018996
GO:0033962	cytoplasmic mRNA processing body assembly	1	20	0.0265942	0.104807	ENSBTAG00000000630
GO:0039529	RIG-I signaling pathway	1	20	0.0265942	0.104807	ENSBTAG00000000630
GO:0090140	regulation of mitochondrial fission	1	20	0.0265942	0.104807	ENSBTAG00000003876
GO:2000765	regulation of cytoplasmic translation	1	20	0.0265942	0.104807	ENSBTAG00000015450
GO:0009914	hormone transport	2	190	0.026698	0.104872	ENSBTAG00000003876;ENSBTAG00000018996
GO:0016054	organic acid catabolic process	2	191	0.0269586	0.105209	ENSBTAG00000012128;ENSBTAG00000015038
GO:0046395	carboxylic acid catabolic process	2	191	0.0269586	0.105209	ENSBTAG00000012128;ENSBTAG00000015038
GO:0008104	protein localization	6	1785	0.0273468	0.106378	ENSBTAG00000000676;ENSBTAG00000003876;ENSBTAG00000004398;ENSBTAG00000006556;ENSBTAG00000016228;ENSBTAG00000018996
GO:0010586	miRNA metabolic process	1	21	0.027906	0.107166	ENSBTAG00000001579
GO:0042417	dopamine metabolic process	1	21	0.027906	0.107166	ENSBTAG00000018996
GO:0051560	mitochondrial calcium ion homeostasis	1	21	0.027906	0.107166	ENSBTAG00000003876
GO:1902624	positive regulation of neutrophil migration	1	21	0.027906	0.107166	ENSBTAG00000003876
GO:0006936	muscle contraction	2	198	0.0288124	0.109786	ENSBTAG00000009703;ENSBTAG00000040053
GO:0006099	tricarboxylic acid cycle	1	22	0.0292161	0.109786	ENSBTAG00000006759
GO:0044788	modulation by host of viral process	1	22	0.0292161	0.109786	ENSBTAG00000018996
GO:0070979	protein K11-linked ubiquitination	1	22	0.0292161	0.109786	ENSBTAG00000018996
GO:0090278	negative regulation of peptide hormone secretion	1	22	0.0292161	0.109786	ENSBTAG00000018996
GO:1901797	negative regulation of signal transduction by p53 class mediator	1	22	0.0292161	0.109786	ENSBTAG00000018996
GO:0065003	protein-containing complex assembly	5	1329	0.0292276	0.109786	ENSBTAG00000000630;ENSBTAG00000001579;ENSBTAG00000003876;ENSBTAG00000004398;ENSBTAG00000018996
GO:1903311	regulation of mRNA metabolic process	2	203	0.0301674	0.112894	ENSBTAG00000001579;ENSBTAG00000015450
GO:0008299	isoprenoid biosynthetic process	1	23	0.0305245	0.112894	ENSBTAG00000006529
GO:0061157	mRNA destabilization	1	23	0.0305245	0.112894	ENSBTAG00000015450
GO:0098810	neurotransmitter reuptake	1	23	0.0305245	0.112894	ENSBTAG00000018996
GO:1902235	regulation of endoplasmic reticulum stress-induced intrinsic apoptotic signaling pathway	1	23	0.0305245	0.112894	ENSBTAG00000018996
GO:0006401	RNA catabolic process	2	207	0.0312695	0.114898	ENSBTAG00000001579;ENSBTAG00000015450
GO:0009306	protein secretion	2	208	0.0315476	0.114898	ENSBTAG00000003876;ENSBTAG00000018996
GO:0015800	acidic amino acid transport	1	24	0.0318312	0.114898	ENSBTAG00000003773
GO:0039528	cytoplasmic pattern recognition receptor signaling pathway in response to virus	1	24	0.0318312	0.114898	ENSBTAG00000000630
GO:0045920	negative regulation of exocytosis	1	24	0.0318312	0.114898	ENSBTAG00000018996
GO:0046471	phosphatidylglycerol metabolic process	1	24	0.0318312	0.114898	ENSBTAG00000015038
GO:0090022	regulation of neutrophil chemotaxis	1	24	0.0318312	0.114898	ENSBTAG00000003876
GO:2000637	positive regulation of gene silencing by miRNA	1	24	0.0318312	0.114898	ENSBTAG00000001579
GO:1901135	carbohydrate derivative metabolic process	4	922	0.032856	0.117839	ENSBTAG00000003773;ENSBTAG00000006759;ENSBTAG00000009703;ENSBTAG00000040053
GO:0003009	skeletal muscle contraction	1	25	0.0331362	0.117839	ENSBTAG00000009703
GO:0006101	citrate metabolic process	1	25	0.0331362	0.117839	ENSBTAG00000006759
GO:0060148	positive regulation of posttranscriptional gene silencing	1	25	0.0331362	0.117839	ENSBTAG00000001579
GO:0097484	dendrite extension	1	25	0.0331362	0.117839	ENSBTAG00000018996
GO:1903829	positive regulation of cellular protein localization	2	215	0.0335216	0.118858	ENSBTAG00000016228;ENSBTAG00000018996
GO:0003209	cardiac atrium morphogenesis	1	26	0.0344396	0.120689	ENSBTAG00000040053
GO:0050779	RNA destabilization	1	26	0.0344396	0.120689	ENSBTAG00000015450
GO:0051590	positive regulation of neurotransmitter transport	1	26	0.0344396	0.120689	ENSBTAG00000018996
GO:1903146	regulation of autophagy of mitochondrion	1	26	0.0344396	0.120689	ENSBTAG00000018996
GO:0016071	mRNA metabolic process	3	542	0.0350859	0.122597	ENSBTAG00000001579;ENSBTAG00000015450;ENSBTAG00000017573
GO:0048638	regulation of developmental growth	2	221	0.0352517	0.122819	ENSBTAG00000018996;ENSBTAG00000040053
GO:0006584	catecholamine metabolic process	1	27	0.0357413	0.123424	ENSBTAG00000018996
GO:0009712	catechol-containing compound metabolic process	1	27	0.0357413	0.123424	ENSBTAG00000018996
GO:0060338	regulation of type I interferon-mediated signaling pathway	1	27	0.0357413	0.123424	ENSBTAG00000000630
GO:0007517	muscle organ development	2	223	0.0358361	0.123424	ENSBTAG00000009703;ENSBTAG00000040053
GO:0003230	cardiac atrium development	1	28	0.0370413	0.126129	ENSBTAG00000040053
GO:0008053	mitochondrial fusion	1	28	0.0370413	0.126129	ENSBTAG00000018996
GO:0045214	sarcomere organization	1	28	0.0370413	0.126129	ENSBTAG00000040053
GO:0072350	tricarboxylic acid metabolic process	1	28	0.0370413	0.126129	ENSBTAG00000006759
GO:0034622	cellular protein-containing complex assembly	4	968	0.0383224	0.128727	ENSBTAG00000000630;ENSBTAG00000001579;ENSBTAG00000004398;ENSBTAG00000018996
GO:0008631	intrinsic apoptotic signaling pathway in response to oxidative stress	1	29	0.0383396	0.128727	ENSBTAG00000018996
GO:0010803	regulation of tumor necrosis factor-mediated signaling pathway	1	29	0.0383396	0.128727	ENSBTAG00000018996
GO:1900408	negative regulation of cellular response to oxidative stress	1	29	0.0383396	0.128727	ENSBTAG00000018996
GO:1903202	negative regulation of oxidative stress-induced cell death	1	29	0.0383396	0.128727	ENSBTAG00000018996
GO:0022618	ribonucleoprotein complex assembly	2	235	0.0394217	0.13161	ENSBTAG00000000630;ENSBTAG00000001579
GO:0000266	mitochondrial fission	1	30	0.0396362	0.13161	ENSBTAG00000003876
GO:1901661	quinone metabolic process	1	30	0.0396362	0.13161	ENSBTAG00000006529
GO:1902883	negative regulation of response to oxidative stress	1	30	0.0396362	0.13161	ENSBTAG00000018996
GO:0002790	peptide secretion	2	237	0.0400323	0.132559	ENSBTAG00000003876;ENSBTAG00000018996
GO:0010677	negative regulation of cellular carbohydrate metabolic process	1	31	0.0409312	0.134058	ENSBTAG00000018996
GO:0015872	dopamine transport	1	31	0.0409312	0.134058	ENSBTAG00000018996
GO:0046888	negative regulation of hormone secretion	1	31	0.0409312	0.134058	ENSBTAG00000018996
GO:0060420	regulation of heart growth	1	31	0.0409312	0.134058	ENSBTAG00000040053
GO:0003012	muscle system process	2	242	0.0415746	0.135344	ENSBTAG00000009703;ENSBTAG00000040053
GO:0032880	regulation of protein localization	3	581	0.0417922	0.135344	ENSBTAG00000003876;ENSBTAG00000016228;ENSBTAG00000018996
GO:0042692	muscle cell differentiation	2	243	0.0418858	0.135344	ENSBTAG00000006907;ENSBTAG00000040053
GO:0031329	regulation of cellular catabolic process	3	582	0.0419722	0.135344	ENSBTAG00000001579;ENSBTAG00000015450;ENSBTAG00000018996
GO:0031648	protein destabilization	1	32	0.0422245	0.135344	ENSBTAG00000018996
GO:0042181	ketone biosynthetic process	1	32	0.0422245	0.135344	ENSBTAG00000006529
GO:0090199	regulation of release of cytochrome c from mitochondria	1	32	0.0422245	0.135344	ENSBTAG00000018996
GO:1902622	regulation of neutrophil migration	1	32	0.0422245	0.135344	ENSBTAG00000003876
GO:0071826	ribonucleoprotein complex subunit organization	2	246	0.0428248	0.136903	ENSBTAG00000000630;ENSBTAG00000001579
GO:1901566	organonitrogen compound biosynthetic process	5	1476	0.0432819	0.137997	ENSBTAG00000000630;ENSBTAG00000001579;ENSBTAG00000003773;ENSBTAG00000015450;ENSBTAG00000027795
GO:0007566	embryo implantation	1	33	0.0435161	0.138012	ENSBTAG00000001579
GO:2000378	negative regulation of reactive oxygen species metabolic process	1	33	0.0435161	0.138012	ENSBTAG00000018996
GO:0006732	coenzyme metabolic process	2	249	0.0437717	0.138457	ENSBTAG00000006529;ENSBTAG00000006759
GO:0009653	anatomical structure morphogenesis	6	1999	0.0445259	0.140473	ENSBTAG00000001579;ENSBTAG00000003876;ENSBTAG00000006907;ENSBTAG00000009703;ENSBTAG00000018996;ENSBTAG00000040053
GO:0051649	establishment of localization in cell	5	1489	0.0446965	0.140619	ENSBTAG00000000676;ENSBTAG00000004398;ENSBTAG00000006556;ENSBTAG00000016228;ENSBTAG00000018996
GO:0009066	aspartate family amino acid metabolic process	1	34	0.0448061	0.140619	ENSBTAG00000012128
GO:0050879	multicellular organismal movement	1	35	0.0460944	0.14391	ENSBTAG00000009703
GO:0050881	musculoskeletal movement	1	35	0.0460944	0.14391	ENSBTAG00000009703
GO:0044703	multi-organism reproductive process	3	607	0.0466034	0.145122	ENSBTAG00000001108;ENSBTAG00000001579;ENSBTAG00000004398
GO:0051098	regulation of binding	2	260	0.0473109	0.146031	ENSBTAG00000016228;ENSBTAG00000018996
GO:0001504	neurotransmitter uptake	1	36	0.0473811	0.146031	ENSBTAG00000018996
GO:0032024	positive regulation of insulin secretion	1	36	0.0473811	0.146031	ENSBTAG00000003876
GO:0045912	negative regulation of carbohydrate metabolic process	1	36	0.0473811	0.146031	ENSBTAG00000018996
GO:0001541	ovarian follicle development	1	37	0.048666	0.149064	ENSBTAG00000004398
GO:0050805	negative regulation of synaptic transmission	1	37	0.048666	0.149064	ENSBTAG00000018996
GO:0044237	cellular metabolic process	17	9361	0.0487372	0.149064	ENSBTAG00000000630;ENSBTAG00000001108;ENSBTAG00000001579;ENSBTAG00000003773;ENSBTAG00000004398;ENSBTAG00000006529;ENSBTAG00000006759;ENSBTAG00000009703;ENSBTAG00000011885;ENSBTAG00000012128;ENSBTAG00000015038;ENSBTAG00000015450;ENSBTAG00000016228;ENSBTAG00000017573;ENSBTAG00000018996;ENSBTAG00000027795;ENSBTAG00000040053
GO:0043933	protein-containing complex subunit organization	5	1532	0.0495793	0.150098	ENSBTAG00000000630;ENSBTAG00000001579;ENSBTAG00000003876;ENSBTAG00000004398;ENSBTAG00000018996
GO:0051704	multi-organism process	5	1535	0.0499316	0.150098	ENSBTAG00000000630;ENSBTAG00000001108;ENSBTAG00000001579;ENSBTAG00000004398;ENSBTAG00000018996
GO:0010823	negative regulation of mitochondrion organization	1	38	0.0499494	0.150098	ENSBTAG00000018996
GO:0044764	multi-organism cellular process	1	38	0.0499494	0.150098	ENSBTAG00000000630
GO:0050709	negative regulation of protein secretion	1	38	0.0499494	0.150098	ENSBTAG00000018996
GO:0051937	catecholamine transport	1	38	0.0499494	0.150098	ENSBTAG00000018996
GO:0060964	regulation of gene silencing by miRNA	1	38	0.0499494	0.150098	ENSBTAG00000001579
GO:0001836	release of cytochrome c from mitochondria	1	39	0.051231	0.152425	ENSBTAG00000018996
GO:0002753	cytoplasmic pattern recognition receptor signaling pathway	1	39	0.051231	0.152425	ENSBTAG00000000630
GO:0071622	regulation of granulocyte chemotaxis	1	39	0.051231	0.152425	ENSBTAG00000003876
GO:1903201	regulation of oxidative stress-induced cell death	1	39	0.051231	0.152425	ENSBTAG00000018996
GO:0023061	signal release	2	275	0.0523023	0.154707	ENSBTAG00000003876;ENSBTAG00000018996
GO:0006796	phosphate-containing compound metabolic process	7	2633	0.0523871	0.154707	ENSBTAG00000003773;ENSBTAG00000006759;ENSBTAG00000009703;ENSBTAG00000015038;ENSBTAG00000017573;ENSBTAG00000018996;ENSBTAG00000040053
GO:0007032	endosome organization	1	40	0.052511	0.154707	ENSBTAG00000018996
GO:0033036	macromolecule localization	6	2080	0.052535	0.154707	ENSBTAG00000000676;ENSBTAG00000003876;ENSBTAG00000004398;ENSBTAG00000006556;ENSBTAG00000016228;ENSBTAG00000018996
GO:0044282	small molecule catabolic process	2	276	0.0526416	0.154707	ENSBTAG00000012128;ENSBTAG00000015038
GO:0035196	production of miRNAs involved in gene silencing by miRNA	1	41	0.0537894	0.156549	ENSBTAG00000001579
GO:0060147	regulation of posttranscriptional gene silencing	1	41	0.0537894	0.156549	ENSBTAG00000001579
GO:0060337	type I interferon signaling pathway	1	41	0.0537894	0.156549	ENSBTAG00000000630
GO:0060966	regulation of gene silencing by RNA	1	41	0.0537894	0.156549	ENSBTAG00000001579
GO:0033365	protein localization to organelle	3	647	0.0545275	0.15797	ENSBTAG00000004398;ENSBTAG00000016228;ENSBTAG00000018996
GO:0006793	phosphorus metabolic process	7	2658	0.0547294	0.15797	ENSBTAG00000003773;ENSBTAG00000006759;ENSBTAG00000009703;ENSBTAG00000015038;ENSBTAG00000017573;ENSBTAG00000018996;ENSBTAG00000040053
GO:0002792	negative regulation of peptide secretion	1	42	0.0550661	0.15797	ENSBTAG00000018996
GO:0043502	regulation of muscle adaptation	1	42	0.0550661	0.15797	ENSBTAG00000009703
GO:0060419	heart growth	1	42	0.0550661	0.15797	ENSBTAG00000040053
GO:0071357	cellular response to type I interferon	1	42	0.0550661	0.15797	ENSBTAG00000000630
GO:1901575	organic substance catabolic process	5	1584	0.0559058	0.159722	ENSBTAG00000001579;ENSBTAG00000012128;ENSBTAG00000015038;ENSBTAG00000015450;ENSBTAG00000018996
GO:0006414	translational elongation	1	43	0.0563412	0.159722	ENSBTAG00000027795
GO:0031050	dsRNA processing	1	43	0.0563412	0.159722	ENSBTAG00000001579
GO:0070918	production of small RNA involved in gene silencing by RNA	1	43	0.0563412	0.159722	ENSBTAG00000001579
GO:1903573	negative regulation of response to endoplasmic reticulum stress	1	43	0.0563412	0.159722	ENSBTAG00000018996
GO:0043388	positive regulation of DNA binding	1	44	0.0576146	0.162948	ENSBTAG00000018996
GO:0043462	regulation of ATPase activity	1	45	0.0588864	0.165764	ENSBTAG00000040053
GO:0045071	negative regulation of viral genome replication	1	45	0.0588864	0.165764	ENSBTAG00000018996
GO:0034340	response to type I interferon	1	46	0.0601565	0.16855	ENSBTAG00000000630
GO:0070059	intrinsic apoptotic signaling pathway in response to endoplasmic reticulum stress	1	46	0.0601565	0.16855	ENSBTAG00000018996
GO:0009894	regulation of catabolic process	3	678	0.0610951	0.170782	ENSBTAG00000001579;ENSBTAG00000015450;ENSBTAG00000018996
GO:0070534	protein K63-linked ubiquitination	1	47	0.061425	0.171306	ENSBTAG00000018996
GO:0051223	regulation of protein transport	2	302	0.0617409	0.171788	ENSBTAG00000003876;ENSBTAG00000018996
GO:0006446	regulation of translational initiation	1	48	0.0626919	0.173231	ENSBTAG00000001579
GO:0015844	monoamine transport	1	48	0.0626919	0.173231	ENSBTAG00000018996
GO:0098586	cellular response to virus	1	48	0.0626919	0.173231	ENSBTAG00000000630
GO:1900407	regulation of cellular response to oxidative stress	1	49	0.0639571	0.176322	ENSBTAG00000018996
GO:0006801	superoxide metabolic process	1	50	0.0652207	0.178171	ENSBTAG00000004398
GO:0006900	vesicle budding from membrane	1	50	0.0652207	0.178171	ENSBTAG00000018996
GO:0051881	regulation of mitochondrial membrane potential	1	50	0.0652207	0.178171	ENSBTAG00000018996
GO:0090277	positive regulation of peptide hormone secretion	1	50	0.0652207	0.178171	ENSBTAG00000003876
GO:2000113	negative regulation of cellular macromolecule biosynthetic process	4	1153	0.0654397	0.178364	ENSBTAG00000000630;ENSBTAG00000001579;ENSBTAG00000015450;ENSBTAG00000018996
GO:0006886	intracellular protein transport	3	699	0.0657509	0.178807	ENSBTAG00000004398;ENSBTAG00000006556;ENSBTAG00000016228
GO:0010558	negative regulation of macromolecule biosynthetic process	4	1159	0.0664569	0.179982	ENSBTAG00000000630;ENSBTAG00000001579;ENSBTAG00000015450;ENSBTAG00000018996
GO:1901796	regulation of signal transduction by p53 class mediator	1	51	0.0664826	0.179982	ENSBTAG00000018996
GO:0044057	regulation of system process	2	316	0.0668514	0.180574	ENSBTAG00000009703;ENSBTAG00000040053
GO:0043900	regulation of multi-organism process	2	317	0.0672218	0.180949	ENSBTAG00000001579;ENSBTAG00000018996
GO:0006835	dicarboxylic acid transport	1	52	0.0677429	0.180949	ENSBTAG00000003773
GO:0009060	aerobic respiration	1	52	0.0677429	0.180949	ENSBTAG00000006759
GO:0016239	positive regulation of macroautophagy	1	52	0.0677429	0.180949	ENSBTAG00000018996
GO:0090307	mitotic spindle assembly	1	52	0.0677429	0.180949	ENSBTAG00000000630
GO:0000422	autophagy of mitochondrion	1	53	0.0690016	0.182104	ENSBTAG00000018996
GO:0032543	mitochondrial translation	1	53	0.0690016	0.182104	ENSBTAG00000027795
GO:0044106	cellular amine metabolic process	1	53	0.0690016	0.182104	ENSBTAG00000018996
GO:0061726	mitochondrion disassembly	1	53	0.0690016	0.182104	ENSBTAG00000018996
GO:0071230	cellular response to amino acid stimulus	1	53	0.0690016	0.182104	ENSBTAG00000015450
GO:0090087	regulation of peptide transport	2	322	0.0690845	0.182104	ENSBTAG00000003876;ENSBTAG00000018996
GO:0070925	organelle assembly	3	715	0.0694082	0.182472	ENSBTAG00000000630;ENSBTAG00000006907;ENSBTAG00000040053
GO:0044248	cellular catabolic process	5	1685	0.0695275	0.182472	ENSBTAG00000001579;ENSBTAG00000012128;ENSBTAG00000015038;ENSBTAG00000015450;ENSBTAG00000018996
GO:0070201	regulation of establishment of protein localization	2	325	0.0702105	0.183191	ENSBTAG00000003876;ENSBTAG00000018996
GO:0036473	cell death in response to oxidative stress	1	54	0.0702587	0.183191	ENSBTAG00000018996
GO:0046620	regulation of organ growth	1	54	0.0702587	0.183191	ENSBTAG00000040053
GO:0006942	regulation of striated muscle contraction	1	55	0.0715142	0.185259	ENSBTAG00000009703
GO:0035249	synaptic transmission, glutamatergic	1	55	0.0715142	0.185259	ENSBTAG00000018996
GO:0070936	protein K48-linked ubiquitination	1	55	0.0715142	0.185259	ENSBTAG00000018996
GO:0022603	regulation of anatomical structure morphogenesis	3	725	0.0717415	0.185448	ENSBTAG00000001579;ENSBTAG00000003876;ENSBTAG00000018996
GO:0006635	fatty acid beta-oxidation	1	56	0.072768	0.186882	ENSBTAG00000015038
GO:1902475	L-alpha-amino acid transmembrane transport	1	56	0.072768	0.186882	ENSBTAG00000003773
GO:1902882	regulation of response to oxidative stress	1	56	0.072768	0.186882	ENSBTAG00000018996
GO:0046907	intracellular transport	4	1196	0.0729183	0.186882	ENSBTAG00000000676;ENSBTAG00000004398;ENSBTAG00000006556;ENSBTAG00000016228
GO:0061912	selective autophagy	1	57	0.0740202	0.188901	ENSBTAG00000018996
GO:2000243	positive regulation of reproductive process	1	57	0.0740202	0.188901	ENSBTAG00000001579
GO:0031327	negative regulation of cellular biosynthetic process	4	1204	0.0743579	0.189046	ENSBTAG00000000630;ENSBTAG00000001579;ENSBTAG00000015450;ENSBTAG00000018996
GO:0010817	regulation of hormone levels	2	336	0.0743917	0.189046	ENSBTAG00000003876;ENSBTAG00000018996
GO:1903530	regulation of secretion by cell	2	338	0.0751606	0.189676	ENSBTAG00000003876;ENSBTAG00000018996
GO:0006513	protein monoubiquitination	1	58	0.0752708	0.189676	ENSBTAG00000018996
GO:0006626	protein targeting to mitochondrion	1	58	0.0752708	0.189676	ENSBTAG00000004398
GO:0009308	amine metabolic process	1	58	0.0752708	0.189676	ENSBTAG00000018996
GO:0019752	carboxylic acid metabolic process	3	742	0.0757912	0.190588	ENSBTAG00000006759;ENSBTAG00000012128;ENSBTAG00000015038
GO:0072332	intrinsic apoptotic signaling pathway by p53 class mediator	1	59	0.0765198	0.192018	ENSBTAG00000018996
GO:0009890	negative regulation of biosynthetic process	4	1217	0.0767292	0.192143	ENSBTAG00000000630;ENSBTAG00000001579;ENSBTAG00000015450;ENSBTAG00000018996
GO:0043200	response to amino acid	1	60	0.0777671	0.193934	ENSBTAG00000015450
GO:0051851	modification by host of symbiont morphology or physiology	1	60	0.0777671	0.193934	ENSBTAG00000018996
GO:0051865	protein autoubiquitination	1	61	0.0790129	0.196632	ENSBTAG00000018996
GO:0046928	regulation of neurotransmitter secretion	1	62	0.080257	0.199316	ENSBTAG00000018996
GO:0032436	positive regulation of proteasomal ubiquitin-dependent protein catabolic process	1	63	0.0814995	0.200332	ENSBTAG00000018996
GO:0035195	gene silencing by miRNA	1	63	0.0814995	0.200332	ENSBTAG00000001579
GO:0051341	regulation of oxidoreductase activity	1	63	0.0814995	0.200332	ENSBTAG00000018996
GO:0051702	interaction with symbiont	1	63	0.0814995	0.200332	ENSBTAG00000018996
GO:1900182	positive regulation of protein localization to nucleus	1	63	0.0814995	0.200332	ENSBTAG00000016228
GO:0006139	nucleobase-containing compound metabolic process	10	4796	0.082378	0.201324	ENSBTAG00000001108;ENSBTAG00000001579;ENSBTAG00000003773;ENSBTAG00000006759;ENSBTAG00000009703;ENSBTAG00000015450;ENSBTAG00000016228;ENSBTAG00000017573;ENSBTAG00000018996;ENSBTAG00000040053
GO:0006637	acyl-CoA metabolic process	1	64	0.0827405	0.201324	ENSBTAG00000006759
GO:0015696	ammonium transport	1	64	0.0827405	0.201324	ENSBTAG00000018996
GO:0015807	L-amino acid transport	1	64	0.0827405	0.201324	ENSBTAG00000003773
GO:0035383	thioester metabolic process	1	64	0.0827405	0.201324	ENSBTAG00000006759
GO:0060968	regulation of gene silencing	1	65	0.0839798	0.203516	ENSBTAG00000001579
GO:1903901	negative regulation of viral life cycle	1	65	0.0839798	0.203516	ENSBTAG00000018996
GO:0019221	cytokine-mediated signaling pathway	2	361	0.0841877	0.203609	ENSBTAG00000000630;ENSBTAG00000018996
GO:0034655	nucleobase-containing compound catabolic process	2	363	0.0849882	0.204454	ENSBTAG00000001579;ENSBTAG00000015450
GO:0008344	adult locomotory behavior	1	66	0.0852175	0.204454	ENSBTAG00000018996
GO:0030593	neutrophil chemotaxis	1	66	0.0852175	0.204454	ENSBTAG00000003876
GO:0090502	RNA phosphodiester bond hydrolysis, endonucleolytic	1	66	0.0852175	0.204454	ENSBTAG00000001579
GO:0043436	oxoacid metabolic process	3	782	0.085722	0.205255	ENSBTAG00000006759;ENSBTAG00000012128;ENSBTAG00000015038
GO:0006810	transport	8	3554	0.0864124	0.20537	ENSBTAG00000000676;ENSBTAG00000003773;ENSBTAG00000003876;ENSBTAG00000004398;ENSBTAG00000006556;ENSBTAG00000011885;ENSBTAG00000016228;ENSBTAG00000018996
GO:0006720	isoprenoid metabolic process	1	67	0.0864536	0.20537	ENSBTAG00000006529
GO:0046887	positive regulation of hormone secretion	1	67	0.0864536	0.20537	ENSBTAG00000003876
GO:0072655	establishment of protein localization to mitochondrion	1	67	0.0864536	0.20537	ENSBTAG00000004398
GO:0006892	post-Golgi vesicle-mediated transport	1	68	0.0876881	0.207483	ENSBTAG00000000676
GO:0008585	female gonad development	1	68	0.0876881	0.207483	ENSBTAG00000004398
GO:0008637	apoptotic mitochondrial changes	1	69	0.0889211	0.208756	ENSBTAG00000018996
GO:0033209	tumor necrosis factor-mediated signaling pathway	1	69	0.0889211	0.208756	ENSBTAG00000018996
GO:0035194	posttranscriptional gene silencing by RNA	1	69	0.0889211	0.208756	ENSBTAG00000001579
GO:1905477	positive regulation of protein localization to membrane	1	69	0.0889211	0.208756	ENSBTAG00000018996
GO:0046545	development of primary female sexual characteristics	1	70	0.0901524	0.210232	ENSBTAG00000004398
GO:2000060	positive regulation of ubiquitin-dependent protein catabolic process	1	70	0.0901524	0.210232	ENSBTAG00000018996
GO:0051046	regulation of secretion	2	376	0.0902495	0.210232	ENSBTAG00000003876;ENSBTAG00000018996
GO:1903827	regulation of cellular protein localization	2	376	0.0902495	0.210232	ENSBTAG00000016228;ENSBTAG00000018996
GO:0002690	positive regulation of leukocyte chemotaxis	1	71	0.0913821	0.21091	ENSBTAG00000003876
GO:0051817	modification of morphology or physiology of other organism involved in symbiotic interaction	1	71	0.0913821	0.21091	ENSBTAG00000018996
GO:0070509	calcium ion import	1	71	0.0913821	0.21091	ENSBTAG00000003876
GO:0071426	ribonucleoprotein complex export from nucleus	1	71	0.0913821	0.21091	ENSBTAG00000016228
GO:0006082	organic acid metabolic process	3	804	0.0914176	0.21091	ENSBTAG00000006759;ENSBTAG00000012128;ENSBTAG00000015038
GO:0018958	phenol-containing compound metabolic process	1	72	0.0926103	0.212844	ENSBTAG00000018996
GO:0071166	ribonucleoprotein complex localization	1	72	0.0926103	0.212844	ENSBTAG00000016228
GO:0048285	organelle fission	2	383	0.093123	0.213614	ENSBTAG00000000630;ENSBTAG00000003876
GO:0016441	posttranscriptional gene silencing	1	73	0.0938369	0.214179	ENSBTAG00000001579
GO:1905897	regulation of response to endoplasmic reticulum stress	1	73	0.0938369	0.214179	ENSBTAG00000018996
GO:0030335	positive regulation of cell migration	2	385	0.093949	0.214179	ENSBTAG00000001579;ENSBTAG00000003876
GO:0046483	heterocycle metabolic process	10	4908	0.094082	0.214179	ENSBTAG00000001108;ENSBTAG00000001579;ENSBTAG00000003773;ENSBTAG00000006759;ENSBTAG00000009703;ENSBTAG00000015450;ENSBTAG00000016228;ENSBTAG00000017573;ENSBTAG00000018996;ENSBTAG00000040053
GO:0009791	post-embryonic development	1	74	0.0950618	0.215187	ENSBTAG00000001579
GO:0050714	positive regulation of protein secretion	1	74	0.0950618	0.215187	ENSBTAG00000003876
GO:1901606	alpha-amino acid catabolic process	1	74	0.0950618	0.215187	ENSBTAG00000012128
GO:0040008	regulation of growth	2	389	0.0956078	0.216016	ENSBTAG00000018996;ENSBTAG00000040053
GO:0009062	fatty acid catabolic process	1	75	0.0962852	0.216327	ENSBTAG00000015038
GO:0019395	fatty acid oxidation	1	75	0.0962852	0.216327	ENSBTAG00000015038
GO:0045069	regulation of viral genome replication	1	75	0.0962852	0.216327	ENSBTAG00000018996
GO:0044270	cellular nitrogen compound catabolic process	2	393	0.0972753	0.218144	ENSBTAG00000001579;ENSBTAG00000015450
GO:0033108	mitochondrial respiratory chain complex assembly	1	76	0.097507	0.218256	ENSBTAG00000004398
GO:0048646	anatomical structure formation involved in morphogenesis	3	828	0.0978137	0.218391	ENSBTAG00000001579;ENSBTAG00000006907;ENSBTAG00000040053
GO:0046700	heterocycle catabolic process	2	395	0.0981123	0.218391	ENSBTAG00000001579;ENSBTAG00000015450
GO:0051186	cofactor metabolic process	2	395	0.0981123	0.218391	ENSBTAG00000006529;ENSBTAG00000006759
GO:0032231	regulation of actin filament bundle assembly	1	77	0.0987273	0.218521	ENSBTAG00000018996
GO:0051224	negative regulation of protein transport	1	77	0.0987273	0.218521	ENSBTAG00000018996
GO:2001243	negative regulation of intrinsic apoptotic signaling pathway	1	77	0.0987273	0.218521	ENSBTAG00000018996
GO:0032989	cellular component morphogenesis	3	832	0.0988978	0.218521	ENSBTAG00000006907;ENSBTAG00000018996;ENSBTAG00000040053
GO:0006725	cellular aromatic compound metabolic process	10	4960	0.0998719	0.218825	ENSBTAG00000001108;ENSBTAG00000001579;ENSBTAG00000003773;ENSBTAG00000006759;ENSBTAG00000009703;ENSBTAG00000015450;ENSBTAG00000016228;ENSBTAG00000017573;ENSBTAG00000018996;ENSBTAG00000040053
GO:0033865	nucleoside bisphosphate metabolic process	1	78	0.0999459	0.218825	ENSBTAG00000006759
GO:0033875	ribonucleoside bisphosphate metabolic process	1	78	0.0999459	0.218825	ENSBTAG00000006759
GO:0034032	purine nucleoside bisphosphate metabolic process	1	78	0.0999459	0.218825	ENSBTAG00000006759
GO:1903008	organelle disassembly	1	78	0.0999459	0.218825	ENSBTAG00000018996
GO:2000147	positive regulation of cell motility	2	400	0.100214	0.219013	ENSBTAG00000001579;ENSBTAG00000003876
GO:0140053	mitochondrial gene expression	1	79	0.101163	0.220686	ENSBTAG00000027795
GO:0003333	amino acid transmembrane transport	1	80	0.102378	0.221562	ENSBTAG00000003773
GO:0048525	negative regulation of viral process	1	80	0.102378	0.221562	ENSBTAG00000018996
GO:1904950	negative regulation of establishment of protein localization	1	80	0.102378	0.221562	ENSBTAG00000018996
GO:0051272	positive regulation of cellular component movement	2	406	0.102754	0.221562	ENSBTAG00000001579;ENSBTAG00000003876
GO:0019439	aromatic compound catabolic process	2	407	0.103179	0.221562	ENSBTAG00000001579;ENSBTAG00000015450
GO:0034613	cellular protein localization	4	1351	0.103431	0.221562	ENSBTAG00000004398;ENSBTAG00000006556;ENSBTAG00000016228;ENSBTAG00000018996
GO:0007565	female pregnancy	1	81	0.103592	0.221562	ENSBTAG00000001579
GO:0034440	lipid oxidation	1	81	0.103592	0.221562	ENSBTAG00000015038
GO:0043488	regulation of mRNA stability	1	81	0.103592	0.221562	ENSBTAG00000015450
GO:1903531	negative regulation of secretion by cell	1	81	0.103592	0.221562	ENSBTAG00000018996
GO:1990266	neutrophil migration	1	81	0.103592	0.221562	ENSBTAG00000003876
GO:0051234	establishment of localization	8	3696	0.104041	0.222127	ENSBTAG00000000676;ENSBTAG00000003773;ENSBTAG00000003876;ENSBTAG00000004398;ENSBTAG00000006556;ENSBTAG00000011885;ENSBTAG00000016228;ENSBTAG00000018996
GO:0009056	catabolic process	5	1900	0.104382	0.222179	ENSBTAG00000001579;ENSBTAG00000012128;ENSBTAG00000015038;ENSBTAG00000015450;ENSBTAG00000018996
GO:0070727	cellular macromolecule localization	4	1357	0.10472	0.222179	ENSBTAG00000004398;ENSBTAG00000006556;ENSBTAG00000016228;ENSBTAG00000018996
GO:0046660	female sex differentiation	1	82	0.104805	0.222179	ENSBTAG00000004398
GO:0051588	regulation of neurotransmitter transport	1	82	0.104805	0.222179	ENSBTAG00000018996
GO:0006405	RNA export from nucleus	1	83	0.106016	0.222392	ENSBTAG00000016228
GO:0007041	lysosomal transport	1	83	0.106016	0.222392	ENSBTAG00000018996
GO:0009063	cellular amino acid catabolic process	1	83	0.106016	0.222392	ENSBTAG00000012128
GO:0031398	positive regulation of protein ubiquitination	1	83	0.106016	0.222392	ENSBTAG00000018996
GO:0090630	activation of GTPase activity	1	83	0.106016	0.222392	ENSBTAG00000004190
GO:1901800	positive regulation of proteasomal protein catabolic process	1	83	0.106016	0.222392	ENSBTAG00000018996
GO:0031532	actin cytoskeleton reorganization	1	84	0.107225	0.223757	ENSBTAG00000003876
GO:0045727	positive regulation of translation	1	84	0.107225	0.223757	ENSBTAG00000001579
GO:0050905	neuromuscular process	1	84	0.107225	0.223757	ENSBTAG00000018996
GO:0071621	granulocyte chemotaxis	1	85	0.108432	0.225764	ENSBTAG00000003876
GO:0006811	ion transport	4	1375	0.108635	0.225764	ENSBTAG00000003773;ENSBTAG00000003876;ENSBTAG00000011885;ENSBTAG00000018996
GO:0007276	gamete generation	2	420	0.10875	0.225764	ENSBTAG00000001108;ENSBTAG00000004398
GO:0051254	positive regulation of RNA metabolic process	4	1379	0.109514	0.226047	ENSBTAG00000001579;ENSBTAG00000015450;ENSBTAG00000016228;ENSBTAG00000018996
GO:0040017	positive regulation of locomotion	2	422	0.109615	0.226047	ENSBTAG00000001579;ENSBTAG00000003876
GO:0002793	positive regulation of peptide secretion	1	86	0.109639	0.226047	ENSBTAG00000003876
GO:0010906	regulation of glucose metabolic process	1	86	0.109639	0.226047	ENSBTAG00000018996
GO:0006855	drug transmembrane transport	1	87	0.110843	0.227749	ENSBTAG00000003773
GO:0035821	modification of morphology or physiology of other organism	1	87	0.110843	0.227749	ENSBTAG00000018996
GO:0016999	antibiotic metabolic process	1	88	0.112046	0.229657	ENSBTAG00000006759
GO:1901361	organic cyclic compound catabolic process	2	428	0.11222	0.229657	ENSBTAG00000001579;ENSBTAG00000015450
GO:0044238	primary metabolic process	16	9373	0.112345	0.229657	ENSBTAG00000000630;ENSBTAG00000001108;ENSBTAG00000001579;ENSBTAG00000003773;ENSBTAG00000004398;ENSBTAG00000006529;ENSBTAG00000006759;ENSBTAG00000009703;ENSBTAG00000012128;ENSBTAG00000015038;ENSBTAG00000015450;ENSBTAG00000016228;ENSBTAG00000017573;ENSBTAG00000018996;ENSBTAG00000027795;ENSBTAG00000040053
GO:0044265	cellular macromolecule catabolic process	3	881	0.112585	0.229757	ENSBTAG00000001579;ENSBTAG00000015450;ENSBTAG00000018996
GO:0019079	viral genome replication	1	89	0.113247	0.229938	ENSBTAG00000018996
GO:0031047	gene silencing by RNA	1	89	0.113247	0.229938	ENSBTAG00000001579
GO:0051101	regulation of DNA binding	1	89	0.113247	0.229938	ENSBTAG00000018996
GO:0006413	translational initiation	1	90	0.114447	0.231203	ENSBTAG00000001579
GO:0051048	negative regulation of secretion	1	90	0.114447	0.231203	ENSBTAG00000018996
GO:1903052	positive regulation of proteolysis involved in cellular protein catabolic process	1	90	0.114447	0.231203	ENSBTAG00000018996
GO:0006937	regulation of muscle contraction	1	91	0.115646	0.231915	ENSBTAG00000009703
GO:1900180	regulation of protein localization to nucleus	1	91	0.115646	0.231915	ENSBTAG00000016228
GO:0010563	negative regulation of phosphorus metabolic process	2	436	0.115719	0.231915	ENSBTAG00000017573;ENSBTAG00000018996
GO:0045936	negative regulation of phosphate metabolic process	2	436	0.115719	0.231915	ENSBTAG00000017573;ENSBTAG00000018996
GO:0010629	negative regulation of gene expression	4	1407	0.115764	0.231915	ENSBTAG00000000630;ENSBTAG00000001579;ENSBTAG00000015450;ENSBTAG00000018996
GO:1901360	organic cyclic compound metabolic process	10	5101	0.116724	0.23291	ENSBTAG00000001108;ENSBTAG00000001579;ENSBTAG00000003773;ENSBTAG00000006759;ENSBTAG00000009703;ENSBTAG00000015450;ENSBTAG00000016228;ENSBTAG00000017573;ENSBTAG00000018996;ENSBTAG00000040053
GO:0002688	regulation of leukocyte chemotaxis	1	92	0.116842	0.23291	ENSBTAG00000003876
GO:0072329	monocarboxylic acid catabolic process	1	92	0.116842	0.23291	ENSBTAG00000015038
GO:0007612	learning	1	93	0.118038	0.233742	ENSBTAG00000018996
GO:0010923	negative regulation of phosphatase activity	1	93	0.118038	0.233742	ENSBTAG00000017573
GO:0044706	multi-multicellular organism process	1	93	0.118038	0.233742	ENSBTAG00000001579
GO:0051592	response to calcium ion	1	93	0.118038	0.233742	ENSBTAG00000003773
GO:0007052	mitotic spindle organization	1	94	0.119231	0.23456	ENSBTAG00000000630
GO:0016241	regulation of macroautophagy	1	94	0.119231	0.23456	ENSBTAG00000018996
GO:0043487	regulation of RNA stability	1	94	0.119231	0.23456	ENSBTAG00000015450
GO:0051225	spindle assembly	1	94	0.119231	0.23456	ENSBTAG00000000630
GO:0007292	female gamete generation	1	95	0.120423	0.236518	ENSBTAG00000004398
GO:0008217	regulation of blood pressure	1	96	0.121614	0.237691	ENSBTAG00000040053
GO:0030307	positive regulation of cell growth	1	96	0.121614	0.237691	ENSBTAG00000018996
GO:0042737	drug catabolic process	1	96	0.121614	0.237691	ENSBTAG00000012128
GO:0022414	reproductive process	3	915	0.122505	0.239044	ENSBTAG00000001108;ENSBTAG00000001579;ENSBTAG00000004398
GO:0000003	reproduction	3	918	0.123396	0.240382	ENSBTAG00000001108;ENSBTAG00000001579;ENSBTAG00000004398
GO:0007269	neurotransmitter secretion	1	98	0.123991	0.240382	ENSBTAG00000018996
GO:0043524	negative regulation of neuron apoptotic process	1	98	0.123991	0.240382	ENSBTAG00000018996
GO:0099643	signal release from synapse	1	98	0.123991	0.240382	ENSBTAG00000018996
GO:0035305	negative regulation of dephosphorylation	1	100	0.126361	0.244583	ENSBTAG00000017573
GO:0032434	regulation of proteasomal ubiquitin-dependent protein catabolic process	1	101	0.127544	0.246475	ENSBTAG00000018996
GO:0031324	negative regulation of cellular metabolic process	5	2025	0.128201	0.246775	ENSBTAG00000000630;ENSBTAG00000001579;ENSBTAG00000015450;ENSBTAG00000017573;ENSBTAG00000018996
GO:0048589	developmental growth	2	465	0.128642	0.246775	ENSBTAG00000018996;ENSBTAG00000040053
GO:0002687	positive regulation of leukocyte migration	1	102	0.128725	0.246775	ENSBTAG00000003876
GO:0034250	positive regulation of cellular amide metabolic process	1	102	0.128725	0.246775	ENSBTAG00000001579
GO:0097530	granulocyte migration	1	102	0.128725	0.246775	ENSBTAG00000003876
GO:1901564	organonitrogen compound metabolic process	11	5885	0.12967	0.247458	ENSBTAG00000000630;ENSBTAG00000001579;ENSBTAG00000003773;ENSBTAG00000004398;ENSBTAG00000006759;ENSBTAG00000009703;ENSBTAG00000012128;ENSBTAG00000015450;ENSBTAG00000018996;ENSBTAG00000027795;ENSBTAG00000040053
GO:0010675	regulation of cellular carbohydrate metabolic process	1	103	0.129905	0.247458	ENSBTAG00000018996
GO:1903322	positive regulation of protein modification by small protein conjugation or removal	1	103	0.129905	0.247458	ENSBTAG00000018996
GO:2000377	regulation of reactive oxygen species metabolic process	1	103	0.129905	0.247458	ENSBTAG00000018996
GO:0035265	organ growth	1	104	0.131083	0.248913	ENSBTAG00000040053
GO:1903364	positive regulation of cellular protein catabolic process	1	104	0.131083	0.248913	ENSBTAG00000018996
GO:0008152	metabolic process	17	10319	0.131722	0.249732	ENSBTAG00000000630;ENSBTAG00000001108;ENSBTAG00000001579;ENSBTAG00000003773;ENSBTAG00000004398;ENSBTAG00000006529;ENSBTAG00000006759;ENSBTAG00000009703;ENSBTAG00000011885;ENSBTAG00000012128;ENSBTAG00000015038;ENSBTAG00000015450;ENSBTAG00000016228;ENSBTAG00000017573;ENSBTAG00000018996;ENSBTAG00000027795;ENSBTAG00000040053
GO:0050921	positive regulation of chemotaxis	1	105	0.13226	0.250357	ENSBTAG00000003876
GO:0006812	cation transport	3	950	0.133057	0.251305	ENSBTAG00000003876;ENSBTAG00000011885;ENSBTAG00000018996
GO:0048729	tissue morphogenesis	2	475	0.133179	0.251305	ENSBTAG00000009703;ENSBTAG00000040053
GO:0048284	organelle fusion	1	106	0.133435	0.251394	ENSBTAG00000018996
GO:0051336	regulation of hydrolase activity	3	952	0.133671	0.251443	ENSBTAG00000004190;ENSBTAG00000017573;ENSBTAG00000040053
GO:0010508	positive regulation of autophagy	1	107	0.134609	0.252813	ENSBTAG00000018996
GO:0048609	multicellular organismal reproductive process	2	480	0.135462	0.254017	ENSBTAG00000001108;ENSBTAG00000004398
GO:0010638	positive regulation of organelle organization	2	482	0.136378	0.25506	ENSBTAG00000003876;ENSBTAG00000018996
GO:0034220	ion transmembrane transport	3	961	0.136442	0.25506	ENSBTAG00000003773;ENSBTAG00000003876;ENSBTAG00000011885
GO:0006754	ATP biosynthetic process	1	109	0.136952	0.255219	ENSBTAG00000003773
GO:0072331	signal transduction by p53 class mediator	1	109	0.136952	0.255219	ENSBTAG00000018996
GO:0006611	protein export from nucleus	1	112	0.140455	0.260938	ENSBTAG00000016228
GO:0030534	adult behavior	1	112	0.140455	0.260938	ENSBTAG00000018996
GO:0051094	positive regulation of developmental process	3	977	0.141421	0.261887	ENSBTAG00000001579;ENSBTAG00000003876;ENSBTAG00000018996
GO:0006865	amino acid transport	1	113	0.141619	0.261887	ENSBTAG00000003773
GO:0090090	negative regulation of canonical Wnt signaling pathway	1	113	0.141619	0.261887	ENSBTAG00000018996
GO:0002181	cytoplasmic translation	1	114	0.142783	0.26291	ENSBTAG00000015450
GO:0048639	positive regulation of developmental growth	1	114	0.142783	0.26291	ENSBTAG00000018996
GO:0032504	multicellular organism reproduction	2	496	0.142829	0.26291	ENSBTAG00000001108;ENSBTAG00000004398
GO:0051641	cellular localization	5	2099	0.143466	0.26335	ENSBTAG00000000676;ENSBTAG00000004398;ENSBTAG00000006556;ENSBTAG00000016228;ENSBTAG00000018996
GO:0045766	positive regulation of angiogenesis	1	115	0.143944	0.26335	ENSBTAG00000001579
GO:0050657	nucleic acid transport	1	115	0.143944	0.26335	ENSBTAG00000016228
GO:0050658	RNA transport	1	115	0.143944	0.26335	ENSBTAG00000016228
GO:0007034	vacuolar transport	1	116	0.145104	0.263924	ENSBTAG00000018996
GO:1902850	microtubule cytoskeleton organization involved in mitosis	1	116	0.145104	0.263924	ENSBTAG00000000630
GO:1990138	neuron projection extension	1	116	0.145104	0.263924	ENSBTAG00000018996
GO:0003006	developmental process involved in reproduction	2	501	0.14515	0.263924	ENSBTAG00000001108;ENSBTAG00000004398
GO:0045935	positive regulation of nucleobase-containing compound metabolic process	4	1531	0.145356	0.263924	ENSBTAG00000001579;ENSBTAG00000015450;ENSBTAG00000016228;ENSBTAG00000018996
GO:0051236	establishment of RNA localization	1	117	0.146263	0.264771	ENSBTAG00000016228
GO:0071229	cellular response to acid chemical	1	117	0.146263	0.264771	ENSBTAG00000015450
GO:0009145	purine nucleoside triphosphate biosynthetic process	1	118	0.14742	0.264871	ENSBTAG00000003773
GO:0009206	purine ribonucleoside triphosphate biosynthetic process	1	118	0.14742	0.264871	ENSBTAG00000003773
GO:0016482	cytosolic transport	1	118	0.14742	0.264871	ENSBTAG00000000676
GO:0051017	actin filament bundle assembly	1	118	0.14742	0.264871	ENSBTAG00000018996
GO:2000058	regulation of ubiquitin-dependent protein catabolic process	1	118	0.14742	0.264871	ENSBTAG00000018996
GO:0032940	secretion by cell	2	508	0.148413	0.265756	ENSBTAG00000003876;ENSBTAG00000018996
GO:0043523	regulation of neuron apoptotic process	1	119	0.148576	0.265756	ENSBTAG00000018996
GO:1905039	carboxylic acid transmembrane transport	1	119	0.148576	0.265756	ENSBTAG00000003773
GO:0006733	oxidoreduction coenzyme metabolic process	1	120	0.14973	0.266235	ENSBTAG00000006529
GO:0060401	cytosolic calcium ion transport	1	120	0.14973	0.266235	ENSBTAG00000003876
GO:0061572	actin filament bundle organization	1	120	0.14973	0.266235	ENSBTAG00000018996
GO:0090501	RNA phosphodiester bond hydrolysis	1	120	0.14973	0.266235	ENSBTAG00000001579
GO:2000241	regulation of reproductive process	1	121	0.150882	0.267889	ENSBTAG00000001579
GO:1901215	negative regulation of neuron death	1	122	0.152033	0.269137	ENSBTAG00000018996
GO:1903825	organic acid transmembrane transport	1	122	0.152033	0.269137	ENSBTAG00000003773
GO:0043123	positive regulation of I-kappaB kinase/NF-kappaB signaling	1	123	0.153183	0.270774	ENSBTAG00000018996
GO:0002221	pattern recognition receptor signaling pathway	1	124	0.154331	0.270812	ENSBTAG00000000630
GO:0009201	ribonucleoside triphosphate biosynthetic process	1	124	0.154331	0.270812	ENSBTAG00000003773
GO:0051701	interaction with host	1	124	0.154331	0.270812	ENSBTAG00000018996
GO:0090257	regulation of muscle system process	1	124	0.154331	0.270812	ENSBTAG00000009703
GO:1904018	positive regulation of vasculature development	1	124	0.154331	0.270812	ENSBTAG00000001579
GO:0042493	response to drug	2	522	0.154988	0.271326	ENSBTAG00000003773;ENSBTAG00000018996
GO:0002758	innate immune response-activating signal transduction	1	125	0.155478	0.271326	ENSBTAG00000000630
GO:0006109	regulation of carbohydrate metabolic process	1	125	0.155478	0.271326	ENSBTAG00000018996
GO:0048468	cell development	4	1571	0.155527	0.271326	ENSBTAG00000001108;ENSBTAG00000006907;ENSBTAG00000018996;ENSBTAG00000040053
GO:0001944	vasculature development	2	525	0.156404	0.272053	ENSBTAG00000001579;ENSBTAG00000004398
GO:0072358	cardiovascular system development	2	525	0.156404	0.272053	ENSBTAG00000001579;ENSBTAG00000004398
GO:1905475	regulation of protein localization to membrane	1	126	0.156623	0.272053	ENSBTAG00000018996
GO:0006928	movement of cell or subcellular component	4	1581	0.158115	0.274248	ENSBTAG00000001579;ENSBTAG00000003876;ENSBTAG00000009703;ENSBTAG00000040053
GO:0051168	nuclear export	1	128	0.158909	0.274437	ENSBTAG00000016228
GO:1902904	negative regulation of supramolecular fiber organization	1	128	0.158909	0.274437	ENSBTAG00000018996
GO:2001242	regulation of intrinsic apoptotic signaling pathway	1	128	0.158909	0.274437	ENSBTAG00000018996
GO:0009057	macromolecule catabolic process	3	1035	0.159999	0.275615	ENSBTAG00000001579;ENSBTAG00000015450;ENSBTAG00000018996
GO:0043901	negative regulation of multi-organism process	1	129	0.160049	0.275615	ENSBTAG00000018996
GO:0019953	sexual reproduction	2	535	0.161146	0.276344	ENSBTAG00000001108;ENSBTAG00000004398
GO:0051494	negative regulation of cytoskeleton organization	1	130	0.161189	0.276344	ENSBTAG00000018996
GO:1903900	regulation of viral life cycle	1	130	0.161189	0.276344	ENSBTAG00000018996
GO:0071704	organic substance metabolic process	16	9774	0.161617	0.276344	ENSBTAG00000000630;ENSBTAG00000001108;ENSBTAG00000001579;ENSBTAG00000003773;ENSBTAG00000004398;ENSBTAG00000006529;ENSBTAG00000006759;ENSBTAG00000009703;ENSBTAG00000012128;ENSBTAG00000015038;ENSBTAG00000015450;ENSBTAG00000016228;ENSBTAG00000017573;ENSBTAG00000018996;ENSBTAG00000027795;ENSBTAG00000040053
GO:0051050	positive regulation of transport	2	536	0.161622	0.276344	ENSBTAG00000003876;ENSBTAG00000018996
GO:0010243	response to organonitrogen compound	2	539	0.163051	0.278303	ENSBTAG00000015038;ENSBTAG00000015450
GO:0006006	glucose metabolic process	1	132	0.163463	0.278303	ENSBTAG00000018996
GO:0050821	protein stabilization	1	132	0.163463	0.278303	ENSBTAG00000018996
GO:0006403	RNA localization	1	133	0.164597	0.278657	ENSBTAG00000016228
GO:0009127	purine nucleoside monophosphate biosynthetic process	1	133	0.164597	0.278657	ENSBTAG00000003773
GO:0009142	nucleoside triphosphate biosynthetic process	1	133	0.164597	0.278657	ENSBTAG00000003773
GO:0009168	purine ribonucleoside monophosphate biosynthetic process	1	133	0.164597	0.278657	ENSBTAG00000003773
GO:0048856	anatomical structure development	8	4098	0.164985	0.27892	ENSBTAG00000001108;ENSBTAG00000001579;ENSBTAG00000003876;ENSBTAG00000004398;ENSBTAG00000006907;ENSBTAG00000009703;ENSBTAG00000018996;ENSBTAG00000040053
GO:0030178	negative regulation of Wnt signaling pathway	1	136	0.167993	0.283208	ENSBTAG00000018996
GO:0097237	cellular response to toxic substance	1	136	0.167993	0.283208	ENSBTAG00000018996
GO:0044271	cellular nitrogen compound biosynthetic process	8	4129	0.170343	0.286768	ENSBTAG00000000630;ENSBTAG00000001108;ENSBTAG00000001579;ENSBTAG00000003773;ENSBTAG00000015450;ENSBTAG00000016228;ENSBTAG00000018996;ENSBTAG00000027795
GO:0010921	regulation of phosphatase activity	1	140	0.1725	0.289588	ENSBTAG00000017573
GO:0071356	cellular response to tumor necrosis factor	1	140	0.1725	0.289588	ENSBTAG00000018996
GO:0002218	activation of innate immune response	1	141	0.173623	0.290257	ENSBTAG00000000630
GO:0019722	calcium-mediated signaling	1	141	0.173623	0.290257	ENSBTAG00000003876
GO:0048588	developmental cell growth	1	141	0.173623	0.290257	ENSBTAG00000018996
GO:0051239	regulation of multicellular organismal process	5	2237	0.174085	0.290625	ENSBTAG00000000630;ENSBTAG00000001579;ENSBTAG00000009703;ENSBTAG00000018996;ENSBTAG00000040053
GO:0043902	positive regulation of multi-organism process	1	142	0.174745	0.291322	ENSBTAG00000001579
GO:0009156	ribonucleoside monophosphate biosynthetic process	1	144	0.176983	0.294645	ENSBTAG00000003773
GO:0007626	locomotory behavior	1	146	0.179216	0.29795	ENSBTAG00000018996
GO:0009892	negative regulation of metabolic process	5	2262	0.179913	0.298696	ENSBTAG00000000630;ENSBTAG00000001579;ENSBTAG00000015450;ENSBTAG00000017573;ENSBTAG00000018996
GO:0051402	neuron apoptotic process	1	148	0.181444	0.300821	ENSBTAG00000018996
GO:0042180	cellular ketone metabolic process	1	149	0.182555	0.301592	ENSBTAG00000006529
GO:0097164	ammonium ion metabolic process	1	149	0.182555	0.301592	ENSBTAG00000018996
GO:0033500	carbohydrate homeostasis	1	150	0.183665	0.301592	ENSBTAG00000003876
GO:0042593	glucose homeostasis	1	150	0.183665	0.301592	ENSBTAG00000003876
GO:0061136	regulation of proteasomal protein catabolic process	1	150	0.183665	0.301592	ENSBTAG00000018996
GO:0097529	myeloid leukocyte migration	1	150	0.183665	0.301592	ENSBTAG00000003876
GO:1902600	proton transmembrane transport	1	150	0.183665	0.301592	ENSBTAG00000011885
GO:0007051	spindle organization	1	151	0.184774	0.302586	ENSBTAG00000000630
GO:0017157	regulation of exocytosis	1	151	0.184774	0.302586	ENSBTAG00000018996
GO:0008406	gonad development	1	152	0.185881	0.303572	ENSBTAG00000004398
GO:0010976	positive regulation of neuron projection development	1	152	0.185881	0.303572	ENSBTAG00000018996
GO:0009124	nucleoside monophosphate biosynthetic process	1	153	0.186986	0.304963	ENSBTAG00000003773
GO:0007611	learning or memory	1	154	0.188091	0.306348	ENSBTAG00000018996
GO:0031396	regulation of protein ubiquitination	1	155	0.189194	0.307312	ENSBTAG00000018996
GO:0045137	development of primary sexual characteristics	1	155	0.189194	0.307312	ENSBTAG00000004398
GO:0044249	cellular biosynthetic process	9	4911	0.189603	0.307561	ENSBTAG00000000630;ENSBTAG00000001108;ENSBTAG00000001579;ENSBTAG00000003773;ENSBTAG00000006529;ENSBTAG00000015450;ENSBTAG00000016228;ENSBTAG00000018996;ENSBTAG00000027795
GO:1903532	positive regulation of secretion by cell	1	156	0.190295	0.308267	ENSBTAG00000003876
GO:0002685	regulation of leukocyte migration	1	157	0.191395	0.308747	ENSBTAG00000003876
GO:0034612	response to tumor necrosis factor	1	157	0.191395	0.308747	ENSBTAG00000018996
GO:0065009	regulation of molecular function	5	2311	0.191571	0.308747	ENSBTAG00000004190;ENSBTAG00000016228;ENSBTAG00000017573;ENSBTAG00000018996;ENSBTAG00000040053
GO:0043086	negative regulation of catalytic activity	2	598	0.191618	0.308747	ENSBTAG00000017573;ENSBTAG00000018996
GO:0071345	cellular response to cytokine stimulus	2	599	0.192109	0.309124	ENSBTAG00000000630;ENSBTAG00000018996
GO:0001101	response to acid chemical	1	158	0.192493	0.309328	ENSBTAG00000015450
GO:0019725	cellular homeostasis	2	605	0.195059	0.312614	ENSBTAG00000003876;ENSBTAG00000018996
GO:0046903	secretion	2	605	0.195059	0.312614	ENSBTAG00000003876;ENSBTAG00000018996
GO:0016192	vesicle-mediated transport	3	1147	0.19793	0.315298	ENSBTAG00000000676;ENSBTAG00000006556;ENSBTAG00000018996
GO:0009108	coenzyme biosynthetic process	1	163	0.197965	0.315298	ENSBTAG00000006529
GO:1901576	organic substance biosynthetic process	9	4963	0.198789	0.315298	ENSBTAG00000000630;ENSBTAG00000001108;ENSBTAG00000001579;ENSBTAG00000003773;ENSBTAG00000006529;ENSBTAG00000015450;ENSBTAG00000016228;ENSBTAG00000018996;ENSBTAG00000027795
GO:0015931	nucleobase-containing compound transport	1	164	0.199055	0.315298	ENSBTAG00000016228
GO:0019318	hexose metabolic process	1	164	0.199055	0.315298	ENSBTAG00000018996
GO:0030595	leukocyte chemotaxis	1	164	0.199055	0.315298	ENSBTAG00000003876
GO:0032868	response to insulin	1	164	0.199055	0.315298	ENSBTAG00000015038
GO:0060341	regulation of cellular localization	2	614	0.199495	0.315298	ENSBTAG00000016228;ENSBTAG00000018996
GO:0045732	positive regulation of protein catabolic process	1	165	0.200143	0.315298	ENSBTAG00000018996
GO:0045927	positive regulation of growth	1	165	0.200143	0.315298	ENSBTAG00000018996
GO:0050792	regulation of viral process	1	165	0.200143	0.315298	ENSBTAG00000018996
GO:1901214	regulation of neuron death	1	165	0.200143	0.315298	ENSBTAG00000018996
GO:2001234	negative regulation of apoptotic signaling pathway	1	165	0.200143	0.315298	ENSBTAG00000018996
GO:0044242	cellular lipid catabolic process	1	166	0.20123	0.31656	ENSBTAG00000015038
GO:0040007	growth	2	618	0.201471	0.31656	ENSBTAG00000018996;ENSBTAG00000040053
GO:0035303	regulation of dephosphorylation	1	167	0.202316	0.317472	ENSBTAG00000017573
GO:1901698	response to nitrogen compound	2	621	0.202955	0.31806	ENSBTAG00000015038;ENSBTAG00000015450
GO:0016458	gene silencing	1	168	0.2034	0.318343	ENSBTAG00000001579
GO:0050920	regulation of chemotaxis	1	169	0.204483	0.318792	ENSBTAG00000003876
GO:0051222	positive regulation of protein transport	1	169	0.204483	0.318792	ENSBTAG00000003876
GO:1903050	regulation of proteolysis involved in cellular protein catabolic process	1	169	0.204483	0.318792	ENSBTAG00000018996
GO:0098662	inorganic cation transmembrane transport	2	625	0.204936	0.319085	ENSBTAG00000003876;ENSBTAG00000011885
GO:0043122	regulation of I-kappaB kinase/NF-kappaB signaling	1	170	0.205565	0.319649	ENSBTAG00000018996
GO:0060560	developmental growth involved in morphogenesis	1	171	0.206645	0.32031	ENSBTAG00000018996
GO:0051179	localization	9	5007	0.206735	0.32031	ENSBTAG00000000676;ENSBTAG00000001579;ENSBTAG00000003773;ENSBTAG00000003876;ENSBTAG00000004398;ENSBTAG00000006556;ENSBTAG00000011885;ENSBTAG00000016228;ENSBTAG00000018996
GO:0007275	multicellular organism development	7	3661	0.206789	0.32031	ENSBTAG00000001108;ENSBTAG00000001579;ENSBTAG00000004398;ENSBTAG00000006907;ENSBTAG00000009703;ENSBTAG00000018996;ENSBTAG00000040053
GO:1901605	alpha-amino acid metabolic process	1	172	0.207724	0.321343	ENSBTAG00000012128
GO:0009058	biosynthetic process	9	5028	0.210582	0.325081	ENSBTAG00000000630;ENSBTAG00000001108;ENSBTAG00000001579;ENSBTAG00000003773;ENSBTAG00000006529;ENSBTAG00000015450;ENSBTAG00000016228;ENSBTAG00000018996;ENSBTAG00000027795
GO:0034599	cellular response to oxidative stress	1	175	0.210951	0.325081	ENSBTAG00000018996
GO:0043903	regulation of symbiosis, encompassing mutualism through parasitism	1	175	0.210951	0.325081	ENSBTAG00000018996
GO:0032502	developmental process	8	4356	0.212249	0.326662	ENSBTAG00000001108;ENSBTAG00000001579;ENSBTAG00000003876;ENSBTAG00000004398;ENSBTAG00000006907;ENSBTAG00000009703;ENSBTAG00000018996;ENSBTAG00000040053
GO:0010038	response to metal ion	1	177	0.213096	0.327128	ENSBTAG00000003773
GO:0051047	positive regulation of secretion	1	177	0.213096	0.327128	ENSBTAG00000003876
GO:0045089	positive regulation of innate immune response	1	179	0.215235	0.329991	ENSBTAG00000000630
GO:0015850	organic hydroxy compound transport	1	180	0.216303	0.331205	ENSBTAG00000018996
GO:0005996	monosaccharide metabolic process	1	181	0.217369	0.331992	ENSBTAG00000018996
GO:0031503	protein-containing complex localization	1	181	0.217369	0.331992	ENSBTAG00000016228
GO:0034097	response to cytokine	2	651	0.217872	0.332338	ENSBTAG00000000630;ENSBTAG00000018996
GO:0033673	negative regulation of kinase activity	1	182	0.218434	0.332772	ENSBTAG00000018996
GO:0050790	regulation of catalytic activity	4	1802	0.219359	0.333547	ENSBTAG00000004190;ENSBTAG00000017573;ENSBTAG00000018996;ENSBTAG00000040053
GO:0050890	cognition	1	183	0.219497	0.333547	ENSBTAG00000018996
GO:0016485	protein processing	1	184	0.220559	0.334737	ENSBTAG00000004398
GO:0016236	macroautophagy	1	185	0.22162	0.335078	ENSBTAG00000018996
GO:1903320	regulation of protein modification by small protein conjugation or removal	1	185	0.22162	0.335078	ENSBTAG00000018996
GO:1904951	positive regulation of establishment of protein localization	1	185	0.22162	0.335078	ENSBTAG00000003876
GO:0051259	protein complex oligomerization	1	187	0.223737	0.337853	ENSBTAG00000003876
GO:0030334	regulation of cell migration	2	669	0.22688	0.341646	ENSBTAG00000001579;ENSBTAG00000003876
GO:1903362	regulation of cellular protein catabolic process	1	190	0.226902	0.341646	ENSBTAG00000018996
GO:0044093	positive regulation of molecular function	3	1229	0.227101	0.341646	ENSBTAG00000004190;ENSBTAG00000016228;ENSBTAG00000018996
GO:0000209	protein polyubiquitination	1	192	0.229005	0.34408	ENSBTAG00000018996
GO:0051240	positive regulation of multicellular organismal process	3	1236	0.229636	0.344366	ENSBTAG00000000630;ENSBTAG00000001579;ENSBTAG00000018996
GO:0007249	I-kappaB kinase/NF-kappaB signaling	1	193	0.230055	0.344366	ENSBTAG00000018996
GO:0030522	intracellular receptor signaling pathway	1	193	0.230055	0.344366	ENSBTAG00000000630
GO:0051607	defense response to virus	1	194	0.231103	0.345351	ENSBTAG00000000630
GO:0098660	inorganic ion transmembrane transport	2	679	0.231901	0.345351	ENSBTAG00000003876;ENSBTAG00000011885
GO:0007548	sex differentiation	1	195	0.23215	0.345351	ENSBTAG00000004398
GO:0040029	regulation of gene expression, epigenetic	1	195	0.23215	0.345351	ENSBTAG00000001579
GO:0070997	neuron death	1	195	0.23215	0.345351	ENSBTAG00000018996
GO:0009152	purine ribonucleotide biosynthetic process	1	196	0.233195	0.346478	ENSBTAG00000003773
GO:0006605	protein targeting	1	197	0.234239	0.3476	ENSBTAG00000004398
GO:0019058	viral life cycle	1	198	0.235282	0.348717	ENSBTAG00000018996
GO:0010647	positive regulation of cell communication	3	1257	0.237279	0.351243	ENSBTAG00000000630;ENSBTAG00000003876;ENSBTAG00000018996
GO:0051188	cofactor biosynthetic process	1	201	0.238402	0.352472	ENSBTAG00000006529
GO:0060828	regulation of canonical Wnt signaling pathway	1	202	0.23944	0.352752	ENSBTAG00000018996
GO:0090305	nucleic acid phosphodiester bond hydrolysis	1	202	0.23944	0.352752	ENSBTAG00000001579
GO:0023056	positive regulation of signaling	3	1263	0.239472	0.352752	ENSBTAG00000000630;ENSBTAG00000003876;ENSBTAG00000018996
GO:0050793	regulation of developmental process	4	1874	0.240741	0.354187	ENSBTAG00000001579;ENSBTAG00000003876;ENSBTAG00000018996;ENSBTAG00000040053
GO:0051348	negative regulation of transferase activity	1	204	0.24151	0.354884	ENSBTAG00000018996
GO:0000122	negative regulation of transcription by RNA polymerase II	2	699	0.241969	0.355124	ENSBTAG00000015450;ENSBTAG00000018996
GO:0007281	germ cell development	1	205	0.242544	0.355534	ENSBTAG00000001108
GO:0051172	negative regulation of nitrogen compound metabolic process	4	1886	0.24436	0.356816	ENSBTAG00000000630;ENSBTAG00000001579;ENSBTAG00000015450;ENSBTAG00000018996
GO:0009260	ribonucleotide biosynthetic process	1	207	0.244606	0.356816	ENSBTAG00000003773
GO:0016050	vesicle organization	1	207	0.244606	0.356816	ENSBTAG00000018996
GO:0043434	response to peptide hormone	1	207	0.244606	0.356816	ENSBTAG00000015038
GO:0006164	purine nucleotide biosynthetic process	1	208	0.245635	0.357883	ENSBTAG00000003773
GO:2000145	regulation of cell motility	2	707	0.246005	0.357988	ENSBTAG00000001579;ENSBTAG00000003876
GO:0030258	lipid modification	1	210	0.24769	0.359136	ENSBTAG00000015038
GO:0034976	response to endoplasmic reticulum stress	1	210	0.24769	0.359136	ENSBTAG00000018996
GO:0045666	positive regulation of neuron differentiation	1	210	0.24769	0.359136	ENSBTAG00000018996
GO:0009636	response to toxic substance	1	211	0.248715	0.359754	ENSBTAG00000018996
GO:0046390	ribose phosphate biosynthetic process	1	211	0.248715	0.359754	ENSBTAG00000003773
GO:0034504	protein localization to nucleus	1	212	0.249739	0.360368	ENSBTAG00000016228
GO:0045765	regulation of angiogenesis	1	212	0.249739	0.360368	ENSBTAG00000001579
GO:0048193	Golgi vesicle transport	1	213	0.250762	0.36127	ENSBTAG00000000676
GO:0010556	regulation of macromolecule biosynthetic process	6	3199	0.250965	0.36127	ENSBTAG00000000630;ENSBTAG00000001108;ENSBTAG00000001579;ENSBTAG00000015450;ENSBTAG00000016228;ENSBTAG00000018996
GO:0002684	positive regulation of immune system process	2	718	0.251562	0.361695	ENSBTAG00000000630;ENSBTAG00000003876
GO:0010506	regulation of autophagy	1	215	0.252803	0.362612	ENSBTAG00000018996
GO:0031647	regulation of protein stability	1	215	0.252803	0.362612	ENSBTAG00000018996
GO:0072522	purine-containing compound biosynthetic process	1	216	0.253821	0.363639	ENSBTAG00000003773
GO:0001505	regulation of neurotransmitter levels	1	217	0.254839	0.363796	ENSBTAG00000018996
GO:0032103	positive regulation of response to external stimulus	1	217	0.254839	0.363796	ENSBTAG00000003876
GO:0044262	cellular carbohydrate metabolic process	1	217	0.254839	0.363796	ENSBTAG00000018996
GO:0045088	regulation of innate immune response	1	218	0.255855	0.364661	ENSBTAG00000000630
GO:1902680	positive regulation of RNA biosynthetic process	3	1308	0.256052	0.364661	ENSBTAG00000001579;ENSBTAG00000016228;ENSBTAG00000018996
GO:0009416	response to light stimulus	1	220	0.257883	0.366834	ENSBTAG00000021480
GO:0097193	intrinsic apoptotic signaling pathway	1	222	0.259905	0.369274	ENSBTAG00000018996
GO:0070588	calcium ion transmembrane transport	1	224	0.261922	0.371263	ENSBTAG00000003876
GO:0110053	regulation of actin filament organization	1	224	0.261922	0.371263	ENSBTAG00000018996
GO:0006996	organelle organization	6	3246	0.262357	0.37144	ENSBTAG00000000630;ENSBTAG00000003876;ENSBTAG00000004398;ENSBTAG00000006907;ENSBTAG00000018996;ENSBTAG00000040053
GO:0098655	cation transmembrane transport	2	741	0.2632	0.372196	ENSBTAG00000003876;ENSBTAG00000011885
GO:0032879	regulation of localization	4	1953	0.26483	0.373775	ENSBTAG00000001579;ENSBTAG00000003876;ENSBTAG00000016228;ENSBTAG00000018996
GO:0140014	mitotic nuclear division	1	227	0.264939	0.373775	ENSBTAG00000000630
GO:0055085	transmembrane transport	3	1333	0.26535	0.373916	ENSBTAG00000003773;ENSBTAG00000003876;ENSBTAG00000011885
GO:0006807	nitrogen compound metabolic process	14	8922	0.267909	0.376687	ENSBTAG00000000630;ENSBTAG00000001108;ENSBTAG00000001579;ENSBTAG00000003773;ENSBTAG00000004398;ENSBTAG00000006759;ENSBTAG00000009703;ENSBTAG00000012128;ENSBTAG00000015450;ENSBTAG00000016228;ENSBTAG00000017573;ENSBTAG00000018996;ENSBTAG00000027795;ENSBTAG00000040053
GO:0031346	positive regulation of cell projection organization	1	230	0.267943	0.376687	ENSBTAG00000018996
GO:1901342	regulation of vasculature development	1	231	0.268942	0.37765	ENSBTAG00000001579
GO:0051270	regulation of cellular component movement	2	756	0.270801	0.379817	ENSBTAG00000001579;ENSBTAG00000003876
GO:0040012	regulation of locomotion	2	762	0.273843	0.383635	ENSBTAG00000001579;ENSBTAG00000003876
GO:0010033	response to organic substance	4	1986	0.27506	0.384892	ENSBTAG00000000630;ENSBTAG00000015038;ENSBTAG00000015450;ENSBTAG00000018996
GO:0051258	protein polymerization	1	238	0.275897	0.385614	ENSBTAG00000018996
GO:0031326	regulation of cellular biosynthetic process	6	3311	0.278386	0.387501	ENSBTAG00000000630;ENSBTAG00000001108;ENSBTAG00000001579;ENSBTAG00000015450;ENSBTAG00000016228;ENSBTAG00000018996
GO:0001558	regulation of cell growth	1	241	0.278859	0.387501	ENSBTAG00000018996
GO:0006520	cellular amino acid metabolic process	1	241	0.278859	0.387501	ENSBTAG00000012128
GO:0006913	nucleocytoplasmic transport	1	241	0.278859	0.387501	ENSBTAG00000016228
GO:0051169	nuclear transport	1	241	0.278859	0.387501	ENSBTAG00000016228
GO:0098656	anion transmembrane transport	1	243	0.280827	0.389785	ENSBTAG00000003773
GO:0006396	RNA processing	2	777	0.281448	0.390197	ENSBTAG00000001579;ENSBTAG00000017573
GO:0009887	animal organ morphogenesis	2	779	0.282462	0.391152	ENSBTAG00000009703;ENSBTAG00000040053
GO:0051604	protein maturation	1	245	0.282789	0.391154	ENSBTAG00000004398
GO:0009888	tissue development	3	1382	0.283724	0.391607	ENSBTAG00000006907;ENSBTAG00000009703;ENSBTAG00000040053
GO:0060326	cell chemotaxis	1	246	0.283769	0.391607	ENSBTAG00000003876
GO:0006650	glycerophospholipid metabolic process	1	247	0.284747	0.392057	ENSBTAG00000015038
GO:0060070	canonical Wnt signaling pathway	1	247	0.284747	0.392057	ENSBTAG00000018996
GO:0032268	regulation of cellular protein metabolic process	4	2019	0.285376	0.392474	ENSBTAG00000000630;ENSBTAG00000001579;ENSBTAG00000015450;ENSBTAG00000018996
GO:0006790	sulfur compound metabolic process	1	248	0.285724	0.392503	ENSBTAG00000006759
GO:1901652	response to peptide	1	249	0.286699	0.393393	ENSBTAG00000015038
GO:0009889	regulation of biosynthetic process	6	3350	0.288144	0.394481	ENSBTAG00000000630;ENSBTAG00000001108;ENSBTAG00000001579;ENSBTAG00000015450;ENSBTAG00000016228;ENSBTAG00000018996
GO:0009615	response to virus	1	251	0.288647	0.394481	ENSBTAG00000000630
GO:0062012	regulation of small molecule metabolic process	1	251	0.288647	0.394481	ENSBTAG00000018996
GO:0006950	response to stress	5	2684	0.288805	0.394481	ENSBTAG00000000630;ENSBTAG00000004398;ENSBTAG00000009703;ENSBTAG00000018996;ENSBTAG00000040053
GO:0048731	system development	6	3354	0.289151	0.394506	ENSBTAG00000001579;ENSBTAG00000004398;ENSBTAG00000006907;ENSBTAG00000009703;ENSBTAG00000018996;ENSBTAG00000040053
GO:0006887	exocytosis	1	253	0.290589	0.396018	ENSBTAG00000018996
GO:0030111	regulation of Wnt signaling pathway	1	254	0.291558	0.396889	ENSBTAG00000018996
GO:0031349	positive regulation of defense response	1	255	0.292526	0.397756	ENSBTAG00000000630
GO:0016032	viral process	1	257	0.294459	0.399885	ENSBTAG00000018996
GO:0006979	response to oxidative stress	1	258	0.295423	0.399885	ENSBTAG00000018996
GO:0016042	lipid catabolic process	1	258	0.295423	0.399885	ENSBTAG00000015038
GO:0045862	positive regulation of proteolysis	1	258	0.295423	0.399885	ENSBTAG00000018996
GO:0046942	carboxylic acid transport	1	259	0.296386	0.400737	ENSBTAG00000003773
GO:0015849	organic acid transport	1	260	0.297347	0.401586	ENSBTAG00000003773
GO:0034654	nucleobase-containing compound biosynthetic process	6	3392	0.298763	0.403045	ENSBTAG00000001108;ENSBTAG00000001579;ENSBTAG00000003773;ENSBTAG00000015450;ENSBTAG00000016228;ENSBTAG00000018996
GO:0010467	gene expression	8	4771	0.299441	0.403506	ENSBTAG00000000630;ENSBTAG00000001108;ENSBTAG00000001579;ENSBTAG00000004398;ENSBTAG00000015450;ENSBTAG00000017573;ENSBTAG00000018996;ENSBTAG00000027795
GO:0051051	negative regulation of transport	1	264	0.301182	0.405398	ENSBTAG00000018996
GO:0044255	cellular lipid metabolic process	2	819	0.302735	0.406579	ENSBTAG00000006529;ENSBTAG00000015038
GO:0010605	negative regulation of macromolecule metabolic process	4	2074	0.302736	0.406579	ENSBTAG00000000630;ENSBTAG00000001579;ENSBTAG00000015450;ENSBTAG00000018996
GO:0009165	nucleotide biosynthetic process	1	266	0.303091	0.406602	ENSBTAG00000003773
GO:0035556	intracellular signal transduction	4	2080	0.304641	0.408225	ENSBTAG00000000630;ENSBTAG00000003876;ENSBTAG00000004190;ENSBTAG00000018996
GO:0050900	leukocyte migration	1	268	0.304996	0.408246	ENSBTAG00000003876
GO:2000026	regulation of multicellular organismal development	3	1442	0.306434	0.409421	ENSBTAG00000001579;ENSBTAG00000018996;ENSBTAG00000040053
GO:0002757	immune response-activating signal transduction	1	270	0.306895	0.409421	ENSBTAG00000000630
GO:1901293	nucleoside phosphate biosynthetic process	1	270	0.306895	0.409421	ENSBTAG00000003773
GO:0010035	response to inorganic substance	1	271	0.307843	0.41023	ENSBTAG00000003773
GO:0070887	cellular response to chemical stimulus	4	2102	0.311642	0.414639	ENSBTAG00000000630;ENSBTAG00000003876;ENSBTAG00000015450;ENSBTAG00000018996
GO:0044092	negative regulation of molecular function	2	837	0.311842	0.414639	ENSBTAG00000017573;ENSBTAG00000018996
GO:0010557	positive regulation of macromolecule biosynthetic process	3	1458	0.312518	0.415079	ENSBTAG00000001579;ENSBTAG00000016228;ENSBTAG00000018996
GO:0022412	cellular process involved in reproduction in multicellular organism	1	277	0.313505	0.41593	ENSBTAG00000001108
GO:0018130	heterocycle biosynthetic process	6	3454	0.314627	0.416958	ENSBTAG00000001108;ENSBTAG00000001579;ENSBTAG00000003773;ENSBTAG00000015450;ENSBTAG00000016228;ENSBTAG00000018996
GO:0019438	aromatic compound biosynthetic process	6	3460	0.316173	0.418546	ENSBTAG00000001108;ENSBTAG00000001579;ENSBTAG00000003773;ENSBTAG00000015450;ENSBTAG00000016228;ENSBTAG00000018996
GO:0050769	positive regulation of neurogenesis	1	281	0.317255	0.419516	ENSBTAG00000018996
GO:0002764	immune response-regulating signaling pathway	1	283	0.319122	0.421522	ENSBTAG00000000630
GO:0009059	macromolecule biosynthetic process	7	4163	0.319719	0.421826	ENSBTAG00000000630;ENSBTAG00000001108;ENSBTAG00000001579;ENSBTAG00000015450;ENSBTAG00000016228;ENSBTAG00000018996;ENSBTAG00000027795
GO:0006631	fatty acid metabolic process	1	284	0.320054	0.421826	ENSBTAG00000015038
GO:0032956	regulation of actin cytoskeleton organization	1	285	0.320985	0.422127	ENSBTAG00000018996
GO:2001233	regulation of apoptotic signaling pathway	1	285	0.320985	0.422127	ENSBTAG00000018996
GO:0051246	regulation of protein metabolic process	4	2138	0.323152	0.424512	ENSBTAG00000000630;ENSBTAG00000001579;ENSBTAG00000015450;ENSBTAG00000018996
GO:0006816	calcium ion transport	1	289	0.324695	0.42543	ENSBTAG00000003876
GO:0006874	cellular calcium ion homeostasis	1	289	0.324695	0.42543	ENSBTAG00000003876
GO:0003008	system process	4	2145	0.325397	0.42543	ENSBTAG00000004398;ENSBTAG00000009703;ENSBTAG00000018996;ENSBTAG00000040053
GO:0016049	cell growth	1	290	0.32562	0.42543	ENSBTAG00000018996
GO:0042254	ribosome biogenesis	1	290	0.32562	0.42543	ENSBTAG00000016228
GO:0050804	modulation of chemical synaptic transmission	1	291	0.326543	0.426173	ENSBTAG00000018996
GO:0099177	regulation of trans-synaptic signaling	1	292	0.327466	0.426913	ENSBTAG00000018996
GO:0043547	positive regulation of GTPase activity	1	293	0.328387	0.427187	ENSBTAG00000004190
GO:0072594	establishment of protein localization to organelle	1	293	0.328387	0.427187	ENSBTAG00000004398
GO:0044403	symbiont process	1	294	0.329306	0.42792	ENSBTAG00000018996
GO:0001933	negative regulation of protein phosphorylation	1	295	0.330225	0.428651	ENSBTAG00000018996
GO:0042176	regulation of protein catabolic process	1	296	0.331142	0.429378	ENSBTAG00000018996
GO:1902903	regulation of supramolecular fiber organization	1	297	0.332059	0.430102	ENSBTAG00000018996
GO:0055074	calcium ion homeostasis	1	299	0.333887	0.432005	ENSBTAG00000003876
GO:0007283	spermatogenesis	1	300	0.3348	0.432255	ENSBTAG00000004398
GO:0042391	regulation of membrane potential	1	300	0.3348	0.432255	ENSBTAG00000018996
GO:0009314	response to radiation	1	301	0.335711	0.432503	ENSBTAG00000021480
GO:0022411	cellular component disassembly	1	301	0.335711	0.432503	ENSBTAG00000018996
GO:2001141	regulation of RNA biosynthetic process	5	2853	0.336406	0.432748	ENSBTAG00000001108;ENSBTAG00000001579;ENSBTAG00000015450;ENSBTAG00000016228;ENSBTAG00000018996
GO:0010975	regulation of neuron projection development	1	302	0.336622	0.432748	ENSBTAG00000018996
GO:1901362	organic cyclic compound biosynthetic process	6	3542	0.337477	0.4332	ENSBTAG00000001108;ENSBTAG00000001579;ENSBTAG00000003773;ENSBTAG00000015450;ENSBTAG00000016228;ENSBTAG00000018996
GO:0031328	positive regulation of cellular biosynthetic process	3	1524	0.337694	0.4332	ENSBTAG00000001579;ENSBTAG00000016228;ENSBTAG00000018996
GO:1901700	response to oxygen-containing compound	2	890	0.338548	0.433832	ENSBTAG00000015038;ENSBTAG00000015450
GO:0019932	second-messenger-mediated signaling	1	308	0.342058	0.437863	ENSBTAG00000003876
GO:0044419	interspecies interaction between organisms	1	309	0.34296	0.438551	ENSBTAG00000018996
GO:0009891	positive regulation of biosynthetic process	3	1540	0.343809	0.438769	ENSBTAG00000001579;ENSBTAG00000016228;ENSBTAG00000018996
GO:0032970	regulation of actin filament-based process	1	310	0.34386	0.438769	ENSBTAG00000018996
GO:0048608	reproductive structure development	1	311	0.34476	0.439373	ENSBTAG00000004398
GO:0051130	positive regulation of cellular component organization	2	903	0.345065	0.439373	ENSBTAG00000003876;ENSBTAG00000018996
GO:0061458	reproductive system development	1	313	0.346555	0.440804	ENSBTAG00000004398
GO:0048232	male gamete generation	1	315	0.348346	0.442146	ENSBTAG00000004398
GO:0072503	cellular divalent inorganic cation homeostasis	1	315	0.348346	0.442146	ENSBTAG00000003876
GO:0010639	negative regulation of organelle organization	1	317	0.350132	0.443944	ENSBTAG00000018996
GO:0034470	ncRNA processing	1	318	0.351024	0.444605	ENSBTAG00000001579
GO:0001701	in utero embryonic development	1	321	0.35369	0.447041	ENSBTAG00000040053
GO:0002253	activation of immune response	1	321	0.35369	0.447041	ENSBTAG00000000630
GO:0001667	ameboidal-type cell migration	1	326	0.358112	0.451206	ENSBTAG00000001579
GO:0010256	endomembrane system organization	1	326	0.358112	0.451206	ENSBTAG00000018996
GO:0043161	proteasome-mediated ubiquitin-dependent protein catabolic process	1	326	0.358112	0.451206	ENSBTAG00000018996
GO:0016055	Wnt signaling pathway	1	327	0.358993	0.451842	ENSBTAG00000018996
GO:0065008	regulation of biological quality	5	2933	0.359378	0.451854	ENSBTAG00000003876;ENSBTAG00000009703;ENSBTAG00000015450;ENSBTAG00000018996;ENSBTAG00000040053
GO:0051962	positive regulation of nervous system development	1	328	0.359872	0.452003	ENSBTAG00000018996
GO:0070838	divalent metal ion transport	1	329	0.360751	0.452472	ENSBTAG00000003876
GO:0072507	divalent inorganic cation homeostasis	1	330	0.361628	0.452472	ENSBTAG00000003876
GO:0198738	cell-cell signaling by wnt	1	330	0.361628	0.452472	ENSBTAG00000018996
GO:0001819	positive regulation of cytokine production	1	331	0.362505	0.452472	ENSBTAG00000000630
GO:0042326	negative regulation of phosphorylation	1	331	0.362505	0.452472	ENSBTAG00000018996
GO:0046486	glycerolipid metabolic process	1	331	0.362505	0.452472	ENSBTAG00000015038
GO:0022604	regulation of cell morphogenesis	1	332	0.36338	0.452624	ENSBTAG00000018996
GO:0072511	divalent inorganic cation transport	1	332	0.36338	0.452624	ENSBTAG00000003876
GO:0006914	autophagy	1	338	0.368606	0.458184	ENSBTAG00000018996
GO:0061919	process utilizing autophagic mechanism	1	338	0.368606	0.458184	ENSBTAG00000018996
GO:0010720	positive regulation of cell development	1	341	0.371204	0.460937	ENSBTAG00000018996
GO:0009719	response to endogenous stimulus	2	957	0.371949	0.461056	ENSBTAG00000015038;ENSBTAG00000015450
GO:0006644	phospholipid metabolic process	1	342	0.372067	0.461056	ENSBTAG00000015038
GO:0032774	RNA biosynthetic process	5	2988	0.375275	0.464366	ENSBTAG00000001108;ENSBTAG00000001579;ENSBTAG00000015450;ENSBTAG00000016228;ENSBTAG00000018996
GO:1901615	organic hydroxy compound metabolic process	1	346	0.37551	0.464366	ENSBTAG00000018996
GO:0043087	regulation of GTPase activity	1	347	0.376368	0.464948	ENSBTAG00000004190
GO:0000280	nuclear division	1	348	0.377225	0.465528	ENSBTAG00000000630
GO:0048584	positive regulation of response to stimulus	3	1630	0.378183	0.466231	ENSBTAG00000000630;ENSBTAG00000003876;ENSBTAG00000018996
GO:0051656	establishment of organelle localization	1	350	0.378935	0.466681	ENSBTAG00000016228
GO:0001525	angiogenesis	1	351	0.379789	0.467253	ENSBTAG00000001579
GO:0071417	cellular response to organonitrogen compound	1	352	0.380641	0.467823	ENSBTAG00000015450
GO:0060627	regulation of vesicle-mediated transport	1	356	0.384039	0.471517	ENSBTAG00000018996
GO:0051346	negative regulation of hydrolase activity	1	357	0.384886	0.472075	ENSBTAG00000017573
GO:0071310	cellular response to organic substance	3	1655	0.387705	0.475047	ENSBTAG00000000630;ENSBTAG00000015450;ENSBTAG00000018996
GO:0080134	regulation of response to stress	2	993	0.389672	0.476971	ENSBTAG00000000630;ENSBTAG00000018996
GO:0033043	regulation of organelle organization	2	1000	0.393097	0.480674	ENSBTAG00000003876;ENSBTAG00000018996
GO:0051252	regulation of RNA metabolic process	5	3057	0.395293	0.482868	ENSBTAG00000001108;ENSBTAG00000001579;ENSBTAG00000015450;ENSBTAG00000016228;ENSBTAG00000018996
GO:1901565	organonitrogen compound catabolic process	2	1011	0.398464	0.486055	ENSBTAG00000012128;ENSBTAG00000018996
GO:0006397	mRNA processing	1	374	0.399112	0.486055	ENSBTAG00000017573
GO:0045892	negative regulation of transcription, DNA-templated	2	1013	0.399437	0.486055	ENSBTAG00000015450;ENSBTAG00000018996
GO:1902679	negative regulation of RNA biosynthetic process	2	1014	0.399924	0.486055	ENSBTAG00000015450;ENSBTAG00000018996
GO:1903507	negative regulation of nucleic acid-templated transcription	2	1014	0.399924	0.486055	ENSBTAG00000015450;ENSBTAG00000018996
GO:0045944	positive regulation of transcription by RNA polymerase II	2	1016	0.400897	0.486746	ENSBTAG00000001579;ENSBTAG00000018996
GO:0007267	cell-cell signaling	2	1017	0.401383	0.486844	ENSBTAG00000003876;ENSBTAG00000018996
GO:0002682	regulation of immune system process	2	1018	0.401869	0.486942	ENSBTAG00000000630;ENSBTAG00000003876
GO:0010498	proteasomal protein catabolic process	1	382	0.405697	0.491085	ENSBTAG00000018996
GO:0009605	response to external stimulus	3	1708	0.407816	0.493154	ENSBTAG00000000630;ENSBTAG00000003876;ENSBTAG00000018996
GO:0015711	organic anion transport	1	386	0.408963	0.494044	ENSBTAG00000003773
GO:0071840	cellular component organization or biogenesis	8	5246	0.410587	0.495507	ENSBTAG00000000630;ENSBTAG00000001579;ENSBTAG00000003876;ENSBTAG00000004398;ENSBTAG00000006907;ENSBTAG00000016228;ENSBTAG00000018996;ENSBTAG00000040053
GO:0048513	animal organ development	4	2419	0.414066	0.499204	ENSBTAG00000004398;ENSBTAG00000006907;ENSBTAG00000009703;ENSBTAG00000040053
GO:1905114	cell surface receptor signaling pathway involved in cell-cell signaling	1	393	0.414639	0.499394	ENSBTAG00000018996
GO:1901699	cellular response to nitrogen compound	1	396	0.417055	0.501802	ENSBTAG00000015450
GO:0016070	RNA metabolic process	6	3845	0.418068	0.502517	ENSBTAG00000001108;ENSBTAG00000001579;ENSBTAG00000015450;ENSBTAG00000016228;ENSBTAG00000017573;ENSBTAG00000018996
GO:0007610	behavior	1	398	0.41866	0.502685	ENSBTAG00000018996
GO:0006875	cellular metal ion homeostasis	1	399	0.419462	0.502685	ENSBTAG00000003876
GO:0072657	protein localization to membrane	1	399	0.419462	0.502685	ENSBTAG00000018996
GO:0006629	lipid metabolic process	2	1058	0.421177	0.504238	ENSBTAG00000006529;ENSBTAG00000015038
GO:0042221	response to chemical	6	3864	0.423169	0.506119	ENSBTAG00000000630;ENSBTAG00000003773;ENSBTAG00000003876;ENSBTAG00000015038;ENSBTAG00000015450;ENSBTAG00000018996
GO:1902532	negative regulation of intracellular signal transduction	1	410	0.428205	0.511633	ENSBTAG00000018996
GO:2000112	regulation of cellular macromolecule biosynthetic process	5	3178	0.430452	0.513807	ENSBTAG00000000630;ENSBTAG00000001108;ENSBTAG00000001579;ENSBTAG00000015450;ENSBTAG00000018996
GO:0045664	regulation of neuron differentiation	1	416	0.432921	0.516241	ENSBTAG00000018996
GO:0051253	negative regulation of RNA metabolic process	2	1086	0.434527	0.517643	ENSBTAG00000015450;ENSBTAG00000018996
GO:0016311	dephosphorylation	1	422	0.4376	0.520787	ENSBTAG00000017573
GO:0051173	positive regulation of nitrogen compound metabolic process	4	2498	0.439568	0.522612	ENSBTAG00000001579;ENSBTAG00000015450;ENSBTAG00000016228;ENSBTAG00000018996
GO:0034660	ncRNA metabolic process	1	428	0.442242	0.525271	ENSBTAG00000001579
GO:0032787	monocarboxylic acid metabolic process	1	432	0.445316	0.527879	ENSBTAG00000015038
GO:0048514	blood vessel morphogenesis	1	432	0.445316	0.527879	ENSBTAG00000001579
GO:0097190	apoptotic signaling pathway	1	433	0.446082	0.528266	ENSBTAG00000018996
GO:0051049	regulation of transport	2	1119	0.450074	0.531962	ENSBTAG00000003876;ENSBTAG00000018996
GO:0090407	organophosphate biosynthetic process	1	439	0.450657	0.531962	ENSBTAG00000003773
GO:0015672	monovalent inorganic cation transport	1	440	0.451415	0.531962	ENSBTAG00000011885
GO:0031347	regulation of defense response	1	440	0.451415	0.531962	ENSBTAG00000000630
GO:0048812	neuron projection morphogenesis	1	440	0.451415	0.531962	ENSBTAG00000018996
GO:0098542	defense response to other organism	1	442	0.45293	0.53307	ENSBTAG00000000630
GO:0016477	cell migration	2	1126	0.453344	0.53307	ENSBTAG00000001579;ENSBTAG00000003876
GO:0120035	regulation of plasma membrane bounded cell projection organization	1	443	0.453686	0.53307	ENSBTAG00000018996
GO:0007420	brain development	1	447	0.4567	0.535564	ENSBTAG00000004398
GO:0051493	regulation of cytoskeleton organization	1	447	0.4567	0.535564	ENSBTAG00000018996
GO:0030003	cellular cation homeostasis	1	449	0.458201	0.536278	ENSBTAG00000003876
GO:0031344	regulation of cell projection organization	1	449	0.458201	0.536278	ENSBTAG00000018996
GO:0031400	negative regulation of protein modification process	1	450	0.45895	0.536632	ENSBTAG00000018996
GO:0008610	lipid biosynthetic process	1	451	0.459698	0.536707	ENSBTAG00000006529
GO:0050896	response to stimulus	11	7637	0.460356	0.536707	ENSBTAG00000000630;ENSBTAG00000003773;ENSBTAG00000003876;ENSBTAG00000004190;ENSBTAG00000004398;ENSBTAG00000009703;ENSBTAG00000015038;ENSBTAG00000015450;ENSBTAG00000018996;ENSBTAG00000021480;ENSBTAG00000040053
GO:0055065	metal ion homeostasis	1	453	0.461191	0.536707	ENSBTAG00000003876
GO:0120039	plasma membrane bounded cell projection morphogenesis	1	453	0.461191	0.536707	ENSBTAG00000018996
GO:0009967	positive regulation of signal transduction	2	1143	0.461246	0.536707	ENSBTAG00000000630;ENSBTAG00000018996
GO:0051640	organelle localization	1	454	0.461936	0.536989	ENSBTAG00000016228
GO:0048858	cell projection morphogenesis	1	456	0.463423	0.538198	ENSBTAG00000018996
GO:0006873	cellular ion homeostasis	1	458	0.464906	0.539337	ENSBTAG00000003876
GO:0005975	carbohydrate metabolic process	1	459	0.465646	0.539337	ENSBTAG00000018996
GO:0019219	regulation of nucleobase-containing compound metabolic process	5	3300	0.46575	0.539337	ENSBTAG00000001108;ENSBTAG00000001579;ENSBTAG00000015450;ENSBTAG00000016228;ENSBTAG00000018996
GO:0007268	chemical synaptic transmission	1	461	0.467124	0.539887	ENSBTAG00000018996
GO:0098916	anterograde trans-synaptic signaling	1	461	0.467124	0.539887	ENSBTAG00000018996
GO:0050778	positive regulation of immune response	1	464	0.469332	0.541919	ENSBTAG00000000630
GO:0009725	response to hormone	1	465	0.470066	0.542245	ENSBTAG00000015038
GO:0099537	trans-synaptic signaling	1	469	0.472994	0.545099	ENSBTAG00000018996
GO:0032990	cell part morphogenesis	1	471	0.474451	0.546255	ENSBTAG00000018996
GO:0006935	chemotaxis	1	473	0.475905	0.547405	ENSBTAG00000003876
GO:0042330	taxis	1	476	0.478079	0.54938	ENSBTAG00000003876
GO:0032270	positive regulation of cellular protein metabolic process	2	1184	0.480057	0.55049	ENSBTAG00000001579;ENSBTAG00000018996
GO:0099536	synaptic signaling	1	479	0.480244	0.55049	ENSBTAG00000018996
GO:0031325	positive regulation of cellular metabolic process	4	2626	0.480419	0.55049	ENSBTAG00000001579;ENSBTAG00000015450;ENSBTAG00000016228;ENSBTAG00000018996
GO:0009987	cellular process	21	15076	0.48099	0.550526	ENSBTAG00000000630;ENSBTAG00000001108;ENSBTAG00000001579;ENSBTAG00000003773;ENSBTAG00000003876;ENSBTAG00000004190;ENSBTAG00000004398;ENSBTAG00000006529;ENSBTAG00000006759;ENSBTAG00000006907;ENSBTAG00000009703;ENSBTAG00000011885;ENSBTAG00000012128;ENSBTAG00000015038;ENSBTAG00000015450;ENSBTAG00000016228;ENSBTAG00000017573;ENSBTAG00000018996;ENSBTAG00000021480;ENSBTAG00000027795;ENSBTAG00000040053
GO:0010604	positive regulation of macromolecule metabolic process	4	2629	0.481367	0.550526	ENSBTAG00000001579;ENSBTAG00000015450;ENSBTAG00000016228;ENSBTAG00000018996
GO:0045934	negative regulation of nucleobase-containing compound metabolic process	2	1188	0.481873	0.550581	ENSBTAG00000015450;ENSBTAG00000018996
GO:0060322	head development	1	485	0.484549	0.553113	ENSBTAG00000004398
GO:0001568	blood vessel development	1	499	0.49446	0.563891	ENSBTAG00000001579
GO:0034645	cellular macromolecule biosynthetic process	6	4135	0.495651	0.564713	ENSBTAG00000000630;ENSBTAG00000001108;ENSBTAG00000001579;ENSBTAG00000015450;ENSBTAG00000018996;ENSBTAG00000027795
GO:0048522	positive regulation of cellular process	6	4145	0.4983	0.567193	ENSBTAG00000000630;ENSBTAG00000001579;ENSBTAG00000003876;ENSBTAG00000015450;ENSBTAG00000016228;ENSBTAG00000018996
GO:0001817	regulation of cytokine production	1	508	0.500736	0.569427	ENSBTAG00000000630
GO:0080135	regulation of cellular response to stress	1	509	0.501428	0.569676	ENSBTAG00000018996
GO:0055080	cation homeostasis	1	511	0.502811	0.570707	ENSBTAG00000003876
GO:0006511	ubiquitin-dependent protein catabolic process	1	513	0.50419	0.571732	ENSBTAG00000018996
GO:0001816	cytokine production	1	514	0.504878	0.571973	ENSBTAG00000000630
GO:0098771	inorganic ion homeostasis	1	518	0.507621	0.574124	ENSBTAG00000003876
GO:0051247	positive regulation of protein metabolic process	2	1246	0.507806	0.574124	ENSBTAG00000001579;ENSBTAG00000018996
GO:0048870	cell motility	2	1248	0.508687	0.574124	ENSBTAG00000001579;ENSBTAG00000003876
GO:0051674	localization of cell	2	1248	0.508687	0.574124	ENSBTAG00000001579;ENSBTAG00000003876
GO:0006820	anion transport	1	522	0.510349	0.575372	ENSBTAG00000003773
GO:0051345	positive regulation of hydrolase activity	1	523	0.511029	0.575372	ENSBTAG00000004190
GO:0000226	microtubule cytoskeleton organization	1	524	0.511708	0.575372	ENSBTAG00000000630
GO:0019941	modification-dependent protein catabolic process	1	524	0.511708	0.575372	ENSBTAG00000018996
GO:0043632	modification-dependent macromolecule catabolic process	1	529	0.515089	0.578633	ENSBTAG00000018996
GO:0055082	cellular chemical homeostasis	1	531	0.516436	0.579604	ENSBTAG00000003876
GO:1903047	mitotic cell cycle process	1	533	0.517778	0.580237	ENSBTAG00000000630
GO:0044283	small molecule biosynthetic process	1	534	0.518448	0.580237	ENSBTAG00000006529
GO:0050767	regulation of neurogenesis	1	534	0.518448	0.580237	ENSBTAG00000018996
GO:0043009	chordate embryonic development	1	536	0.519786	0.581193	ENSBTAG00000040053
GO:0009792	embryo development ending in birth or egg hatching	1	545	0.52576	0.586781	ENSBTAG00000040053
GO:0045087	innate immune response	1	545	0.52576	0.586781	ENSBTAG00000000630
GO:0051129	negative regulation of cellular component organization	1	547	0.527078	0.587161	ENSBTAG00000018996
GO:1901137	carbohydrate derivative biosynthetic process	1	547	0.527078	0.587161	ENSBTAG00000003773
GO:0002252	immune effector process	1	554	0.531663	0.591721	ENSBTAG00000000630
GO:0045893	positive regulation of transcription, DNA-templated	2	1307	0.534244	0.593314	ENSBTAG00000001579;ENSBTAG00000018996
GO:1903508	positive regulation of nucleic acid-templated transcription	2	1307	0.534244	0.593314	ENSBTAG00000001579;ENSBTAG00000018996
GO:0031323	regulation of cellular metabolic process	7	5022	0.534575	0.593314	ENSBTAG00000000630;ENSBTAG00000001108;ENSBTAG00000001579;ENSBTAG00000015450;ENSBTAG00000016228;ENSBTAG00000017573;ENSBTAG00000018996
GO:0090304	nucleic acid metabolic process	6	4292	0.53686	0.5953	ENSBTAG00000001108;ENSBTAG00000001579;ENSBTAG00000015450;ENSBTAG00000016228;ENSBTAG00000017573;ENSBTAG00000018996
GO:0050801	ion homeostasis	1	570	0.541984	0.600428	ENSBTAG00000003876
GO:0061024	membrane organization	1	571	0.542622	0.600581	ENSBTAG00000018996
GO:0032101	regulation of response to external stimulus	1	572	0.543258	0.600733	ENSBTAG00000003876
GO:0016043	cellular component organization	7	5066	0.545423	0.602572	ENSBTAG00000000630;ENSBTAG00000001579;ENSBTAG00000003876;ENSBTAG00000004398;ENSBTAG00000006907;ENSBTAG00000018996;ENSBTAG00000040053
GO:0030162	regulation of proteolysis	1	578	0.547062	0.603741	ENSBTAG00000018996
GO:0006355	regulation of transcription, DNA-templated	4	2847	0.548692	0.603741	ENSBTAG00000001108;ENSBTAG00000001579;ENSBTAG00000015450;ENSBTAG00000018996
GO:0030154	cell differentiation	4	2847	0.548692	0.603741	ENSBTAG00000001108;ENSBTAG00000006907;ENSBTAG00000018996;ENSBTAG00000040053
GO:0009893	positive regulation of metabolic process	4	2848	0.548993	0.603741	ENSBTAG00000001579;ENSBTAG00000015450;ENSBTAG00000016228;ENSBTAG00000018996
GO:1903506	regulation of nucleic acid-templated transcription	4	2848	0.548993	0.603741	ENSBTAG00000001108;ENSBTAG00000001579;ENSBTAG00000015450;ENSBTAG00000018996
GO:0042592	homeostatic process	2	1348	0.551511	0.605957	ENSBTAG00000003876;ENSBTAG00000018996
GO:0019220	regulation of phosphate metabolic process	2	1351	0.552759	0.606219	ENSBTAG00000017573;ENSBTAG00000018996
GO:0051174	regulation of phosphorus metabolic process	2	1351	0.552759	0.606219	ENSBTAG00000017573;ENSBTAG00000018996
GO:0050776	regulation of immune response	1	588	0.553335	0.606298	ENSBTAG00000000630
GO:0006357	regulation of transcription by RNA polymerase II	3	2112	0.553959	0.606429	ENSBTAG00000001579;ENSBTAG00000015450;ENSBTAG00000018996
GO:0010468	regulation of gene expression	5	3619	0.555593	0.607664	ENSBTAG00000000630;ENSBTAG00000001108;ENSBTAG00000001579;ENSBTAG00000015450;ENSBTAG00000018996
GO:0044267	cellular protein metabolic process	6	4368	0.556454	0.608052	ENSBTAG00000000630;ENSBTAG00000001579;ENSBTAG00000004398;ENSBTAG00000015450;ENSBTAG00000018996;ENSBTAG00000027795
GO:0033554	cellular response to stress	2	1379	0.564292	0.616058	ENSBTAG00000004398;ENSBTAG00000018996
GO:0051603	proteolysis involved in cellular protein catabolic process	1	613	0.568655	0.620257	ENSBTAG00000018996
[truncated: 100 more rows]

## Sheet: Sheet D-MF
Table S8_circRNA source gene GO enrichment analysis Sheet D: Molecular Function section of GO Enrichment Analysis for circRNA source gene
[truncated: 211 more rows]
